# Supplementary material for: Comparative transcriptome analysis of the wild-type model apomict Hieracium praealtum and its loss of parthenogenesis (lop) mutant
Source: BMC Plant Biol. 2018 Sep 24;18:206. doi: 10.1186/s12870-018-1423-1 (PMC6154955; doi:10.1186/s12870-018-1423-1)
Supplement: Supplementary file 2 — Differential expression analysis to discover changes associated with parthenogenesis in R35. (XLSX 256 kb) [file 12870_2018_1423_MOESM2_ESM.xlsx]

## Sheet: Wt_E vs. Wt_L
File S2.Differential expression analysis to discover changes associated with parthenogenesis in R35. Sample containing mature embryo sacs (Wt_E) was used as reference to find changes in samples undergoing parthenogenesis (Wt_L)
DESeq (Anders and Huber, 2010) version 1.14.0 was used for differential expression analysis. The p values for statistical significance of the fold change between the experimental conditions were then adjusted for multiple testing with the Benjamini-Hochberg method of controlling false discovery rate (FDR) (Benjamini and Hochberg, 1995)
A = Wt_E	B = Wt_L
Transceipt ID	baseMean	baseMeanA	baseMeanB	foldChange	log2FoldChange	pval	padj
comp13842_c0_seq1	225.119	377.484	74.754	0.198032	-2.33619	2.92009e-06	0.00105213
comp15625_c0_seq3	287.219	437.742	138.697	0.316846	-1.65814	0.000417594	0.0571945
comp15625_c0_seq2	179.715	284.744	76.6861	0.269316	-1.89263	0.000229983	0.0357251
comp15625_c0_seq1	238.631	369.596	109.666	0.29672	-1.75283	0.000403897	0.0561152
comp2596_c0_seq1	50.7017	18.2368	85.1666	4.67005	2.22344	0.000731423	0.0872423
comp9015_c0_seq4	347.053	151.189	544.918	3.60422	1.84969	0.000753668	0.0887978
comp7140_c0_seq11	20.3941	1.50708	41.281	27.3914	4.77565	0.000356857	0.0506329
comp6038_c0_seq13	149.744	38.2625	263.225	6.87946	2.7823	3.43889e-07	0.000185529
comp29326_c0_seq1	31.6237	9.7331	55.5142	5.70365	2.51189	0.000435054	0.0592124
comp11584_c0_seq3	178.522	76.7484	282.296	3.6782	1.879	0.000365991	0.0517597
comp8946_c0_seq9	25.6075	2.01416	51.2009	25.4205	4.66792	0.000210052	0.0333721
comp15625_c0_seq4	74.8553	129.175	22.5355	0.174457	-2.51905	0.000542032	0.0692159
comp6275_c0_seq1	95.3053	1.50708	191.103	126.804	6.98645	2.57912e-13	6.9986e-10
comp47_c0_seq1	1135.25	376.373	1896.13	5.03791	2.33282	6.84279e-06	0.00206315
comp33965_c0_seq1	52.9938	4.54956	103.438	22.7358	4.5069	3.69181e-06	0.0012749
comp33965_c0_seq2	22.6657	3.60383	43.7276	12.1336	3.60094	0.000255387	0.0391116
comp6533_c0_seq2	150.358	233.392	69.3231	0.297024	-1.75135	0.000801401	0.0920487
comp6533_c0_seq1	407.701	629.624	187.777	0.298237	-1.74547	0.000844512	0.0961106
comp12804_c0_seq3	91.2961	146.79	37.8024	0.257527	-1.9572	0.000629581	0.0776549
comp30373_c0_seq1	13.9993	1	28.9985	28.9985	4.85791	0.000494848	0.065007
comp980_c0_seq1	141.183	28.6521	255.715	8.92482	3.15782	1.05757e-08	9.09237e-06
comp33591_c0_seq1	32.9605	6.71474	61.2063	9.11521	3.18828	0.000199143	0.0319047
comp1167_c0_seq5	148.092	6.89985	291.285	42.2161	5.39972	7.58342e-06	0.00224743
comp29_c0_seq1	4575.54	2322.46	6830.63	2.94112	1.55637	3.69983e-05	0.0081541
comp7331_c0_seq2	290.584	501.819	81.3491	0.162108	-2.62497	3.1794e-06	0.00113148
comp23928_c0_seq1	46.2607	13.2827	81.2388	6.11615	2.61262	0.000709091	0.0848116
comp1371_c0_seq1	190.676	338.463	44.8887	0.132625	-2.91457	1.79531e-08	1.40445e-05
comp3594_c0_seq13	60.5873	19.09	104.085	5.45233	2.44687	0.000556208	0.0704312
comp30008_c0_seq3	32.4681	7.7289	59.2074	7.66052	2.93744	0.000560908	0.0708965
comp103_c1_seq1	6125.07	2644.11	9608.03	3.63375	1.86146	6.32251e-05	0.01265
comp18182_c0_seq2	202.192	351.51	54.8738	0.156109	-2.67937	1.36421e-07	8.40139e-05
comp12043_c0_seq4	47.2217	82.2376	14.2058	0.172741	-2.53332	0.000149869	0.0254175
comp12043_c0_seq1	205.625	371.817	41.4334	0.111435	-3.16573	5.59144e-06	0.00176555
comp12043_c0_seq2	300.073	532.606	69.5407	0.130567	-2.93714	1.37222e-08	1.14572e-05
comp309_c0_seq10	1328.07	1956.26	701.89	0.358792	-1.47878	0.0005003	0.0653279
comp4996_c0_seq3	44.9107	3.35029	88.4712	26.407	4.72285	0.000230633	0.0357622
comp4996_c0_seq2	155.029	8.55795	303.5	35.4641	5.14829	1.69637e-05	0.00439709
comp4996_c0_seq1	284.106	10.5863	559.625	52.8633	5.72419	4.95747e-06	0.00159292
comp9178_c0_seq4	55.5887	95.2366	17.9409	0.188382	-2.40827	0.00045179	0.0608229
comp9178_c0_seq2	73.602	131.07	18.1336	0.13835	-2.8536	4.33612e-05	0.00931987
comp9178_c0_seq3	108.682	180.897	38.4661	0.212641	-2.23351	0.000308255	0.0451383
comp841_c0_seq1	90.7329	30.4269	153.039	5.02973	2.33048	4.71427e-05	0.0099359
comp22292_c0_seq1	30.8037	2.01416	61.5933	30.5802	4.93452	3.46886e-05	0.0076645
comp1503_c0_seq1	83.2781	18.929	149.627	7.90467	2.9827	4.8391e-05	0.0100767
comp14806_c0_seq1	945.619	1432.93	460.308	0.321235	-1.6383	8.99762e-05	0.0167661
comp3120_c0_seq1	194.582	13.2827	377.881	28.4492	4.83032	2.07776e-14	9.49582e-11
comp1297_c0_seq4	82.0933	21.3718	144.815	6.77598	2.76043	5.56626e-05	0.011346
comp560_c0_seq3	158.071	48.8427	269.3	5.51361	2.463	0.000339419	0.0486355
comp60_c0_seq3	969.521	419.266	1521.78	3.62962	1.85982	2.27979e-05	0.0055425
comp10643_c0_seq1	339.102	535.733	144.47	0.269667	-1.89075	0.00010945	0.019846
comp10643_c0_seq2	338.595	523.21	155.98	0.298121	-1.74603	0.000471057	0.0630259
comp53078_c0_seq1	56.6002	107.33	7.87024	0.0733273	-3.76951	8.28368e-06	0.0024219
comp3008_c0_seq2	108.255	20.6353	197.874	9.58911	3.2614	0.000156088	0.0262669
comp3008_c0_seq1	245.899	45.9814	447.816	9.73905	3.28378	1.99562e-10	2.88813e-07
comp32145_c0_seq1	20.2042	1	41.4085	41.4085	5.37185	1.91643e-05	0.00482351
comp5989_c0_seq1	270.363	90.1378	452.589	5.02108	2.328	1.062e-05	0.00293687
comp6189_c0_seq9	41.4405	5.12507	79.7559	15.5619	3.95995	1.30564e-05	0.0035319
comp6189_c0_seq1	36.4858	9.06503	65.9066	7.27042	2.86204	0.000110213	0.0199083
comp33083_c0_seq1	55.3875	13.3068	99.4682	7.475	2.90207	0.000780561	0.0911011
comp4026_c0_seq1	1621.43	2538.47	706.398	0.278277	-1.84541	4.41851e-05	0.00942695
comp12274_c0_seq2	22.577	1	46.1539	46.1539	5.52838	6.91005e-06	0.00207622
comp12274_c0_seq3	21.342	1	43.6841	43.6841	5.44904	9.81011e-06	0.00277327
comp12599_c0_seq1	143.258	71.5368	216.979	3.03311	1.6008	0.000332448	0.0479202
comp10772_c0_seq2	103.533	39.6912	169.375	4.26733	2.09333	0.000109476	0.019846
comp10082_c0_seq6	71.393	127.939	16.8466	0.131677	-2.92493	2.52094e-06	0.000939498
comp29854_c0_seq1	32.8749	2.01416	65.7357	32.6368	5.02843	1.001e-05	0.00279488
comp252_c0_seq2	387.681	42.6411	734.721	17.2303	4.10688	8.24107e-14	2.75233e-10
comp6103_c0_seq1	252.12	52.0182	454.223	8.732	3.12631	5.61352e-09	5.13351e-06
comp1773_c0_seq1	244.05	427.777	62.3239	0.145692	-2.779	0.000391924	0.0549796
comp1777_c0_seq1	25.6645	3.69638	49.6326	13.4273	3.7471	0.000809136	0.092692
comp13_c0_seq1	2466.32	1241.06	3693.58	2.97616	1.57345	0.000455698	0.061254
comp13_c0_seq6	35.7142	8.14343	65.2849	8.01688	3.00304	0.00016628	0.0276076
comp581_c0_seq1	252.37	125.919	380.821	3.02433	1.59661	0.000653127	0.080104
comp3562_c0_seq2	59.7525	15.4478	106.057	6.8655	2.77936	4.6777e-06	0.00151561
comp2439_c0_seq1	474.751	207.459	744.042	3.58646	1.84256	0.000103681	0.0189937
comp13541_c0_seq1	380.853	551.356	212.35	0.385141	-1.37654	0.000876338	0.0992124
comp37478_c0_seq1	47.2571	87.6988	8.81528	0.100518	-3.31448	4.21318e-05	0.00912337
comp16071_c0_seq1	15.0133	31.0265	1	0.0322305	-4.95543	0.000499606	0.0653279
comp3935_c0_seq1	299.715	43.9772	557.453	12.676	3.66402	1.10764e-11	1.92361e-08
comp11785_c0_seq5	81.7209	140.222	25.2199	0.179857	-2.47508	5.65414e-05	0.0114713
comp9342_c0_seq1	87.6302	17.8223	159.438	8.94602	3.16125	1.75379e-06	0.000705038
comp947_c0_seq1	143.054	42.939	245.169	5.7097	2.51341	3.61712e-07	0.000190357
comp2963_c0_seq1	484.118	727.784	242.452	0.333137	-1.58581	0.000188386	0.030603
comp33171_c0_seq1	197.112	323.725	72.4986	0.223951	-2.15874	0.000133978	0.0233143
comp6473_c0_seq9	33.7897	5.5396	64.0399	11.5604	3.53112	7.07294e-05	0.0137707
comp6473_c0_seq8	46.4735	10.7473	84.1998	7.83454	2.96985	2.26672e-05	0.0055289
comp6473_c0_seq3	59.497	4.11091	116.883	28.4324	4.82947	1.54751e-06	0.000639889
comp6473_c0_seq1	53.436	17.8223	91.0498	5.10877	2.35298	0.000585651	0.0737021
comp24184_c0_seq1	31.8131	3.60383	62.0223	17.2101	4.10518	1.15183e-05	0.00316514
comp7234_c0_seq2	37.5896	68.7075	8.47177	0.123302	-3.01973	0.000681686	0.0824423
comp3610_c0_seq2	927.98	467.19	1390.77	2.97689	1.57381	0.000503546	0.0655546
comp3610_c0_seq1	1027.31	450.794	1605.82	3.56221	1.83277	4.63526e-05	0.00981703
comp3084_c0_seq2	510.491	154.622	868.361	5.61604	2.48955	1.44648e-05	0.00382938
comp3680_c0_seq1	924.422	201.004	1649.84	8.20801	3.03703	9.75965e-08	6.27755e-05
comp3014_c0_seq1	269.063	55.3181	484.808	8.764	3.13159	2.34515e-08	1.77077e-05
comp4155_c0_seq1	207.238	57.5035	358.974	6.24264	2.64216	2.05661e-07	0.000121485
comp22267_c0_seq1	85.5391	166.28	6.79773	0.0408811	-4.61242	2.83083e-11	4.63797e-08
comp2827_c0_seq1	361.434	56.9723	667.895	11.7232	3.55129	0.000494129	0.065007
comp7534_c0_seq6	19.7962	1	40.5925	40.5925	5.34314	2.23089e-05	0.00545682
comp19553_c0_seq3	139.463	227.492	53.4345	0.234885	-2.08997	8.47335e-05	0.01603
comp25095_c0_seq1	105.4	204.887	7.91376	0.038625	-4.69432	4.95964e-12	9.16309e-09
comp11375_c0_seq2	56.4423	14.989	99.8957	6.6646	2.73652	0.000708631	0.0848116
comp14231_c0_seq1	91.8007	24.8731	160.728	6.46193	2.69196	0.000195908	0.0315027
comp9656_c0_seq1	246.938	108.566	387.309	3.5675	1.83491	3.98389e-06	0.00135132
comp1592_c0_seq1	56.3036	10.6547	103.953	9.75649	3.28636	5.76907e-06	0.00180198
comp6545_c0_seq1	45.0781	6.32434	85.8319	13.5717	3.76253	0.000213375	0.0338106
comp6833_c0_seq15	78.8872	134.318	25.4562	0.189521	-2.39957	0.000200681	0.0320329
comp627_c0_seq1	1091.45	42.5042	2142.4	50.4044	5.65548	3.17224e-05	0.00708119
comp627_c0_seq2	39.7938	1.25354	80.3341	64.0858	6.00193	1.95686e-05	0.00491103
comp8532_c1_seq2	18.022	2.17515	35.8688	16.4903	4.04354	0.00024806	0.0381916
comp886_c0_seq4	111.431	11.5763	213.286	18.4243	4.20354	1.92952e-12	4.18871e-09
comp3686_c0_seq1	751.421	309.113	1195.73	3.86825	1.95168	2.14306e-07	0.000124893
comp5784_c0_seq7	123.171	206.501	41.8406	0.202617	-2.30317	9.07214e-06	0.00263468
comp5784_c0_seq6	119.434	204.332	36.5372	0.178813	-2.48348	3.64382e-06	0.00126563
comp5784_c0_seq4	48.4566	87.6063	11.3069	0.129065	-2.95383	2.84356e-05	0.00651498
comp32_c0_seq2	1114.95	284.692	1947.21	6.83972	2.77394	3.32294e-08	2.36512e-05
comp32_c0_seq3	361.292	91.4537	633.13	6.92296	2.79139	1.69619e-07	0.000102283
comp32_c0_seq1	203.683	45.9612	363.405	7.90677	2.98309	0.000852714	0.0967903
comp2545_c0_seq1	67.848	134.978	2.71756	0.0201333	-5.63427	0.000733446	0.0872439
comp2545_c0_seq4	745.06	1428.04	64.0834	0.0448752	-4.47794	1.9008e-18	1.50049e-14
comp10063_c0_seq9	74.2094	134.366	16.0523	0.119467	-3.06532	9.94274e-07	0.000452025
comp10063_c0_seq1	206.448	353.751	61.1441	0.172845	-2.53245	0.000797038	0.0917904
comp862_c0_seq7	90.5996	13.9266	169.273	12.1546	3.60343	9.35706e-10	1.12928e-06
comp862_c0_seq4	173.17	22.1526	326.188	14.7246	3.88015	2.45725e-12	5.20422e-09
comp862_c0_seq5	65.1115	13.2585	118.964	8.97267	3.16554	3.59318e-07	0.000190357
comp862_c0_seq2	88.9391	34.4835	145.395	4.21635	2.076	0.000489217	0.0646585
comp862_c0_seq1	93.3782	23.3278	165.429	7.09149	2.82609	3.67578e-08	2.57405e-05
comp862_c0_seq9	124.903	11.1618	240.644	21.5596	4.43026	1.40375e-12	3.12547e-09
comp19276_c0_seq1	154.473	4.36445	306.581	70.245	6.13432	1.16337e-16	7.77079e-13
comp5831_c0_seq7	17.5145	3.35029	33.6787	10.0525	3.32948	0.000886131	0.0999302
comp18487_c0_seq1	100.853	37.204	166.503	4.4754	2.16202	0.000883231	0.0997327
comp5383_c0_seq10	31.1003	1	63.2005	63.2005	5.98186	1.22102e-05	0.0033237
comp5383_c0_seq17	24.1992	3.85737	46.541	12.0655	3.59281	0.000346472	0.0494829
comp5383_c0_seq14	16.198	1.25354	33.1424	26.4391	4.7246	0.000621038	0.0769289
comp43004_c0_seq1	25.9562	1.25354	52.6589	42.0082	5.3926	6.01142e-06	0.00186427
comp12652_c0_seq2	53.0836	5.88569	102.282	17.378	4.11919	4.09426e-06	0.00137468
comp1443_c0_seq1	1890.36	1047.45	2735.27	2.61137	1.38481	7.67015e-05	0.0147026
comp2963_c0_seq10	264.419	411.893	118.946	0.288779	-1.79196	0.000478731	0.0637579
comp3200_c0_seq1	242.694	479.109	8.27903	0.0172801	-5.85475	2.7354e-05	0.00633402
comp6756_c0_seq1	141.569	51.5632	233.575	4.52987	2.17947	0.000511926	0.0664463
comp7331_c0_seq1	327.381	580.546	76.2167	0.131284	-2.92923	2.65908e-09	2.68486e-06
comp66_c0_seq1	518.54	72.8286	966.251	13.2675	3.72982	1.27876e-13	3.82897e-10
comp18182_c0_seq1	368.912	637.753	102.07	0.160047	-2.64344	0.000273523	0.0408797
comp5630_c0_seq3	59.9146	15.7255	106.104	6.74724	2.7543	0.00021564	0.0340452
comp5630_c0_seq2	91.3079	20.1725	164.443	8.15183	3.02712	0.00029891	0.043918
comp16675_c0_seq1	45.8374	6.20766	87.4671	14.0902	3.81662	5.52052e-05	0.0112793
comp4825_c0_seq1	69.0917	1	139.183	139.183	7.12084	0.000654658	0.0801785
comp23951_c0_seq1	74.8224	133.811	17.8336	0.133275	-2.90753	1.82389e-05	0.00464445
comp3031_c0_seq5	331.435	139.55	525.32	3.76439	1.91242	0.00015075	0.0255171
comp35206_c0_seq1	31.2602	7.22182	57.2986	7.9341	2.98807	0.000787141	0.0913554
comp609_c0_seq1	6394.47	2486.49	10304.4	4.14417	2.05108	5.61348e-06	0.00176609
comp248_c0_seq1	650.519	124.281	1178.76	9.48458	3.24558	3.12151e-13	8.21373e-10
comp248_c0_seq2	120.272	15.472	227.071	14.6763	3.87542	3.48007e-09	3.35765e-06
comp1977_c0_seq1	484.334	775.056	195.611	0.252383	-1.98631	0.000458859	0.0615836
comp6535_c0_seq1	770.977	1118.4	425.557	0.380506	-1.39401	0.000687609	0.0826979
comp11299_c0_seq1	65.2948	17.3836	115.206	6.62728	2.72842	9.15718e-06	0.00264171
comp5383_c0_seq9	13.8703	1	28.7405	28.7405	4.84501	0.000462286	0.0619478
comp30883_c0_seq1	28.1594	1	57.3188	57.3188	5.84094	5.35561e-07	0.000264233
comp695_c0_seq1	363.317	9.57211	719.063	75.1206	6.23114	3.05887e-23	3.79448e-19
comp886_c0_seq1	96.672	18.2127	177.131	9.72573	3.28181	7.55242e-09	6.76089e-06
comp886_c0_seq3	99.2855	15.6088	184.962	11.8498	3.5668	2.49595e-07	0.000141656
comp3055_c0_seq2	102.011	5.37861	200.644	37.3041	5.22126	9.6193e-08	6.23345e-05
comp361_c0_seq2	66.4959	15.1259	119.866	7.92457	2.98633	1.19529e-05	0.00327419
comp11093_c0_seq1	102.138	13.9266	192.35	13.8117	3.78782	3.89108e-11	6.257e-08
comp45245_c0_seq1	28.5978	58.1957	1	0.0171834	-5.86284	7.00934e-05	0.0136775
comp34111_c0_seq1	13.8602	1	28.7203	28.7203	4.844	0.000752134	0.0887376
comp707_c0_seq1	986.171	368.731	1605.61	4.35442	2.12248	1.46876e-05	0.00387654
comp7873_c0_seq4	28.0979	51.9778	6.21796	0.119627	-3.06338	0.00026953	0.040492
comp6556_c1_seq5	35.3764	7.98244	64.7704	8.11411	3.02043	0.000616293	0.0765597
comp14242_c0_seq1	122.116	41.5103	204.723	4.93186	2.30213	1.07477e-05	0.00296275
comp11087_c0_seq1	79.4616	16.301	144.622	8.87197	3.14925	1.25215e-06	0.00053561
comp7763_c0_seq2	62.889	22.7079	105.07	4.62702	2.21008	0.000772297	0.0902699
comp12457_c0_seq3	198.677	52.5735	346.781	6.59612	2.72162	0.000487341	0.0645088
comp29779_c0_seq1	28.9127	54.1873	5.63819	0.10405	-3.26465	0.000320501	0.0466171
comp11259_c0_seq1	34.5649	6.55376	64.5761	9.8533	3.30061	0.000263745	0.0399002
comp40_c0_seq3	361.085	98.6656	625.504	6.33964	2.6644	2.87968e-07	0.000160291
comp40_c0_seq2	4686.79	1284.21	8091.36	6.30065	2.6555	4.26593e-08	2.89397e-05
comp40_c0_seq5	1490.44	500.777	2482.1	4.9565	2.30932	4.64213e-06	0.00151539
comp40_c0_seq4	1786	601.963	2972.03	4.93723	2.3037	1.78881e-05	0.00459595
comp40_c0_seq7	1574.42	456.709	2694.13	5.899	2.56047	7.28879e-07	0.000347755
comp9794_c0_seq1	430.305	708.045	154.565	0.218299	-2.19562	1.93193e-06	0.000755664
comp1633_c0_seq1	284.397	13.0976	557.696	42.5802	5.41211	2.28993e-09	2.36719e-06
comp2154_c0_seq7	87.5335	1.50708	175.56	116.49	6.86406	1.01323e-13	3.25862e-10
comp8406_c0_seq6	13.9029	1	28.8058	28.8058	4.84829	0.000629479	0.0776549
comp8406_c0_seq8	26.515	1.25354	53.7765	42.8997	5.4229	6.7452e-06	0.00204795
comp18299_c0_seq1	91.074	4.87153	179.276	36.8008	5.20167	4.25978e-11	6.72535e-08
comp189_c0_seq1	125.062	20.6796	231.445	11.1919	3.48439	0.000401035	0.0558965
comp158_c0_seq2	697.347	260.807	1135.89	4.35528	2.12276	3.88434e-06	0.00132272
comp158_c0_seq3	304.476	91.5462	519.406	5.6737	2.50429	6.73037e-06	0.00204795
comp6013_c0_seq8	247.615	370.682	126.548	0.341392	-1.5505	0.000679122	0.0823142
comp368_c0_seq5	72.9661	1.50708	146.425	97.1582	6.60226	5.76415e-12	1.04276e-08
comp368_c0_seq4	92.7188	2.42869	185.009	76.1765	6.25127	4.52476e-14	1.6371e-10
comp6202_c0_seq1	52.8716	5.03252	102.711	20.4094	4.35116	7.01448e-08	4.61436e-05
comp26970_c0_seq1	79.8521	134.596	27.1085	0.201406	-2.31182	0.000620859	0.0769289
comp10576_c0_seq1	143.831	7.47536	282.187	37.7489	5.23836	2.87617e-14	1.24875e-10
comp21825_c0_seq1	62.3834	18.2368	108.53	5.95116	2.57317	0.000136714	0.0236012
comp2860_c0_seq1	3050.64	5044.49	1058.79	0.209891	-2.25229	5.43272e-06	0.001728
comp32170_c0_seq1	86.5411	167.834	7.2485	0.0431886	-4.53321	1.39845e-07	8.55161e-05
comp3470_c0_seq1	454.873	215.258	696.487	3.23559	1.69403	0.000788	0.0913554
comp231_c0_seq1	4498.82	927.244	8072.39	8.70579	3.12197	1.56739e-09	1.74491e-06
comp7140_c0_seq9	13.8602	1	28.7203	28.7203	4.844	0.000752134	0.0887376
comp7140_c0_seq5	26.6676	3.1893	52.146	16.3503	4.03124	0.000408174	0.0562594
comp16656_c0_seq1	129.775	230.446	31.1031	0.134969	-2.8893	3.88674e-07	0.000202097
comp1401_c0_seq3	3137.91	4688.36	1589.46	0.339022	-1.56055	9.76379e-05	0.0180006
comp1401_c0_seq9	486.281	719.872	254.689	0.353797	-1.499	0.000383575	0.0538953
comp25189_c0_seq1	230.925	347.956	115.895	0.333072	-1.58609	0.000807313	0.0926053
comp12078_c0_seq1	20.5804	1	42.1608	42.1608	5.39783	2.12841e-05	0.00526547
comp1202_c0_seq2	1635.2	2499.63	772.767	0.309152	-1.69361	2.74962e-05	0.00635002
comp5417_c0_seq1	297.216	22.0158	574.416	26.0911	4.70549	0.000247988	0.0381916
comp7873_c0_seq1	181.182	333.026	31.3394	0.0941051	-3.40958	4.52473e-10	5.95304e-07
comp7873_c0_seq2	219.542	412.493	28.5913	0.0693135	-3.85072	9.22366e-12	1.63454e-08
comp1790_c0_seq1	2949.76	4193.65	1707.86	0.40725	-1.29601	0.000769979	0.0902299
comp7873_c0_seq6	41.1674	79.7707	4.56413	0.0572156	-4.12745	2.65658e-06	0.000969249
comp30555_c0_seq1	59.4709	9.36681	111.575	11.9117	3.57431	0.00011814	0.0210649
comp2822_c0_seq1	187.251	55.3422	321.159	5.80315	2.53684	2.92704e-05	0.00663621
comp3158_c0_seq1	75.1952	6.13923	146.251	23.8224	4.57425	1.48318e-08	1.20923e-05
comp669_c0_seq3	140.908	9.31857	274.498	29.457	4.88054	3.16995e-14	1.31076e-10
comp669_c0_seq1	459.86	13.0976	908.622	69.3734	6.11631	3.39076e-22	3.27148e-18
comp7429_c0_seq1	108.903	15.7255	204.081	12.9777	3.69796	0.00064535	0.0793743
comp7797_c0_seq8	76.9197	134.205	21.634	0.161201	-2.63307	4.79964e-05	0.0100365
comp8647_c1_seq4	17.9287	1	36.8573	36.8573	5.20388	7.60139e-05	0.0146031
comp7797_c0_seq4	338.052	573.611	104.492	0.182165	-2.45668	8.49519e-05	0.0160363
comp23274_c0_seq1	450.527	768.628	134.426	0.17489	-2.51548	1.80982e-05	0.00462217
comp13167_c0_seq1	66.8114	3.02832	132.595	43.7849	5.45236	1.89001e-06	0.000752831
comp5663_c0_seq4	114.305	47.0197	183.59	3.90453	1.96515	0.000263753	0.0399002
comp1817_c0_seq3	146.356	30.129	264.582	8.78164	3.13449	4.18492e-07	0.000215026
comp27533_c0_seq1	22.7841	2.01416	45.5539	22.6169	4.49933	0.000603262	0.0754808
comp10541_c0_seq1	339.552	118.064	563.04	4.76895	2.25367	1.26148e-06	0.000536959
comp19837_c0_seq1	26.0174	48.891	5.1439	0.105212	-3.24863	0.000545661	0.0693294
comp26142_c0_seq1	73.0514	25.1267	122.976	4.89425	2.29109	6.43488e-05	0.0128452
comp37634_c0_seq1	54.5033	94.8905	16.1161	0.169839	-2.55776	0.000188551	0.030603
comp13439_c0_seq1	20.7803	1.50708	42.0535	27.904	4.8024	0.00025794	0.0392676
comp1101_c0_seq6	44.9433	3.28186	88.6048	26.9984	4.7548	4.26195e-05	0.00920043
comp1101_c0_seq2	17.9287	1	36.8573	36.8573	5.20388	7.60139e-05	0.0146031
comp1101_c0_seq9	47.2577	6.30022	90.2151	14.3194	3.8399	1.64667e-05	0.0042939
comp5490_c0_seq1	313.819	62.4094	567.229	9.08884	3.1841	5.71031e-08	3.81423e-05
comp1193_c0_seq3	450.046	45.2208	856.871	18.9486	4.24402	0.000841965	0.0959465
comp19708_c0_seq1	201.613	336.765	68.4604	0.203289	-2.2984	0.000179709	0.0294535
comp112_c0_seq6	1256.77	443.321	2072.21	4.6743	2.22475	2.40513e-05	0.00576925
comp5341_c0_seq1	3412.14	5671.81	1154.47	0.203546	-2.29657	4.55631e-07	0.000228788
comp13548_c0_seq1	373.058	186.95	561.165	3.00168	1.58577	0.000824908	0.0943742
comp19695_c0_seq1	192.743	330.51	56.9753	0.172386	-2.53629	2.24144e-06	0.000842567
comp43212_c0_seq1	35.214	71.428	1	0.0140001	-6.15842	1.95985e-09	2.12727e-06
comp13643_c0_seq1	253.484	102.609	406.358	3.96024	1.98559	0.000530687	0.0683427
comp85_c0_seq1	4474.92	1817.5	7134.34	3.92536	1.97282	6.55305e-06	0.0020107
comp6766_c0_seq3	183.936	314.634	55.2376	0.175561	-2.50995	1.00013e-06	0.000452321
comp628_c0_seq3	95.5617	31.9722	161.151	5.04034	2.33352	0.000217394	0.0342026
comp7410_c0_seq1	349.98	527.274	174.686	0.331301	-1.59379	0.000266619	0.0401572
comp3360_c0_seq1	45.792	90.7374	2.84657	0.0313715	-4.9944	2.60937e-08	1.90405e-05
comp3826_c0_seq1	426.955	240.633	615.277	2.55691	1.3544	0.000546114	0.0693294
comp11503_c0_seq1	92.036	6.71474	179.357	26.711	4.73936	1.56282e-05	0.00409987
comp12508_c0_seq1	79.4304	27.0181	133.843	4.95381	2.30854	0.000700575	0.0841407
comp14128_c0_seq1	40.6077	6.20766	77.0078	12.4053	3.63288	4.10028e-06	0.00137468
comp6206_c0_seq3	26.5267	5.70058	49.3528	8.6575	3.11395	0.000131312	0.0229423
comp22727_c0_seq1	28.7922	5.70058	53.8837	9.45232	3.24067	6.74841e-05	0.013318
comp2952_c0_seq1	225.494	49.37	403.618	8.17536	3.03128	0.000544611	0.0693294
comp32140_c0_seq1	37.776	6.89985	70.6521	10.2397	3.3561	0.00043624	0.0592809
comp24643_c0_seq1	69.9848	117.242	24.7272	0.210907	-2.24532	0.000191173	0.0309708
comp1310_c0_seq1	88.0245	168.418	9.63132	0.0571871	-4.12817	0.000493662	0.065007
comp17645_c0_seq1	67.1775	25.9798	110.375	4.24849	2.08695	0.00087973	0.0994668
comp14192_c0_seq1	16.0495	1	33.0989	33.0989	5.04871	0.000138005	0.0237768
comp3881_c0_seq1	1068.31	1710.53	428.091	0.250268	-1.99845	4.34996e-05	0.00932653
comp26189_c0_seq1	60.6109	112.86	10.3619	0.0918118	-3.44518	3.45705e-06	0.00122028
comp26973_c0_seq1	238.449	407.386	71.5132	0.175542	-2.51011	7.74673e-07	0.000367584
comp8531_c0_seq1	85.6051	15.1259	158.084	10.4513	3.3856	2.58199e-07	0.000145587
comp13270_c0_seq1	315.263	519.314	113.212	0.218003	-2.19758	5.82759e-06	0.00181374
comp1977_c0_seq4	1049.41	1677.34	423.485	0.252475	-1.98579	4.06627e-05	0.00887162
comp8833_c0_seq1	110.897	177.166	46.628	0.263188	-1.92584	0.000407861	0.0562594
comp4679_c0_seq1	551.298	180.294	924.302	5.12665	2.35802	2.41896e-06	0.000905379
comp7623_c0_seq1	185.143	48.9998	323.286	6.59769	2.72196	7.36395e-08	4.80783e-05
comp5391_c0_seq1	407.381	604.72	212.042	0.350645	-1.51192	0.000525884	0.0678523
comp21804_c0_seq1	34.949	8.05087	63.8471	7.93046	2.9874	4.38797e-05	0.00938485
comp6246_c0_seq1	618.636	173.81	1065.46	6.13003	2.61589	1.8804e-05	0.00476042
comp1272_c0_seq1	197.776	66.2607	331.291	4.9998	2.32187	1.97114e-06	0.000767542
comp2132_c1_seq1	178.391	70.0879	288.695	4.11904	2.04231	0.000110278	0.0199083
comp7639_c0_seq1	332.643	164.111	503.175	3.06606	1.61639	0.00079349	0.0915632
comp3392_c0_seq3	74.1732	32.4995	117.847	3.62611	1.85842	0.000151178	0.0255397
comp8406_c0_seq1	86.5937	1	174.187	174.187	7.4445	3.07154e-15	1.56891e-11
comp8406_c0_seq2	49.2667	1	99.5335	99.5335	6.63711	2.79014e-10	3.8457e-07
comp8531_c0_seq5	26.5518	2.01416	53.0894	26.3581	4.72018	0.000108685	0.0197853
comp22238_c0_seq1	25.9318	4.61799	49.2455	10.6638	3.41466	0.000683919	0.0825636
comp4914_c0_seq1	669.26	966.748	373.771	0.386627	-1.37099	0.000600811	0.0752826
comp29410_c0_seq1	28.4985	1.50708	57.4898	38.1465	5.25348	6.6963e-06	0.00204742
comp7390_c0_seq1	712.973	1245.87	182.079	0.146146	-2.77452	1.91007e-06	0.000754691
comp6559_c0_seq1	118.955	46.0981	193.811	4.20432	2.07187	0.000179907	0.0294535
comp560_c0_seq2	574.151	222.031	928.271	4.18081	2.06378	9.05796e-05	0.0168424
comp32064_c0_seq1	43.7886	79.2153	10.3619	0.130806	-2.9345	0.000181491	0.0296233
comp3395_c1_seq16	33.1752	9.57211	58.7784	6.14059	2.61838	0.000623629	0.0771399
comp33141_c0_seq1	87.6477	26.5554	150.74	5.67645	2.50499	1.21664e-05	0.00332219
comp32536_c0_seq1	14.3537	1	29.7073	29.7073	4.89275	0.000449295	0.0605924
comp8121_c0_seq1	221.479	82.2741	362.684	4.40824	2.1402	1.14809e-06	0.000501254
comp60_c0_seq2	859.941	410.05	1311.83	3.1992	1.67771	0.000140702	0.0241457
comp60_c0_seq1	2252.37	1097.87	3408.87	3.10497	1.63458	0.000496068	0.0650688
comp42464_c0_seq1	15.6523	1	32.3047	32.3047	5.01367	0.000178689	0.0293869
comp1401_c0_seq14	316.069	476.352	157.786	0.331238	-1.59406	0.000311341	0.045437
comp17233_c0_seq1	35.0853	6.71474	65.4559	9.74808	3.28512	6.07298e-05	0.012207
comp799_c0_seq1	1093.59	275.634	1913.55	6.94237	2.79543	0.000586711	0.0737286
comp17937_c0_seq7	25.3419	3.69638	48.9875	13.2528	3.72823	0.000672745	0.0817023
comp4659_c0_seq1	875.313	1586.31	166.313	0.104843	-3.2537	3.6059e-07	0.000190357
comp1816_c0_seq1	817.594	4.36445	1632.82	374.119	8.54735	1.75169e-05	0.00452697
comp10481_c0_seq1	40.0837	2.17515	79.9922	36.7755	5.20067	2.91112e-08	2.08913e-05
comp2401_c0_seq3	56.3982	3.35029	111.446	33.2646	5.05592	2.97382e-09	2.96815e-06
comp17237_c0_seq1	124.993	44.3918	207.594	4.6764	2.2254	1.56129e-05	0.00409987
comp20838_c0_seq2	25.8263	48.9594	4.69314	0.0958578	-3.38296	0.000296253	0.0436755
comp368_c0_seq2	106.774	3.44284	212.104	61.6073	5.94503	2.19369e-13	6.34956e-10
comp14_c1_seq9	114.076	31.1673	198.986	6.38443	2.67456	6.73841e-05	0.013318
comp14_c1_seq2	634.764	199.51	1072.02	5.37324	2.42579	3.43992e-07	0.000185529
comp14_c1_seq7	153.735	41.5826	267.887	6.44228	2.68757	5.67877e-06	0.00178018
comp757_c0_seq1	3251.05	1853.05	4651.06	2.50995	1.32766	0.000405927	0.0562173
comp32773_c0_seq1	43.8438	88.0006	1.68702	0.0191706	-5.70496	1.48547e-08	1.20923e-05
comp36233_c0_seq1	46.1028	7.40693	86.7987	11.7186	3.55073	0.000105375	0.0192635
comp20570_c0_seq1	29.9516	1	60.9032	60.9032	5.92845	9.86871e-06	0.00277327
comp6368_c0_seq1	1613.6	2424.67	804.535	0.331812	-1.59156	0.000196906	0.0316046
comp2389_c0_seq1	813.194	348.283	1280.1	3.67547	1.87793	3.11072e-05	0.00697975
comp768_c0_seq4	293.33	122.679	465.98	3.79835	1.92537	0.000180112	0.0294535
comp18537_c0_seq1	377.398	169.391	587.404	3.46773	1.79399	0.00031467	0.0458458
comp2837_c0_seq1	170.381	36.371	306.391	8.42405	3.07451	2.76404e-07	0.000154847
comp3203_c0_seq2	229.535	56.8797	404.191	7.10607	2.82905	3.24585e-09	3.20284e-06
comp1608_c0_seq5	153.758	40.3834	269.132	6.66443	2.73648	1.47258e-06	0.000617728
comp628_c0_seq1	690.303	283.638	1098.97	3.87454	1.95403	2.73785e-06	0.000994723
comp5475_c0_seq4	49.4752	9.02072	91.9296	10.1909	3.34921	0.000396264	0.0554094
comp43216_c0_seq1	28.2172	1.76062	56.6738	32.1897	5.00853	1.8088e-05	0.00462217
comp7797_c0_seq11	82.4321	133.678	33.186	0.248253	-2.01012	0.000520082	0.0674042
comp923_c0_seq4	248.503	24.7363	474.269	19.173	4.26101	1.32291e-12	3.02298e-09
comp1782_c0_seq4	182.475	325.069	41.881	0.128837	-2.95638	1.17215e-07	7.32247e-05
comp923_c0_seq3	112.691	12.6146	214.767	17.0253	4.08961	2.13642e-09	2.23511e-06
comp11734_c0_seq1	334.271	136.99	533.551	3.8948	1.96155	0.000112603	0.0202438
comp1336_c0_seq2	147.762	16.9691	280.555	16.5333	4.0473	1.15632e-11	1.96878e-08
comp1259_c0_seq1	266.893	69.5848	466.2	6.69975	2.74411	3.11948e-06	0.00111472
comp32932_c0_seq1	30.1239	6.96828	55.2795	7.93302	2.98787	0.000592179	0.0743082
comp18164_c0_seq1	133.604	223.741	45.4669	0.203212	-2.29894	3.32444e-05	0.00738299
comp8660_c0_seq1	350.776	84.7691	618.782	7.29962	2.86782	1.35285e-05	0.00361457
comp16565_c0_seq1	70.6913	24.527	118.856	4.8459	2.27677	4.90177e-05	0.0101828
comp3084_c0_seq5	108.074	38.3792	179.769	4.68403	2.22775	0.000271977	0.0407187
comp20125_c0_seq1	32.0859	63.7977	2.37405	0.0372121	-4.74808	4.6766e-06	0.00151561
comp9524_c0_seq1	72.0641	129.111	17.0176	0.131806	-2.92351	2.09609e-05	0.00520034
comp21731_c0_seq1	77.0439	20.0116	136.076	6.79989	2.76551	2.79625e-05	0.00642353
comp6142_c0_seq5	33.8721	63.548	6.1962	0.0975042	-3.35839	6.033e-05	0.0121547
comp35437_c0_seq1	26.4357	3.35029	51.5211	15.3781	3.94281	2.0184e-05	0.00505089
comp3887_c0_seq1	25.9367	1	52.8734	52.8734	5.72447	1.06427e-06	0.000473922
comp10625_c0_seq1	157.405	62.6629	254.146	4.05577	2.01998	2.62278e-06	0.000960956
comp10625_c0_seq2	66.3647	21.07	113.659	5.39437	2.43145	8.38395e-06	0.00244299
comp73550_c0_seq1	27.0682	53.2898	2.84657	0.0534168	-4.22656	2.91595e-05	0.00662837
comp10725_c0_seq2	115.974	56.928	177.02	3.10954	1.6367	0.000783686	0.0912207
comp869_c0_seq1	890.73	119.999	1663.46	13.8622	3.79309	7.97401e-11	1.21476e-07
comp8406_c0_seq5	17.6279	1	36.2558	36.2558	5.18014	7.80144e-05	0.0148886
comp17533_c0_seq1	60.4693	14.0433	108.895	7.75427	2.95499	0.000101576	0.0186474
comp11879_c0_seq9	62.4789	104.271	22.6863	0.21757	-2.20045	0.000769817	0.0902299
comp31839_c0_seq1	37.0798	1	75.1597	75.1597	6.23189	6.30096e-06	0.00194021
comp7352_c0_seq5	43.9045	6.20766	83.6014	13.4674	3.7514	2.5679e-06	0.000948857
comp10983_c0_seq1	426.875	724.629	131.121	0.180949	-2.46634	1.73919e-06	0.000702423
comp11472_c0_seq1	27.6558	1	56.3116	56.3116	5.81536	2.52801e-05	0.00596285
comp6968_c0_seq2	78.3854	31.0708	127.7	4.10996	2.03912	0.000138426	0.0238021
comp14_c1_seq35	67.8132	19.436	118.19	6.08099	2.60431	0.00027161	0.0407187
comp252_c0_seq1	672.478	100.71	1246.25	12.3746	3.62931	4.25842e-14	1.60772e-10
comp25095_c0_seq3	16.2254	32.5276	1.92329	0.0591279	-4.08002	0.000402813	0.0560542
comp13437_c0_seq1	52.0786	5.37861	100.779	18.7369	4.22781	2.07394e-06	0.000793343
comp112_c0_seq11	79.8874	25.9798	135.795	5.22694	2.38597	7.16058e-05	0.0138791
comp112_c0_seq13	280.125	77.5051	484.745	6.25437	2.64486	1.57984e-08	1.261e-05
comp4469_c0_seq1	228.544	400.862	58.225	0.14525	-2.78339	8.99262e-09	7.96801e-06
comp1163_c0_seq1	92.6563	6.96828	180.344	25.8807	4.69381	0.000182135	0.0296727
comp5974_c0_seq1	118.503	194.955	44.0509	0.225955	-2.14589	9.10349e-05	0.0168688
comp3972_c0_seq1	328.445	92.9749	565.915	6.08675	2.60567	2.84325e-06	0.00102871
comp3129_c0_seq1	46.2352	1.50708	92.9632	61.6844	5.94683	2.57664e-08	1.8961e-05
comp11761_c0_seq1	58.9067	12.6387	107.175	8.47987	3.08404	0.000303552	0.0445247
comp8383_c0_seq3	126.331	23.698	230.963	9.74612	3.28483	0.000413063	0.056753
comp593_c0_seq3	275.689	68.128	485.251	7.12263	2.83241	1.02066e-05	0.00284065
comp593_c0_seq2	415.776	133.936	699.616	5.2235	2.38502	0.000772399	0.0902699
comp593_c0_seq1	325.095	67.2749	584.916	8.69442	3.12009	9.29594e-10	1.12928e-06
comp23412_c0_seq1	32.283	64.192	2.37405	0.0369835	-4.75697	1.91542e-06	0.000754691
comp32177_c0_seq1	72.6509	26.5795	120.722	4.54194	2.18331	0.00053178	0.0683427
comp22549_c0_seq1	25.19	47.3215	5.05841	0.106895	-3.22574	0.000399648	0.0557926
comp8102_c0_seq1	14.0848	1	29.1695	29.1695	4.86639	0.000355416	0.050511
comp6315_c0_seq8	391.779	594.212	191.346	0.322016	-1.6348	0.000611943	0.0761282
comp6132_c0_seq1	406.978	640.052	175.905	0.274829	-1.86339	0.000135526	0.0234427
comp84_c0_seq1	998.961	171.106	1828.82	10.6882	3.41795	4.55817e-07	0.000228788
comp84_c0_seq2	650.85	80.2497	1223.45	15.2455	3.93032	1.53819e-11	2.56859e-08
comp2331_c0_seq1	474.385	189.401	761.369	4.01987	2.00715	0.000684591	0.0825636
comp15285_c0_seq1	195.549	312.847	80.2518	0.256521	-1.96285	0.00025651	0.0392144
comp5110_c0_seq5	51.9023	6.8073	98.9972	14.5428	3.86223	7.45431e-05	0.0144162
comp7094_c0_seq2	136.449	47.4584	227.44	4.7924	2.26075	0.000126251	0.0222822
comp15329_c0_seq1	121.612	240.745	4.47864	0.0186033	-5.7483	5.61817e-17	4.0654e-13
comp15922_c0_seq1	236.151	374.683	99.619	0.265875	-1.91118	0.000149677	0.0254175
comp4383_c0_seq1	259.053	124.813	395.294	3.1671	1.66316	0.000133061	0.0232013
comp5_c0_seq2	3477.67	38.1458	6919.19	181.388	7.50293	4.08652e-37	3.54849e-32
comp5_c0_seq6	1398.12	10.0108	2788.23	278.523	8.12165	6.77274e-06	0.00204914
comp1556_c0_seq1	52.2096	4.54956	101.87	22.3911	4.48485	0.000131051	0.0229423
comp7797_c0_seq1	127.209	207.817	48.602	0.23387	-2.09622	0.000121645	0.0215569
comp7797_c0_seq5	211.011	360.432	63.5891	0.176425	-2.50288	6.98668e-05	0.013664
comp26518_c0_seq1	42.4879	4.36445	82.6113	18.9282	4.24247	1.63706e-06	0.00067371
comp58_c0_seq1	140.013	5.28606	276.739	52.3526	5.71019	1.03681e-12	2.50084e-09
comp19867_c0_seq1	154.155	278.112	32.1974	0.115771	-3.11065	0.000122278	0.0216249
comp1252_c0_seq1	3831.12	1682.21	5982.03	3.55605	1.83028	0.000661773	0.080822
comp36633_c0_seq1	17.1958	2.17515	34.2165	15.7307	3.97551	0.000523054	0.0676883
comp2366_c0_seq2	820.225	311.153	1331.3	4.2786	2.09714	0.00050139	0.065372
comp2366_c0_seq3	115.673	46.7903	186.555	3.98705	1.99532	0.000733048	0.0872439
comp2366_c0_seq5	117.531	33.2641	203.798	6.12667	2.6151	8.72205e-05	0.0163226
comp524_c0_seq1	340.202	77.9639	604.44	7.75282	2.95472	1.99608e-06	0.000773785
comp20849_c0_seq1	18.3686	1	37.7371	37.7371	5.23791	5.00822e-05	0.0103298
comp21622_c0_seq1	92.1209	30.1733	156.068	5.17239	2.37083	5.00216e-05	0.0103298
comp7921_c0_seq1	18.6769	37.6668	1.68702	0.0447881	-4.48074	0.000116149	0.0207524
comp10159_c0_seq1	304.795	145.281	466.309	3.20971	1.68244	0.000259273	0.0393597
comp10457_c0_seq1	94.9838	166.469	25.4981	0.15317	-2.70679	2.53307e-05	0.00596285
comp1515_c0_seq5	102.998	8.32853	199.668	23.974	4.5834	0.000538021	0.0689064
comp8598_c0_seq1	90.2933	1.50708	181.079	120.153	6.90872	7.169e-14	2.49005e-10
comp8598_c0_seq2	28.611	1	58.2219	58.2219	5.86349	6.7451e-07	0.000329047
comp8598_c0_seq4	37.9747	2.01416	75.9353	37.7008	5.23652	2.21396e-06	0.000835856
comp12080_c0_seq1	346.605	631.407	63.8036	0.10105	-3.30686	2.22449e-10	3.16657e-07
comp3142_c0_seq3	76.1644	26.0242	128.305	4.93021	2.30165	9.43816e-06	0.00269559
comp13746_c0_seq1	175.92	31.3485	322.491	10.2873	3.36279	1.08274e-09	1.28793e-06
comp4378_c0_seq1	549.327	857.218	243.435	0.283983	-1.81612	0.000438615	0.0594176
comp21604_c0_seq1	77.4442	139.184	17.7046	0.127203	-2.97479	7.33165e-06	0.00218026
comp10866_c0_seq1	372.736	660.435	87.0365	0.131787	-2.92372	2.00797e-09	2.15259e-06
comp10866_c0_seq2	94.1866	167.987	22.3863	0.133262	-2.90766	2.10852e-06	0.00080303
comp9929_c0_seq1	64.4254	18.0074	112.843	6.26652	2.64766	0.000285244	0.0423399
comp3271_c0_seq1	125.062	41.0071	211.117	5.14831	2.3641	0.000157045	0.0263506
comp3271_c0_seq2	93.3282	26.8571	161.799	6.02444	2.59083	0.00017011	0.0280823
comp1401_c0_seq4	231.705	356.858	108.552	0.304188	-1.71697	0.000414987	0.0569273
comp5600_c0_seq1	44.2588	1.50708	89.0105	59.0616	5.88415	2.80875e-08	2.03246e-05
comp3264_c0_seq1	1257.38	1964.97	551.786	0.280812	-1.83232	8.97366e-05	0.0167574
comp6619_c0_seq1	159.812	278.088	43.5364	0.156556	-2.67525	6.77624e-05	0.0133426
comp5_c0_seq1	11651.8	85.2038	23220.4	272.527	8.09026	1.87096e-09	2.05649e-06
comp5_c0_seq3	5286.41	44.3233	10530.5	237.583	7.89229	1.54074e-23	2.22982e-19
comp5_c0_seq5	2896.91	31.0024	5764.82	185.948	7.53875	4.73941e-12	8.94657e-09
comp5_c0_seq4	3381.94	44.9914	6720.89	149.382	7.22286	9.46271e-34	2.73895e-29
comp5_c0_seq7	2614.45	29.5978	5201.29	175.732	7.45724	1.65888e-34	7.20238e-30
comp4123_c0_seq3	500.224	786.425	216.023	0.27469	-1.86412	8.27623e-06	0.0024219
comp4123_c0_seq1	190.952	42.9631	340.941	7.93569	2.98835	0.000478025	0.0637579
comp4123_c0_seq5	100.532	15.8865	187.177	11.7822	3.55853	4.09629e-08	2.823e-05
comp27402_c0_seq1	33.716	65.8983	3.53359	0.0536219	-4.22103	4.16078e-06	0.00138961
comp1053_c0_seq1	391.781	60.8517	724.711	11.9095	3.57404	1.52146e-09	1.72472e-06
comp1053_c0_seq2	57.2049	10.9324	105.477	9.64817	3.27026	1.78897e-05	0.00459595
comp1053_c0_seq3	112.5	23.9998	203	8.45844	3.08039	4.97134e-06	0.00159292
comp7322_c0_seq1	36.359	4.36445	70.3536	16.1197	4.01075	2.36683e-05	0.00570892
comp9777_c0_seq1	160.065	62.9406	259.189	4.11799	2.04194	8.04037e-06	0.0023667
comp29751_c0_seq1	34.0046	7.7289	62.2803	8.05811	3.01044	0.000787241	0.0913554
comp199_c0_seq5	48.2701	5.47116	93.0689	17.0108	4.08838	1.90394e-05	0.00480602
comp199_c0_seq4	45.266	5.81726	86.7147	14.9065	3.89787	0.000240587	0.0372391
comp199_c0_seq3	46.4375	7.75302	87.122	11.2372	3.49021	0.000433819	0.0591369
comp13473_c0_seq1	86.0109	5.63215	168.39	29.898	4.90197	7.60658e-10	9.71338e-07
comp5568_c0_seq1	342.364	195.213	491.515	2.51784	1.33219	0.000611666	0.0761282
comp1947_c0_seq1	88.471	12.9366	166.005	12.8323	3.6817	1.58289e-08	1.261e-05
comp24738_c0_seq1	28.0532	3.85737	54.249	14.0637	3.81391	7.88943e-05	0.0150235
comp820_c0_seq4	26.9455	1	54.8909	54.8909	5.7785	0.000583518	0.0735403
comp820_c0_seq6	240.388	20.7963	461.98	22.2146	4.47343	1.01311e-08	8.81201e-06
comp820_c0_seq1	968.899	143.462	1796.34	12.5213	3.64632	0.000829821	0.0946869
comp820_c0_seq2	946.274	156.022	1738.53	11.1428	3.47804	2.56023e-05	0.00599232
comp820_c0_seq3	234.985	34.898	437.072	12.5243	3.64665	2.20099e-05	0.00541418
comp1829_c0_seq2	199.608	15.8865	385.329	24.2551	4.60022	1.33293e-09	1.54325e-06
comp1829_c0_seq1	725.238	61.4193	1391.06	22.6485	4.50135	1.82865e-19	1.58789e-15
comp10240_c0_seq1	37.3389	3.85737	72.8204	18.8782	4.23865	2.0464e-06	0.000786269
comp3816_c0_seq1	385.244	132.624	639.864	4.82464	2.27042	1.16065e-07	7.30317e-05
comp13451_c0_seq1	121.659	34.069	211.249	6.20064	2.63242	1.36155e-05	0.00362666
comp30246_c0_seq2	49.7839	86.246	15.3218	0.177652	-2.49287	0.000484589	0.0643407
comp30246_c0_seq1	63.8247	116.647	13.0027	0.111471	-3.16526	2.97856e-06	0.00106876
comp15706_c0_seq4	40.0749	73.8708	8.27903	0.112074	-3.15747	7.10161e-05	0.0137956
comp15706_c0_seq3	48.4086	91.5906	7.22673	0.0789026	-3.66378	7.24657e-06	0.00216237
comp15706_c0_seq1	85.312	154.79	17.8336	0.115211	-3.11764	0.000396101	0.0554094
comp28607_c0_seq1	27.6186	52.7586	4.47864	0.0848893	-3.55827	0.000157192	0.0263506
comp32079_c0_seq1	251.416	379.597	125.235	0.329915	-1.59983	0.000741517	0.0880698
comp8021_c0_seq1	78.6288	24.8972	134.36	5.39659	2.43205	0.000277329	0.0413063
comp15626_c0_seq1	637.149	1014.3	261.993	0.258298	-1.95289	0.000847794	0.0963578
comp13689_c0_seq4	291.124	448.302	135.946	0.303246	-1.72144	0.000367902	0.0519453
comp9608_c0_seq4	71.4562	122.333	22.5791	0.18457	-2.43776	0.000284164	0.0422519
comp5306_c1_seq7	93.6685	13.3511	175.986	13.1814	3.72043	0.000407476	0.0562594
comp19180_c0_seq1	56.2762	111.942	2.61031	0.0233184	-5.42239	2.70287e-10	3.78551e-07
comp6519_c0_seq2	215.475	71.9552	360.994	5.01693	2.3268	0.000193082	0.0311638
comp40479_c0_seq1	57.4855	111.805	5.16566	0.0462023	-4.43589	5.36452e-09	5.00885e-06
comp6189_c0_seq13	57.3891	11.0008	105.777	9.61542	3.26535	8.11853e-05	0.0153922
comp6189_c0_seq15	40.0242	6.39277	75.6555	11.8345	3.56493	0.00016193	0.0269885
comp1302_c0_seq2	135.122	39.5061	232.738	5.8912	2.55856	1.14874e-06	0.000501254
comp20978_c0_seq1	40.1514	9.15759	73.1453	7.98739	2.99772	0.000487298	0.0645088
comp5923_c0_seq1	822.823	1184.66	462.989	0.390821	-1.35542	0.000703505	0.0843759
comp5083_c0_seq1	57.6082	18.6513	98.5651	5.28462	2.4018	0.000141254	0.0241925
comp5083_c0_seq7	53.6205	6.55376	102.687	15.6685	3.96979	1.35227e-06	0.000570016
comp5083_c0_seq4	39.7229	5.12507	76.3208	14.8917	3.89643	2.32699e-05	0.00562846
comp1339_c0_seq2	522.887	236.173	811.601	3.43646	1.78092	8.66934e-05	0.0162942
comp22992_c0_seq3	41.3806	9.31857	75.4426	8.09594	3.0172	9.11152e-05	0.0168688
comp2008_c0_seq1	113.99	201.237	28.7421	0.142827	-2.80766	3.25788e-06	0.00115467
comp33899_c0_seq1	46.7501	81.638	13.8623	0.169802	-2.55808	0.000143116	0.0244632
comp9168_c0_seq1	45.7953	1.50708	92.0835	61.1006	5.93311	5.14978e-06	0.00164403
comp9906_c0_seq1	65.7559	20.1725	113.339	5.61849	2.49018	0.000159103	0.0266196
comp820_c0_seq7	88.5236	9.15759	169.89	18.5518	4.21349	3.07109e-07	0.00016772
comp9676_c0_seq1	383.411	85.1836	683.639	8.02547	3.00459	1.49005e-08	1.20923e-05
comp492_c0_seq1	2615.97	827.9	4406.05	5.32196	2.41196	2.15618e-06	0.000817597
comp492_c0_seq4	325.361	107.592	545.13	5.06666	2.34104	0.000151754	0.0255873
comp25710_c0_seq1	26.968	1	54.936	54.936	5.77968	1.06031e-06	0.000473922
comp25710_c0_seq4	27.68	3.60383	53.7563	14.9164	3.89883	6.2665e-05	0.0125669
comp3115_c0_seq5	38.7567	2.2677	77.2456	34.0634	5.09015	4.30569e-06	0.0014216
comp3115_c0_seq3	45.5664	4.87153	88.2613	18.1178	4.17933	2.77581e-05	0.00639349
comp18730_c0_seq1	65.554	112.59	20.518	0.182236	-2.45612	9.99514e-05	0.0183881
comp5704_c0_seq2	132.111	227.581	38.6417	0.169793	-2.55815	1.73014e-06	0.000702034
comp5704_c0_seq1	277.595	490.591	66.5983	0.135751	-2.88096	9.36366e-10	1.12928e-06
comp485_c0_seq1	322.998	49.692	598.303	12.0402	3.58979	4.06186e-12	7.83795e-09
comp2260_c1_seq2	257.187	28.4227	487.951	17.1676	4.10162	1.20843e-12	2.83603e-09
comp2260_c1_seq1	508.362	63.9788	954.744	14.9228	3.89945	3.85312e-14	1.52083e-10
comp2260_c1_seq5	42.0104	3.60383	82.417	22.8693	4.51534	1.59698e-05	0.00417688
comp3525_c0_seq1	116.91	26.3742	209.446	7.94134	2.98938	3.40822e-05	0.00754972
comp3525_c0_seq3	109.364	32.3666	188.362	5.81963	2.54093	0.000663161	0.0808777
comp7454_c0_seq1	567.207	864.894	271.519	0.313934	-1.67147	0.000492613	0.065007
comp1092_c0_seq1	750.386	115.939	1386.83	11.9618	3.58036	5.09222e-15	2.45654e-11
comp1092_c0_seq2	124.328	4.61799	246.037	53.278	5.73547	5.25255e-05	0.0107571
comp10256_c0_seq1	777.331	1354.22	202.444	0.149491	-2.74187	2.07153e-09	2.19365e-06
comp2786_c0_seq1	157.379	55.8454	260.913	4.67205	2.22406	2.99104e-05	0.00674609
comp23244_c0_seq1	119.584	19.2751	221.892	11.5119	3.52505	1.31055e-05	0.00353417
comp20602_c0_seq1	60.7958	6.71474	116.877	17.406	4.12151	0.000532045	0.0683427
comp14020_c0_seq1	130.862	47.9856	215.738	4.4959	2.16861	0.000362112	0.0512946
comp38320_c0_seq1	46.9488	84.0326	11.8649	0.141194	-2.82425	0.000161541	0.0269755
comp5413_c0_seq6	96.6178	19.758	175.478	8.88133	3.15078	1.16604e-06	0.00050626
comp11574_c0_seq2	113.203	45.8687	182.537	3.97957	1.99261	0.000575688	0.0726588
comp11574_c0_seq1	140.703	54.811	228.594	4.17059	2.06025	0.000449381	0.0605924
comp396_c0_seq1	1310.93	325.404	2298.46	7.0634	2.82036	1.91634e-08	1.48574e-05
comp1301_c0_seq1	99.341	26.3018	174.38	6.62997	2.729	1.66543e-06	0.000682152
comp9178_c0_seq1	613.437	1036.61	192.265	0.185475	-2.43071	2.9374e-07	0.000162463
comp6619_c0_seq11	112.77	195.256	32.2844	0.165344	-2.59646	3.69987e-06	0.0012749
comp6619_c0_seq14	142.486	234.76	52.2112	0.222402	-2.16876	0.000664996	0.0809877
comp8728_c0_seq3	44.0719	10.1717	79.972	7.86217	2.97493	0.000297573	0.0437957
comp4361_c0_seq1	1691.91	2568.18	817.649	0.318377	-1.65119	0.000380691	0.0535769
comp34217_c0_seq1	77.7818	146.858	10.7054	0.0728959	-3.77802	1.70035e-08	1.34226e-05
comp19938_c0_seq1	39.9585	1	80.917	80.917	6.33837	6.47079e-09	5.85297e-06
comp1667_c1_seq1	145.329	67.3915	225.267	3.34265	1.74099	0.000758872	0.0892899
comp1667_c1_seq4	195.511	91.1278	301.895	3.31287	1.72808	0.000349793	0.0498751
comp36587_c0_seq1	49.3892	13.1217	87.6567	6.6803	2.73991	0.000379523	0.0534992
comp10709_c0_seq4	16.7155	1	34.431	34.431	5.10564	0.000134595	0.0233748
comp33_c0_seq1	1475.45	48.2633	2904.64	60.1832	5.91129	3.34833e-26	5.81497e-22
comp1755_c0_seq1	477.699	242.959	714.44	2.94058	1.5561	0.000191655	0.030991
comp6473_c0_seq10	30.714	5.37861	58.0494	10.7926	3.43198	0.000608024	0.0759671
comp1176_c0_seq2	461.485	30.5879	894.383	29.2398	4.86986	0.000229129	0.0356563
comp12003_c0_seq1	298.533	485.19	113.875	0.234703	-2.09109	1.87977e-05	0.00476042
comp16462_c0_seq1	107.622	31.9964	185.248	5.78967	2.53348	0.000210223	0.0333721
comp3055_c0_seq1	284.279	26.994	543.564	20.1365	4.33174	1.1592e-13	3.59494e-10
comp3055_c0_seq3	44.6094	2.93577	88.2831	30.0716	4.91033	5.83738e-05	0.011788
comp2941_c0_seq1	540.279	301.33	781.229	2.59261	1.3744	0.000335594	0.0482466
comp25746_c0_seq1	16.2103	1	33.4207	33.4207	5.06267	0.000113929	0.0203977
comp3496_c0_seq1	92.7438	3.85737	183.63	47.605	5.57304	9.41691e-07	0.000432562
comp3963_c0_seq1	344.624	107.556	583.692	5.42688	2.44012	2.30726e-07	0.000131808
comp2302_c0_seq1	786.333	234.02	1340.65	5.72876	2.51822	4.20601e-09	4.01346e-06
comp2302_c0_seq2	302.531	56.3766	550.686	9.76799	3.28806	1.21195e-09	1.42214e-06
comp2302_c0_seq3	106.441	19.1141	195.768	10.2421	3.35644	2.55291e-06	0.000947346
comp2302_c0_seq4	160.846	36.6728	287.019	7.82649	2.96837	2.00579e-07	0.000119295
comp2302_c0_seq5	89.2506	30.7045	149.797	4.87865	2.28648	0.000258215	0.0392676
comp11013_c0_seq1	114.768	9.06503	222.472	24.5418	4.61717	1.16798e-08	9.94319e-06
comp231_c0_seq4	1105.36	302.85	1909.86	6.3063	2.65679	1.08509e-07	6.90893e-05
comp231_c0_seq6	986.409	306.235	1668.58	5.4487	2.44591	3.83093e-07	0.000200395
comp231_c0_seq7	786.128	198.106	1376.15	6.94654	2.7963	2.1927e-08	1.68497e-05
comp231_c0_seq2	182.274	43.0113	323.537	7.52215	2.91114	3.60902e-07	0.000190357
comp6149_c0_seq2	45.4346	7.98244	84.8868	10.6342	3.41064	2.28507e-05	0.0055425
comp1848_c0_seq2	288.926	58.912	520.94	8.84269	3.14448	2.10227e-07	0.000123344
comp1848_c0_seq3	177.278	29.3684	327.187	11.1408	3.47778	4.63484e-09	4.37458e-06
comp3594_c0_seq8	159.19	70.8687	249.511	3.52075	1.81588	0.000129818	0.0228191
comp6545_c0_seq2	43.6184	7.91401	81.3227	10.2758	3.36118	0.000257926	0.0392676
comp3477_c0_seq1	65.5996	8.9966	124.203	13.8055	3.78717	1.32235e-06	0.000560124
comp2033_c0_seq1	575.324	261.512	891.137	3.40764	1.76877	1.04366e-05	0.00289536
comp26269_c0_seq1	18.7875	1	38.5749	38.5749	5.26959	4.73285e-05	0.00995091
comp5062_c0_seq1	192.757	89.3289	298.184	3.33805	1.73901	0.000275792	0.041148
comp6602_c0_seq1	301.115	482.755	121.475	0.251628	-1.99064	3.91697e-05	0.0085674
comp6962_c0_seq4	156.295	243.763	70.8262	0.290553	-1.78313	0.000556415	0.0704312
comp6962_c0_seq1	807.65	1247.37	369.925	0.296563	-1.75359	6.7973e-05	0.0133538
comp6962_c0_seq2	298.713	462.102	137.324	0.297173	-1.75062	0.000119379	0.0212421
comp6962_c0_seq3	405.997	641.223	172.771	0.269441	-1.89196	0.000106544	0.0194362
comp847_c0_seq1	1607.01	75.4566	3140.57	41.6208	5.37923	2.733e-22	2.96647e-18
comp889_c0_seq1	567.276	24.527	1112.02	45.3387	5.50267	1.23068e-06	0.000531666
comp4687_c0_seq1	37.1871	1	75.3742	75.3742	6.236	3.31227e-05	0.00737481
comp21804_c0_seq3	18.1004	1	37.2009	37.2009	5.21726	6.91086e-05	0.0135462
comp4565_c0_seq1	433.362	103.914	764.81	7.36006	2.87972	3.23859e-10	4.39405e-07
comp763_c0_seq1	391.331	47.6839	736.978	15.4555	3.95005	1.2608e-16	7.82005e-13
comp809_c0_seq1	26.7573	3.94992	51.5646	13.0546	3.70648	0.000767304	0.0901598
comp403_c0_seq4	361.621	115.48	609.762	5.28024	2.4006	0.000321751	0.0466425
comp403_c0_seq3	204.33	85.063	325.597	3.82771	1.93648	0.000405038	0.0561838
comp562_c1_seq1	202.121	19.6655	386.576	19.6576	4.29701	4.84537e-13	1.23748e-09
comp8647_c1_seq3	26.8926	1	54.7852	54.7852	5.77572	9.37006e-07	0.000432562
comp11374_c0_seq2	20.6985	1	42.3971	42.3971	5.40589	2.06813e-05	0.00514567
comp13067_c0_seq1	168.676	53.3823	285.969	5.35699	2.42142	4.96619e-05	0.010292
comp16901_c0_seq1	478.095	858.954	99.2351	0.11553	-3.11366	7.87798e-11	1.21476e-07
comp13039_c0_seq1	238.981	66.0958	413.865	6.2616	2.64653	6.93157e-08	4.59462e-05
comp21086_c0_seq1	331.184	588.731	75.6369	0.128474	-2.96045	2.5339e-05	0.00596285
comp13167_c0_seq2	52.4598	4.29602	102.624	23.8881	4.57822	4.08528e-06	0.00137468
comp1336_c0_seq1	32.9448	5.03252	62.857	12.4902	3.64272	0.00032161	0.0466425
comp13110_c0_seq2	142.262	43.8404	242.683	5.53561	2.46874	2.71571e-05	0.00630523
comp18489_c0_seq1	260.526	416.537	106.514	0.255713	-1.9674	2.04047e-05	0.00509145
comp16099_c0_seq1	90.4891	34.3225	148.656	4.33114	2.11475	0.000325634	0.0470484
comp17820_c0_seq1	141.633	38.9306	246.336	6.32757	2.66165	0.00011382	0.0203977
comp1925_c0_seq1	503.316	246.879	761.754	3.08554	1.62552	4.80823e-05	0.0100365
comp2288_c0_seq1	349.992	155.962	546.023	3.50101	1.80777	0.00079401	0.0915632
comp2225_c0_seq1	1332.87	284.6	2383.15	8.37367	3.06586	3.85229e-12	7.60248e-09
comp2225_c0_seq2	144.558	40.0373	251.08	6.27115	2.64873	4.61705e-06	0.00151289
comp995_c0_seq1	181.7	52.2476	313.153	5.99363	2.58343	4.13231e-08	2.8254e-05
comp995_c0_seq5	182.388	26.3944	340.382	12.896	3.68885	1.92075e-06	0.000754691
comp4943_c0_seq1	134.554	37.0632	234.044	6.31472	2.65872	0.000227135	0.0355331
comp19523_c0_seq6	36.3809	71.3354	3.42634	0.0480315	-4.37988	1.14331e-06	0.000501254
comp19523_c0_seq7	39.3818	76.5431	4.22062	0.0551404	-4.18075	3.77841e-06	0.00129171
comp19523_c0_seq4	45.8075	87.3971	6.21796	0.0711461	-3.81307	1.01983e-06	0.000458839
comp19523_c0_seq1	50.1451	95.5143	6.77597	0.070942	-3.81722	2.9637e-05	0.00670183
comp435_c0_seq1	4377	7172.01	1583.98	0.220856	-2.17882	7.85767e-07	0.000370822
comp8899_c0_seq1	235.662	45.7279	427.597	9.35089	3.2251	8.5368e-10	1.07432e-06
comp107_c0_seq1	207.791	42.9631	374.62	8.71957	3.12426	3.30832e-09	3.2278e-06
comp25470_c0_seq1	75.1065	129.614	22.5993	0.174359	-2.51987	0.000856067	0.097044
comp666_c0_seq1	284.718	123.452	447.983	3.62879	1.85949	4.26996e-05	0.00920043
comp666_c0_seq3	779.947	337.852	1224.04	3.62302	1.85719	8.84491e-07	0.000412924
comp26053_c0_seq1	18.0569	1	37.1138	37.1138	5.21388	4.68919e-05	0.00990708
comp9539_c0_seq1	419.047	83.9361	756.157	9.00872	3.17132	9.32482e-11	1.39605e-07
comp934_c0_seq1	98.8868	35.2683	164.505	4.6644	2.22169	0.000659454	0.0806521
comp172_c0_seq1	602.314	223.154	983.473	4.40715	2.13985	1.24065e-05	0.00336657
comp32253_c0_seq1	105.772	10.2643	203.279	19.8044	4.30775	2.32167e-09	2.37176e-06
comp30936_c0_seq1	113.536	187.622	41.4505	0.220925	-2.17837	0.000742417	0.0880698
comp29596_c0_seq1	115.131	184.262	48.0005	0.260502	-1.94063	0.000686341	0.0826599
comp13580_c0_seq5	19.2446	2.42869	38.0604	15.6712	3.97004	0.000669273	0.0813945
comp1373_c0_seq1	5087.23	7698.93	2477.53	0.321802	-1.63575	5.12837e-05	0.0105525
comp16686_c0_seq1	32.1308	1	65.2616	65.2616	6.02816	3.17029e-05	0.00708119
comp1774_c1_seq1	2548.71	704.278	4395.14	6.24064	2.64169	2.27484e-07	0.000131663
comp30079_c0_seq1	19.3237	1	39.6474	39.6474	5.30915	2.51905e-05	0.00596285
comp22237_c0_seq1	109.21	1	219.421	219.421	7.77756	1.8454e-06	0.000738451
comp1379_c0_seq1	174.145	17.8223	332.467	18.6546	4.22146	1.52645e-07	9.26907e-05
comp14523_c0_seq1	100.975	168.703	35.247	0.208929	-2.25891	0.000168715	0.0279051
comp4852_c0_seq1	286.934	142.142	433.727	3.05136	1.60945	0.000228633	0.0356429
comp44797_c0_seq1	50.7475	89.3328	14.1623	0.158534	-2.65714	0.000332772	0.0479202
comp11375_c0_seq1	143.865	52.4366	237.294	4.52535	2.17803	0.000227519	0.0355331
comp22232_c0_seq1	63.8394	9.31857	120.36	12.9162	3.69111	2.28956e-07	0.000131663
comp7_c0_seq8	406.909	116.019	699.799	6.03177	2.59258	4.2677e-07	0.000217989
comp9656_c0_seq2	57.9164	16.6471	101.186	6.07828	2.60366	0.000266517	0.0401572
comp15185_c0_seq1	200.316	330.691	71.9406	0.217546	-2.20061	4.12077e-05	0.00894558
comp5083_c0_seq5	36.5782	2.01416	73.1421	36.314	5.18245	2.01872e-06	0.000779082
comp11302_c0_seq1	25.0267	4.52544	47.528	10.5024	3.39265	0.000111326	0.0200557
comp1338_c0_seq2	64.2868	6.4612	124.112	19.2089	4.2637	0.000496817	0.0650688
comp1338_c0_seq1	225.524	24.5068	428.542	17.4866	4.12818	1.4241e-10	2.09594e-07
comp776_c0_seq1	1248.8	714.436	1785.16	2.49869	1.32117	0.000783196	0.0912207
comp9370_c0_seq1	580.582	863.32	299.844	0.347315	-1.52568	0.000426919	0.0582879
comp2608_c0_seq1	152.803	4.36445	303.241	69.4797	6.11852	0.000338592	0.0485972
comp3214_c0_seq3	50.6528	7.38281	95.9227	12.9927	3.69963	2.98643e-07	0.000164129
comp3214_c0_seq2	24.7765	1.25354	50.2994	40.1259	5.32646	3.7826e-05	0.00831541
comp3214_c0_seq1	296.662	19.919	575.405	28.8872	4.85236	2.02861e-16	1.17435e-12
comp12652_c0_seq3	20.3877	1	41.7753	41.7753	5.38458	0.000412341	0.0567436
comp8826_c0_seq2	44.6516	6.71474	84.5884	12.5974	3.65506	5.56223e-06	0.00176274
comp8826_c0_seq1	61.3005	1	123.601	123.601	6.94955	3.35145e-12	6.92905e-09
comp8572_c0_seq1	414.216	159.073	671.359	4.22046	2.0774	0.000167323	0.0277278
comp4969_c0_seq1	146.107	27.5493	266.665	9.67956	3.27494	1.09634e-06	0.000485714
comp4969_c0_seq2	81.9003	18.1925	147.608	8.11369	3.02036	9.13043e-05	0.0168688
comp44449_c0_seq1	39.644	8.16755	73.1204	8.95255	3.1623	0.00075106	0.0887376
comp5246_c0_seq1	418.796	680.195	159.396	0.234339	-2.09333	3.57323e-06	0.00125156
comp16577_c0_seq2	19.4287	2.17515	38.6822	17.7837	4.15248	0.000164157	0.0273073
comp16577_c0_seq4	15.9531	1	32.9062	32.9062	5.04029	0.000173315	0.0285571
comp21257_c0_seq1	313.339	501.558	127.12	0.253451	-1.98022	7.58645e-05	0.0146031
comp4104_c0_seq1	343.637	153.052	536.221	3.50352	1.8088	0.000420426	0.0574918
comp22992_c0_seq1	27.1969	6.4612	49.9326	7.72806	2.95011	0.000536555	0.0688201
comp4669_c0_seq6	89.7756	23.1466	158.405	6.84354	2.77474	3.84945e-05	0.00844098
comp4669_c0_seq4	408.902	87.0953	732.71	8.41274	3.07258	1.52939e-09	1.72472e-06
comp22445_c0_seq1	31.6559	59.0084	6.30345	0.106823	-3.22671	0.00025049	0.0384974
comp16_c0_seq2	92.844	4.77898	182.909	38.2737	5.25828	1.91587e-07	0.000114733
comp16_c0_seq3	44.7235	1.25354	90.1934	71.951	6.16894	1.01481e-08	8.81201e-06
comp16_c0_seq5	98.8991	2.93577	196.862	67.0566	6.06731	2.27583e-13	6.37482e-10
comp26749_c0_seq1	117.443	192.943	43.9436	0.227755	-2.13444	0.00029219	0.0431497
comp19004_c0_seq1	97.0427	32.2701	163.815	5.07638	2.3438	1.33234e-05	0.00357075
comp2519_c0_seq1	43.0666	6.8073	81.3258	11.9469	3.57856	6.62109e-05	0.0131264
comp837_c0_seq1	179.404	50.7061	310.102	6.11566	2.61251	6.80792e-07	0.000330256
comp7974_c0_seq1	123.244	39.993	208.495	5.2133	2.3822	8.66631e-05	0.0162942
comp5838_c0_seq1	17.4453	1	35.8905	35.8905	5.16553	7.77926e-05	0.014879
comp2581_c0_seq1	413.77	169.359	660.181	3.8981	1.96277	0.000712682	0.0851238
comp1592_c0_seq4	24.937	2.52124	49.3528	19.5748	4.29093	0.000482847	0.0642075
comp12847_c0_seq1	82.5802	15.8422	151.318	9.55161	3.25574	2.21627e-05	0.00543637
comp379_c0_seq5	140.285	28.1691	254.401	9.03121	3.17492	3.92306e-08	2.72524e-05
comp379_c0_seq1	47.1167	7.56791	88.6655	11.716	3.5504	2.57779e-05	0.0060172
comp379_c0_seq2	32.4515	3.44284	63.4601	18.4325	4.20418	5.21789e-05	0.0107113
comp25872_c0_seq1	25.8077	1	52.6154	52.6154	5.71741	5.65086e-05	0.0114713
comp6971_c0_seq1	85.7366	18.6513	154.822	8.30086	3.05326	9.46481e-07	0.000432562
comp442_c2_seq2	33.6543	5.03252	64.2761	12.7722	3.67493	2.39094e-05	0.00575111
comp3600_c0_seq5	85.8519	29.2759	144.428	4.93334	2.30257	0.000254616	0.0390624
comp3600_c0_seq1	107.04	50.2434	165.836	3.30065	1.72275	0.000199713	0.0319372
comp2222_c0_seq1	2389	3542.63	1237.38	0.349284	-1.51753	0.000148179	0.0252789
comp3818_c0_seq1	56.4466	109.04	5.85269	0.0536744	-4.21962	2.51037e-08	1.86312e-05
comp10480_c0_seq1	399.222	159.568	640.875	4.01632	2.00587	0.000244798	0.0378234
comp18299_c0_seq3	140.85	15.472	268.227	17.3363	4.11573	3.70811e-10	4.9537e-07
comp18299_c0_seq2	213.52	33.5378	395.502	11.7927	3.55983	0.00052523	0.0678523
comp18299_c0_seq4	34.5707	2.01416	69.1273	34.3207	5.101	4.28649e-06	0.00142066
comp18299_c0_seq7	28.294	2.42869	56.1593	23.1233	4.53128	9.94712e-06	0.00278629
comp18299_c0_seq6	45.145	2.01416	90.2758	44.8206	5.48609	1.09004e-07	6.90893e-05
comp18299_c0_seq9	35.1533	3.35029	68.9563	20.5822	4.36332	8.25731e-07	0.000387576
comp18299_c0_seq8	27.0048	1.76062	54.249	30.8124	4.94544	4.55498e-05	0.00969428
comp14184_c0_seq1	38.6692	1	78.3383	78.3383	6.29165	5.61627e-09	5.13351e-06
comp4706_c0_seq1	2060.31	1037.87	3084.75	2.97218	1.57152	0.00021873	0.0343457
comp2840_c0_seq1	57.0196	17.7538	98.2853	5.53601	2.46885	0.00079387	0.0915632
comp19186_c0_seq1	98.6994	44.6453	154.753	3.46629	1.79339	0.000438469	0.0594176
comp450_c0_seq1	937.054	26.2777	1849.83	70.3955	6.13741	5.43752e-10	7.04719e-07
comp7467_c0_seq1	611.572	222.273	1002.87	4.51189	2.17373	1.25037e-06	0.00053561
comp479_c0_seq2	744.42	218.784	1272.06	5.81421	2.53958	9.86686e-06	0.00277327
comp479_c0_seq1	433.401	124.032	744.77	6.00467	2.58608	2.44323e-08	1.82893e-05
comp3360_c0_seq5	31.5364	63.7292	1.34351	0.0210816	-5.56787	1.34971e-07	8.37149e-05
comp3360_c0_seq4	27.5368	55.3865	1.68702	0.0304591	-5.03698	3.73033e-06	0.00128032
comp3360_c0_seq3	24.6452	49.6034	1.68702	0.0340103	-4.87789	9.26175e-06	0.00266303
comp3360_c0_seq2	29.9718	59.0971	2.84657	0.0481677	-4.37579	9.14149e-06	0.00264171
comp16251_c0_seq1	41.5052	3.5354	81.475	23.0455	4.52641	2.5439e-05	0.0059702
comp2014_c0_seq1	149.786	59.9261	241.646	4.0324	2.01164	0.00020203	0.0321891
comp1860_c0_seq1	197.047	92.3714	303.723	3.28806	1.71724	0.000344458	0.0492762
comp5784_c0_seq8	142.305	246.25	40.3593	0.163895	-2.60915	6.84606e-07	0.000330262
comp9873_c0_seq10	20.4079	1	41.8157	41.8157	5.38597	3.08305e-05	0.00693558
comp10466_c0_seq1	288.626	123.73	455.522	3.68158	1.88032	4.18902e-06	0.00139368
comp18525_c0_seq1	33.6879	2.2677	67.1082	29.5931	4.88719	0.000544858	0.0693294
comp17928_c0_seq6	28.2667	1	57.5333	57.5333	5.84633	4.77279e-07	0.000238184
comp4960_c0_seq3	191.983	59.9744	325.992	5.43552	2.44242	5.68815e-05	0.0115134
comp30559_c0_seq1	31.5676	7.12927	58.0059	8.1363	3.02437	8.69158e-05	0.0163008
comp309_c0_seq6	466.035	749.533	184.538	0.246204	-2.02207	9.42686e-06	0.00269559
comp309_c0_seq2	1628.3	2617.53	641.078	0.244917	-2.02963	4.90821e-06	0.00158439
comp309_c0_seq3	1241.9	2039.9	445.908	0.218593	-2.19368	4.99681e-07	0.000247939
comp1340_c0_seq1	1095.62	459.06	1734.18	3.77767	1.9175	2.63697e-05	0.00613883
comp7538_c0_seq1	236.859	78.1569	397.56	5.0867	2.34673	0.000324676	0.0469882
comp2420_c0_seq1	722.249	348.858	1097.64	3.14637	1.65369	7.91702e-05	0.015043
comp3058_c0_seq1	326.892	131.316	524.468	3.99394	1.99781	1.37214e-05	0.00364368
comp3058_c0_seq2	218.623	102.324	336.922	3.2927	1.71927	0.000127695	0.0224914
comp7112_c0_seq1	372.496	198.931	548.06	2.75503	1.46207	0.000679679	0.0823142
comp2483_c0_seq17	51.8912	87.24	18.5424	0.212545	-2.23416	0.000791547	0.0915632
comp11051_c0_seq3	152.398	237.473	69.3231	0.29192	-1.77636	0.000538841	0.0689097
comp12951_c0_seq1	199.996	44.1623	357.83	8.10259	3.01838	3.6353e-08	2.5664e-05
comp3487_c0_seq1	430.859	197.579	666.14	3.37152	1.7534	0.000638594	0.0786549
comp18154_c0_seq1	159.243	63.7012	256.784	4.03107	2.01116	6.95925e-06	0.00208379
comp10303_c0_seq1	68.0696	2.77478	135.364	48.7839	5.60833	3.9147e-07	0.000202339
comp22838_c0_seq1	20.3397	1.50708	41.1722	27.3192	4.77184	0.000220491	0.0345598
comp390_c0_seq2	1699.33	491.615	2909.04	5.91732	2.56494	7.93464e-06	0.00234352
comp390_c0_seq1	702.825	201.917	1205.73	5.97141	2.57807	1.31592e-05	0.00353766
comp1181_c0_seq6	29.4231	2.17515	58.6711	26.9734	4.75347	1.72799e-06	0.000702034
comp1151_c0_seq1	487.378	199.39	777.366	3.89873	1.963	1.68461e-05	0.00437969
comp266_c0_seq1	267.928	53.9337	483.922	8.97252	3.16551	6.50084e-05	0.0129471
comp266_c0_seq3	267.525	64.9487	472.101	7.26883	2.86172	4.50624e-08	3.03329e-05
comp5664_c0_seq1	134.292	38.1015	232.482	6.10164	2.6092	4.54965e-06	0.00149646
comp3246_c0_seq1	13.5695	1	28.139	28.139	4.8145	0.000478546	0.0637579
comp271_c0_seq1	89.9164	5.95412	175.879	29.539	4.88455	2.49095e-05	0.00594229
comp1314_c0_seq1	198.578	11.0934	388.063	34.9816	5.12852	2.3483e-15	1.27445e-11
comp2651_c0_seq1	199.569	13.8582	387.28	27.946	4.80457	9.46814e-06	0.00269559
comp1789_c0_seq2	194.734	319.656	71.8116	0.224653	-2.15423	4.62502e-05	0.00981703
comp1789_c0_seq1	252.539	428.759	78.3181	0.182662	-2.45275	9.23744e-07	0.000428943
comp4851_c0_seq2	184.882	304.009	67.7548	0.222871	-2.16572	2.4212e-05	0.00579179
comp21747_c0_seq1	19.8118	3.35029	38.2734	11.4239	3.51398	0.000311301	0.045437
comp3680_c0_seq2	608.851	183.002	1036.7	5.66495	2.50206	1.23658e-08	1.0425e-05
comp3965_c0_seq1	45.3304	7.7289	84.9319	10.9889	3.45797	2.87906e-05	0.00657896
comp3965_c0_seq3	211.886	50.6136	375.159	7.41222	2.88991	2.24887e-08	1.71297e-05
comp3965_c0_seq4	30.7645	6.55376	56.9753	8.69354	3.11994	0.000799636	0.0919676
comp23883_c0_seq1	83.3327	27.155	141.51	5.21121	2.38162	0.00011986	0.0212841
comp16099_c0_seq2	50.4584	10.4494	92.4674	8.84906	3.14552	0.000652973	0.080104
comp28624_c0_seq1	37.1117	1	75.2234	75.2234	6.23311	0.000506816	0.0658815
comp589_c0_seq1	395.191	787.109	5.27291	0.00669909	-7.22182	2.79581e-30	6.06929e-26
comp21476_c0_seq1	92.1203	5.70058	180.54	31.6705	4.98507	5.07421e-13	1.2589e-09
comp7710_c1_seq1	753.484	1234.37	274.597	0.222459	-2.16839	6.48627e-07	0.000318208
comp7_c0_seq7	3610.91	1105	6118.82	5.53737	2.4692	4.319e-07	0.00021932
comp7_c0_seq5	690.109	238.097	1144.12	4.80528	2.26462	2.16047e-05	0.0053296
comp16279_c0_seq1	75.0632	19.8506	132.276	6.66358	2.7363	6.54668e-05	0.0130086
comp25186_c0_seq1	26.771	4.36445	51.1776	11.726	3.55164	0.000288907	0.0427375
comp21778_c0_seq6	16.8849	33.6102	2.15955	0.0642528	-3.9601	0.000351175	0.0499901
comp12691_c0_seq1	292.022	125.996	460.048	3.6513	1.86841	0.000149198	0.0254029
comp11662_c0_seq1	105.323	31.3283	181.317	5.78765	2.53298	0.000217424	0.0342026
comp3168_c0_seq1	298.542	87.2523	511.832	5.86611	2.5524	3.57449e-06	0.00125156
comp662_c0_seq1	516.679	211.817	823.54	3.88797	1.95902	4.09534e-05	0.00891265
comp662_c0_seq2	159.815	64.675	256.955	3.97302	1.99024	0.000444781	0.0601591
comp10720_c0_seq1	43.8954	2.52124	87.2697	34.6138	5.11328	6.05128e-06	0.00186995
comp11267_c0_seq1	40.9312	4.36445	79.4979	18.2149	4.18704	2.62018e-06	0.000960956
comp442_c2_seq1	120.698	11.6689	231.728	19.8587	4.3117	3.8037e-12	7.60248e-09
comp23147_c0_seq1	59.7658	16.7397	104.792	6.26009	2.64618	0.000288885	0.0427375
comp17122_c0_seq8	14.021	1	29.0421	29.0421	4.86007	0.00060992	0.0760945
comp8805_c0_seq1	141.744	45.6836	239.804	5.24925	2.39211	2.49901e-05	0.00594518
comp25856_c0_seq1	50.3493	20.4945	82.204	4.01102	2.00397	0.000749225	0.0887376
comp5383_c0_seq18	20.0084	2.17515	39.8417	18.3168	4.1951	0.000130863	0.0229423
comp5383_c0_seq12	16.8981	1	34.7963	34.7963	5.12086	0.000135296	0.0234427
comp8005_c0_seq2	61.2082	15.5645	108.852	6.99359	2.80603	0.000266839	0.0401572
comp7072_c0_seq1	417.016	159.149	676.882	4.25312	2.08852	0.000193715	0.0312078
comp17928_c0_seq1	25.7976	1	52.5952	52.5952	5.71686	1.51679e-06	0.000633216
comp17928_c0_seq4	15.1876	2.17515	30.2001	13.8842	3.79537	0.000826953	0.0944837
comp361_c0_seq1	84.3645	29.7347	140.994	4.74174	2.24542	2.89879e-05	0.00660666
comp10617_c0_seq7	27.4388	51.8409	5.03665	0.097156	-3.36355	0.000214193	0.0338785
comp357_c0_seq1	1261.39	58.6988	2466.09	42.0126	5.39275	9.72147e-06	0.00275867
comp599_c0_seq1	462.789	814.734	112.845	0.138505	-2.85199	4.7855e-05	0.0100365
comp599_c0_seq3	2010.51	3287.56	735.473	0.223714	-2.16027	6.90275e-07	0.000331157
comp599_c0_seq5	455.954	751.485	162.424	0.216138	-2.20998	1.5249e-06	0.000633558
comp599_c0_seq4	490.392	807.199	175.585	0.217524	-2.20076	3.60949e-06	0.00125874

## Sheet: enriched GO
GO term enrichment analysis in the differentially expressed transcripts associated with parthenogenesis (Wt_E vs. Wt_L).
goseq version 1.14.0 (Young et al., 2010) was used to analyze the differentially expressed transcripts for enriched Gene Ontology (GO) terms taking length bias into account. GO terms from the whole transcriptome were used as backgournd.
over representation of GO categories among the DE genes was determined, with 0.05 FDR cutoff (Benjamini and Hochberg, 1995).
GO_ID	GO_term	Category	Uniprot AC	transcript ID	over represented pvalue	number DE	number In background
GO:0001158	enhancer sequence-specific DNA binding	Function	Q8H181	comp15625_c0_seq2	1.42884e-06	3	5
GO:0001158	enhancer sequence-specific DNA binding	Function	Q8H181	comp15625_c0_seq3	1.42884e-06	3	5
GO:0001158	enhancer sequence-specific DNA binding	Function	Q8H181	comp15625_c0_seq1	1.42884e-06	3	5
GO:0001558	regulation of cell growth	Process	Q42371	comp1401_c0_seq9	1.02235e-05	4	26
GO:0001558	regulation of cell growth	Process	Q42371	comp1401_c0_seq3	1.02235e-05	4	26
GO:0001558	regulation of cell growth	Process	Q42371	comp1401_c0_seq9	1.02235e-05	4	26
GO:0001558	regulation of cell growth	Process	Q42371	comp1401_c0_seq14	1.02235e-05	4	26
GO:0001558	regulation of cell growth	Process	Q42371	comp1401_c0_seq4	1.02235e-05	4	26
GO:0001558	regulation of cell growth	Process	Q42371	comp1401_c0_seq4	1.02235e-05	4	26
GO:0001558	regulation of cell growth	Process	Q42371	comp1401_c0_seq3	1.02235e-05	4	26
GO:0001558	regulation of cell growth	Process	Q42371	comp1401_c0_seq14	1.02235e-05	4	26
GO:0001653	peptide receptor activity	Function	Q9LT96	comp18299_c0_seq3	1.86698e-05	28	2170
GO:0001653	peptide receptor activity	Function	Q8VYT3	comp7797_c0_seq8	1.86698e-05	28	2170
GO:0001653	peptide receptor activity	Function	Q8VZG8	comp25710_c0_seq4	1.86698e-05	28	2170
GO:0001653	peptide receptor activity	Function	Q8VZG8	comp13439_c0_seq1	1.86698e-05	28	2170
GO:0001653	peptide receptor activity	Function	Q42371	comp1401_c0_seq3	1.86698e-05	28	2170
GO:0001653	peptide receptor activity	Function	Q9LT96	comp18299_c0_seq2	1.86698e-05	28	2170
GO:0001653	peptide receptor activity	Function	Q9LYN8	comp11879_c0_seq9	1.86698e-05	28	2170
GO:0001653	peptide receptor activity	Function	Q42371	comp1401_c0_seq9	1.86698e-05	28	2170
GO:0001653	peptide receptor activity	Function	Q944A7	comp9178_c0_seq1	1.86698e-05	28	2170
GO:0001653	peptide receptor activity	Function	Q9LHP4	comp10063_c0_seq9	1.86698e-05	28	2170
GO:0001653	peptide receptor activity	Function	Q9LT96	comp18299_c0_seq1	1.86698e-05	28	2170
GO:0001653	peptide receptor activity	Function	Q9LT96	comp18299_c0_seq4	1.86698e-05	28	2170
GO:0001653	peptide receptor activity	Function	Q9LHP4	comp10063_c0_seq1	1.86698e-05	28	2170
GO:0001653	peptide receptor activity	Function	Q8LFN2	comp7797_c0_seq1	1.86698e-05	28	2170
GO:0001653	peptide receptor activity	Function	Q9SR05	comp9929_c0_seq1	1.86698e-05	28	2170
GO:0001653	peptide receptor activity	Function	C0LGG7	comp13689_c0_seq4	1.86698e-05	28	2170
GO:0001653	peptide receptor activity	Function	Q944A7	comp9178_c0_seq4	1.86698e-05	28	2170
GO:0001653	peptide receptor activity	Function	Q8LFN2	comp7797_c0_seq5	1.86698e-05	28	2170
GO:0001653	peptide receptor activity	Function	Q8LFN2	comp7797_c0_seq11	1.86698e-05	28	2170
GO:0001653	peptide receptor activity	Function	Q944A7	comp4851_c0_seq2	1.86698e-05	28	2170
GO:0001653	peptide receptor activity	Function	Q9LT96	comp18299_c0_seq7	1.86698e-05	28	2170
GO:0001653	peptide receptor activity	Function	Q42371	comp1401_c0_seq14	1.86698e-05	28	2170
GO:0001653	peptide receptor activity	Function	Q9LT96	comp18299_c0_seq8	1.86698e-05	28	2170
GO:0001653	peptide receptor activity	Function	Q8VZG8	comp25710_c0_seq1	1.86698e-05	28	2170
GO:0001653	peptide receptor activity	Function	Q42371	comp1401_c0_seq4	1.86698e-05	28	2170
GO:0001653	peptide receptor activity	Function	Q8W4S5	comp29751_c0_seq1	1.86698e-05	28	2170
GO:0001653	peptide receptor activity	Function	Q9LT96	comp18299_c0_seq6	1.86698e-05	28	2170
GO:0001653	peptide receptor activity	Function	P43293	comp11259_c0_seq1	1.86698e-05	28	2170
GO:0003333	amino acid transmembrane transport	Process	Q9SX98	comp5383_c0_seq14	8.29e-08	10	189
GO:0003333	amino acid transmembrane transport	Process	Q9SX98	comp30246_c0_seq2	8.29e-08	10	189
GO:0003333	amino acid transmembrane transport	Process	Q84WE9	comp5383_c0_seq12	8.29e-08	10	189
GO:0003333	amino acid transmembrane transport	Process	Q84WE9	comp5383_c0_seq18	8.29e-08	10	189
GO:0003333	amino acid transmembrane transport	Process	Q9SX98	comp5383_c0_seq17	8.29e-08	10	189
GO:0003333	amino acid transmembrane transport	Process	Q9SX98	comp30246_c0_seq1	8.29e-08	10	189
GO:0003333	amino acid transmembrane transport	Process	Q42400	comp4969_c0_seq2	8.29e-08	10	189
GO:0003333	amino acid transmembrane transport	Process	Q42400	comp4969_c0_seq1	8.29e-08	10	189
GO:0003333	amino acid transmembrane transport	Process	Q9SX98	comp5383_c0_seq9	8.29e-08	10	189
GO:0003333	amino acid transmembrane transport	Process	Q9FF99	comp36633_c0_seq1	8.29e-08	10	189
GO:0003700	sequence-specific DNA binding transcription factor activity	Function	O22152	comp3963_c0_seq1	1.43673e-06	32	2334
GO:0003700	sequence-specific DNA binding transcription factor activity	Function	Q84QC2	comp21622_c0_seq1	1.43673e-06	32	2334
GO:0003700	sequence-specific DNA binding transcription factor activity	Function	Q9SB61	comp1314_c0_seq1	1.43673e-06	32	2334
GO:0003700	sequence-specific DNA binding transcription factor activity	Function	Q9FDW1	comp26749_c0_seq1	1.43673e-06	32	2334
GO:0003700	sequence-specific DNA binding transcription factor activity	Function	O50055	comp22549_c0_seq1	1.43673e-06	32	2334
GO:0003700	sequence-specific DNA binding transcription factor activity	Function	Q9C635	comp19867_c0_seq1	1.43673e-06	32	2334
GO:0003700	sequence-specific DNA binding transcription factor activity	Function	Q6QPM2	comp25095_c0_seq3	1.43673e-06	32	2334
GO:0003700	sequence-specific DNA binding transcription factor activity	Function	Q6NQK2	comp23883_c0_seq1	1.43673e-06	32	2334
GO:0003700	sequence-specific DNA binding transcription factor activity	Function	Q9FKK2	comp30373_c0_seq1	1.43673e-06	32	2334
GO:0003700	sequence-specific DNA binding transcription factor activity	Function	Q6NNN0	comp43212_c0_seq1	1.43673e-06	32	2334
GO:0003700	sequence-specific DNA binding transcription factor activity	Function	Q9FIW5	comp12691_c0_seq1	1.43673e-06	32	2334
GO:0003700	sequence-specific DNA binding transcription factor activity	Function	Q8H181	comp15625_c0_seq1	1.43673e-06	32	2334
GO:0003700	sequence-specific DNA binding transcription factor activity	Function	Q9C7T4	comp13842_c0_seq1	1.43673e-06	32	2334
GO:0003700	sequence-specific DNA binding transcription factor activity	Function	Q9FLJ2	comp13643_c0_seq1	1.43673e-06	32	2334
GO:0003700	sequence-specific DNA binding transcription factor activity	Function	Q9SPG2	comp5600_c0_seq1	1.43673e-06	32	2334
GO:0003700	sequence-specific DNA binding transcription factor activity	Function	Q9SAK5	comp30883_c0_seq1	1.43673e-06	32	2334
GO:0003700	sequence-specific DNA binding transcription factor activity	Function	Q8H181	comp15625_c0_seq2	1.43673e-06	32	2334
GO:0003700	sequence-specific DNA binding transcription factor activity	Function	Q8H181	comp15625_c0_seq3	1.43673e-06	32	2334
GO:0003700	sequence-specific DNA binding transcription factor activity	Function	Q9FKK2	comp22232_c0_seq1	1.43673e-06	32	2334
GO:0003700	sequence-specific DNA binding transcription factor activity	Function	Q8LC79	comp25095_c0_seq1	1.43673e-06	32	2334
GO:0003700	sequence-specific DNA binding transcription factor activity	Function	Q96289	comp13548_c0_seq1	1.43673e-06	32	2334
GO:0003700	sequence-specific DNA binding transcription factor activity	Function	Q8GW46	comp2008_c0_seq1	1.43673e-06	32	2334
GO:0003700	sequence-specific DNA binding transcription factor activity	Function	Q84JS6	comp3686_c0_seq1	1.43673e-06	32	2334
GO:0003700	sequence-specific DNA binding transcription factor activity	Function	Q9FKK2	comp10709_c0_seq4	1.43673e-06	32	2334
GO:0003700	sequence-specific DNA binding transcription factor activity	Function	Q9SB61	comp593_c0_seq3	1.43673e-06	32	2334
GO:0003700	sequence-specific DNA binding transcription factor activity	Function	Q39013	comp8728_c0_seq3	1.43673e-06	32	2334
GO:0003700	sequence-specific DNA binding transcription factor activity	Function	Q84K00	comp32253_c0_seq1	1.43673e-06	32	2334
GO:0003700	sequence-specific DNA binding transcription factor activity	Function	Q9SPG2	comp5600_c0_seq1	1.43673e-06	32	2334
GO:0003700	sequence-specific DNA binding transcription factor activity	Function	Q9FJK3	comp9168_c0_seq1	1.43673e-06	32	2334
GO:0003700	sequence-specific DNA binding transcription factor activity	Function	Q96502	comp24643_c0_seq1	1.43673e-06	32	2334
GO:0003700	sequence-specific DNA binding transcription factor activity	Function	P46897	comp10240_c0_seq1	1.43673e-06	32	2334
GO:0003700	sequence-specific DNA binding transcription factor activity	Function	Q9FJK3	comp14184_c0_seq1	1.43673e-06	32	2334
GO:0003700	sequence-specific DNA binding transcription factor activity	Function	Q9FDW1	comp26749_c0_seq1	1.43673e-06	32	2334
GO:0003700	sequence-specific DNA binding transcription factor activity	Function	Q9S758	comp19180_c0_seq1	1.43673e-06	32	2334
GO:0003700	sequence-specific DNA binding transcription factor activity	Function	P46897	comp10240_c0_seq1	1.43673e-06	32	2334
GO:0003923	GPI-anchor transamidase activity	Function	Q8R116	comp5475_c0_seq4	0.000491261	3	29
GO:0003923	GPI-anchor transamidase activity	Function	Q8R116	comp609_c0_seq1	0.000491261	3	29
GO:0003923	GPI-anchor transamidase activity	Function	Q8R116	comp2366_c0_seq2	0.000491261	3	29
GO:0004144	diacylglycerol O-acyltransferase activity	Function	Q93ZR6	comp7873_c0_seq6	0.000195275	4	54
GO:0004144	diacylglycerol O-acyltransferase activity	Function	Q93ZR6	comp7873_c0_seq4	0.000195275	4	54
GO:0004144	diacylglycerol O-acyltransferase activity	Function	Q93ZR6	comp7873_c0_seq2	0.000195275	4	54
GO:0004144	diacylglycerol O-acyltransferase activity	Function	Q93ZR6	comp7873_c0_seq1	0.000195275	4	54
GO:0004185	serine-type carboxypeptidase activity	Function	Q67Y83	comp23951_c0_seq1	5.81273e-09	10	143
GO:0004185	serine-type carboxypeptidase activity	Function	Q67Y83	comp21604_c0_seq1	5.81273e-09	10	143
GO:0004185	serine-type carboxypeptidase activity	Function	P32826	comp40_c0_seq5	5.81273e-09	10	143
GO:0004185	serine-type carboxypeptidase activity	Function	Q67Y83	comp21604_c0_seq1	5.81273e-09	10	143
GO:0004185	serine-type carboxypeptidase activity	Function	Q4PSY2	comp8946_c0_seq9	5.81273e-09	10	143
GO:0004185	serine-type carboxypeptidase activity	Function	P42785	comp12508_c0_seq1	5.81273e-09	10	143
GO:0004185	serine-type carboxypeptidase activity	Function	P32826	comp40_c0_seq5	5.81273e-09	10	143
GO:0004185	serine-type carboxypeptidase activity	Function	Q8S8K6	comp8826_c0_seq1	5.81273e-09	10	143
GO:0004185	serine-type carboxypeptidase activity	Function	P32826	comp40_c0_seq3	5.81273e-09	10	143
GO:0004185	serine-type carboxypeptidase activity	Function	P32826	comp40_c0_seq3	5.81273e-09	10	143
GO:0004185	serine-type carboxypeptidase activity	Function	O82229	comp8826_c0_seq2	5.81273e-09	10	143
GO:0004185	serine-type carboxypeptidase activity	Function	Q4PSY2	comp8946_c0_seq9	5.81273e-09	10	143
GO:0004185	serine-type carboxypeptidase activity	Function	Q67Y83	comp22445_c0_seq1	5.81273e-09	10	143
GO:0004185	serine-type carboxypeptidase activity	Function	Q67Y83	comp22445_c0_seq1	5.81273e-09	10	143
GO:0004185	serine-type carboxypeptidase activity	Function	Q67Y83	comp23951_c0_seq1	5.81273e-09	10	143
GO:0004185	serine-type carboxypeptidase activity	Function	Q9M099	comp12599_c0_seq1	5.81273e-09	10	143
GO:0004185	serine-type carboxypeptidase activity	Function	Q8S8K6	comp8826_c0_seq1	5.81273e-09	10	143
GO:0004445	inositol-polyphosphate 5-phosphatase activity	Function	Q9FUR2	comp6473_c0_seq9	4.33481e-06	5	46
GO:0004445	inositol-polyphosphate 5-phosphatase activity	Function	Q9FUR2	comp6473_c0_seq1	4.33481e-06	5	46
GO:0004445	inositol-polyphosphate 5-phosphatase activity	Function	Q9FUR2	comp6473_c0_seq10	4.33481e-06	5	46
GO:0004445	inositol-polyphosphate 5-phosphatase activity	Function	Q9FUR2	comp6473_c0_seq9	4.33481e-06	5	46
GO:0004445	inositol-polyphosphate 5-phosphatase activity	Function	Q9FUR2	comp6473_c0_seq10	4.33481e-06	5	46
GO:0004445	inositol-polyphosphate 5-phosphatase activity	Function	Q9FUR2	comp6473_c0_seq8	4.33481e-06	5	46
GO:0004445	inositol-polyphosphate 5-phosphatase activity	Function	Q9FUR2	comp6473_c0_seq3	4.33481e-06	5	46
GO:0004445	inositol-polyphosphate 5-phosphatase activity	Function	Q9FUR2	comp6473_c0_seq1	4.33481e-06	5	46
GO:0004445	inositol-polyphosphate 5-phosphatase activity	Function	Q9FUR2	comp6473_c0_seq3	4.33481e-06	5	46
GO:0004445	inositol-polyphosphate 5-phosphatase activity	Function	Q9FUR2	comp6473_c0_seq8	4.33481e-06	5	46
GO:0004553	hydrolase activity, hydrolyzing O-glycosyl compounds	Function	Q9SGZ5	comp18182_c0_seq1	4.23598e-14	20	386
GO:0004553	hydrolase activity, hydrolyzing O-glycosyl compounds	Function	Q9SGZ5	comp18182_c0_seq2	4.23598e-14	20	386
GO:0004553	hydrolase activity, hydrolyzing O-glycosyl compounds	Function	O81416	comp6619_c0_seq11	4.23598e-14	20	386
GO:0004553	hydrolase activity, hydrolyzing O-glycosyl compounds	Function	Q9C9H5	comp847_c0_seq1	4.23598e-14	20	386
GO:0004553	hydrolase activity, hydrolyzing O-glycosyl compounds	Function	Q8VYE5	comp9794_c0_seq1	4.23598e-14	20	386
GO:0004553	hydrolase activity, hydrolyzing O-glycosyl compounds	Function	Q9LIB9	comp3965_c0_seq3	4.23598e-14	20	386
GO:0004553	hydrolase activity, hydrolyzing O-glycosyl compounds	Function	Q67XZ3	comp18525_c0_seq1	4.23598e-14	20	386
GO:0004553	hydrolase activity, hydrolyzing O-glycosyl compounds	Function	Q9FHX5	comp6315_c0_seq8	4.23598e-14	20	386
GO:0004553	hydrolase activity, hydrolyzing O-glycosyl compounds	Function	Q9LV33	comp5341_c0_seq1	4.23598e-14	20	386
GO:0004553	hydrolase activity, hydrolyzing O-glycosyl compounds	Function	O65399	comp4378_c0_seq1	4.23598e-14	20	386
GO:0004553	hydrolase activity, hydrolyzing O-glycosyl compounds	Function	Q9SGZ5	comp18182_c0_seq1	4.23598e-14	20	386
GO:0004553	hydrolase activity, hydrolyzing O-glycosyl compounds	Function	Q8W4S6	comp3965_c0_seq4	4.23598e-14	20	386
GO:0004553	hydrolase activity, hydrolyzing O-glycosyl compounds	Function	Q9FGY1	comp492_c0_seq1	4.23598e-14	20	386
GO:0004553	hydrolase activity, hydrolyzing O-glycosyl compounds	Function	Q9S7Y7	comp6013_c0_seq8	4.23598e-14	20	386
GO:0004553	hydrolase activity, hydrolyzing O-glycosyl compounds	Function	Q43866	comp23244_c0_seq1	4.23598e-14	20	386
GO:0004553	hydrolase activity, hydrolyzing O-glycosyl compounds	Function	O65399	comp4378_c0_seq1	4.23598e-14	20	386
GO:0004553	hydrolase activity, hydrolyzing O-glycosyl compounds	Function	Q9SGZ5	comp18182_c0_seq2	4.23598e-14	20	386
GO:0004553	hydrolase activity, hydrolyzing O-glycosyl compounds	Function	Q67XZ3	comp18525_c0_seq1	4.23598e-14	20	386
GO:0004553	hydrolase activity, hydrolyzing O-glycosyl compounds	Function	Q9FHX5	comp6315_c0_seq8	4.23598e-14	20	386
GO:0004553	hydrolase activity, hydrolyzing O-glycosyl compounds	Function	Q8W4S6	comp3965_c0_seq4	4.23598e-14	20	386
GO:0004553	hydrolase activity, hydrolyzing O-glycosyl compounds	Function	Q9FGY1	comp492_c0_seq4	4.23598e-14	20	386
GO:0004553	hydrolase activity, hydrolyzing O-glycosyl compounds	Function	Q43866	comp3965_c0_seq1	4.23598e-14	20	386
GO:0004553	hydrolase activity, hydrolyzing O-glycosyl compounds	Function	Q43866	comp23244_c0_seq1	4.23598e-14	20	386
GO:0004553	hydrolase activity, hydrolyzing O-glycosyl compounds	Function	Q38908	comp4679_c0_seq1	4.23598e-14	20	386
GO:0004553	hydrolase activity, hydrolyzing O-glycosyl compounds	Function	Q9SRX3	comp6619_c0_seq14	4.23598e-14	20	386
GO:0004553	hydrolase activity, hydrolyzing O-glycosyl compounds	Function	O81416	comp6619_c0_seq1	4.23598e-14	20	386
GO:0004553	hydrolase activity, hydrolyzing O-glycosyl compounds	Function	Q9FZE0	comp8005_c0_seq2	4.23598e-14	20	386
GO:0004553	hydrolase activity, hydrolyzing O-glycosyl compounds	Function	Q8VYE5	comp9794_c0_seq1	4.23598e-14	20	386
GO:0004553	hydrolase activity, hydrolyzing O-glycosyl compounds	Function	Q43866	comp3965_c0_seq1	4.23598e-14	20	386
GO:0004565	beta-galactosidase activity	Function	Q9SCW1	comp14_c1_seq9	1.55127e-05	5	59
GO:0004565	beta-galactosidase activity	Function	Q9SCV9	comp231_c0_seq7	1.55127e-05	5	59
GO:0004565	beta-galactosidase activity	Function	Q9MAJ7	comp231_c0_seq4	1.55127e-05	5	59
GO:0004565	beta-galactosidase activity	Function	Q8GX69	comp16462_c0_seq1	1.55127e-05	5	59
GO:0004565	beta-galactosidase activity	Function	Q9SCV9	comp231_c0_seq2	1.55127e-05	5	59
GO:0004565	beta-galactosidase activity	Function	Q9MAJ7	comp231_c0_seq4	1.55127e-05	5	59
GO:0004565	beta-galactosidase activity	Function	Q9SCV9	comp231_c0_seq2	1.55127e-05	5	59
GO:0004565	beta-galactosidase activity	Function	Q8GX69	comp16462_c0_seq1	1.55127e-05	5	59
GO:0004565	beta-galactosidase activity	Function	Q9SCW1	comp14_c1_seq9	1.55127e-05	5	59
GO:0004565	beta-galactosidase activity	Function	Q9SCV9	comp231_c0_seq7	1.55127e-05	5	59
GO:0004601	peroxidase activity	Function	Q96520	comp19523_c0_seq7	5.19304e-06	7	126
GO:0004601	peroxidase activity	Function	Q96520	comp5784_c0_seq6	5.19304e-06	7	126
GO:0004601	peroxidase activity	Function	Q96520	comp5784_c0_seq7	5.19304e-06	7	126
GO:0004601	peroxidase activity	Function	Q96520	comp19523_c0_seq1	5.19304e-06	7	126
GO:0004601	peroxidase activity	Function	Q96520	comp19523_c0_seq7	5.19304e-06	7	126
GO:0004601	peroxidase activity	Function	Q96520	comp5784_c0_seq7	5.19304e-06	7	126
GO:0004601	peroxidase activity	Function	Q96520	comp19523_c0_seq1	5.19304e-06	7	126
GO:0004601	peroxidase activity	Function	Q96520	comp5784_c0_seq8	5.19304e-06	7	126
GO:0004601	peroxidase activity	Function	Q96520	comp5784_c0_seq4	5.19304e-06	7	126
GO:0004601	peroxidase activity	Function	Q96520	comp5784_c0_seq4	5.19304e-06	7	126
GO:0004601	peroxidase activity	Function	Q96520	comp5784_c0_seq8	5.19304e-06	7	126
GO:0004601	peroxidase activity	Function	Q9LT91	comp1773_c0_seq1	5.19304e-06	7	126
GO:0004601	peroxidase activity	Function	Q96520	comp5784_c0_seq6	5.19304e-06	7	126
GO:0004601	peroxidase activity	Function	Q9LT91	comp1773_c0_seq1	5.19304e-06	7	126
GO:0004650	polygalacturonase activity	Function	Q949Z1	comp12043_c0_seq2	9.52074e-05	4	45
GO:0004650	polygalacturonase activity	Function	Q949Z1	comp12043_c0_seq1	9.52074e-05	4	45
GO:0004650	polygalacturonase activity	Function	Q949Z1	comp12043_c0_seq1	9.52074e-05	4	45
GO:0004650	polygalacturonase activity	Function	O49432	comp32932_c0_seq1	9.52074e-05	4	45
GO:0004650	polygalacturonase activity	Function	Q949Z1	comp12043_c0_seq4	9.52074e-05	4	45
GO:0004650	polygalacturonase activity	Function	Q949Z1	comp12043_c0_seq4	9.52074e-05	4	45
GO:0004650	polygalacturonase activity	Function	Q949Z1	comp12043_c0_seq2	9.52074e-05	4	45
GO:0004675	transmembrane receptor protein serine/threonine kinase activity	Function	Q8VZG8	comp13439_c0_seq1	1.70825e-05	28	2159
GO:0004675	transmembrane receptor protein serine/threonine kinase activity	Function	Q9LT96	comp18299_c0_seq6	1.70825e-05	28	2159
GO:0004675	transmembrane receptor protein serine/threonine kinase activity	Function	Q9LT96	comp18299_c0_seq2	1.70825e-05	28	2159
GO:0004675	transmembrane receptor protein serine/threonine kinase activity	Function	Q9LHP4	comp10063_c0_seq9	1.70825e-05	28	2159
GO:0004675	transmembrane receptor protein serine/threonine kinase activity	Function	Q9LT96	comp18299_c0_seq1	1.70825e-05	28	2159
GO:0004675	transmembrane receptor protein serine/threonine kinase activity	Function	Q8LFN2	comp7797_c0_seq11	1.70825e-05	28	2159
GO:0004675	transmembrane receptor protein serine/threonine kinase activity	Function	Q9LHP4	comp10063_c0_seq1	1.70825e-05	28	2159
GO:0004675	transmembrane receptor protein serine/threonine kinase activity	Function	Q42371	comp1401_c0_seq4	1.70825e-05	28	2159
GO:0004675	transmembrane receptor protein serine/threonine kinase activity	Function	Q8VYT3	comp7797_c0_seq8	1.70825e-05	28	2159
GO:0004675	transmembrane receptor protein serine/threonine kinase activity	Function	Q9LT96	comp18299_c0_seq8	1.70825e-05	28	2159
GO:0004675	transmembrane receptor protein serine/threonine kinase activity	Function	Q42371	comp1401_c0_seq14	1.70825e-05	28	2159
GO:0004675	transmembrane receptor protein serine/threonine kinase activity	Function	Q944A7	comp9178_c0_seq1	1.70825e-05	28	2159
GO:0004675	transmembrane receptor protein serine/threonine kinase activity	Function	Q944A7	comp4851_c0_seq2	1.70825e-05	28	2159
GO:0004675	transmembrane receptor protein serine/threonine kinase activity	Function	Q8LFN2	comp7797_c0_seq1	1.70825e-05	28	2159
GO:0004675	transmembrane receptor protein serine/threonine kinase activity	Function	Q9LT96	comp18299_c0_seq4	1.70825e-05	28	2159
GO:0004675	transmembrane receptor protein serine/threonine kinase activity	Function	C0LGG7	comp13689_c0_seq4	1.70825e-05	28	2159
GO:0004675	transmembrane receptor protein serine/threonine kinase activity	Function	Q8LFN2	comp7797_c0_seq5	1.70825e-05	28	2159
GO:0004675	transmembrane receptor protein serine/threonine kinase activity	Function	Q42371	comp1401_c0_seq3	1.70825e-05	28	2159
GO:0004675	transmembrane receptor protein serine/threonine kinase activity	Function	Q42371	comp1401_c0_seq9	1.70825e-05	28	2159
GO:0004675	transmembrane receptor protein serine/threonine kinase activity	Function	Q8VZG8	comp25710_c0_seq1	1.70825e-05	28	2159
GO:0004675	transmembrane receptor protein serine/threonine kinase activity	Function	Q9LT96	comp18299_c0_seq3	1.70825e-05	28	2159
GO:0004675	transmembrane receptor protein serine/threonine kinase activity	Function	Q8VZG8	comp25710_c0_seq4	1.70825e-05	28	2159
GO:0004675	transmembrane receptor protein serine/threonine kinase activity	Function	Q8W4S5	comp29751_c0_seq1	1.70825e-05	28	2159
GO:0004675	transmembrane receptor protein serine/threonine kinase activity	Function	Q9SR05	comp9929_c0_seq1	1.70825e-05	28	2159
GO:0004675	transmembrane receptor protein serine/threonine kinase activity	Function	P43293	comp11259_c0_seq1	1.70825e-05	28	2159
GO:0004675	transmembrane receptor protein serine/threonine kinase activity	Function	Q944A7	comp9178_c0_seq4	1.70825e-05	28	2159
GO:0004675	transmembrane receptor protein serine/threonine kinase activity	Function	Q9LT96	comp18299_c0_seq7	1.70825e-05	28	2159
GO:0004675	transmembrane receptor protein serine/threonine kinase activity	Function	Q9LYN8	comp11879_c0_seq9	1.70825e-05	28	2159
GO:0005432	calcium:sodium antiporter activity	Function	Q9FKP1	comp6962_c0_seq2	0.000110849	3	18
GO:0005432	calcium:sodium antiporter activity	Function	Q9FKP1	comp6962_c0_seq4	0.000110849	3	18
GO:0005432	calcium:sodium antiporter activity	Function	Q9FKP1	comp4026_c0_seq1	0.000110849	3	18
GO:0005506	iron ion binding	Function	O80823	comp3525_c0_seq3	1.57116e-05	10	338
GO:0005506	iron ion binding	Function	Q9FMY1	comp7234_c0_seq2	1.57116e-05	10	338
GO:0005506	iron ion binding	Function	Q39112	comp11267_c0_seq1	1.57116e-05	10	338
GO:0005506	iron ion binding	Function	F4HVY0	comp3203_c0_seq2	1.57116e-05	10	338
GO:0005506	iron ion binding	Function	Q9FMY1	comp9539_c0_seq1	1.57116e-05	10	338
GO:0005506	iron ion binding	Function	Q9LJK2	comp7467_c0_seq1	1.57116e-05	10	338
GO:0005506	iron ion binding	Function	O64989	comp10303_c0_seq1	1.57116e-05	10	338
GO:0005506	iron ion binding	Function	O81077	comp37634_c0_seq1	1.57116e-05	10	338
GO:0005506	iron ion binding	Function	Q9LUC5	comp22992_c0_seq3	1.57116e-05	10	338
GO:0005506	iron ion binding	Function	Q9CAD6	comp3525_c0_seq1	1.57116e-05	10	338
GO:0005576	extracellular region	Component	O65351	comp5_c0_seq1	6.76198e-71	128	3221
GO:0005576	extracellular region	Component	Q42371	comp1401_c0_seq14	6.76198e-71	128	3221
GO:0005576	extracellular region	Component	O81416	comp6619_c0_seq11	6.76198e-71	128	3221
GO:0005576	extracellular region	Component	Q9LJK2	comp7467_c0_seq1	6.76198e-71	128	3221
GO:0005576	extracellular region	Component	Q96520	comp19523_c0_seq1	6.76198e-71	128	3221
GO:0005576	extracellular region	Component	Q9MAJ7	comp231_c0_seq4	6.76198e-71	128	3221
GO:0005576	extracellular region	Component	Q96520	comp19523_c0_seq1	6.76198e-71	128	3221
GO:0005576	extracellular region	Component	Q67Y83	comp23951_c0_seq1	6.76198e-71	128	3221
GO:0005576	extracellular region	Component	Q9SVU5	comp379_c0_seq1	6.76198e-71	128	3221
GO:0005576	extracellular region	Component	Q4PSY2	comp8946_c0_seq9	6.76198e-71	128	3221
GO:0005576	extracellular region	Component	Q8VYE5	comp9794_c0_seq1	6.76198e-71	128	3221
GO:0005576	extracellular region	Component	Q8R116	comp2366_c0_seq2	6.76198e-71	128	3221
GO:0005576	extracellular region	Component	Q944R1	comp9370_c0_seq1	6.76198e-71	128	3221
GO:0005576	extracellular region	Component	Q96520	comp5784_c0_seq6	6.76198e-71	128	3221
GO:0005576	extracellular region	Component	Q8W453	comp38320_c0_seq1	6.76198e-71	128	3221
GO:0005576	extracellular region	Component	O81081	comp13167_c0_seq2	6.76198e-71	128	3221
GO:0005576	extracellular region	Component	Q6P988	comp2366_c0_seq5	6.76198e-71	128	3221
GO:0005576	extracellular region	Component	Q96520	comp5784_c0_seq7	6.76198e-71	128	3221
GO:0005576	extracellular region	Component	P82751	comp2837_c0_seq1	6.76198e-71	128	3221
GO:0005576	extracellular region	Component	Q9SGZ5	comp18182_c0_seq2	6.76198e-71	128	3221
GO:0005576	extracellular region	Component	Q9C9H5	comp847_c0_seq1	6.76198e-71	128	3221
GO:0005576	extracellular region	Component	Q41916	comp248_c0_seq2	6.76198e-71	128	3221
GO:0005576	extracellular region	Component	Q9LT96	comp18299_c0_seq3	6.76198e-71	128	3221
GO:0005576	extracellular region	Component	Q94F40	comp1977_c0_seq1	6.76198e-71	128	3221
GO:0005576	extracellular region	Component	Q9S7X2	comp5083_c0_seq7	6.76198e-71	128	3221
GO:0005576	extracellular region	Component	Q9LLL8	comp3031_c0_seq5	6.76198e-71	128	3221
GO:0005576	extracellular region	Component	Q8LFM0	comp4852_c0_seq1	6.76198e-71	128	3221
GO:0005576	extracellular region	Component	Q9SK27	comp1053_c0_seq1	6.76198e-71	128	3221
GO:0005576	extracellular region	Component	Q93Z25	comp17237_c0_seq1	6.76198e-71	128	3221
GO:0005576	extracellular region	Component	P32826	comp40_c0_seq5	6.76198e-71	128	3221
GO:0005576	extracellular region	Component	Q8VYT3	comp7797_c0_seq8	6.76198e-71	128	3221
GO:0005576	extracellular region	Component	Q9S728	comp560_c0_seq2	6.76198e-71	128	3221
GO:0005576	extracellular region	Component	Q1PEY6	comp20125_c0_seq1	6.76198e-71	128	3221
GO:0005576	extracellular region	Component	Q9FGY1	comp492_c0_seq4	6.76198e-71	128	3221
GO:0005576	extracellular region	Component	P82769	comp33_c0_seq1	6.76198e-71	128	3221
GO:0005576	extracellular region	Component	P32826	comp40_c0_seq3	6.76198e-71	128	3221
GO:0005576	extracellular region	Component	Q9FHX5	comp6315_c0_seq8	6.76198e-71	128	3221
GO:0005576	extracellular region	Component	Q96520	comp5784_c0_seq6	6.76198e-71	128	3221
GO:0005576	extracellular region	Component	O64495	comp5_c0_seq3	6.76198e-71	128	3221
GO:0005576	extracellular region	Component	Q9SGZ5	comp18182_c0_seq1	6.76198e-71	128	3221
GO:0005576	extracellular region	Component	P32826	comp40_c0_seq5	6.76198e-71	128	3221
GO:0005576	extracellular region	Component	Q9SK27	comp11375_c0_seq1	6.76198e-71	128	3221
GO:0005576	extracellular region	Component	P82769	comp33_c0_seq1	6.76198e-71	128	3221
GO:0005576	extracellular region	Component	Q43866	comp23244_c0_seq1	6.76198e-71	128	3221
GO:0005576	extracellular region	Component	Q9S7Y7	comp6013_c0_seq8	6.76198e-71	128	3221
GO:0005576	extracellular region	Component	Q41916	comp248_c0_seq1	6.76198e-71	128	3221
GO:0005576	extracellular region	Component	Q5MAU8	comp8021_c0_seq1	6.76198e-71	128	3221
GO:0005576	extracellular region	Component	Q8R116	comp609_c0_seq1	6.76198e-71	128	3221
GO:0005576	extracellular region	Component	Q9SVU5	comp6142_c0_seq5	6.76198e-71	128	3221
GO:0005576	extracellular region	Component	P13284	comp2222_c0_seq1	6.76198e-71	128	3221
GO:0005576	extracellular region	Component	Q9SIQ3	comp3008_c0_seq1	6.76198e-71	128	3221
GO:0005576	extracellular region	Component	Q9SG80	comp757_c0_seq1	6.76198e-71	128	3221
GO:0005576	extracellular region	Component	Q9SVU5	comp379_c0_seq1	6.76198e-71	128	3221
GO:0005576	extracellular region	Component	O65351	comp5_c0_seq1	6.76198e-71	128	3221
GO:0005576	extracellular region	Component	Q6XBF8	comp2302_c0_seq1	6.76198e-71	128	3221
GO:0005576	extracellular region	Component	Q67Y83	comp21604_c0_seq1	6.76198e-71	128	3221
GO:0005576	extracellular region	Component	O81416	comp6619_c0_seq11	6.76198e-71	128	3221
GO:0005576	extracellular region	Component	Q6XBF8	comp2302_c0_seq4	6.76198e-71	128	3221
GO:0005576	extracellular region	Component	Q4PSY2	comp8946_c0_seq9	6.76198e-71	128	3221
GO:0005576	extracellular region	Component	Q8RXT9	comp1977_c0_seq4	6.76198e-71	128	3221
GO:0005576	extracellular region	Component	Q8GX69	comp16462_c0_seq1	6.76198e-71	128	3221
GO:0005576	extracellular region	Component	Q9M8Y5	comp379_c0_seq5	6.76198e-71	128	3221
GO:0005576	extracellular region	Component	Q42371	comp1401_c0_seq4	6.76198e-71	128	3221
GO:0005576	extracellular region	Component	Q5PNZ0	comp379_c0_seq2	6.76198e-71	128	3221
GO:0005576	extracellular region	Component	Q9M8Y5	comp3680_c0_seq1	6.76198e-71	128	3221
GO:0005576	extracellular region	Component	O64495	comp5_c0_seq5	6.76198e-71	128	3221
GO:0005576	extracellular region	Component	Q9FUJ3	comp820_c0_seq1	6.76198e-71	128	3221
GO:0005576	extracellular region	Component	Q9FHW9	comp3360_c0_seq3	6.76198e-71	128	3221
GO:0005576	extracellular region	Component	Q9LS40	comp10457_c0_seq1	6.76198e-71	128	3221
GO:0005576	extracellular region	Component	P43295	comp112_c0_seq6	6.76198e-71	128	3221
GO:0005576	extracellular region	Component	Q949Z1	comp12043_c0_seq4	6.76198e-71	128	3221
GO:0005576	extracellular region	Component	Q42371	comp1401_c0_seq9	6.76198e-71	128	3221
GO:0005576	extracellular region	Component	Q2V392	comp1633_c0_seq1	6.76198e-71	128	3221
GO:0005576	extracellular region	Component	Q94CH6	comp17820_c0_seq1	6.76198e-71	128	3221
GO:0005576	extracellular region	Component	Q9SF78	comp14128_c0_seq1	6.76198e-71	128	3221
GO:0005576	extracellular region	Component	Q1PEY6	comp20978_c0_seq1	6.76198e-71	128	3221
GO:0005576	extracellular region	Component	Q9FHW9	comp3360_c0_seq3	6.76198e-71	128	3221
GO:0005576	extracellular region	Component	Q1PEY6	comp20125_c0_seq1	6.76198e-71	128	3221
GO:0005576	extracellular region	Component	Q43866	comp3965_c0_seq1	6.76198e-71	128	3221
GO:0005576	extracellular region	Component	Q9LT96	comp18299_c0_seq2	6.76198e-71	128	3221
GO:0005576	extracellular region	Component	Q9LT96	comp18299_c0_seq8	6.76198e-71	128	3221
GO:0005576	extracellular region	Component	Q9S746	comp3610_c0_seq1	6.76198e-71	128	3221
GO:0005576	extracellular region	Component	O81416	comp6619_c0_seq1	6.76198e-71	128	3221
GO:0005576	extracellular region	Component	Q67Y83	comp22445_c0_seq1	6.76198e-71	128	3221
GO:0005576	extracellular region	Component	Q9M8Y5	comp379_c0_seq5	6.76198e-71	128	3221
GO:0005576	extracellular region	Component	Q9S728	comp560_c0_seq3	6.76198e-71	128	3221
GO:0005576	extracellular region	Component	F4HWQ8	comp9777_c0_seq1	6.76198e-71	128	3221
GO:0005576	extracellular region	Component	Q67XZ3	comp18525_c0_seq1	6.76198e-71	128	3221
GO:0005576	extracellular region	Component	P32826	comp40_c0_seq3	6.76198e-71	128	3221
GO:0005576	extracellular region	Component	Q94F40	comp1977_c0_seq1	6.76198e-71	128	3221
GO:0005576	extracellular region	Component	Q67YU0	comp1193_c0_seq3	6.76198e-71	128	3221
GO:0005576	extracellular region	Component	O22918	comp3008_c0_seq2	6.76198e-71	128	3221
GO:0005576	extracellular region	Component	Q5PNZ0	comp379_c0_seq2	6.76198e-71	128	3221
GO:0005576	extracellular region	Component	O80823	comp3525_c0_seq3	6.76198e-71	128	3221
GO:0005576	extracellular region	Component	P82751	comp3816_c0_seq1	6.76198e-71	128	3221
GO:0005576	extracellular region	Component	P43296	comp112_c0_seq13	6.76198e-71	128	3221
GO:0005576	extracellular region	Component	Q67Y83	comp21604_c0_seq1	6.76198e-71	128	3221
GO:0005576	extracellular region	Component	Q2V392	comp1633_c0_seq1	6.76198e-71	128	3221
GO:0005576	extracellular region	Component	Q9C9H5	comp847_c0_seq1	6.76198e-71	128	3221
GO:0005576	extracellular region	Component	Q9C554	comp3881_c0_seq1	6.76198e-71	128	3221
GO:0005576	extracellular region	Component	Q9SRX3	comp6619_c0_seq14	6.76198e-71	128	3221
GO:0005576	extracellular region	Component	Q949Z1	comp12043_c0_seq4	6.76198e-71	128	3221
GO:0005576	extracellular region	Component	Q5MAU8	comp8021_c0_seq1	6.76198e-71	128	3221
GO:0005576	extracellular region	Component	O81416	comp6619_c0_seq1	6.76198e-71	128	3221
GO:0005576	extracellular region	Component	Q949Z1	comp12043_c0_seq1	6.76198e-71	128	3221
GO:0005576	extracellular region	Component	Q9FGY1	comp492_c0_seq1	6.76198e-71	128	3221
GO:0005576	extracellular region	Component	Q96520	comp5784_c0_seq4	6.76198e-71	128	3221
GO:0005576	extracellular region	Component	Q9SIQ3	comp3008_c0_seq1	6.76198e-71	128	3221
GO:0005576	extracellular region	Component	Q9S746	comp3610_c0_seq1	6.76198e-71	128	3221
GO:0005576	extracellular region	Component	Q9SCV9	comp231_c0_seq2	6.76198e-71	128	3221
GO:0005576	extracellular region	Component	Q9LT96	comp18299_c0_seq6	6.76198e-71	128	3221
GO:0005576	extracellular region	Component	Q9LTS3	comp820_c0_seq3	6.76198e-71	128	3221
GO:0005576	extracellular region	Component	Q3EAQ9	comp3360_c0_seq4	6.76198e-71	128	3221
GO:0005576	extracellular region	Component	Q9C554	comp3881_c0_seq1	6.76198e-71	128	3221
GO:0005576	extracellular region	Component	Q9M099	comp12599_c0_seq1	6.76198e-71	128	3221
GO:0005576	extracellular region	Component	Q41916	comp248_c0_seq1	6.76198e-71	128	3221
GO:0005576	extracellular region	Component	Q94CH6	comp3360_c0_seq1	6.76198e-71	128	3221
GO:0005576	extracellular region	Component	Q67Y83	comp23951_c0_seq1	6.76198e-71	128	3221
GO:0005576	extracellular region	Component	Q9LV33	comp5341_c0_seq1	6.76198e-71	128	3221
GO:0005576	extracellular region	Component	O22918	comp3008_c0_seq2	6.76198e-71	128	3221
GO:0005576	extracellular region	Component	Q9S746	comp3610_c0_seq2	6.76198e-71	128	3221
GO:0005576	extracellular region	Component	Q9FHW9	comp3360_c0_seq5	6.76198e-71	128	3221
GO:0005576	extracellular region	Component	Q96520	comp19523_c0_seq7	6.76198e-71	128	3221
GO:0005576	extracellular region	Component	Q96520	comp19523_c0_seq7	6.76198e-71	128	3221
GO:0005576	extracellular region	Component	O65351	comp5_c0_seq2	6.76198e-71	128	3221
GO:0005576	extracellular region	Component	Q96520	comp5784_c0_seq8	6.76198e-71	128	3221
GO:0005576	extracellular region	Component	P82751	comp3816_c0_seq1	6.76198e-71	128	3221
GO:0005576	extracellular region	Component	Q8R116	comp5475_c0_seq4	6.76198e-71	128	3221
GO:0005576	extracellular region	Component	Q94CH6	comp17820_c0_seq1	6.76198e-71	128	3221
GO:0005576	extracellular region	Component	Q9LIB9	comp3965_c0_seq3	6.76198e-71	128	3221
GO:0005576	extracellular region	Component	Q9FHW9	comp3360_c0_seq2	6.76198e-71	128	3221
GO:0005576	extracellular region	Component	Q8LFM0	comp4852_c0_seq1	6.76198e-71	128	3221
GO:0005576	extracellular region	Component	Q9FHW9	comp3360_c0_seq2	6.76198e-71	128	3221
GO:0005576	extracellular region	Component	Q9SJ23	comp60_c0_seq2	6.76198e-71	128	3221
GO:0005576	extracellular region	Component	Q9FHX5	comp6315_c0_seq8	6.76198e-71	128	3221
GO:0005576	extracellular region	Component	Q9SJ23	comp60_c0_seq2	6.76198e-71	128	3221
GO:0005576	extracellular region	Component	Q9SCW1	comp14_c1_seq9	6.76198e-71	128	3221
GO:0005576	extracellular region	Component	Q3EBM5	comp2302_c0_seq2	6.76198e-71	128	3221
GO:0005576	extracellular region	Component	Q8RXT9	comp1977_c0_seq4	6.76198e-71	128	3221
GO:0005576	extracellular region	Component	O82229	comp8826_c0_seq2	6.76198e-71	128	3221
GO:0005576	extracellular region	Component	Q9SF78	comp14128_c0_seq1	6.76198e-71	128	3221
GO:0005576	extracellular region	Component	Q3EAQ9	comp3360_c0_seq4	6.76198e-71	128	3221
GO:0005576	extracellular region	Component	O49432	comp32932_c0_seq1	6.76198e-71	128	3221
GO:0005576	extracellular region	Component	Q8S8K6	comp8826_c0_seq1	6.76198e-71	128	3221
GO:0005576	extracellular region	Component	Q6XBF8	comp2302_c0_seq3	6.76198e-71	128	3221
GO:0005576	extracellular region	Component	Q8S8K6	comp8826_c0_seq1	6.76198e-71	128	3221
GO:0005576	extracellular region	Component	Q9LT96	comp18299_c0_seq1	6.76198e-71	128	3221
GO:0005576	extracellular region	Component	Q94CH6	comp3360_c0_seq1	6.76198e-71	128	3221
GO:0005576	extracellular region	Component	Q41916	comp248_c0_seq2	6.76198e-71	128	3221
GO:0005576	extracellular region	Component	Q96520	comp5784_c0_seq8	6.76198e-71	128	3221
GO:0005576	extracellular region	Component	Q9FHW9	comp3360_c0_seq5	6.76198e-71	128	3221
GO:0005576	extracellular region	Component	O64495	comp5_c0_seq7	6.76198e-71	128	3221
GO:0005576	extracellular region	Component	Q9LT91	comp1773_c0_seq1	6.76198e-71	128	3221
GO:0005576	extracellular region	Component	A8MRP4	comp707_c0_seq1	6.76198e-71	128	3221
GO:0005576	extracellular region	Component	Q9SK27	comp13110_c0_seq2	6.76198e-71	128	3221
GO:0005576	extracellular region	Component	Q67YU0	comp1193_c0_seq3	6.76198e-71	128	3221
GO:0005576	extracellular region	Component	Q42371	comp1401_c0_seq3	6.76198e-71	128	3221
GO:0005576	extracellular region	Component	Q9S746	comp3610_c0_seq2	6.76198e-71	128	3221
GO:0005576	extracellular region	Component	Q94CH6	comp17820_c0_seq1	6.76198e-71	128	3221
GO:0005576	extracellular region	Component	P82751	comp2837_c0_seq1	6.76198e-71	128	3221
GO:0005576	extracellular region	Component	O65351	comp5_c0_seq2	6.76198e-71	128	3221
GO:0005576	extracellular region	Component	Q494P0	comp21778_c0_seq6	6.76198e-71	128	3221
GO:0005576	extracellular region	Component	O49432	comp32932_c0_seq1	6.76198e-71	128	3221
GO:0005576	extracellular region	Component	Q8LB81	comp3680_c0_seq2	6.76198e-71	128	3221
GO:0005576	extracellular region	Component	Q8LB81	comp3680_c0_seq2	6.76198e-71	128	3221
GO:0005576	extracellular region	Component	Q9SCV9	comp231_c0_seq7	6.76198e-71	128	3221
GO:0005576	extracellular region	Component	Q9LT96	comp18299_c0_seq7	6.76198e-71	128	3221
GO:0005576	extracellular region	Component	Q67Y83	comp22445_c0_seq1	6.76198e-71	128	3221
GO:0005576	extracellular region	Component	Q94CH6	comp3360_c0_seq1	6.76198e-71	128	3221
GO:0005576	extracellular region	Component	Q96520	comp5784_c0_seq4	6.76198e-71	128	3221
GO:0005576	extracellular region	Component	Q9M8Y5	comp3680_c0_seq1	6.76198e-71	128	3221
GO:0005576	extracellular region	Component	Q9LT96	comp18299_c0_seq4	6.76198e-71	128	3221
GO:0005576	extracellular region	Component	Q8GW72	comp11785_c0_seq5	6.76198e-71	128	3221
GO:0005576	extracellular region	Component	Q949Z1	comp12043_c0_seq2	6.76198e-71	128	3221
GO:0005576	extracellular region	Component	Q96520	comp5784_c0_seq7	6.76198e-71	128	3221
GO:0005576	extracellular region	Component	Q9FZE0	comp8005_c0_seq2	6.76198e-71	128	3221
GO:0005576	extracellular region	Component	Q949Z1	comp12043_c0_seq2	6.76198e-71	128	3221
GO:0005576	extracellular region	Component	Q949Z1	comp12043_c0_seq1	6.76198e-71	128	3221
GO:0005576	extracellular region	Component	Q1PEY6	comp20978_c0_seq1	6.76198e-71	128	3221
GO:0005576	extracellular region	Component	Q9SRX3	comp6619_c0_seq14	6.76198e-71	128	3221
GO:0005576	extracellular region	Component	A8MRP4	comp707_c0_seq1	6.76198e-71	128	3221
GO:0005576	extracellular region	Component	Q3EBM5	comp2302_c0_seq2	6.76198e-71	128	3221
GO:0005576	extracellular region	Component	F4IWA8	comp2822_c0_seq1	6.76198e-71	128	3221
GO:0005576	extracellular region	Component	O65399	comp4378_c0_seq1	6.76198e-71	128	3221
GO:0005576	extracellular region	Component	Q9SVU5	comp6142_c0_seq5	6.76198e-71	128	3221
GO:0005576	extracellular region	Component	A8MSA6	comp1755_c0_seq1	6.76198e-71	128	3221
GO:0005576	extracellular region	Component	Q9LS40	comp1816_c0_seq1	6.76198e-71	128	3221
GO:0005576	extracellular region	Component	Q9LT91	comp1773_c0_seq1	6.76198e-71	128	3221
GO:0005576	extracellular region	Component	Q9FJD5	comp13167_c0_seq1	6.76198e-71	128	3221
GO:0005578	proteinaceous extracellular matrix	Component	Q9FGY1	comp492_c0_seq4	2.92605e-06	5	42
GO:0005578	proteinaceous extracellular matrix	Component	Q9SGZ5	comp18182_c0_seq1	2.92605e-06	5	42
GO:0005578	proteinaceous extracellular matrix	Component	Q9FGY1	comp492_c0_seq1	2.92605e-06	5	42
GO:0005578	proteinaceous extracellular matrix	Component	Q9SG80	comp757_c0_seq1	2.92605e-06	5	42
GO:0005578	proteinaceous extracellular matrix	Component	Q9SGZ5	comp18182_c0_seq2	2.92605e-06	5	42
GO:0005618	cell wall	Component	Q96520	comp5784_c0_seq4	1.27745e-20	39	1078
GO:0005618	cell wall	Component	O64495	comp5_c0_seq3	1.27745e-20	39	1078
GO:0005618	cell wall	Component	Q94B77	comp29596_c0_seq1	1.27745e-20	39	1078
GO:0005618	cell wall	Component	Q96520	comp19523_c0_seq7	1.27745e-20	39	1078
GO:0005618	cell wall	Component	Q41916	comp248_c0_seq2	1.27745e-20	39	1078
GO:0005618	cell wall	Component	Q96520	comp5784_c0_seq8	1.27745e-20	39	1078
GO:0005618	cell wall	Component	Q8GX69	comp16462_c0_seq1	1.27745e-20	39	1078
GO:0005618	cell wall	Component	Q9C9H5	comp847_c0_seq1	1.27745e-20	39	1078
GO:0005618	cell wall	Component	Q9LLL8	comp3031_c0_seq5	1.27745e-20	39	1078
GO:0005618	cell wall	Component	Q9LV33	comp5341_c0_seq1	1.27745e-20	39	1078
GO:0005618	cell wall	Component	Q9FHX5	comp6315_c0_seq8	1.27745e-20	39	1078
GO:0005618	cell wall	Component	Q949Z1	comp12043_c0_seq4	1.27745e-20	39	1078
GO:0005618	cell wall	Component	Q9SGZ5	comp18182_c0_seq1	1.27745e-20	39	1078
GO:0005618	cell wall	Component	F4HWQ8	comp9777_c0_seq1	1.27745e-20	39	1078
GO:0005618	cell wall	Component	Q43866	comp23244_c0_seq1	1.27745e-20	39	1078
GO:0005618	cell wall	Component	Q9SCV9	comp231_c0_seq2	1.27745e-20	39	1078
GO:0005618	cell wall	Component	Q96520	comp19523_c0_seq1	1.27745e-20	39	1078
GO:0005618	cell wall	Component	O65351	comp5_c0_seq1	1.27745e-20	39	1078
GO:0005618	cell wall	Component	Q41916	comp248_c0_seq1	1.27745e-20	39	1078
GO:0005618	cell wall	Component	Q96520	comp5784_c0_seq7	1.27745e-20	39	1078
GO:0005618	cell wall	Component	Q9SGZ5	comp18182_c0_seq2	1.27745e-20	39	1078
GO:0005618	cell wall	Component	Q67XZ3	comp18525_c0_seq1	1.27745e-20	39	1078
GO:0005618	cell wall	Component	Q43866	comp3965_c0_seq1	1.27745e-20	39	1078
GO:0005618	cell wall	Component	Q8VYE5	comp9794_c0_seq1	1.27745e-20	39	1078
GO:0005618	cell wall	Component	Q9SCW1	comp14_c1_seq9	1.27745e-20	39	1078
GO:0005618	cell wall	Component	O64495	comp5_c0_seq5	1.27745e-20	39	1078
GO:0005618	cell wall	Component	Q949Z1	comp12043_c0_seq2	1.27745e-20	39	1078
GO:0005618	cell wall	Component	Q949Z1	comp12043_c0_seq1	1.27745e-20	39	1078
GO:0005618	cell wall	Component	Q9C554	comp3881_c0_seq1	1.27745e-20	39	1078
GO:0005618	cell wall	Component	Q9S7Y7	comp6013_c0_seq8	1.27745e-20	39	1078
GO:0005618	cell wall	Component	Q96520	comp5784_c0_seq6	1.27745e-20	39	1078
GO:0005618	cell wall	Component	O65351	comp5_c0_seq2	1.27745e-20	39	1078
GO:0005618	cell wall	Component	Q9MAJ7	comp231_c0_seq4	1.27745e-20	39	1078
GO:0005618	cell wall	Component	O64495	comp5_c0_seq7	1.27745e-20	39	1078
GO:0005618	cell wall	Component	Q94F40	comp1977_c0_seq1	1.27745e-20	39	1078
GO:0005618	cell wall	Component	Q9SCV9	comp231_c0_seq7	1.27745e-20	39	1078
GO:0005618	cell wall	Component	Q8W4S6	comp3965_c0_seq4	1.27745e-20	39	1078
GO:0005618	cell wall	Component	O49432	comp32932_c0_seq1	1.27745e-20	39	1078
GO:0005618	cell wall	Component	Q38908	comp4679_c0_seq1	1.27745e-20	39	1078
GO:0005773	vacuole	Component	Q9SG80	comp757_c0_seq1	9.40466e-08	25	1345
GO:0005773	vacuole	Component	Q9SCV9	comp231_c0_seq2	9.40466e-08	25	1345
GO:0005773	vacuole	Component	F4HWQ8	comp9777_c0_seq1	9.40466e-08	25	1345
GO:0005773	vacuole	Component	P32826	comp40_c0_seq3	9.40466e-08	25	1345
GO:0005773	vacuole	Component	Q96520	comp5784_c0_seq4	9.40466e-08	25	1345
GO:0005773	vacuole	Component	P32826	comp40_c0_seq5	9.40466e-08	25	1345
GO:0005773	vacuole	Component	Q96520	comp5784_c0_seq7	9.40466e-08	25	1345
GO:0005773	vacuole	Component	P43296	comp112_c0_seq13	9.40466e-08	25	1345
GO:0005773	vacuole	Component	Q67XZ3	comp18525_c0_seq1	9.40466e-08	25	1345
GO:0005773	vacuole	Component	Q944A7	comp9178_c0_seq1	9.40466e-08	25	1345
GO:0005773	vacuole	Component	Q9MAJ7	comp231_c0_seq4	9.40466e-08	25	1345
GO:0005773	vacuole	Component	Q8GX69	comp16462_c0_seq1	9.40466e-08	25	1345
GO:0005773	vacuole	Component	P93004	comp5974_c0_seq1	9.40466e-08	25	1345
GO:0005773	vacuole	Component	Q9SIN2	comp7112_c0_seq1	9.40466e-08	25	1345
GO:0005773	vacuole	Component	Q944A7	comp4851_c0_seq2	9.40466e-08	25	1345
GO:0005773	vacuole	Component	Q9SVG4	comp43004_c0_seq1	9.40466e-08	25	1345
GO:0005773	vacuole	Component	Q96520	comp5784_c0_seq6	9.40466e-08	25	1345
GO:0005773	vacuole	Component	Q96520	comp19523_c0_seq7	9.40466e-08	25	1345
GO:0005773	vacuole	Component	Q944A7	comp9178_c0_seq4	9.40466e-08	25	1345
GO:0005773	vacuole	Component	Q9SCV9	comp231_c0_seq7	9.40466e-08	25	1345
GO:0005773	vacuole	Component	Q9SCW1	comp14_c1_seq9	9.40466e-08	25	1345
GO:0005773	vacuole	Component	Q96520	comp19523_c0_seq1	9.40466e-08	25	1345
GO:0005773	vacuole	Component	Q9LTS3	comp820_c0_seq3	9.40466e-08	25	1345
GO:0005773	vacuole	Component	Q8GW72	comp11785_c0_seq5	9.40466e-08	25	1345
GO:0005773	vacuole	Component	Q96520	comp5784_c0_seq8	9.40466e-08	25	1345
GO:0005886	plasma membrane	Component	Q9C757	comp1817_c0_seq3	4.4332e-10	98	9749
GO:0005886	plasma membrane	Component	Q944A7	comp9178_c0_seq1	4.4332e-10	98	9749
GO:0005886	plasma membrane	Component	Q42371	comp1401_c0_seq3	4.4332e-10	98	9749
GO:0005886	plasma membrane	Component	Q9SX98	comp5383_c0_seq14	4.4332e-10	98	9749
GO:0005886	plasma membrane	Component	Q42400	comp4969_c0_seq2	4.4332e-10	98	9749
GO:0005886	plasma membrane	Component	O64864	comp1829_c0_seq2	4.4332e-10	98	9749
GO:0005886	plasma membrane	Component	O64864	comp2420_c0_seq1	4.4332e-10	98	9749
GO:0005886	plasma membrane	Component	Q8VZG8	comp13439_c0_seq1	4.4332e-10	98	9749
GO:0005886	plasma membrane	Component	Q8VZG8	comp13439_c0_seq1	4.4332e-10	98	9749
GO:0005886	plasma membrane	Component	Q9C6W5	comp33965_c0_seq2	4.4332e-10	98	9749
GO:0005886	plasma membrane	Component	Q8RXN0	comp25872_c0_seq1	4.4332e-10	98	9749
GO:0005886	plasma membrane	Component	O64864	comp2420_c0_seq1	4.4332e-10	98	9749
GO:0005886	plasma membrane	Component	Q9FHX5	comp6315_c0_seq8	4.4332e-10	98	9749
GO:0005886	plasma membrane	Component	Q9C6W5	comp33965_c0_seq2	4.4332e-10	98	9749
GO:0005886	plasma membrane	Component	Q8RY65	comp2963_c0_seq1	4.4332e-10	98	9749
GO:0005886	plasma membrane	Component	Q9LT96	comp18299_c0_seq2	4.4332e-10	98	9749
GO:0005886	plasma membrane	Component	Q9FHX5	comp6315_c0_seq8	4.4332e-10	98	9749
GO:0005886	plasma membrane	Component	Q9SX98	comp5383_c0_seq14	4.4332e-10	98	9749
GO:0005886	plasma membrane	Component	Q8LFN2	comp7797_c0_seq1	4.4332e-10	98	9749
GO:0005886	plasma membrane	Component	Q8W4S5	comp29751_c0_seq1	4.4332e-10	98	9749
GO:0005886	plasma membrane	Component	Q8LFN2	comp7797_c0_seq11	4.4332e-10	98	9749
GO:0005886	plasma membrane	Component	Q9LT96	comp18299_c0_seq8	4.4332e-10	98	9749
GO:0005886	plasma membrane	Component	O64864	comp1829_c0_seq1	4.4332e-10	98	9749
GO:0005886	plasma membrane	Component	Q9LHP4	comp10063_c0_seq1	4.4332e-10	98	9749
GO:0005886	plasma membrane	Component	Q9SVG4	comp43004_c0_seq1	4.4332e-10	98	9749
GO:0005886	plasma membrane	Component	Q9SX98	comp5383_c0_seq17	4.4332e-10	98	9749
GO:0005886	plasma membrane	Component	Q9SL03	comp5663_c0_seq4	4.4332e-10	98	9749
GO:0005886	plasma membrane	Component	Q9LYN8	comp11879_c0_seq9	4.4332e-10	98	9749
GO:0005886	plasma membrane	Component	Q9LQQ8	comp6038_c0_seq13	4.4332e-10	98	9749
GO:0005886	plasma membrane	Component	Q9SX98	comp5383_c0_seq17	4.4332e-10	98	9749
GO:0005886	plasma membrane	Component	Q9LHP4	comp10063_c0_seq9	4.4332e-10	98	9749
GO:0005886	plasma membrane	Component	Q8GXR2	comp19004_c0_seq1	4.4332e-10	98	9749
GO:0005886	plasma membrane	Component	Q944A7	comp9178_c0_seq1	4.4332e-10	98	9749
GO:0005886	plasma membrane	Component	P93004	comp5974_c0_seq1	4.4332e-10	98	9749
GO:0005886	plasma membrane	Component	Q05085	comp3271_c0_seq2	4.4332e-10	98	9749
GO:0005886	plasma membrane	Component	C0LGG7	comp13689_c0_seq4	4.4332e-10	98	9749
GO:0005886	plasma membrane	Component	Q944A7	comp9178_c0_seq4	4.4332e-10	98	9749
GO:0005886	plasma membrane	Component	Q9C6W5	comp33965_c0_seq1	4.4332e-10	98	9749
GO:0005886	plasma membrane	Component	Q9C757	comp1817_c0_seq3	4.4332e-10	98	9749
GO:0005886	plasma membrane	Component	Q8LBI9	comp2260_c1_seq1	4.4332e-10	98	9749
GO:0005886	plasma membrane	Component	Q9LQL2	comp8660_c0_seq1	4.4332e-10	98	9749
GO:0005886	plasma membrane	Component	P93004	comp5974_c0_seq1	4.4332e-10	98	9749
GO:0005886	plasma membrane	Component	Q9LQQ8	comp6038_c0_seq13	4.4332e-10	98	9749
GO:0005886	plasma membrane	Component	Q9LYT3	comp6189_c0_seq1	4.4332e-10	98	9749
GO:0005886	plasma membrane	Component	Q9LT96	comp18299_c0_seq7	4.4332e-10	98	9749
GO:0005886	plasma membrane	Component	Q9FFD0	comp24184_c0_seq1	4.4332e-10	98	9749
GO:0005886	plasma membrane	Component	Q9SX98	comp5383_c0_seq9	4.4332e-10	98	9749
GO:0005886	plasma membrane	Component	Q8LFN2	comp7797_c0_seq5	4.4332e-10	98	9749
GO:0005886	plasma membrane	Component	O65399	comp4378_c0_seq1	4.4332e-10	98	9749
GO:0005886	plasma membrane	Component	Q9SX98	comp5383_c0_seq9	4.4332e-10	98	9749
GO:0005886	plasma membrane	Component	O64864	comp1829_c0_seq2	4.4332e-10	98	9749
GO:0005886	plasma membrane	Component	Q9SX98	comp30246_c0_seq2	4.4332e-10	98	9749
GO:0005886	plasma membrane	Component	Q6AWW5	comp19695_c0_seq1	4.4332e-10	98	9749
GO:0005886	plasma membrane	Component	Q9SK27	comp1053_c0_seq1	4.4332e-10	98	9749
GO:0005886	plasma membrane	Component	Q9LJX0	comp8833_c0_seq1	4.4332e-10	98	9749
GO:0005886	plasma membrane	Component	Q9SL03	comp5663_c0_seq4	4.4332e-10	98	9749
GO:0005886	plasma membrane	Component	Q9C6W5	comp33965_c0_seq1	4.4332e-10	98	9749
GO:0005886	plasma membrane	Component	Q8LFN2	comp7797_c0_seq5	4.4332e-10	98	9749
GO:0005886	plasma membrane	Component	P42785	comp12508_c0_seq1	4.4332e-10	98	9749
GO:0005886	plasma membrane	Component	Q8RWL2	comp21825_c0_seq1	4.4332e-10	98	9749
GO:0005886	plasma membrane	Component	C0LGG7	comp13689_c0_seq4	4.4332e-10	98	9749
GO:0005886	plasma membrane	Component	Q9LK88	comp1848_c0_seq3	4.4332e-10	98	9749
GO:0005886	plasma membrane	Component	Q8VYE5	comp9794_c0_seq1	4.4332e-10	98	9749
GO:0005886	plasma membrane	Component	Q9LJX0	comp2483_c0_seq17	4.4332e-10	98	9749
GO:0005886	plasma membrane	Component	Q9LT96	comp18299_c0_seq1	4.4332e-10	98	9749
GO:0005886	plasma membrane	Component	Q84WE9	comp5383_c0_seq18	4.4332e-10	98	9749
GO:0005886	plasma membrane	Component	Q8VZG8	comp25710_c0_seq1	4.4332e-10	98	9749
GO:0005886	plasma membrane	Component	Q8VZG8	comp25710_c0_seq4	4.4332e-10	98	9749
GO:0005886	plasma membrane	Component	Q05085	comp3271_c0_seq2	4.4332e-10	98	9749
GO:0005886	plasma membrane	Component	Q9SYD6	comp33141_c0_seq1	4.4332e-10	98	9749
GO:0005886	plasma membrane	Component	Q5E930	comp22292_c0_seq1	4.4332e-10	98	9749
GO:0005886	plasma membrane	Component	P43293	comp11259_c0_seq1	4.4332e-10	98	9749
GO:0005886	plasma membrane	Component	Q9SCU1	comp7410_c0_seq1	4.4332e-10	98	9749
GO:0005886	plasma membrane	Component	Q84WE9	comp5383_c0_seq18	4.4332e-10	98	9749
GO:0005886	plasma membrane	Component	C0LGF4	comp2963_c0_seq10	4.4332e-10	98	9749
GO:0005886	plasma membrane	Component	C0LGF4	comp2963_c0_seq10	4.4332e-10	98	9749
GO:0005886	plasma membrane	Component	Q9LT96	comp18299_c0_seq4	4.4332e-10	98	9749
GO:0005886	plasma membrane	Component	Q9LYT3	comp6189_c0_seq15	4.4332e-10	98	9749
GO:0005886	plasma membrane	Component	Q8LBI9	comp2260_c1_seq2	4.4332e-10	98	9749
GO:0005886	plasma membrane	Component	Q9FMF5	comp33899_c0_seq1	4.4332e-10	98	9749
GO:0005886	plasma membrane	Component	Q9FY94	comp2225_c0_seq1	4.4332e-10	98	9749
GO:0005886	plasma membrane	Component	Q8LFN2	comp7797_c0_seq1	4.4332e-10	98	9749
GO:0005886	plasma membrane	Component	Q944A7	comp4851_c0_seq2	4.4332e-10	98	9749
GO:0005886	plasma membrane	Component	O49696	comp12652_c0_seq3	4.4332e-10	98	9749
GO:0005886	plasma membrane	Component	Q05085	comp3271_c0_seq1	4.4332e-10	98	9749
GO:0005886	plasma membrane	Component	Q8W4S5	comp29751_c0_seq1	4.4332e-10	98	9749
GO:0005886	plasma membrane	Component	Q9SZN7	comp19186_c0_seq1	4.4332e-10	98	9749
GO:0005886	plasma membrane	Component	Q84XI3	comp1777_c0_seq1	4.4332e-10	98	9749
GO:0005886	plasma membrane	Component	Q9SH58	comp10983_c0_seq1	4.4332e-10	98	9749
GO:0005886	plasma membrane	Component	Q9FMF5	comp33899_c0_seq1	4.4332e-10	98	9749
GO:0005886	plasma membrane	Component	Q9LUD7	comp23147_c0_seq1	4.4332e-10	98	9749
GO:0005886	plasma membrane	Component	Q9ZQE6	comp7538_c0_seq1	4.4332e-10	98	9749
GO:0005886	plasma membrane	Component	Q9SX98	comp30246_c0_seq2	4.4332e-10	98	9749
GO:0005886	plasma membrane	Component	Q944A7	comp9178_c0_seq4	4.4332e-10	98	9749
GO:0005886	plasma membrane	Component	Q42371	comp1401_c0_seq4	4.4332e-10	98	9749
GO:0005886	plasma membrane	Component	Q8VYT3	comp7797_c0_seq8	4.4332e-10	98	9749
GO:0005886	plasma membrane	Component	P93004	comp5974_c0_seq1	4.4332e-10	98	9749
GO:0005886	plasma membrane	Component	Q6NQN5	comp7623_c0_seq1	4.4332e-10	98	9749
GO:0005886	plasma membrane	Component	Q43866	comp23244_c0_seq1	4.4332e-10	98	9749
GO:0005886	plasma membrane	Component	Q944A7	comp4851_c0_seq2	4.4332e-10	98	9749
GO:0005886	plasma membrane	Component	Q8VZG8	comp25710_c0_seq1	4.4332e-10	98	9749
GO:0005886	plasma membrane	Component	Q8LBI9	comp2260_c1_seq5	4.4332e-10	98	9749
GO:0005886	plasma membrane	Component	Q9LYT3	comp6189_c0_seq13	4.4332e-10	98	9749
GO:0005886	plasma membrane	Component	Q8RXN0	comp25872_c0_seq1	4.4332e-10	98	9749
GO:0005886	plasma membrane	Component	Q5E930	comp22292_c0_seq1	4.4332e-10	98	9749
GO:0005886	plasma membrane	Component	Q94BT9	comp1860_c0_seq1	4.4332e-10	98	9749
GO:0005886	plasma membrane	Component	Q9LJX0	comp2483_c0_seq17	4.4332e-10	98	9749
GO:0005886	plasma membrane	Component	Q43866	comp3965_c0_seq1	4.4332e-10	98	9749
GO:0005886	plasma membrane	Component	Q9SR05	comp9929_c0_seq1	4.4332e-10	98	9749
GO:0005886	plasma membrane	Component	O64864	comp1829_c0_seq1	4.4332e-10	98	9749
GO:0005886	plasma membrane	Component	Q9C9H5	comp847_c0_seq1	4.4332e-10	98	9749
GO:0005886	plasma membrane	Component	Q42371	comp1401_c0_seq14	4.4332e-10	98	9749
GO:0005886	plasma membrane	Component	Q9FF99	comp36633_c0_seq1	4.4332e-10	98	9749
GO:0005886	plasma membrane	Component	Q9LQL2	comp8660_c0_seq1	4.4332e-10	98	9749
GO:0005886	plasma membrane	Component	O65399	comp4378_c0_seq1	4.4332e-10	98	9749
GO:0005886	plasma membrane	Component	Q94B77	comp29596_c0_seq1	4.4332e-10	98	9749
GO:0005886	plasma membrane	Component	Q9SX98	comp30246_c0_seq1	4.4332e-10	98	9749
GO:0005886	plasma membrane	Component	Q494P0	comp21778_c0_seq6	4.4332e-10	98	9749
GO:0005886	plasma membrane	Component	Q42400	comp4969_c0_seq2	4.4332e-10	98	9749
GO:0005886	plasma membrane	Component	Q9SK27	comp11375_c0_seq1	4.4332e-10	98	9749
GO:0005886	plasma membrane	Component	Q42400	comp4969_c0_seq1	4.4332e-10	98	9749
GO:0005886	plasma membrane	Component	Q9FMF5	comp33899_c0_seq1	4.4332e-10	98	9749
GO:0005886	plasma membrane	Component	Q84WE9	comp5383_c0_seq12	4.4332e-10	98	9749
GO:0005886	plasma membrane	Component	Q9SYD6	comp33141_c0_seq1	4.4332e-10	98	9749
GO:0005886	plasma membrane	Component	Q8VZG8	comp25710_c0_seq4	4.4332e-10	98	9749
GO:0005886	plasma membrane	Component	Q42371	comp1401_c0_seq9	4.4332e-10	98	9749
GO:0005886	plasma membrane	Component	Q9LYT3	comp6189_c0_seq9	4.4332e-10	98	9749
GO:0005886	plasma membrane	Component	Q66GP0	comp24738_c0_seq1	4.4332e-10	98	9749
GO:0005886	plasma membrane	Component	Q9C8S6	comp1340_c0_seq1	4.4332e-10	98	9749
GO:0005886	plasma membrane	Component	F4JLK2	comp18537_c0_seq1	4.4332e-10	98	9749
GO:0005886	plasma membrane	Component	Q05085	comp3271_c0_seq1	4.4332e-10	98	9749
GO:0005886	plasma membrane	Component	Q8RWL2	comp21825_c0_seq1	4.4332e-10	98	9749
GO:0005886	plasma membrane	Component	Q9LT96	comp18299_c0_seq3	4.4332e-10	98	9749
GO:0005886	plasma membrane	Component	Q9SX98	comp30246_c0_seq1	4.4332e-10	98	9749
GO:0005886	plasma membrane	Component	P13284	comp2222_c0_seq1	4.4332e-10	98	9749
GO:0005886	plasma membrane	Component	Q8LFN2	comp7797_c0_seq11	4.4332e-10	98	9749
GO:0005886	plasma membrane	Component	Q6R3L0	comp30008_c0_seq3	4.4332e-10	98	9749
GO:0005886	plasma membrane	Component	Q9LT96	comp18299_c0_seq6	4.4332e-10	98	9749
GO:0005886	plasma membrane	Component	Q9LJX0	comp8833_c0_seq1	4.4332e-10	98	9749
GO:0005886	plasma membrane	Component	Q42400	comp4969_c0_seq1	4.4332e-10	98	9749
GO:0005886	plasma membrane	Component	Q84WE9	comp5383_c0_seq12	4.4332e-10	98	9749
GO:0005886	plasma membrane	Component	Q9SK27	comp13110_c0_seq2	4.4332e-10	98	9749
GO:0005886	plasma membrane	Component	Q6R3L0	comp30008_c0_seq3	4.4332e-10	98	9749
GO:0005886	plasma membrane	Component	Q9FF99	comp36633_c0_seq1	4.4332e-10	98	9749
GO:0005975	carbohydrate metabolic process	Process	Q9SGZ5	comp18182_c0_seq1	7.58985e-12	22	640
GO:0005975	carbohydrate metabolic process	Process	Q8GW72	comp11785_c0_seq5	7.58985e-12	22	640
GO:0005975	carbohydrate metabolic process	Process	Q9FZE0	comp8005_c0_seq2	7.58985e-12	22	640
GO:0005975	carbohydrate metabolic process	Process	Q43866	comp3965_c0_seq1	7.58985e-12	22	640
GO:0005975	carbohydrate metabolic process	Process	Q9SCW1	comp14_c1_seq9	7.58985e-12	22	640
GO:0005975	carbohydrate metabolic process	Process	Q9FGY1	comp492_c0_seq4	7.58985e-12	22	640
GO:0005975	carbohydrate metabolic process	Process	Q9LV33	comp5341_c0_seq1	7.58985e-12	22	640
GO:0005975	carbohydrate metabolic process	Process	Q43866	comp23244_c0_seq1	7.58985e-12	22	640
GO:0005975	carbohydrate metabolic process	Process	Q9FHX5	comp6315_c0_seq8	7.58985e-12	22	640
GO:0005975	carbohydrate metabolic process	Process	Q67XZ3	comp18525_c0_seq1	7.58985e-12	22	640
GO:0005975	carbohydrate metabolic process	Process	Q9SCV9	comp231_c0_seq7	7.58985e-12	22	640
GO:0005975	carbohydrate metabolic process	Process	Q949Z1	comp12043_c0_seq4	7.58985e-12	22	640
GO:0005975	carbohydrate metabolic process	Process	Q8W4S6	comp3965_c0_seq4	7.58985e-12	22	640
GO:0005975	carbohydrate metabolic process	Process	O65399	comp4378_c0_seq1	7.58985e-12	22	640
GO:0005975	carbohydrate metabolic process	Process	Q9SCV9	comp231_c0_seq2	7.58985e-12	22	640
GO:0005975	carbohydrate metabolic process	Process	Q8VYE5	comp9794_c0_seq1	7.58985e-12	22	640
GO:0005975	carbohydrate metabolic process	Process	Q9SGZ5	comp18182_c0_seq2	7.58985e-12	22	640
GO:0005975	carbohydrate metabolic process	Process	Q9MAJ7	comp231_c0_seq4	7.58985e-12	22	640
GO:0005975	carbohydrate metabolic process	Process	Q949Z1	comp12043_c0_seq1	7.58985e-12	22	640
GO:0005975	carbohydrate metabolic process	Process	Q949Z1	comp12043_c0_seq2	7.58985e-12	22	640
GO:0005975	carbohydrate metabolic process	Process	Q8GX69	comp16462_c0_seq1	7.58985e-12	22	640
GO:0005975	carbohydrate metabolic process	Process	Q9FGY1	comp492_c0_seq1	7.58985e-12	22	640
GO:0005975	carbohydrate metabolic process	Process	Q949Z1	comp12043_c0_seq1	7.58985e-12	22	640
GO:0005975	carbohydrate metabolic process	Process	Q949Z1	comp12043_c0_seq4	7.58985e-12	22	640
GO:0005975	carbohydrate metabolic process	Process	Q949Z1	comp12043_c0_seq2	7.58985e-12	22	640
GO:0006508	proteolysis	Process	P42785	comp12508_c0_seq1	1.18687e-07	25	1359
GO:0006508	proteolysis	Process	Q9LS40	comp10457_c0_seq1	1.18687e-07	25	1359
GO:0006508	proteolysis	Process	Q9M099	comp12599_c0_seq1	1.18687e-07	25	1359
GO:0006508	proteolysis	Process	Q6XBF8	comp2302_c0_seq4	1.18687e-07	25	1359
GO:0006508	proteolysis	Process	O64495	comp5_c0_seq5	1.18687e-07	25	1359
GO:0006508	proteolysis	Process	O65351	comp5_c0_seq1	1.18687e-07	25	1359
GO:0006508	proteolysis	Process	Q6XBF8	comp2302_c0_seq1	1.18687e-07	25	1359
GO:0006508	proteolysis	Process	Q67Y83	comp21604_c0_seq1	1.18687e-07	25	1359
GO:0006508	proteolysis	Process	O82229	comp8826_c0_seq2	1.18687e-07	25	1359
GO:0006508	proteolysis	Process	O64495	comp5_c0_seq7	1.18687e-07	25	1359
GO:0006508	proteolysis	Process	Q6XBF8	comp2302_c0_seq4	1.18687e-07	25	1359
GO:0006508	proteolysis	Process	Q67Y83	comp22445_c0_seq1	1.18687e-07	25	1359
GO:0006508	proteolysis	Process	Q4PSY2	comp8946_c0_seq9	1.18687e-07	25	1359
GO:0006508	proteolysis	Process	Q6XBF8	comp2302_c0_seq3	1.18687e-07	25	1359
GO:0006508	proteolysis	Process	Q67Y83	comp23951_c0_seq1	1.18687e-07	25	1359
GO:0006508	proteolysis	Process	Q9M099	comp12599_c0_seq1	1.18687e-07	25	1359
GO:0006508	proteolysis	Process	P32826	comp40_c0_seq3	1.18687e-07	25	1359
GO:0006508	proteolysis	Process	P32826	comp40_c0_seq5	1.18687e-07	25	1359
GO:0006508	proteolysis	Process	Q67Y83	comp22445_c0_seq1	1.18687e-07	25	1359
GO:0006508	proteolysis	Process	Q9LS40	comp1816_c0_seq1	1.18687e-07	25	1359
GO:0006508	proteolysis	Process	Q67Y83	comp21604_c0_seq1	1.18687e-07	25	1359
GO:0006508	proteolysis	Process	Q6XBF8	comp2302_c0_seq4	1.18687e-07	25	1359
GO:0006508	proteolysis	Process	P43295	comp112_c0_seq6	1.18687e-07	25	1359
GO:0006508	proteolysis	Process	P32826	comp40_c0_seq3	1.18687e-07	25	1359
GO:0006508	proteolysis	Process	O64495	comp5_c0_seq7	1.18687e-07	25	1359
GO:0006508	proteolysis	Process	Q3EBM5	comp2302_c0_seq2	1.18687e-07	25	1359
GO:0006508	proteolysis	Process	O65351	comp5_c0_seq1	1.18687e-07	25	1359
GO:0006508	proteolysis	Process	O64495	comp5_c0_seq3	1.18687e-07	25	1359
GO:0006508	proteolysis	Process	Q67Y83	comp23951_c0_seq1	1.18687e-07	25	1359
GO:0006508	proteolysis	Process	Q6XBF8	comp2302_c0_seq3	1.18687e-07	25	1359
GO:0006508	proteolysis	Process	Q9LLL8	comp3031_c0_seq5	1.18687e-07	25	1359
GO:0006508	proteolysis	Process	Q4PSY2	comp8946_c0_seq9	1.18687e-07	25	1359
GO:0006508	proteolysis	Process	Q6XBF8	comp2302_c0_seq1	1.18687e-07	25	1359
GO:0006508	proteolysis	Process	O65351	comp5_c0_seq2	1.18687e-07	25	1359
GO:0006508	proteolysis	Process	Q9LLL8	comp3031_c0_seq5	1.18687e-07	25	1359
GO:0006508	proteolysis	Process	P43296	comp112_c0_seq13	1.18687e-07	25	1359
GO:0006508	proteolysis	Process	Q3EBM5	comp2302_c0_seq2	1.18687e-07	25	1359
GO:0006508	proteolysis	Process	Q8S8K6	comp8826_c0_seq1	1.18687e-07	25	1359
GO:0006508	proteolysis	Process	P43295	comp112_c0_seq6	1.18687e-07	25	1359
GO:0006508	proteolysis	Process	P43296	comp112_c0_seq13	1.18687e-07	25	1359
GO:0006508	proteolysis	Process	O64495	comp5_c0_seq3	1.18687e-07	25	1359
GO:0006508	proteolysis	Process	Q6XBF8	comp2302_c0_seq1	1.18687e-07	25	1359
GO:0006508	proteolysis	Process	O65351	comp5_c0_seq1	1.18687e-07	25	1359
GO:0006508	proteolysis	Process	Q9LS40	comp10457_c0_seq1	1.18687e-07	25	1359
GO:0006508	proteolysis	Process	O65351	comp5_c0_seq2	1.18687e-07	25	1359
GO:0006508	proteolysis	Process	O65351	comp5_c0_seq2	1.18687e-07	25	1359
GO:0006508	proteolysis	Process	Q9EPB1	comp17937_c0_seq7	1.18687e-07	25	1359
GO:0006508	proteolysis	Process	Q6XBF8	comp2302_c0_seq3	1.18687e-07	25	1359
GO:0006508	proteolysis	Process	Q9LS40	comp1816_c0_seq1	1.18687e-07	25	1359
GO:0006508	proteolysis	Process	Q9LS40	comp10457_c0_seq1	1.18687e-07	25	1359
GO:0006508	proteolysis	Process	P32826	comp40_c0_seq5	1.18687e-07	25	1359
GO:0006508	proteolysis	Process	Q9LS40	comp1816_c0_seq1	1.18687e-07	25	1359
GO:0006508	proteolysis	Process	Q8S8K6	comp8826_c0_seq1	1.18687e-07	25	1359
GO:0006508	proteolysis	Process	O64495	comp5_c0_seq5	1.18687e-07	25	1359
GO:0006812	cation transport	Process	Q9SYG9	comp6962_c0_seq3	0.000381023	5	115
GO:0006812	cation transport	Process	Q9SYG9	comp6962_c0_seq1	0.000381023	5	115
GO:0006812	cation transport	Process	Q9SYG9	comp6962_c0_seq1	0.000381023	5	115
GO:0006812	cation transport	Process	Q9SYG9	comp6962_c0_seq3	0.000381023	5	115
GO:0006812	cation transport	Process	Q9FKP1	comp4026_c0_seq1	0.000381023	5	115
GO:0006812	cation transport	Process	Q9FKP1	comp6962_c0_seq4	0.000381023	5	115
GO:0006812	cation transport	Process	Q9FKP1	comp6962_c0_seq2	0.000381023	5	115
GO:0006865	amino acid transport	Process	Q42400	comp4969_c0_seq2	1.52153e-07	12	315
GO:0006865	amino acid transport	Process	Q43866	comp23244_c0_seq1	1.52153e-07	12	315
GO:0006865	amino acid transport	Process	Q9SX98	comp5383_c0_seq17	1.52153e-07	12	315
GO:0006865	amino acid transport	Process	Q9SX98	comp30246_c0_seq2	1.52153e-07	12	315
GO:0006865	amino acid transport	Process	Q9FF99	comp36633_c0_seq1	1.52153e-07	12	315
GO:0006865	amino acid transport	Process	Q43866	comp3965_c0_seq1	1.52153e-07	12	315
GO:0006865	amino acid transport	Process	Q9SX98	comp30246_c0_seq1	1.52153e-07	12	315
GO:0006865	amino acid transport	Process	Q42400	comp4969_c0_seq1	1.52153e-07	12	315
GO:0006865	amino acid transport	Process	Q9SX98	comp5383_c0_seq14	1.52153e-07	12	315
GO:0006865	amino acid transport	Process	Q84WE9	comp5383_c0_seq18	1.52153e-07	12	315
GO:0006865	amino acid transport	Process	Q9SX98	comp5383_c0_seq9	1.52153e-07	12	315
GO:0006865	amino acid transport	Process	Q84WE9	comp5383_c0_seq12	1.52153e-07	12	315
GO:0006979	response to oxidative stress	Process	Q67XC9	comp16251_c0_seq1	0.000269277	10	479
GO:0006979	response to oxidative stress	Process	Q96520	comp19523_c0_seq1	0.000269277	10	479
GO:0006979	response to oxidative stress	Process	Q96289	comp13548_c0_seq1	0.000269277	10	479
GO:0006979	response to oxidative stress	Process	Q96520	comp5784_c0_seq6	0.000269277	10	479
GO:0006979	response to oxidative stress	Process	Q9SVG4	comp43004_c0_seq1	0.000269277	10	479
GO:0006979	response to oxidative stress	Process	Q96520	comp19523_c0_seq7	0.000269277	10	479
GO:0006979	response to oxidative stress	Process	Q96520	comp5784_c0_seq7	0.000269277	10	479
GO:0006979	response to oxidative stress	Process	Q96289	comp13548_c0_seq1	0.000269277	10	479
GO:0006979	response to oxidative stress	Process	Q96520	comp5784_c0_seq8	0.000269277	10	479
GO:0006979	response to oxidative stress	Process	Q9SVG4	comp43004_c0_seq1	0.000269277	10	479
GO:0006979	response to oxidative stress	Process	Q96520	comp5784_c0_seq4	0.000269277	10	479
GO:0006979	response to oxidative stress	Process	Q9LT91	comp1773_c0_seq1	0.000269277	10	479
GO:0007169	transmembrane receptor protein tyrosine kinase signaling pathway	Process	Q9LT96	comp18299_c0_seq2	4.30097e-05	15	826
GO:0007169	transmembrane receptor protein tyrosine kinase signaling pathway	Process	Q9LT96	comp18299_c0_seq7	4.30097e-05	15	826
GO:0007169	transmembrane receptor protein tyrosine kinase signaling pathway	Process	Q8LFN2	comp7797_c0_seq1	4.30097e-05	15	826
GO:0007169	transmembrane receptor protein tyrosine kinase signaling pathway	Process	Q9LT96	comp18299_c0_seq3	4.30097e-05	15	826
GO:0007169	transmembrane receptor protein tyrosine kinase signaling pathway	Process	C0LGG7	comp13689_c0_seq4	4.30097e-05	15	826
GO:0007169	transmembrane receptor protein tyrosine kinase signaling pathway	Process	Q9LT96	comp18299_c0_seq6	4.30097e-05	15	826
GO:0007169	transmembrane receptor protein tyrosine kinase signaling pathway	Process	Q8W4S5	comp29751_c0_seq1	4.30097e-05	15	826
GO:0007169	transmembrane receptor protein tyrosine kinase signaling pathway	Process	Q9LT96	comp18299_c0_seq1	4.30097e-05	15	826
GO:0007169	transmembrane receptor protein tyrosine kinase signaling pathway	Process	Q8LFN2	comp7797_c0_seq5	4.30097e-05	15	826
GO:0007169	transmembrane receptor protein tyrosine kinase signaling pathway	Process	Q8LFN2	comp7797_c0_seq11	4.30097e-05	15	826
GO:0007169	transmembrane receptor protein tyrosine kinase signaling pathway	Process	Q9LT96	comp18299_c0_seq8	4.30097e-05	15	826
GO:0007169	transmembrane receptor protein tyrosine kinase signaling pathway	Process	C0LGF4	comp2963_c0_seq10	4.30097e-05	15	826
GO:0007169	transmembrane receptor protein tyrosine kinase signaling pathway	Process	Q9LHP4	comp10063_c0_seq9	4.30097e-05	15	826
GO:0007169	transmembrane receptor protein tyrosine kinase signaling pathway	Process	Q9LT96	comp18299_c0_seq4	4.30097e-05	15	826
GO:0007169	transmembrane receptor protein tyrosine kinase signaling pathway	Process	Q9LHP4	comp10063_c0_seq1	4.30097e-05	15	826
GO:0008356	asymmetric cell division	Process	Q42371	comp1401_c0_seq9	3.1248e-05	5	68
GO:0008356	asymmetric cell division	Process	Q42371	comp1401_c0_seq14	3.1248e-05	5	68
GO:0008356	asymmetric cell division	Process	Q42371	comp1401_c0_seq4	3.1248e-05	5	68
GO:0008356	asymmetric cell division	Process	Q9C635	comp19867_c0_seq1	3.1248e-05	5	68
GO:0008356	asymmetric cell division	Process	Q42371	comp1401_c0_seq3	3.1248e-05	5	68
GO:0008762	UDP-N-acetylmuramate dehydrogenase activity	Function	Q9SVG4	comp43004_c0_seq1	0.000155386	4	51
GO:0008762	UDP-N-acetylmuramate dehydrogenase activity	Function	Q67YU0	comp1193_c0_seq3	0.000155386	4	51
GO:0008762	UDP-N-acetylmuramate dehydrogenase activity	Function	Q9LTS3	comp820_c0_seq3	0.000155386	4	51
GO:0008762	UDP-N-acetylmuramate dehydrogenase activity	Function	Q9FUJ3	comp820_c0_seq1	0.000155386	4	51
GO:0008810	cellulase activity	Function	O81416	comp6619_c0_seq1	0.000178066	4	53
GO:0008810	cellulase activity	Function	Q9C9H5	comp847_c0_seq1	0.000178066	4	53
GO:0008810	cellulase activity	Function	Q9SRX3	comp6619_c0_seq14	0.000178066	4	53
GO:0008810	cellulase activity	Function	O81416	comp6619_c0_seq11	0.000178066	4	53
GO:0009414	response to water deprivation	Process	Q9FUR2	comp6473_c0_seq10	4.90716e-07	18	810
GO:0009414	response to water deprivation	Process	Q9LS40	comp10457_c0_seq1	4.90716e-07	18	810
GO:0009414	response to water deprivation	Process	Q05085	comp3271_c0_seq2	4.90716e-07	18	810
GO:0009414	response to water deprivation	Process	Q96289	comp13548_c0_seq1	4.90716e-07	18	810
GO:0009414	response to water deprivation	Process	Q9FUR2	comp6473_c0_seq8	4.90716e-07	18	810
GO:0009414	response to water deprivation	Process	Q9M9W9	comp7352_c0_seq5	4.90716e-07	18	810
GO:0009414	response to water deprivation	Process	Q9FUR2	comp6473_c0_seq9	4.90716e-07	18	810
GO:0009414	response to water deprivation	Process	P43296	comp112_c0_seq13	4.90716e-07	18	810
GO:0009414	response to water deprivation	Process	Q39096	comp1667_c1_seq1	4.90716e-07	18	810
GO:0009414	response to water deprivation	Process	P46897	comp10240_c0_seq1	4.90716e-07	18	810
GO:0009414	response to water deprivation	Process	F4HVY0	comp3203_c0_seq2	4.90716e-07	18	810
GO:0009414	response to water deprivation	Process	Q9LS40	comp1816_c0_seq1	4.90716e-07	18	810
GO:0009414	response to water deprivation	Process	O81081	comp13167_c0_seq2	4.90716e-07	18	810
GO:0009414	response to water deprivation	Process	Q9M9W9	comp7352_c0_seq5	4.90716e-07	18	810
GO:0009414	response to water deprivation	Process	Q96289	comp13548_c0_seq1	4.90716e-07	18	810
GO:0009414	response to water deprivation	Process	P46897	comp10240_c0_seq1	4.90716e-07	18	810
GO:0009414	response to water deprivation	Process	Q9FUR2	comp6473_c0_seq3	4.90716e-07	18	810
GO:0009414	response to water deprivation	Process	Q05085	comp3271_c0_seq1	4.90716e-07	18	810
GO:0009414	response to water deprivation	Process	Q39013	comp8728_c0_seq3	4.90716e-07	18	810
GO:0009414	response to water deprivation	Process	O81081	comp13167_c0_seq2	4.90716e-07	18	810
GO:0009414	response to water deprivation	Process	Q96289	comp13548_c0_seq1	4.90716e-07	18	810
GO:0009414	response to water deprivation	Process	Q9FUR2	comp6473_c0_seq1	4.90716e-07	18	810
GO:0009414	response to water deprivation	Process	Q9FDW1	comp26749_c0_seq1	4.90716e-07	18	810
GO:0009505	plant-type cell wall	Component	O65351	comp5_c0_seq2	1.34454e-11	21	595
GO:0009505	plant-type cell wall	Component	Q96520	comp5784_c0_seq7	1.34454e-11	21	595
GO:0009505	plant-type cell wall	Component	Q9C554	comp3881_c0_seq1	1.34454e-11	21	595
GO:0009505	plant-type cell wall	Component	Q9FGY1	comp492_c0_seq1	1.34454e-11	21	595
GO:0009505	plant-type cell wall	Component	Q9SGZ5	comp18182_c0_seq2	1.34454e-11	21	595
GO:0009505	plant-type cell wall	Component	Q96520	comp5784_c0_seq8	1.34454e-11	21	595
GO:0009505	plant-type cell wall	Component	Q9SG80	comp757_c0_seq1	1.34454e-11	21	595
GO:0009505	plant-type cell wall	Component	Q9SGZ5	comp18182_c0_seq1	1.34454e-11	21	595
GO:0009505	plant-type cell wall	Component	O65351	comp5_c0_seq1	1.34454e-11	21	595
GO:0009505	plant-type cell wall	Component	Q9FGY1	comp492_c0_seq4	1.34454e-11	21	595
GO:0009505	plant-type cell wall	Component	Q9C9H5	comp847_c0_seq1	1.34454e-11	21	595
GO:0009505	plant-type cell wall	Component	Q96520	comp5784_c0_seq6	1.34454e-11	21	595
GO:0009505	plant-type cell wall	Component	Q96520	comp19523_c0_seq1	1.34454e-11	21	595
GO:0009505	plant-type cell wall	Component	Q9LLL8	comp3031_c0_seq5	1.34454e-11	21	595
GO:0009505	plant-type cell wall	Component	Q9SVG4	comp43004_c0_seq1	1.34454e-11	21	595
GO:0009505	plant-type cell wall	Component	Q9LV33	comp5341_c0_seq1	1.34454e-11	21	595
GO:0009505	plant-type cell wall	Component	Q9FHX5	comp6315_c0_seq8	1.34454e-11	21	595
GO:0009505	plant-type cell wall	Component	Q9SCW1	comp14_c1_seq9	1.34454e-11	21	595
GO:0009505	plant-type cell wall	Component	Q96520	comp19523_c0_seq7	1.34454e-11	21	595
GO:0009505	plant-type cell wall	Component	Q96520	comp5784_c0_seq4	1.34454e-11	21	595
GO:0009505	plant-type cell wall	Component	Q9S7Y7	comp6013_c0_seq8	1.34454e-11	21	595
GO:0009506	plasmodesma	Component	Q9S7Y7	comp6013_c0_seq8	1.08241e-06	48	4277
GO:0009506	plasmodesma	Component	Q9FHX5	comp6315_c0_seq8	1.08241e-06	48	4277
GO:0009506	plasmodesma	Component	Q96520	comp5784_c0_seq4	1.08241e-06	48	4277
GO:0009506	plasmodesma	Component	Q944A7	comp9178_c0_seq4	1.08241e-06	48	4277
GO:0009506	plasmodesma	Component	Q8VZG8	comp13439_c0_seq1	1.08241e-06	48	4277
GO:0009506	plasmodesma	Component	Q9LHP4	comp10063_c0_seq1	1.08241e-06	48	4277
GO:0009506	plasmodesma	Component	Q8LFN2	comp7797_c0_seq5	1.08241e-06	48	4277
GO:0009506	plasmodesma	Component	Q944A7	comp9178_c0_seq1	1.08241e-06	48	4277
GO:0009506	plasmodesma	Component	Q8W453	comp38320_c0_seq1	1.08241e-06	48	4277
GO:0009506	plasmodesma	Component	Q9SR05	comp9929_c0_seq1	1.08241e-06	48	4277
GO:0009506	plasmodesma	Component	Q9SK27	comp1053_c0_seq1	1.08241e-06	48	4277
GO:0009506	plasmodesma	Component	Q96520	comp5784_c0_seq8	1.08241e-06	48	4277
GO:0009506	plasmodesma	Component	Q9LYN8	comp11879_c0_seq9	1.08241e-06	48	4277
GO:0009506	plasmodesma	Component	Q8W4S5	comp29751_c0_seq1	1.08241e-06	48	4277
GO:0009506	plasmodesma	Component	Q9LT96	comp18299_c0_seq6	1.08241e-06	48	4277
GO:0009506	plasmodesma	Component	Q944A7	comp4851_c0_seq2	1.08241e-06	48	4277
GO:0009506	plasmodesma	Component	Q8LFN2	comp7797_c0_seq1	1.08241e-06	48	4277
GO:0009506	plasmodesma	Component	Q9LT96	comp18299_c0_seq7	1.08241e-06	48	4277
GO:0009506	plasmodesma	Component	P93004	comp5974_c0_seq1	1.08241e-06	48	4277
GO:0009506	plasmodesma	Component	Q96520	comp19523_c0_seq1	1.08241e-06	48	4277
GO:0009506	plasmodesma	Component	Q8LFN2	comp7797_c0_seq11	1.08241e-06	48	4277
GO:0009506	plasmodesma	Component	Q9SGZ5	comp18182_c0_seq2	1.08241e-06	48	4277
GO:0009506	plasmodesma	Component	Q9LT96	comp18299_c0_seq1	1.08241e-06	48	4277
GO:0009506	plasmodesma	Component	Q42371	comp1401_c0_seq14	1.08241e-06	48	4277
GO:0009506	plasmodesma	Component	Q42371	comp1401_c0_seq3	1.08241e-06	48	4277
GO:0009506	plasmodesma	Component	C0LGG7	comp13689_c0_seq4	1.08241e-06	48	4277
GO:0009506	plasmodesma	Component	Q9SCW1	comp14_c1_seq9	1.08241e-06	48	4277
GO:0009506	plasmodesma	Component	Q9SIN2	comp7112_c0_seq1	1.08241e-06	48	4277
GO:0009506	plasmodesma	Component	Q42371	comp1401_c0_seq4	1.08241e-06	48	4277
GO:0009506	plasmodesma	Component	Q9LHP4	comp10063_c0_seq9	1.08241e-06	48	4277
GO:0009506	plasmodesma	Component	Q8VZG8	comp25710_c0_seq4	1.08241e-06	48	4277
GO:0009506	plasmodesma	Component	Q9LT96	comp18299_c0_seq8	1.08241e-06	48	4277
GO:0009506	plasmodesma	Component	Q42371	comp1401_c0_seq9	1.08241e-06	48	4277
GO:0009506	plasmodesma	Component	Q9C9H5	comp847_c0_seq1	1.08241e-06	48	4277
GO:0009506	plasmodesma	Component	Q9LT96	comp18299_c0_seq4	1.08241e-06	48	4277
GO:0009506	plasmodesma	Component	Q96520	comp5784_c0_seq7	1.08241e-06	48	4277
GO:0009506	plasmodesma	Component	Q8VYT3	comp7797_c0_seq8	1.08241e-06	48	4277
GO:0009506	plasmodesma	Component	Q9SGZ5	comp18182_c0_seq1	1.08241e-06	48	4277
GO:0009506	plasmodesma	Component	Q96520	comp5784_c0_seq6	1.08241e-06	48	4277
GO:0009506	plasmodesma	Component	Q9SVG4	comp43004_c0_seq1	1.08241e-06	48	4277
GO:0009506	plasmodesma	Component	Q9SK27	comp13110_c0_seq2	1.08241e-06	48	4277
GO:0009506	plasmodesma	Component	Q9SZN7	comp19186_c0_seq1	1.08241e-06	48	4277
GO:0009506	plasmodesma	Component	Q96520	comp19523_c0_seq7	1.08241e-06	48	4277
GO:0009506	plasmodesma	Component	Q9LT96	comp18299_c0_seq2	1.08241e-06	48	4277
GO:0009506	plasmodesma	Component	Q9LT96	comp18299_c0_seq3	1.08241e-06	48	4277
GO:0009506	plasmodesma	Component	Q8VZG8	comp25710_c0_seq1	1.08241e-06	48	4277
GO:0009506	plasmodesma	Component	P43293	comp11259_c0_seq1	1.08241e-06	48	4277
GO:0009506	plasmodesma	Component	Q9SK27	comp11375_c0_seq1	1.08241e-06	48	4277
GO:0009664	plant-type cell wall organization	Process	Q9S7Y7	comp6013_c0_seq8	0.000168919	10	452
GO:0009664	plant-type cell wall organization	Process	C0LGF4	comp2963_c0_seq10	0.000168919	10	452
GO:0009664	plant-type cell wall organization	Process	Q42371	comp1401_c0_seq9	0.000168919	10	452
GO:0009664	plant-type cell wall organization	Process	Q42371	comp1401_c0_seq4	0.000168919	10	452
GO:0009664	plant-type cell wall organization	Process	Q9FMF5	comp33899_c0_seq1	0.000168919	10	452
GO:0009664	plant-type cell wall organization	Process	Q9SCV9	comp231_c0_seq2	0.000168919	10	452
GO:0009664	plant-type cell wall organization	Process	C0LGF4	comp2963_c0_seq10	0.000168919	10	452
GO:0009664	plant-type cell wall organization	Process	Q9C554	comp3881_c0_seq1	0.000168919	10	452
GO:0009664	plant-type cell wall organization	Process	Q42371	comp1401_c0_seq3	0.000168919	10	452
GO:0009664	plant-type cell wall organization	Process	Q42371	comp1401_c0_seq14	0.000168919	10	452
GO:0009664	plant-type cell wall organization	Process	Q9SCV9	comp231_c0_seq7	0.000168919	10	452
GO:0009737	response to abscisic acid	Process	Q944A7	comp4851_c0_seq2	1.60535e-06	20	1066
GO:0009737	response to abscisic acid	Process	Q8RXN0	comp25872_c0_seq1	1.60535e-06	20	1066
GO:0009737	response to abscisic acid	Process	Q9FUR2	comp6473_c0_seq9	1.60535e-06	20	1066
GO:0009737	response to abscisic acid	Process	O22152	comp3963_c0_seq1	1.60535e-06	20	1066
GO:0009737	response to abscisic acid	Process	Q944A7	comp9178_c0_seq4	1.60535e-06	20	1066
GO:0009737	response to abscisic acid	Process	Q9FDW1	comp26749_c0_seq1	1.60535e-06	20	1066
GO:0009737	response to abscisic acid	Process	Q96289	comp13548_c0_seq1	1.60535e-06	20	1066
GO:0009737	response to abscisic acid	Process	Q9FUR2	comp6473_c0_seq8	1.60535e-06	20	1066
GO:0009737	response to abscisic acid	Process	Q9FUR2	comp6473_c0_seq1	1.60535e-06	20	1066
GO:0009737	response to abscisic acid	Process	Q944A7	comp9178_c0_seq1	1.60535e-06	20	1066
GO:0009737	response to abscisic acid	Process	P93004	comp5974_c0_seq1	1.60535e-06	20	1066
GO:0009737	response to abscisic acid	Process	Q9FUR2	comp6473_c0_seq10	1.60535e-06	20	1066
GO:0009737	response to abscisic acid	Process	P46897	comp10240_c0_seq1	1.60535e-06	20	1066
GO:0009737	response to abscisic acid	Process	Q9FDW1	comp26749_c0_seq1	1.60535e-06	20	1066
GO:0009737	response to abscisic acid	Process	Q9LS40	comp10457_c0_seq1	1.60535e-06	20	1066
GO:0009737	response to abscisic acid	Process	Q96289	comp13548_c0_seq1	1.60535e-06	20	1066
GO:0009737	response to abscisic acid	Process	Q9SB61	comp593_c0_seq3	1.60535e-06	20	1066
GO:0009737	response to abscisic acid	Process	Q9SB61	comp1314_c0_seq1	1.60535e-06	20	1066
GO:0009737	response to abscisic acid	Process	Q9FUR2	comp6473_c0_seq3	1.60535e-06	20	1066
GO:0009737	response to abscisic acid	Process	P46897	comp10240_c0_seq1	1.60535e-06	20	1066
GO:0009737	response to abscisic acid	Process	Q9M9W9	comp7352_c0_seq5	1.60535e-06	20	1066
GO:0009737	response to abscisic acid	Process	Q39013	comp8728_c0_seq3	1.60535e-06	20	1066
GO:0009737	response to abscisic acid	Process	Q9LS40	comp1816_c0_seq1	1.60535e-06	20	1066
GO:0009753	response to jasmonic acid	Process	O64989	comp10303_c0_seq1	3.02398e-05	12	527
GO:0009753	response to jasmonic acid	Process	Q9FUR2	comp6473_c0_seq10	3.02398e-05	12	527
GO:0009753	response to jasmonic acid	Process	Q67YU0	comp1193_c0_seq3	3.02398e-05	12	527
GO:0009753	response to jasmonic acid	Process	Q39013	comp8728_c0_seq3	3.02398e-05	12	527
GO:0009753	response to jasmonic acid	Process	Q9FUR2	comp6473_c0_seq8	3.02398e-05	12	527
GO:0009753	response to jasmonic acid	Process	Q9FUR2	comp6473_c0_seq3	3.02398e-05	12	527
GO:0009753	response to jasmonic acid	Process	Q9FUR2	comp6473_c0_seq1	3.02398e-05	12	527
GO:0009753	response to jasmonic acid	Process	Q96289	comp13548_c0_seq1	3.02398e-05	12	527
GO:0009753	response to jasmonic acid	Process	Q9FUR2	comp6473_c0_seq9	3.02398e-05	12	527
GO:0009753	response to jasmonic acid	Process	Q9FDW1	comp26749_c0_seq1	3.02398e-05	12	527
GO:0009753	response to jasmonic acid	Process	Q9SRV3	comp25746_c0_seq1	3.02398e-05	12	527
GO:0009753	response to jasmonic acid	Process	Q9SPG2	comp5600_c0_seq1	3.02398e-05	12	527
GO:0009755	hormone-mediated signaling pathway	Process	Q8VZG8	comp25710_c0_seq4	0.000221623	26	2259
GO:0009755	hormone-mediated signaling pathway	Process	Q9LHP4	comp10063_c0_seq1	0.000221623	26	2259
GO:0009755	hormone-mediated signaling pathway	Process	Q9LYN8	comp11879_c0_seq9	0.000221623	26	2259
GO:0009755	hormone-mediated signaling pathway	Process	C0LGG7	comp13689_c0_seq4	0.000221623	26	2259
GO:0009755	hormone-mediated signaling pathway	Process	Q8VZG8	comp25710_c0_seq1	0.000221623	26	2259
GO:0009755	hormone-mediated signaling pathway	Process	Q42371	comp1401_c0_seq3	0.000221623	26	2259
GO:0009755	hormone-mediated signaling pathway	Process	Q8VZG8	comp13439_c0_seq1	0.000221623	26	2259
GO:0009755	hormone-mediated signaling pathway	Process	Q42371	comp1401_c0_seq4	0.000221623	26	2259
GO:0009755	hormone-mediated signaling pathway	Process	Q42371	comp1401_c0_seq14	0.000221623	26	2259
GO:0009755	hormone-mediated signaling pathway	Process	Q8VYT3	comp7797_c0_seq8	0.000221623	26	2259
GO:0009755	hormone-mediated signaling pathway	Process	Q8LFN2	comp7797_c0_seq1	0.000221623	26	2259
GO:0009755	hormone-mediated signaling pathway	Process	Q9LT96	comp18299_c0_seq4	0.000221623	26	2259
GO:0009755	hormone-mediated signaling pathway	Process	Q9LT96	comp18299_c0_seq6	0.000221623	26	2259
GO:0009755	hormone-mediated signaling pathway	Process	Q9LT96	comp18299_c0_seq1	0.000221623	26	2259
GO:0009755	hormone-mediated signaling pathway	Process	Q42371	comp1401_c0_seq9	0.000221623	26	2259
GO:0009755	hormone-mediated signaling pathway	Process	Q9VCY8	comp11734_c0_seq1	0.000221623	26	2259
GO:0009755	hormone-mediated signaling pathway	Process	Q9LT96	comp18299_c0_seq3	0.000221623	26	2259
GO:0009755	hormone-mediated signaling pathway	Process	Q9LHP4	comp10063_c0_seq9	0.000221623	26	2259
GO:0009755	hormone-mediated signaling pathway	Process	Q9LT96	comp18299_c0_seq2	0.000221623	26	2259
GO:0009755	hormone-mediated signaling pathway	Process	Q9LT96	comp18299_c0_seq8	0.000221623	26	2259
GO:0009755	hormone-mediated signaling pathway	Process	Q9LT96	comp18299_c0_seq7	0.000221623	26	2259
GO:0009755	hormone-mediated signaling pathway	Process	Q8LFN2	comp7797_c0_seq5	0.000221623	26	2259
GO:0009755	hormone-mediated signaling pathway	Process	Q8LFN2	comp7797_c0_seq11	0.000221623	26	2259
GO:0009755	hormone-mediated signaling pathway	Process	Q8W4S5	comp29751_c0_seq1	0.000221623	26	2259
GO:0009755	hormone-mediated signaling pathway	Process	Q9SR05	comp9929_c0_seq1	0.000221623	26	2259
GO:0009755	hormone-mediated signaling pathway	Process	P43293	comp11259_c0_seq1	0.000221623	26	2259
GO:0009823	cytokinin catabolic process	Process	Q9FUJ3	comp820_c0_seq1	0.000176764	3	21
GO:0009823	cytokinin catabolic process	Process	Q67YU0	comp1193_c0_seq3	0.000176764	3	21
GO:0009823	cytokinin catabolic process	Process	Q9LTS3	comp820_c0_seq3	0.000176764	3	21
GO:0009823	cytokinin catabolic process	Process	Q9LTS3	comp820_c0_seq3	0.000176764	3	21
GO:0009897	external side of plasma membrane	Component	O64495	comp5_c0_seq5	0.000111744	4	47
GO:0009897	external side of plasma membrane	Component	O64495	comp5_c0_seq3	0.000111744	4	47
GO:0009897	external side of plasma membrane	Component	Q8RXN0	comp25872_c0_seq1	0.000111744	4	47
GO:0009897	external side of plasma membrane	Component	O64495	comp5_c0_seq7	0.000111744	4	47
GO:0010025	wax biosynthetic process	Process	Q93ZR6	comp7873_c0_seq6	8.94761e-06	7	136
GO:0010025	wax biosynthetic process	Process	Q93ZR6	comp7873_c0_seq2	8.94761e-06	7	136
GO:0010025	wax biosynthetic process	Process	F4HVY0	comp3203_c0_seq2	8.94761e-06	7	136
GO:0010025	wax biosynthetic process	Process	Q93ZR6	comp7873_c0_seq4	8.94761e-06	7	136
GO:0010025	wax biosynthetic process	Process	Q93ZB9	comp1774_c1_seq1	8.94761e-06	7	136
GO:0010025	wax biosynthetic process	Process	Q93ZR6	comp7873_c0_seq1	8.94761e-06	7	136
GO:0010025	wax biosynthetic process	Process	Q93ZB9	comp12274_c0_seq2	8.94761e-06	7	136
GO:0010075	regulation of meristem growth	Process	Q42371	comp1401_c0_seq3	3.47556e-14	25	659
GO:0010075	regulation of meristem growth	Process	Q96520	comp5784_c0_seq6	3.47556e-14	25	659
GO:0010075	regulation of meristem growth	Process	Q42371	comp1401_c0_seq9	3.47556e-14	25	659
GO:0010075	regulation of meristem growth	Process	Q9SX98	comp5383_c0_seq9	3.47556e-14	25	659
GO:0010075	regulation of meristem growth	Process	Q9SGZ5	comp18182_c0_seq2	3.47556e-14	25	659
GO:0010075	regulation of meristem growth	Process	Q96520	comp5784_c0_seq8	3.47556e-14	25	659
GO:0010075	regulation of meristem growth	Process	Q9SCV9	comp231_c0_seq2	3.47556e-14	25	659
GO:0010075	regulation of meristem growth	Process	Q96520	comp5784_c0_seq4	3.47556e-14	25	659
GO:0010075	regulation of meristem growth	Process	Q8VYT3	comp7797_c0_seq8	3.47556e-14	25	659
GO:0010075	regulation of meristem growth	Process	Q9S728	comp560_c0_seq2	3.47556e-14	25	659
GO:0010075	regulation of meristem growth	Process	Q9SX98	comp30246_c0_seq1	3.47556e-14	25	659
GO:0010075	regulation of meristem growth	Process	Q96520	comp19523_c0_seq1	3.47556e-14	25	659
GO:0010075	regulation of meristem growth	Process	F4JLK2	comp18537_c0_seq1	3.47556e-14	25	659
GO:0010075	regulation of meristem growth	Process	Q9SX98	comp5383_c0_seq17	3.47556e-14	25	659
GO:0010075	regulation of meristem growth	Process	Q9S728	comp560_c0_seq3	3.47556e-14	25	659
GO:0010075	regulation of meristem growth	Process	Q9SCV9	comp231_c0_seq7	3.47556e-14	25	659
GO:0010075	regulation of meristem growth	Process	Q5XF03	comp21731_c0_seq1	3.47556e-14	25	659
GO:0010075	regulation of meristem growth	Process	Q96520	comp5784_c0_seq7	3.47556e-14	25	659
GO:0010075	regulation of meristem growth	Process	Q42371	comp1401_c0_seq4	3.47556e-14	25	659
GO:0010075	regulation of meristem growth	Process	Q96520	comp19523_c0_seq7	3.47556e-14	25	659
GO:0010075	regulation of meristem growth	Process	Q9SX98	comp5383_c0_seq14	3.47556e-14	25	659
GO:0010075	regulation of meristem growth	Process	Q9LMX7	comp25189_c0_seq1	3.47556e-14	25	659
GO:0010075	regulation of meristem growth	Process	Q42371	comp1401_c0_seq14	3.47556e-14	25	659
GO:0010075	regulation of meristem growth	Process	Q9SGZ5	comp18182_c0_seq1	3.47556e-14	25	659
GO:0010075	regulation of meristem growth	Process	Q9SX98	comp30246_c0_seq2	3.47556e-14	25	659
GO:0010103	stomatal complex morphogenesis	Process	Q42371	comp1401_c0_seq4	1.39073e-07	15	512
GO:0010103	stomatal complex morphogenesis	Process	Q42371	comp1401_c0_seq9	1.39073e-07	15	512
GO:0010103	stomatal complex morphogenesis	Process	Q42371	comp1401_c0_seq3	1.39073e-07	15	512
GO:0010103	stomatal complex morphogenesis	Process	O64495	comp5_c0_seq3	1.39073e-07	15	512
GO:0010103	stomatal complex morphogenesis	Process	Q42371	comp1401_c0_seq14	1.39073e-07	15	512
GO:0010103	stomatal complex morphogenesis	Process	O64495	comp5_c0_seq3	1.39073e-07	15	512
GO:0010103	stomatal complex morphogenesis	Process	Q9M8Y5	comp3680_c0_seq1	1.39073e-07	15	512
GO:0010103	stomatal complex morphogenesis	Process	Q42371	comp1401_c0_seq9	1.39073e-07	15	512
GO:0010103	stomatal complex morphogenesis	Process	O64495	comp5_c0_seq5	1.39073e-07	15	512
GO:0010103	stomatal complex morphogenesis	Process	Q9LHP4	comp10063_c0_seq9	1.39073e-07	15	512
GO:0010103	stomatal complex morphogenesis	Process	Q42371	comp1401_c0_seq4	1.39073e-07	15	512
GO:0010103	stomatal complex morphogenesis	Process	Q42371	comp1401_c0_seq3	1.39073e-07	15	512
GO:0010103	stomatal complex morphogenesis	Process	Q9SVU5	comp379_c0_seq1	1.39073e-07	15	512
GO:0010103	stomatal complex morphogenesis	Process	O64495	comp5_c0_seq7	1.39073e-07	15	512
GO:0010103	stomatal complex morphogenesis	Process	Q9LHP4	comp10063_c0_seq1	1.39073e-07	15	512
GO:0010103	stomatal complex morphogenesis	Process	Q9SVU5	comp6142_c0_seq5	1.39073e-07	15	512
GO:0010103	stomatal complex morphogenesis	Process	O22152	comp3963_c0_seq1	1.39073e-07	15	512
GO:0010103	stomatal complex morphogenesis	Process	Q42371	comp1401_c0_seq14	1.39073e-07	15	512
GO:0010103	stomatal complex morphogenesis	Process	Q9LYN8	comp11879_c0_seq9	1.39073e-07	15	512
GO:0010103	stomatal complex morphogenesis	Process	O64495	comp5_c0_seq7	1.39073e-07	15	512
GO:0010103	stomatal complex morphogenesis	Process	Q9M8Y5	comp379_c0_seq5	1.39073e-07	15	512
GO:0010103	stomatal complex morphogenesis	Process	O64495	comp5_c0_seq5	1.39073e-07	15	512
GO:0010148	transpiration	Process	Q42371	comp1401_c0_seq14	2.13232e-06	4	18
GO:0010148	transpiration	Process	Q42371	comp1401_c0_seq3	2.13232e-06	4	18
GO:0010148	transpiration	Process	Q42371	comp1401_c0_seq4	2.13232e-06	4	18
GO:0010148	transpiration	Process	Q42371	comp1401_c0_seq9	2.13232e-06	4	18
GO:0010222	stem vascular tissue pattern formation	Process	Q9C6W5	comp33965_c0_seq2	0.000467965	3	29
GO:0010222	stem vascular tissue pattern formation	Process	Q9C6W5	comp33965_c0_seq1	0.000467965	3	29
GO:0010222	stem vascular tissue pattern formation	Process	Q8RXN0	comp25872_c0_seq1	0.000467965	3	29
GO:0015171	amino acid transmembrane transporter activity	Function	Q9SX98	comp5383_c0_seq9	1.31436e-08	11	203
GO:0015171	amino acid transmembrane transporter activity	Function	Q42400	comp4969_c0_seq1	1.31436e-08	11	203
GO:0015171	amino acid transmembrane transporter activity	Function	Q9SX98	comp30246_c0_seq1	1.31436e-08	11	203
GO:0015171	amino acid transmembrane transporter activity	Function	Q9FF99	comp36633_c0_seq1	1.31436e-08	11	203
GO:0015171	amino acid transmembrane transporter activity	Function	Q9FF99	comp36633_c0_seq1	1.31436e-08	11	203
GO:0015171	amino acid transmembrane transporter activity	Function	Q42400	comp4969_c0_seq2	1.31436e-08	11	203
GO:0015171	amino acid transmembrane transporter activity	Function	Q9SX98	comp5383_c0_seq17	1.31436e-08	11	203
GO:0015171	amino acid transmembrane transporter activity	Function	Q84WE9	comp5383_c0_seq12	1.31436e-08	11	203
GO:0015171	amino acid transmembrane transporter activity	Function	Q84WE9	comp5383_c0_seq18	1.31436e-08	11	203
GO:0015171	amino acid transmembrane transporter activity	Function	Q0WMZ5	comp12080_c0_seq1	1.31436e-08	11	203
GO:0015171	amino acid transmembrane transporter activity	Function	Q9SX98	comp30246_c0_seq2	1.31436e-08	11	203
GO:0015171	amino acid transmembrane transporter activity	Function	Q42400	comp4969_c0_seq1	1.31436e-08	11	203
GO:0015171	amino acid transmembrane transporter activity	Function	Q84WE9	comp5383_c0_seq12	1.31436e-08	11	203
GO:0015171	amino acid transmembrane transporter activity	Function	Q9SX98	comp5383_c0_seq14	1.31436e-08	11	203
GO:0015171	amino acid transmembrane transporter activity	Function	Q9SX98	comp5383_c0_seq17	1.31436e-08	11	203
GO:0015171	amino acid transmembrane transporter activity	Function	Q9SX98	comp5383_c0_seq9	1.31436e-08	11	203
GO:0015171	amino acid transmembrane transporter activity	Function	Q9SX98	comp5383_c0_seq14	1.31436e-08	11	203
GO:0015171	amino acid transmembrane transporter activity	Function	Q42400	comp4969_c0_seq2	1.31436e-08	11	203
GO:0015171	amino acid transmembrane transporter activity	Function	Q9SX98	comp30246_c0_seq2	1.31436e-08	11	203
GO:0015171	amino acid transmembrane transporter activity	Function	Q84WE9	comp5383_c0_seq18	1.31436e-08	11	203
GO:0015171	amino acid transmembrane transporter activity	Function	Q9SX98	comp30246_c0_seq1	1.31436e-08	11	203
GO:0015293	symporter activity	Function	Q9FF99	comp36633_c0_seq1	7.65441e-05	8	257
GO:0015293	symporter activity	Function	Q05085	comp3271_c0_seq1	7.65441e-05	8	257
GO:0015293	symporter activity	Function	Q8GXR2	comp19004_c0_seq1	7.65441e-05	8	257
GO:0015293	symporter activity	Function	Q9LQL2	comp8660_c0_seq1	7.65441e-05	8	257
GO:0015293	symporter activity	Function	Q42400	comp4969_c0_seq2	7.65441e-05	8	257
GO:0015293	symporter activity	Function	Q05085	comp3271_c0_seq2	7.65441e-05	8	257
GO:0015293	symporter activity	Function	Q494P0	comp21778_c0_seq6	7.65441e-05	8	257
GO:0015293	symporter activity	Function	Q42400	comp4969_c0_seq1	7.65441e-05	8	257
GO:0015297	antiporter activity	Function	Q9SYG9	comp6962_c0_seq1	1.34e-07	10	198
GO:0015297	antiporter activity	Function	Q9SYD6	comp33141_c0_seq1	1.34e-07	10	198
GO:0015297	antiporter activity	Function	Q9FKP1	comp4026_c0_seq1	1.34e-07	10	198
GO:0015297	antiporter activity	Function	Q9LYT3	comp6189_c0_seq13	1.34e-07	10	198
GO:0015297	antiporter activity	Function	Q9SYG9	comp6962_c0_seq3	1.34e-07	10	198
GO:0015297	antiporter activity	Function	Q9LYT3	comp6189_c0_seq15	1.34e-07	10	198
GO:0015297	antiporter activity	Function	Q9FKP1	comp6962_c0_seq2	1.34e-07	10	198
GO:0015297	antiporter activity	Function	Q9LYT3	comp6189_c0_seq1	1.34e-07	10	198
GO:0015297	antiporter activity	Function	Q9FKP1	comp6962_c0_seq4	1.34e-07	10	198
GO:0015297	antiporter activity	Function	Q9LYT3	comp6189_c0_seq9	1.34e-07	10	198
GO:0015491	cation:cation antiporter activity	Function	Q9FKP1	comp6962_c0_seq2	3.59486e-06	5	44
GO:0015491	cation:cation antiporter activity	Function	Q9SYG9	comp6962_c0_seq3	3.59486e-06	5	44
GO:0015491	cation:cation antiporter activity	Function	Q9SYG9	comp6962_c0_seq1	3.59486e-06	5	44
GO:0015491	cation:cation antiporter activity	Function	Q9FKP1	comp6962_c0_seq4	3.59486e-06	5	44
GO:0015491	cation:cation antiporter activity	Function	Q9FKP1	comp4026_c0_seq1	3.59486e-06	5	44
GO:0016020	membrane	Component	Q9LMX7	comp25189_c0_seq1	2.39062e-05	48	4801
GO:0016020	membrane	Component	Q96520	comp5784_c0_seq4	2.39062e-05	48	4801
GO:0016020	membrane	Component	Q944A7	comp4851_c0_seq2	2.39062e-05	48	4801
GO:0016020	membrane	Component	Q494P0	comp21778_c0_seq6	2.39062e-05	48	4801
GO:0016020	membrane	Component	Q9FY94	comp2225_c0_seq1	2.39062e-05	48	4801
GO:0016020	membrane	Component	Q8VZG8	comp13439_c0_seq1	2.39062e-05	48	4801
GO:0016020	membrane	Component	Q9FG65	comp8598_c0_seq2	2.39062e-05	48	4801
GO:0016020	membrane	Component	Q96520	comp5784_c0_seq8	2.39062e-05	48	4801
GO:0016020	membrane	Component	O82598	comp21476_c0_seq1	2.39062e-05	48	4801
GO:0016020	membrane	Component	Q7KZF4	comp1252_c0_seq1	2.39062e-05	48	4801
GO:0016020	membrane	Component	Q8LBI9	comp2260_c1_seq2	2.39062e-05	48	4801
GO:0016020	membrane	Component	Q9LYT3	comp6189_c0_seq1	2.39062e-05	48	4801
GO:0016020	membrane	Component	Q944A7	comp9178_c0_seq1	2.39062e-05	48	4801
GO:0016020	membrane	Component	Q96520	comp19523_c0_seq7	2.39062e-05	48	4801
GO:0016020	membrane	Component	Q84WE9	comp5383_c0_seq12	2.39062e-05	48	4801
GO:0016020	membrane	Component	Q9SX98	comp30246_c0_seq1	2.39062e-05	48	4801
GO:0016020	membrane	Component	Q8BW41	comp14806_c0_seq1	2.39062e-05	48	4801
GO:0016020	membrane	Component	Q8LBI9	comp2260_c1_seq1	2.39062e-05	48	4801
GO:0016020	membrane	Component	Q944A7	comp9178_c0_seq4	2.39062e-05	48	4801
GO:0016020	membrane	Component	Q9SX98	comp5383_c0_seq14	2.39062e-05	48	4801
GO:0016020	membrane	Component	P93004	comp5974_c0_seq1	2.39062e-05	48	4801
GO:0016020	membrane	Component	Q96520	comp5784_c0_seq7	2.39062e-05	48	4801
GO:0016020	membrane	Component	Q9C554	comp3881_c0_seq1	2.39062e-05	48	4801
GO:0016020	membrane	Component	Q8CGB3	comp19837_c0_seq1	2.39062e-05	48	4801
GO:0016020	membrane	Component	Q84WE9	comp5383_c0_seq18	2.39062e-05	48	4801
GO:0016020	membrane	Component	Q6NQN5	comp7623_c0_seq1	2.39062e-05	48	4801
GO:0016020	membrane	Component	Q9SX98	comp5383_c0_seq17	2.39062e-05	48	4801
GO:0016020	membrane	Component	P93004	comp5974_c0_seq1	2.39062e-05	48	4801
GO:0016020	membrane	Component	Q9LQL2	comp8660_c0_seq1	2.39062e-05	48	4801
GO:0016020	membrane	Component	Q8LBI9	comp2260_c1_seq5	2.39062e-05	48	4801
GO:0016020	membrane	Component	Q96520	comp19523_c0_seq1	2.39062e-05	48	4801
GO:0016020	membrane	Component	Q9SX98	comp30246_c0_seq2	2.39062e-05	48	4801
GO:0016020	membrane	Component	Q9C757	comp1817_c0_seq3	2.39062e-05	48	4801
GO:0016020	membrane	Component	Q9LHA1	comp16577_c0_seq2	2.39062e-05	48	4801
GO:0016020	membrane	Component	Q9SX98	comp5383_c0_seq9	2.39062e-05	48	4801
GO:0016020	membrane	Component	Q9LYN8	comp11879_c0_seq9	2.39062e-05	48	4801
GO:0016020	membrane	Component	Q8VZG8	comp25710_c0_seq4	2.39062e-05	48	4801
GO:0016020	membrane	Component	Q9LHA1	comp8598_c0_seq4	2.39062e-05	48	4801
GO:0016020	membrane	Component	Q8GXR2	comp19004_c0_seq1	2.39062e-05	48	4801
GO:0016020	membrane	Component	O65785	comp16577_c0_seq4	2.39062e-05	48	4801
GO:0016020	membrane	Component	Q9LYT3	comp6189_c0_seq9	2.39062e-05	48	4801
GO:0016020	membrane	Component	Q96520	comp5784_c0_seq6	2.39062e-05	48	4801
GO:0016020	membrane	Component	Q9LYT3	comp6189_c0_seq13	2.39062e-05	48	4801
GO:0016020	membrane	Component	Q84VY3	comp4706_c0_seq1	2.39062e-05	48	4801
GO:0016020	membrane	Component	Q9FF99	comp36633_c0_seq1	2.39062e-05	48	4801
GO:0016020	membrane	Component	Q9LYT3	comp6189_c0_seq15	2.39062e-05	48	4801
GO:0016020	membrane	Component	Q9ZTA3	comp4565_c0_seq1	2.39062e-05	48	4801
GO:0016020	membrane	Component	Q8VZG8	comp25710_c0_seq1	2.39062e-05	48	4801
GO:0016020	membrane	Component	Q7XPF7	comp26269_c0_seq1	2.39062e-05	48	4801
GO:0016021	integral component of membrane	Component	F4IWA8	comp2822_c0_seq1	2.81134e-08	82	8333
GO:0016021	integral component of membrane	Component	Q9LYT3	comp6189_c0_seq15	2.81134e-08	82	8333
GO:0016021	integral component of membrane	Component	Q94B77	comp29596_c0_seq1	2.81134e-08	82	8333
GO:0016021	integral component of membrane	Component	Q9SYG9	comp6962_c0_seq3	2.81134e-08	82	8333
GO:0016021	integral component of membrane	Component	Q9SX98	comp5383_c0_seq9	2.81134e-08	82	8333
GO:0016021	integral component of membrane	Component	O81077	comp37634_c0_seq1	2.81134e-08	82	8333
GO:0016021	integral component of membrane	Component	Q9LQL2	comp8660_c0_seq1	2.81134e-08	82	8333
GO:0016021	integral component of membrane	Component	Q9LHA1	comp16577_c0_seq2	2.81134e-08	82	8333
GO:0016021	integral component of membrane	Component	Q84XI3	comp1777_c0_seq1	2.81134e-08	82	8333
GO:0016021	integral component of membrane	Component	Q42400	comp4969_c0_seq2	2.81134e-08	82	8333
GO:0016021	integral component of membrane	Component	Q9LYT3	comp6189_c0_seq9	2.81134e-08	82	8333
GO:0016021	integral component of membrane	Component	O80823	comp3525_c0_seq3	2.81134e-08	82	8333
GO:0016021	integral component of membrane	Component	Q8LBI9	comp2260_c1_seq1	2.81134e-08	82	8333
GO:0016021	integral component of membrane	Component	Q9FMY1	comp9539_c0_seq1	2.81134e-08	82	8333
GO:0016021	integral component of membrane	Component	Q9C757	comp1817_c0_seq3	2.81134e-08	82	8333
GO:0016021	integral component of membrane	Component	Q8RY65	comp2963_c0_seq1	2.81134e-08	82	8333
GO:0016021	integral component of membrane	Component	Q93ZR6	comp7873_c0_seq2	2.81134e-08	82	8333
GO:0016021	integral component of membrane	Component	Q9FMY1	comp7234_c0_seq2	2.81134e-08	82	8333
GO:0016021	integral component of membrane	Component	Q8VY22	comp10159_c0_seq1	2.81134e-08	82	8333
GO:0016021	integral component of membrane	Component	O49696	comp12652_c0_seq3	2.81134e-08	82	8333
GO:0016021	integral component of membrane	Component	Q9SYG9	comp6962_c0_seq1	2.81134e-08	82	8333
GO:0016021	integral component of membrane	Component	Q9SCU1	comp7410_c0_seq1	2.81134e-08	82	8333
GO:0016021	integral component of membrane	Component	Q9FF99	comp36633_c0_seq1	2.81134e-08	82	8333
GO:0016021	integral component of membrane	Component	Q8BW41	comp14806_c0_seq1	2.81134e-08	82	8333
GO:0016021	integral component of membrane	Component	Q9VCY8	comp11734_c0_seq1	2.81134e-08	82	8333
GO:0016021	integral component of membrane	Component	Q9LUC5	comp22992_c0_seq3	2.81134e-08	82	8333
GO:0016021	integral component of membrane	Component	Q6R3L0	comp30008_c0_seq3	2.81134e-08	82	8333
GO:0016021	integral component of membrane	Component	Q5XF03	comp21731_c0_seq1	2.81134e-08	82	8333
GO:0016021	integral component of membrane	Component	Q9C6W5	comp33965_c0_seq2	2.81134e-08	82	8333
GO:0016021	integral component of membrane	Component	Q8VZG8	comp25710_c0_seq4	2.81134e-08	82	8333
GO:0016021	integral component of membrane	Component	Q5E930	comp22292_c0_seq1	2.81134e-08	82	8333
GO:0016021	integral component of membrane	Component	Q9LJK2	comp7467_c0_seq1	2.81134e-08	82	8333
GO:0016021	integral component of membrane	Component	O65785	comp16577_c0_seq4	2.81134e-08	82	8333
GO:0016021	integral component of membrane	Component	Q9SX98	comp5383_c0_seq14	2.81134e-08	82	8333
GO:0016021	integral component of membrane	Component	Q93ZR6	comp7873_c0_seq4	2.81134e-08	82	8333
GO:0016021	integral component of membrane	Component	Q9FKP1	comp6962_c0_seq4	2.81134e-08	82	8333
GO:0016021	integral component of membrane	Component	Q9LFT1	comp4960_c0_seq3	2.81134e-08	82	8333
GO:0016021	integral component of membrane	Component	Q9LYT3	comp6189_c0_seq1	2.81134e-08	82	8333
GO:0016021	integral component of membrane	Component	Q9SX98	comp5383_c0_seq17	2.81134e-08	82	8333
GO:0016021	integral component of membrane	Component	Q8VZG8	comp25710_c0_seq1	2.81134e-08	82	8333
GO:0016021	integral component of membrane	Component	Q8LBI9	comp2260_c1_seq2	2.81134e-08	82	8333
GO:0016021	integral component of membrane	Component	Q9SL03	comp5663_c0_seq4	2.81134e-08	82	8333
GO:0016021	integral component of membrane	Component	Q6AWW5	comp19695_c0_seq1	2.81134e-08	82	8333
GO:0016021	integral component of membrane	Component	C0LGF4	comp2963_c0_seq10	2.81134e-08	82	8333
GO:0016021	integral component of membrane	Component	O80919	comp28607_c0_seq1	2.81134e-08	82	8333
GO:0016021	integral component of membrane	Component	Q84WE9	comp5383_c0_seq18	2.81134e-08	82	8333
GO:0016021	integral component of membrane	Component	Q9FKP1	comp4026_c0_seq1	2.81134e-08	82	8333
GO:0016021	integral component of membrane	Component	Q9SIN2	comp7112_c0_seq1	2.81134e-08	82	8333
GO:0016021	integral component of membrane	Component	Q9LYT3	comp6189_c0_seq13	2.81134e-08	82	8333
GO:0016021	integral component of membrane	Component	Q9LUD7	comp23147_c0_seq1	2.81134e-08	82	8333
GO:0016021	integral component of membrane	Component	Q9SYD6	comp33141_c0_seq1	2.81134e-08	82	8333
GO:0016021	integral component of membrane	Component	Q42400	comp4969_c0_seq1	2.81134e-08	82	8333
GO:0016021	integral component of membrane	Component	O64989	comp10303_c0_seq1	2.81134e-08	82	8333
GO:0016021	integral component of membrane	Component	Q9FG65	comp8598_c0_seq2	2.81134e-08	82	8333
GO:0016021	integral component of membrane	Component	Q8RXN0	comp25872_c0_seq1	2.81134e-08	82	8333
GO:0016021	integral component of membrane	Component	Q9C6W5	comp33965_c0_seq1	2.81134e-08	82	8333
GO:0016021	integral component of membrane	Component	Q8GXR2	comp19004_c0_seq1	2.81134e-08	82	8333
GO:0016021	integral component of membrane	Component	Q9LJX0	comp2483_c0_seq17	2.81134e-08	82	8333
GO:0016021	integral component of membrane	Component	Q9FKP1	comp6962_c0_seq2	2.81134e-08	82	8333
GO:0016021	integral component of membrane	Component	Q9FG35	comp11761_c0_seq1	2.81134e-08	82	8333
GO:0016021	integral component of membrane	Component	Q9LMX7	comp25189_c0_seq1	2.81134e-08	82	8333
GO:0016021	integral component of membrane	Component	Q9SRM9	comp12652_c0_seq2	2.81134e-08	82	8333
GO:0016021	integral component of membrane	Component	Q494P0	comp21778_c0_seq6	2.81134e-08	82	8333
GO:0016021	integral component of membrane	Component	Q9VCY8	comp11734_c0_seq1	2.81134e-08	82	8333
GO:0016021	integral component of membrane	Component	Q9SX98	comp30246_c0_seq1	2.81134e-08	82	8333
GO:0016021	integral component of membrane	Component	Q05085	comp3271_c0_seq1	2.81134e-08	82	8333
GO:0016021	integral component of membrane	Component	O65797	comp16071_c0_seq1	2.81134e-08	82	8333
GO:0016021	integral component of membrane	Component	O80919	comp27402_c0_seq1	2.81134e-08	82	8333
GO:0016021	integral component of membrane	Component	Q05085	comp3271_c0_seq2	2.81134e-08	82	8333
GO:0016021	integral component of membrane	Component	Q9M0R2	comp6535_c0_seq1	2.81134e-08	82	8333
GO:0016021	integral component of membrane	Component	O22815	comp44797_c0_seq1	2.81134e-08	82	8333
GO:0016021	integral component of membrane	Component	Q93ZR6	comp7873_c0_seq1	2.81134e-08	82	8333
GO:0016021	integral component of membrane	Component	Q5E930	comp22292_c0_seq1	2.81134e-08	82	8333
GO:0016021	integral component of membrane	Component	Q9LHA1	comp8598_c0_seq4	2.81134e-08	82	8333
GO:0016021	integral component of membrane	Component	Q93ZR6	comp7873_c0_seq6	2.81134e-08	82	8333
GO:0016021	integral component of membrane	Component	Q9LJX0	comp8833_c0_seq1	2.81134e-08	82	8333
GO:0016021	integral component of membrane	Component	Q8VZG8	comp13439_c0_seq1	2.81134e-08	82	8333
GO:0016021	integral component of membrane	Component	Q8LBI9	comp2260_c1_seq5	2.81134e-08	82	8333
GO:0016021	integral component of membrane	Component	Q84WE9	comp5383_c0_seq12	2.81134e-08	82	8333
GO:0016021	integral component of membrane	Component	F4HVY0	comp3203_c0_seq2	2.81134e-08	82	8333
GO:0016021	integral component of membrane	Component	Q9SX98	comp30246_c0_seq2	2.81134e-08	82	8333
GO:0016021	integral component of membrane	Component	Q8VZ13	comp10480_c0_seq1	2.81134e-08	82	8333
GO:0016021	integral component of membrane	Component	Q9LRS2	comp20602_c0_seq1	2.81134e-08	82	8333
GO:0016021	integral component of membrane	Component	Q9CAD6	comp3525_c0_seq1	2.81134e-08	82	8333
GO:0016023	cytoplasmic membrane-bounded vesicle	Component	Q9EPB1	comp17937_c0_seq7	0.000136273	6	147
GO:0016023	cytoplasmic membrane-bounded vesicle	Component	Q10RB4	comp231_c0_seq6	0.000136273	6	147
GO:0016023	cytoplasmic membrane-bounded vesicle	Component	P37891	comp40_c0_seq7	0.000136273	6	147
GO:0016023	cytoplasmic membrane-bounded vesicle	Component	Q10RB4	comp231_c0_seq1	0.000136273	6	147
GO:0016023	cytoplasmic membrane-bounded vesicle	Component	Q9SJ23	comp60_c0_seq2	0.000136273	6	147
GO:0016023	cytoplasmic membrane-bounded vesicle	Component	P37891	comp3084_c0_seq2	0.000136273	6	147
GO:0016042	lipid catabolic process	Process	Q9M8Y5	comp3680_c0_seq1	3.50443e-10	17	443
GO:0016042	lipid catabolic process	Process	Q5PNZ0	comp379_c0_seq2	3.50443e-10	17	443
GO:0016042	lipid catabolic process	Process	Q9M8Y5	comp379_c0_seq5	3.50443e-10	17	443
GO:0016042	lipid catabolic process	Process	Q94F40	comp1977_c0_seq1	3.50443e-10	17	443
GO:0016042	lipid catabolic process	Process	Q9FHW9	comp3360_c0_seq2	3.50443e-10	17	443
GO:0016042	lipid catabolic process	Process	Q8LB81	comp3680_c0_seq2	3.50443e-10	17	443
GO:0016042	lipid catabolic process	Process	Q9SIQ3	comp3008_c0_seq1	3.50443e-10	17	443
GO:0016042	lipid catabolic process	Process	Q9SVU5	comp6142_c0_seq5	3.50443e-10	17	443
GO:0016042	lipid catabolic process	Process	O22918	comp3008_c0_seq2	3.50443e-10	17	443
GO:0016042	lipid catabolic process	Process	Q3EAQ9	comp3360_c0_seq4	3.50443e-10	17	443
GO:0016042	lipid catabolic process	Process	Q9FHW9	comp3360_c0_seq3	3.50443e-10	17	443
GO:0016042	lipid catabolic process	Process	Q94CH6	comp17820_c0_seq1	3.50443e-10	17	443
GO:0016042	lipid catabolic process	Process	Q94CH6	comp3360_c0_seq1	3.50443e-10	17	443
GO:0016042	lipid catabolic process	Process	Q9SF78	comp14128_c0_seq1	3.50443e-10	17	443
GO:0016042	lipid catabolic process	Process	Q8RXT9	comp1977_c0_seq4	3.50443e-10	17	443
GO:0016042	lipid catabolic process	Process	Q9FHW9	comp3360_c0_seq5	3.50443e-10	17	443
GO:0016042	lipid catabolic process	Process	Q9SVU5	comp379_c0_seq1	3.50443e-10	17	443
GO:0016709	oxidoreductase activity, acting on paired donors, with incorporation or reduction of molecular oxygen, NAD(P)H as one donor, and incorporation of one atom of oxygen	Function	O65785	comp16577_c0_seq4	0.000346899	5	113
GO:0016709	oxidoreductase activity, acting on paired donors, with incorporation or reduction of molecular oxygen, NAD(P)H as one donor, and incorporation of one atom of oxygen	Function	Q9LHA1	comp8598_c0_seq4	0.000346899	5	113
GO:0016709	oxidoreductase activity, acting on paired donors, with incorporation or reduction of molecular oxygen, NAD(P)H as one donor, and incorporation of one atom of oxygen	Function	Q9FG65	comp8598_c0_seq2	0.000346899	5	113
GO:0016709	oxidoreductase activity, acting on paired donors, with incorporation or reduction of molecular oxygen, NAD(P)H as one donor, and incorporation of one atom of oxygen	Function	Q9LHA1	comp16577_c0_seq2	0.000346899	5	113
GO:0016709	oxidoreductase activity, acting on paired donors, with incorporation or reduction of molecular oxygen, NAD(P)H as one donor, and incorporation of one atom of oxygen	Function	Q9LMX7	comp25189_c0_seq1	0.000346899	5	113
GO:0016788	hydrolase activity, acting on ester bonds	Function	Q9SVU5	comp6142_c0_seq5	1.88948e-11	14	221
GO:0016788	hydrolase activity, acting on ester bonds	Function	Q94F40	comp1977_c0_seq1	1.88948e-11	14	221
GO:0016788	hydrolase activity, acting on ester bonds	Function	Q9M8Y5	comp379_c0_seq5	1.88948e-11	14	221
GO:0016788	hydrolase activity, acting on ester bonds	Function	Q9FHW9	comp3360_c0_seq2	1.88948e-11	14	221
GO:0016788	hydrolase activity, acting on ester bonds	Function	Q9M8Y5	comp3680_c0_seq1	1.88948e-11	14	221
GO:0016788	hydrolase activity, acting on ester bonds	Function	Q9SF78	comp14128_c0_seq1	1.88948e-11	14	221
GO:0016788	hydrolase activity, acting on ester bonds	Function	Q9FHW9	comp3360_c0_seq5	1.88948e-11	14	221
GO:0016788	hydrolase activity, acting on ester bonds	Function	O22918	comp3008_c0_seq2	1.88948e-11	14	221
GO:0016788	hydrolase activity, acting on ester bonds	Function	Q5PNZ0	comp379_c0_seq2	1.88948e-11	14	221
GO:0016788	hydrolase activity, acting on ester bonds	Function	Q9FHW9	comp3360_c0_seq3	1.88948e-11	14	221
GO:0016788	hydrolase activity, acting on ester bonds	Function	Q8LB81	comp3680_c0_seq2	1.88948e-11	14	221
GO:0016788	hydrolase activity, acting on ester bonds	Function	Q8RXT9	comp1977_c0_seq4	1.88948e-11	14	221
GO:0016788	hydrolase activity, acting on ester bonds	Function	Q9SVU5	comp379_c0_seq1	1.88948e-11	14	221
GO:0016788	hydrolase activity, acting on ester bonds	Function	Q9SIQ3	comp3008_c0_seq1	1.88948e-11	14	221
GO:0019139	cytokinin dehydrogenase activity	Function	Q9LTS3	comp820_c0_seq3	0.000176764	3	21
GO:0019139	cytokinin dehydrogenase activity	Function	Q9LTS3	comp820_c0_seq3	0.000176764	3	21
GO:0019139	cytokinin dehydrogenase activity	Function	Q9FUJ3	comp820_c0_seq1	0.000176764	3	21
GO:0019139	cytokinin dehydrogenase activity	Function	Q67YU0	comp1193_c0_seq3	0.000176764	3	21
GO:0019139	cytokinin dehydrogenase activity	Function	Q67YU0	comp1193_c0_seq3	0.000176764	3	21
GO:0019199	transmembrane receptor protein kinase activity	Function	Q42371	comp1401_c0_seq9	2.47584e-05	5	65
GO:0019199	transmembrane receptor protein kinase activity	Function	Q42371	comp1401_c0_seq14	2.47584e-05	5	65
GO:0019199	transmembrane receptor protein kinase activity	Function	Q9LYN8	comp11879_c0_seq9	2.47584e-05	5	65
GO:0019199	transmembrane receptor protein kinase activity	Function	Q42371	comp1401_c0_seq3	2.47584e-05	5	65
GO:0019199	transmembrane receptor protein kinase activity	Function	Q42371	comp1401_c0_seq4	2.47584e-05	5	65
GO:0019825	oxygen binding	Function	Q9FG65	comp8598_c0_seq2	1.37779e-08	12	254
GO:0019825	oxygen binding	Function	Q9LMX7	comp25189_c0_seq1	1.37779e-08	12	254
GO:0019825	oxygen binding	Function	Q9LUC5	comp22992_c0_seq3	1.37779e-08	12	254
GO:0019825	oxygen binding	Function	Q9LHA1	comp8598_c0_seq4	1.37779e-08	12	254
GO:0019825	oxygen binding	Function	Q9CAD6	comp3525_c0_seq1	1.37779e-08	12	254
GO:0019825	oxygen binding	Function	O65785	comp16577_c0_seq4	1.37779e-08	12	254
GO:0019825	oxygen binding	Function	O80823	comp3525_c0_seq3	1.37779e-08	12	254
GO:0019825	oxygen binding	Function	O81077	comp37634_c0_seq1	1.37779e-08	12	254
GO:0019825	oxygen binding	Function	Q9FMY1	comp7234_c0_seq2	1.37779e-08	12	254
GO:0019825	oxygen binding	Function	Q9LHA1	comp16577_c0_seq2	1.37779e-08	12	254
GO:0019825	oxygen binding	Function	Q9FMY1	comp9539_c0_seq1	1.37779e-08	12	254
GO:0019825	oxygen binding	Function	Q9LJK2	comp7467_c0_seq1	1.37779e-08	12	254
GO:0020037	heme binding	Function	Q96520	comp5784_c0_seq7	4.73627e-10	15	336
GO:0020037	heme binding	Function	Q96520	comp5784_c0_seq8	4.73627e-10	15	336
GO:0020037	heme binding	Function	Q96520	comp19523_c0_seq1	4.73627e-10	15	336
GO:0020037	heme binding	Function	Q9LJK2	comp7467_c0_seq1	4.73627e-10	15	336
GO:0020037	heme binding	Function	Q96520	comp19523_c0_seq7	4.73627e-10	15	336
GO:0020037	heme binding	Function	Q9LUC5	comp22992_c0_seq3	4.73627e-10	15	336
GO:0020037	heme binding	Function	O80823	comp3525_c0_seq3	4.73627e-10	15	336
GO:0020037	heme binding	Function	Q9CAD6	comp3525_c0_seq1	4.73627e-10	15	336
GO:0020037	heme binding	Function	O64989	comp10303_c0_seq1	4.73627e-10	15	336
GO:0020037	heme binding	Function	O81077	comp37634_c0_seq1	4.73627e-10	15	336
GO:0020037	heme binding	Function	Q9LT91	comp1773_c0_seq1	4.73627e-10	15	336
GO:0020037	heme binding	Function	Q96520	comp5784_c0_seq4	4.73627e-10	15	336
GO:0020037	heme binding	Function	Q96520	comp5784_c0_seq6	4.73627e-10	15	336
GO:0020037	heme binding	Function	Q9FMY1	comp9539_c0_seq1	4.73627e-10	15	336
GO:0020037	heme binding	Function	Q9FMY1	comp7234_c0_seq2	4.73627e-10	15	336
GO:0030155	regulation of cell adhesion	Process	Q42371	comp1401_c0_seq4	1.75054e-06	4	17
GO:0030155	regulation of cell adhesion	Process	Q42371	comp1401_c0_seq9	1.75054e-06	4	17
GO:0030155	regulation of cell adhesion	Process	Q42371	comp1401_c0_seq14	1.75054e-06	4	17
GO:0030155	regulation of cell adhesion	Process	Q42371	comp1401_c0_seq3	1.75054e-06	4	17
GO:0030245	cellulose catabolic process	Process	Q9SRX3	comp6619_c0_seq14	0.000269428	4	59
GO:0030245	cellulose catabolic process	Process	Q9C9H5	comp847_c0_seq1	0.000269428	4	59
GO:0030245	cellulose catabolic process	Process	O81416	comp6619_c0_seq1	0.000269428	4	59
GO:0030245	cellulose catabolic process	Process	O81416	comp6619_c0_seq11	0.000269428	4	59
GO:0031225	anchored component of membrane	Component	O65399	comp4378_c0_seq1	9.25178e-05	10	419
GO:0031225	anchored component of membrane	Component	Q8VYE5	comp9794_c0_seq1	9.25178e-05	10	419
GO:0031225	anchored component of membrane	Component	Q9SK27	comp1053_c0_seq1	9.25178e-05	10	419
GO:0031225	anchored component of membrane	Component	Q9SK27	comp11375_c0_seq1	9.25178e-05	10	419
GO:0031225	anchored component of membrane	Component	O64864	comp2420_c0_seq1	9.25178e-05	10	419
GO:0031225	anchored component of membrane	Component	Q9FHX5	comp6315_c0_seq8	9.25178e-05	10	419
GO:0031225	anchored component of membrane	Component	Q9SVG4	comp43004_c0_seq1	9.25178e-05	10	419
GO:0031225	anchored component of membrane	Component	O64864	comp1829_c0_seq2	9.25178e-05	10	419
GO:0031225	anchored component of membrane	Component	Q9SK27	comp13110_c0_seq2	9.25178e-05	10	419
GO:0031225	anchored component of membrane	Component	O64864	comp1829_c0_seq1	9.25178e-05	10	419
GO:0031540	regulation of anthocyanin biosynthetic process	Process	Q42371	comp1401_c0_seq4	1.17289e-05	4	27
GO:0031540	regulation of anthocyanin biosynthetic process	Process	Q42371	comp1401_c0_seq9	1.17289e-05	4	27
GO:0031540	regulation of anthocyanin biosynthetic process	Process	Q42371	comp1401_c0_seq3	1.17289e-05	4	27
GO:0031540	regulation of anthocyanin biosynthetic process	Process	Q42371	comp1401_c0_seq14	1.17289e-05	4	27
GO:0031625	ubiquitin protein ligase binding	Function	Q944A7	comp4851_c0_seq2	6.00294e-05	28	2321
GO:0031625	ubiquitin protein ligase binding	Function	Q8LFN2	comp7797_c0_seq11	6.00294e-05	28	2321
GO:0031625	ubiquitin protein ligase binding	Function	Q8LFN2	comp7797_c0_seq5	6.00294e-05	28	2321
GO:0031625	ubiquitin protein ligase binding	Function	Q8LFN2	comp7797_c0_seq1	6.00294e-05	28	2321
GO:0031625	ubiquitin protein ligase binding	Function	Q42371	comp1401_c0_seq9	6.00294e-05	28	2321
GO:0031625	ubiquitin protein ligase binding	Function	Q9LT96	comp18299_c0_seq3	6.00294e-05	28	2321
GO:0031625	ubiquitin protein ligase binding	Function	Q42371	comp1401_c0_seq3	6.00294e-05	28	2321
GO:0031625	ubiquitin protein ligase binding	Function	Q8VYT3	comp7797_c0_seq8	6.00294e-05	28	2321
GO:0031625	ubiquitin protein ligase binding	Function	C0LGG7	comp13689_c0_seq4	6.00294e-05	28	2321
GO:0031625	ubiquitin protein ligase binding	Function	Q944A7	comp9178_c0_seq1	6.00294e-05	28	2321
GO:0031625	ubiquitin protein ligase binding	Function	Q9LYN8	comp11879_c0_seq9	6.00294e-05	28	2321
GO:0031625	ubiquitin protein ligase binding	Function	Q42371	comp1401_c0_seq14	6.00294e-05	28	2321
GO:0031625	ubiquitin protein ligase binding	Function	P43293	comp11259_c0_seq1	6.00294e-05	28	2321
GO:0031625	ubiquitin protein ligase binding	Function	Q8W4S5	comp29751_c0_seq1	6.00294e-05	28	2321
GO:0031625	ubiquitin protein ligase binding	Function	Q9LT96	comp18299_c0_seq1	6.00294e-05	28	2321
GO:0031625	ubiquitin protein ligase binding	Function	Q9LHP4	comp10063_c0_seq1	6.00294e-05	28	2321
GO:0031625	ubiquitin protein ligase binding	Function	Q9LT96	comp18299_c0_seq6	6.00294e-05	28	2321
GO:0031625	ubiquitin protein ligase binding	Function	Q42371	comp1401_c0_seq4	6.00294e-05	28	2321
GO:0031625	ubiquitin protein ligase binding	Function	Q9LHP4	comp10063_c0_seq9	6.00294e-05	28	2321
GO:0031625	ubiquitin protein ligase binding	Function	Q9LT96	comp18299_c0_seq7	6.00294e-05	28	2321
GO:0031625	ubiquitin protein ligase binding	Function	Q8VZG8	comp13439_c0_seq1	6.00294e-05	28	2321
GO:0031625	ubiquitin protein ligase binding	Function	Q9SR05	comp9929_c0_seq1	6.00294e-05	28	2321
GO:0031625	ubiquitin protein ligase binding	Function	Q9LT96	comp18299_c0_seq8	6.00294e-05	28	2321
GO:0031625	ubiquitin protein ligase binding	Function	Q8VZG8	comp25710_c0_seq4	6.00294e-05	28	2321
GO:0031625	ubiquitin protein ligase binding	Function	Q9LT96	comp18299_c0_seq4	6.00294e-05	28	2321
GO:0031625	ubiquitin protein ligase binding	Function	Q8VZG8	comp25710_c0_seq1	6.00294e-05	28	2321
GO:0031625	ubiquitin protein ligase binding	Function	Q944A7	comp9178_c0_seq4	6.00294e-05	28	2321
GO:0031625	ubiquitin protein ligase binding	Function	Q9LT96	comp18299_c0_seq2	6.00294e-05	28	2321
GO:0031640	killing of cells of other organism	Process	P82751	comp2837_c0_seq1	4.77747e-10	5	9
GO:0031640	killing of cells of other organism	Process	P82751	comp3816_c0_seq1	4.77747e-10	5	9
GO:0031640	killing of cells of other organism	Process	Q8LFM0	comp4852_c0_seq1	4.77747e-10	5	9
GO:0031640	killing of cells of other organism	Process	P82769	comp33_c0_seq1	4.77747e-10	5	9
GO:0031640	killing of cells of other organism	Process	Q2V392	comp1633_c0_seq1	4.77747e-10	5	9
GO:0032957	inositol trisphosphate metabolic process	Process	Q9FUR2	comp6473_c0_seq9	7.60251e-05	5	82
GO:0032957	inositol trisphosphate metabolic process	Process	Q9FUR2	comp6473_c0_seq3	7.60251e-05	5	82
GO:0032957	inositol trisphosphate metabolic process	Process	Q9FUR2	comp6473_c0_seq8	7.60251e-05	5	82
GO:0032957	inositol trisphosphate metabolic process	Process	Q9FUR2	comp6473_c0_seq3	7.60251e-05	5	82
GO:0032957	inositol trisphosphate metabolic process	Process	Q9FUR2	comp6473_c0_seq10	7.60251e-05	5	82
GO:0032957	inositol trisphosphate metabolic process	Process	Q9FUR2	comp6473_c0_seq9	7.60251e-05	5	82
GO:0032957	inositol trisphosphate metabolic process	Process	Q9FUR2	comp6473_c0_seq1	7.60251e-05	5	82
GO:0032957	inositol trisphosphate metabolic process	Process	Q9FUR2	comp6473_c0_seq8	7.60251e-05	5	82
GO:0032957	inositol trisphosphate metabolic process	Process	Q9FUR2	comp6473_c0_seq1	7.60251e-05	5	82
GO:0032957	inositol trisphosphate metabolic process	Process	Q9FUR2	comp6473_c0_seq10	7.60251e-05	5	82
GO:0042538	hyperosmotic salinity response	Process	Q9M9W9	comp7352_c0_seq5	6.6297e-07	11	296
GO:0042538	hyperosmotic salinity response	Process	Q9FUR2	comp6473_c0_seq1	6.6297e-07	11	296
GO:0042538	hyperosmotic salinity response	Process	Q9FUR2	comp6473_c0_seq9	6.6297e-07	11	296
GO:0042538	hyperosmotic salinity response	Process	Q9FUR2	comp6473_c0_seq8	6.6297e-07	11	296
GO:0042538	hyperosmotic salinity response	Process	Q96289	comp13548_c0_seq1	6.6297e-07	11	296
GO:0042538	hyperosmotic salinity response	Process	P46897	comp10240_c0_seq1	6.6297e-07	11	296
GO:0042538	hyperosmotic salinity response	Process	Q9M8Y5	comp379_c0_seq5	6.6297e-07	11	296
GO:0042538	hyperosmotic salinity response	Process	Q39013	comp8728_c0_seq3	6.6297e-07	11	296
GO:0042538	hyperosmotic salinity response	Process	Q9FUR2	comp6473_c0_seq3	6.6297e-07	11	296
GO:0042538	hyperosmotic salinity response	Process	Q9FUR2	comp6473_c0_seq10	6.6297e-07	11	296
GO:0042538	hyperosmotic salinity response	Process	Q9M8Y5	comp3680_c0_seq1	6.6297e-07	11	296
GO:0042744	hydrogen peroxide catabolic process	Process	Q96520	comp5784_c0_seq7	2.37264e-05	9	283
GO:0042744	hydrogen peroxide catabolic process	Process	Q96520	comp19523_c0_seq7	2.37264e-05	9	283
GO:0042744	hydrogen peroxide catabolic process	Process	Q96520	comp19523_c0_seq1	2.37264e-05	9	283
GO:0042744	hydrogen peroxide catabolic process	Process	Q9LT91	comp1773_c0_seq1	2.37264e-05	9	283
GO:0042744	hydrogen peroxide catabolic process	Process	Q9SCW1	comp14_c1_seq9	2.37264e-05	9	283
GO:0042744	hydrogen peroxide catabolic process	Process	Q96520	comp5784_c0_seq4	2.37264e-05	9	283
GO:0042744	hydrogen peroxide catabolic process	Process	Q96520	comp5784_c0_seq8	2.37264e-05	9	283
GO:0042744	hydrogen peroxide catabolic process	Process	Q39096	comp1667_c1_seq1	2.37264e-05	9	283
GO:0042744	hydrogen peroxide catabolic process	Process	Q96520	comp5784_c0_seq6	2.37264e-05	9	283
GO:0044550	secondary metabolite biosynthetic process	Process	Q9LHA1	comp8598_c0_seq4	0.000258448	5	106
GO:0044550	secondary metabolite biosynthetic process	Process	Q9LMX7	comp25189_c0_seq1	0.000258448	5	106
GO:0044550	secondary metabolite biosynthetic process	Process	O65785	comp16577_c0_seq4	0.000258448	5	106
GO:0044550	secondary metabolite biosynthetic process	Process	Q9FG65	comp8598_c0_seq2	0.000258448	5	106
GO:0044550	secondary metabolite biosynthetic process	Process	Q9LHA1	comp16577_c0_seq2	0.000258448	5	106
GO:0046556	alpha-L-arabinofuranosidase activity	Function	Q9SG80	comp757_c0_seq1	8.63112e-06	4	25
GO:0046556	alpha-L-arabinofuranosidase activity	Function	Q9FGY1	comp492_c0_seq4	8.63112e-06	4	25
GO:0046556	alpha-L-arabinofuranosidase activity	Function	Q9S7Y7	comp6013_c0_seq8	8.63112e-06	4	25
GO:0046556	alpha-L-arabinofuranosidase activity	Function	Q9FGY1	comp492_c0_seq1	8.63112e-06	4	25
GO:0046777	protein autophosphorylation	Process	Q42371	comp1401_c0_seq3	0.0002624	30	2804
GO:0046777	protein autophosphorylation	Process	Q42371	comp1401_c0_seq4	0.0002624	30	2804
GO:0046777	protein autophosphorylation	Process	Q9LT96	comp18299_c0_seq6	0.0002624	30	2804
GO:0046777	protein autophosphorylation	Process	C0LGG7	comp13689_c0_seq4	0.0002624	30	2804
GO:0046777	protein autophosphorylation	Process	Q9LT96	comp18299_c0_seq4	0.0002624	30	2804
GO:0046777	protein autophosphorylation	Process	Q9SR05	comp9929_c0_seq1	0.0002624	30	2804
GO:0046777	protein autophosphorylation	Process	Q9LT96	comp18299_c0_seq8	0.0002624	30	2804
GO:0046777	protein autophosphorylation	Process	Q42371	comp1401_c0_seq9	0.0002624	30	2804
GO:0046777	protein autophosphorylation	Process	Q8VYT3	comp7797_c0_seq8	0.0002624	30	2804
GO:0046777	protein autophosphorylation	Process	Q9LYN8	comp11879_c0_seq9	0.0002624	30	2804
GO:0046777	protein autophosphorylation	Process	Q8VZG8	comp25710_c0_seq1	0.0002624	30	2804
GO:0046777	protein autophosphorylation	Process	Q42371	comp1401_c0_seq14	0.0002624	30	2804
GO:0046777	protein autophosphorylation	Process	Q9LT96	comp18299_c0_seq7	0.0002624	30	2804
GO:0046777	protein autophosphorylation	Process	Q9LHP4	comp10063_c0_seq1	0.0002624	30	2804
GO:0046777	protein autophosphorylation	Process	Q944A7	comp4851_c0_seq2	0.0002624	30	2804
GO:0046777	protein autophosphorylation	Process	Q9LT96	comp18299_c0_seq3	0.0002624	30	2804
GO:0046777	protein autophosphorylation	Process	C0LGF4	comp2963_c0_seq10	0.0002624	30	2804
GO:0046777	protein autophosphorylation	Process	P43293	comp11259_c0_seq1	0.0002624	30	2804
GO:0046777	protein autophosphorylation	Process	Q9FMF5	comp33899_c0_seq1	0.0002624	30	2804
GO:0046777	protein autophosphorylation	Process	Q8VZG8	comp25710_c0_seq4	0.0002624	30	2804
GO:0046777	protein autophosphorylation	Process	Q9LHP4	comp10063_c0_seq9	0.0002624	30	2804
GO:0046777	protein autophosphorylation	Process	Q8VZG8	comp13439_c0_seq1	0.0002624	30	2804
GO:0046777	protein autophosphorylation	Process	Q9LT96	comp18299_c0_seq1	0.0002624	30	2804
GO:0046777	protein autophosphorylation	Process	Q8W4S5	comp29751_c0_seq1	0.0002624	30	2804
GO:0046777	protein autophosphorylation	Process	Q8LFN2	comp7797_c0_seq11	0.0002624	30	2804
GO:0046777	protein autophosphorylation	Process	Q8LFN2	comp7797_c0_seq5	0.0002624	30	2804
GO:0046777	protein autophosphorylation	Process	Q9LT96	comp18299_c0_seq2	0.0002624	30	2804
GO:0046777	protein autophosphorylation	Process	Q944A7	comp9178_c0_seq4	0.0002624	30	2804
GO:0046777	protein autophosphorylation	Process	Q8LFN2	comp7797_c0_seq1	0.0002624	30	2804
GO:0046777	protein autophosphorylation	Process	Q944A7	comp9178_c0_seq1	0.0002624	30	2804
GO:0046855	inositol phosphate dephosphorylation	Process	Q9FUR2	comp6473_c0_seq9	0.000176594	5	98
GO:0046855	inositol phosphate dephosphorylation	Process	Q9FUR2	comp6473_c0_seq3	0.000176594	5	98
GO:0046855	inositol phosphate dephosphorylation	Process	Q9FUR2	comp6473_c0_seq8	0.000176594	5	98
GO:0046855	inositol phosphate dephosphorylation	Process	Q9FUR2	comp6473_c0_seq8	0.000176594	5	98
GO:0046855	inositol phosphate dephosphorylation	Process	Q9FUR2	comp6473_c0_seq3	0.000176594	5	98
GO:0046855	inositol phosphate dephosphorylation	Process	Q9FUR2	comp6473_c0_seq1	0.000176594	5	98
GO:0046855	inositol phosphate dephosphorylation	Process	Q9FUR2	comp6473_c0_seq10	0.000176594	5	98
GO:0046855	inositol phosphate dephosphorylation	Process	Q9FUR2	comp6473_c0_seq1	0.000176594	5	98
GO:0046855	inositol phosphate dephosphorylation	Process	Q9FUR2	comp6473_c0_seq10	0.000176594	5	98
GO:0046855	inositol phosphate dephosphorylation	Process	Q9FUR2	comp6473_c0_seq9	0.000176594	5	98
GO:0046856	phosphatidylinositol dephosphorylation	Process	Q9FUR2	comp6473_c0_seq3	1.27126e-05	5	57
GO:0046856	phosphatidylinositol dephosphorylation	Process	Q9FUR2	comp6473_c0_seq10	1.27126e-05	5	57
GO:0046856	phosphatidylinositol dephosphorylation	Process	Q9FUR2	comp6473_c0_seq1	1.27126e-05	5	57
GO:0046856	phosphatidylinositol dephosphorylation	Process	Q9FUR2	comp6473_c0_seq9	1.27126e-05	5	57
GO:0046856	phosphatidylinositol dephosphorylation	Process	Q9FUR2	comp6473_c0_seq8	1.27126e-05	5	57
GO:0047196	long-chain-alcohol O-fatty-acyltransferase activity	Function	Q93ZR6	comp7873_c0_seq2	1.09193e-05	4	26
GO:0047196	long-chain-alcohol O-fatty-acyltransferase activity	Function	Q93ZR6	comp7873_c0_seq4	1.09193e-05	4	26
GO:0047196	long-chain-alcohol O-fatty-acyltransferase activity	Function	Q93ZR6	comp7873_c0_seq1	1.09193e-05	4	26
GO:0047196	long-chain-alcohol O-fatty-acyltransferase activity	Function	Q93ZR6	comp7873_c0_seq6	1.09193e-05	4	26
GO:0048046	apoplast	Component	Q9S7Y7	comp6013_c0_seq8	1.14283e-15	30	870
GO:0048046	apoplast	Component	Q67XZ3	comp18525_c0_seq1	1.14283e-15	30	870
GO:0048046	apoplast	Component	Q43866	comp3965_c0_seq1	1.14283e-15	30	870
GO:0048046	apoplast	Component	O65351	comp5_c0_seq2	1.14283e-15	30	870
GO:0048046	apoplast	Component	Q9FGY1	comp492_c0_seq4	1.14283e-15	30	870
GO:0048046	apoplast	Component	Q6XBF8	comp2302_c0_seq1	1.14283e-15	30	870
GO:0048046	apoplast	Component	O65351	comp5_c0_seq1	1.14283e-15	30	870
GO:0048046	apoplast	Component	O64495	comp5_c0_seq5	1.14283e-15	30	870
GO:0048046	apoplast	Component	O64495	comp5_c0_seq7	1.14283e-15	30	870
GO:0048046	apoplast	Component	Q6XBF8	comp2302_c0_seq3	1.14283e-15	30	870
GO:0048046	apoplast	Component	Q9SCV9	comp231_c0_seq7	1.14283e-15	30	870
GO:0048046	apoplast	Component	Q9SG80	comp757_c0_seq1	1.14283e-15	30	870
GO:0048046	apoplast	Component	Q9FGY1	comp492_c0_seq1	1.14283e-15	30	870
GO:0048046	apoplast	Component	Q8GX69	comp16462_c0_seq1	1.14283e-15	30	870
GO:0048046	apoplast	Component	Q9SGZ5	comp18182_c0_seq1	1.14283e-15	30	870
GO:0048046	apoplast	Component	Q43866	comp23244_c0_seq1	1.14283e-15	30	870
GO:0048046	apoplast	Component	Q8GW72	comp11785_c0_seq5	1.14283e-15	30	870
GO:0048046	apoplast	Component	Q9MAJ7	comp231_c0_seq4	1.14283e-15	30	870
GO:0048046	apoplast	Component	Q38908	comp4679_c0_seq1	1.14283e-15	30	870
GO:0048046	apoplast	Component	Q9SGZ5	comp18182_c0_seq2	1.14283e-15	30	870
GO:0048046	apoplast	Component	O64495	comp5_c0_seq3	1.14283e-15	30	870
GO:0048046	apoplast	Component	Q9SCW1	comp14_c1_seq9	1.14283e-15	30	870
GO:0048046	apoplast	Component	Q8W453	comp38320_c0_seq1	1.14283e-15	30	870
GO:0048046	apoplast	Component	O81081	comp13167_c0_seq2	1.14283e-15	30	870
GO:0048046	apoplast	Component	Q9SCV9	comp231_c0_seq2	1.14283e-15	30	870
GO:0048046	apoplast	Component	Q9FJD5	comp13167_c0_seq1	1.14283e-15	30	870
GO:0048046	apoplast	Component	Q9SVG4	comp43004_c0_seq1	1.14283e-15	30	870
GO:0048046	apoplast	Component	Q9FZE0	comp8005_c0_seq2	1.14283e-15	30	870
GO:0048046	apoplast	Component	Q8W4S6	comp3965_c0_seq4	1.14283e-15	30	870
GO:0048046	apoplast	Component	Q6XBF8	comp2302_c0_seq4	1.14283e-15	30	870
GO:0048281	inflorescence morphogenesis	Process	Q42371	comp1401_c0_seq9	3.00805e-05	4	34
GO:0048281	inflorescence morphogenesis	Process	Q42371	comp1401_c0_seq4	3.00805e-05	4	34
GO:0048281	inflorescence morphogenesis	Process	Q42371	comp1401_c0_seq14	3.00805e-05	4	34
GO:0048281	inflorescence morphogenesis	Process	Q42371	comp1401_c0_seq3	3.00805e-05	4	34
GO:0048653	anther development	Process	Q96520	comp5784_c0_seq4	0.000410675	6	179
GO:0048653	anther development	Process	Q96520	comp19523_c0_seq7	0.000410675	6	179
GO:0048653	anther development	Process	Q96520	comp5784_c0_seq8	0.000410675	6	179
GO:0048653	anther development	Process	Q96520	comp5784_c0_seq7	0.000410675	6	179
GO:0048653	anther development	Process	Q96520	comp19523_c0_seq1	0.000410675	6	179
GO:0048653	anther development	Process	Q96520	comp5784_c0_seq6	0.000410675	6	179
GO:0050832	defense response to fungus	Process	Q42371	comp1401_c0_seq9	0.000312806	14	884
GO:0050832	defense response to fungus	Process	Q9LK88	comp1848_c0_seq3	0.000312806	14	884
GO:0050832	defense response to fungus	Process	P82769	comp33_c0_seq1	0.000312806	14	884
GO:0050832	defense response to fungus	Process	Q42371	comp1401_c0_seq14	0.000312806	14	884
GO:0050832	defense response to fungus	Process	Q2V392	comp1633_c0_seq1	0.000312806	14	884
GO:0050832	defense response to fungus	Process	F4HVY0	comp3203_c0_seq2	0.000312806	14	884
GO:0050832	defense response to fungus	Process	Q8LFM0	comp4852_c0_seq1	0.000312806	14	884
GO:0050832	defense response to fungus	Process	Q42371	comp1401_c0_seq4	0.000312806	14	884
GO:0050832	defense response to fungus	Process	Q9FDW1	comp26749_c0_seq1	0.000312806	14	884
GO:0050832	defense response to fungus	Process	Q9SPG2	comp5600_c0_seq1	0.000312806	14	884
GO:0050832	defense response to fungus	Process	P82751	comp2837_c0_seq1	0.000312806	14	884
GO:0050832	defense response to fungus	Process	P82751	comp3816_c0_seq1	0.000312806	14	884
GO:0050832	defense response to fungus	Process	Q9LMA1	comp12951_c0_seq1	0.000312806	14	884
GO:0050832	defense response to fungus	Process	Q42371	comp1401_c0_seq3	0.000312806	14	884
GO:0052658	inositol-1,4,5-trisphosphate 5-phosphatase activity	Function	Q9FUR2	comp6473_c0_seq8	4.33481e-06	5	46
GO:0052658	inositol-1,4,5-trisphosphate 5-phosphatase activity	Function	Q9FUR2	comp6473_c0_seq3	4.33481e-06	5	46
GO:0052658	inositol-1,4,5-trisphosphate 5-phosphatase activity	Function	Q9FUR2	comp6473_c0_seq10	4.33481e-06	5	46
GO:0052658	inositol-1,4,5-trisphosphate 5-phosphatase activity	Function	Q9FUR2	comp6473_c0_seq1	4.33481e-06	5	46
GO:0052658	inositol-1,4,5-trisphosphate 5-phosphatase activity	Function	Q9FUR2	comp6473_c0_seq9	4.33481e-06	5	46
GO:0052659	inositol-1,3,4,5-tetrakisphosphate 5-phosphatase activity	Function	Q9FUR2	comp6473_c0_seq8	4.33481e-06	5	46
GO:0052659	inositol-1,3,4,5-tetrakisphosphate 5-phosphatase activity	Function	Q9FUR2	comp6473_c0_seq9	4.33481e-06	5	46
GO:0052659	inositol-1,3,4,5-tetrakisphosphate 5-phosphatase activity	Function	Q9FUR2	comp6473_c0_seq3	4.33481e-06	5	46
GO:0052659	inositol-1,3,4,5-tetrakisphosphate 5-phosphatase activity	Function	Q9FUR2	comp6473_c0_seq10	4.33481e-06	5	46
GO:0052659	inositol-1,3,4,5-tetrakisphosphate 5-phosphatase activity	Function	Q9FUR2	comp6473_c0_seq1	4.33481e-06	5	46
GO:0052689	carboxylic ester hydrolase activity	Function	Q9SIQ3	comp3008_c0_seq1	1.50129e-11	17	361
GO:0052689	carboxylic ester hydrolase activity	Function	Q8RXT9	comp1977_c0_seq4	1.50129e-11	17	361
GO:0052689	carboxylic ester hydrolase activity	Function	Q94CH6	comp17820_c0_seq1	1.50129e-11	17	361
GO:0052689	carboxylic ester hydrolase activity	Function	Q9SVU5	comp6142_c0_seq5	1.50129e-11	17	361
GO:0052689	carboxylic ester hydrolase activity	Function	Q9M8Y5	comp379_c0_seq5	1.50129e-11	17	361
GO:0052689	carboxylic ester hydrolase activity	Function	Q9SF78	comp14128_c0_seq1	1.50129e-11	17	361
GO:0052689	carboxylic ester hydrolase activity	Function	Q8LB81	comp3680_c0_seq2	1.50129e-11	17	361
GO:0052689	carboxylic ester hydrolase activity	Function	Q9FHW9	comp3360_c0_seq2	1.50129e-11	17	361
GO:0052689	carboxylic ester hydrolase activity	Function	Q9M8Y5	comp3680_c0_seq1	1.50129e-11	17	361
GO:0052689	carboxylic ester hydrolase activity	Function	Q5PNZ0	comp379_c0_seq2	1.50129e-11	17	361
GO:0052689	carboxylic ester hydrolase activity	Function	Q9SVU5	comp379_c0_seq1	1.50129e-11	17	361
GO:0052689	carboxylic ester hydrolase activity	Function	Q94CH6	comp3360_c0_seq1	1.50129e-11	17	361
GO:0052689	carboxylic ester hydrolase activity	Function	Q3EAQ9	comp3360_c0_seq4	1.50129e-11	17	361
GO:0052689	carboxylic ester hydrolase activity	Function	Q9FHW9	comp3360_c0_seq3	1.50129e-11	17	361
GO:0052689	carboxylic ester hydrolase activity	Function	O22918	comp3008_c0_seq2	1.50129e-11	17	361
GO:0052689	carboxylic ester hydrolase activity	Function	Q9FHW9	comp3360_c0_seq5	1.50129e-11	17	361
GO:0052689	carboxylic ester hydrolase activity	Function	Q94F40	comp1977_c0_seq1	1.50129e-11	17	361
GO:0052770	coenzyme F390-A hydrolase activity	Function	Q8R116	comp609_c0_seq1	9.2363e-05	3	17
GO:0052770	coenzyme F390-A hydrolase activity	Function	Q8R116	comp2366_c0_seq2	9.2363e-05	3	17
GO:0052770	coenzyme F390-A hydrolase activity	Function	Q8R116	comp5475_c0_seq4	9.2363e-05	3	17
GO:0052771	coenzyme F390-G hydrolase activity	Function	Q8R116	comp2366_c0_seq2	9.2363e-05	3	17
GO:0052771	coenzyme F390-G hydrolase activity	Function	Q8R116	comp5475_c0_seq4	9.2363e-05	3	17
GO:0052771	coenzyme F390-G hydrolase activity	Function	Q8R116	comp609_c0_seq1	9.2363e-05	3	17
GO:0055114	oxidation-reduction process	Process	Q9LHA1	comp16577_c0_seq2	1.56082e-10	38	2159
GO:0055114	oxidation-reduction process	Process	Q9LHA1	comp8598_c0_seq4	1.56082e-10	38	2159
GO:0055114	oxidation-reduction process	Process	Q84VY3	comp4706_c0_seq1	1.56082e-10	38	2159
GO:0055114	oxidation-reduction process	Process	Q9LMA1	comp12951_c0_seq1	1.56082e-10	38	2159
GO:0055114	oxidation-reduction process	Process	Q9LTS3	comp820_c0_seq3	1.56082e-10	38	2159
GO:0055114	oxidation-reduction process	Process	Q96520	comp5784_c0_seq6	1.56082e-10	38	2159
GO:0055114	oxidation-reduction process	Process	Q9CAD6	comp3525_c0_seq1	1.56082e-10	38	2159
GO:0055114	oxidation-reduction process	Process	Q93ZB9	comp12274_c0_seq2	1.56082e-10	38	2159
GO:0055114	oxidation-reduction process	Process	Q96520	comp5784_c0_seq8	1.56082e-10	38	2159
GO:0055114	oxidation-reduction process	Process	Q9LMX7	comp25189_c0_seq1	1.56082e-10	38	2159
GO:0055114	oxidation-reduction process	Process	Q96520	comp19523_c0_seq1	1.56082e-10	38	2159
GO:0055114	oxidation-reduction process	Process	Q9S746	comp3610_c0_seq1	1.56082e-10	38	2159
GO:0055114	oxidation-reduction process	Process	O64989	comp10303_c0_seq1	1.56082e-10	38	2159
GO:0055114	oxidation-reduction process	Process	O81077	comp37634_c0_seq1	1.56082e-10	38	2159
GO:0055114	oxidation-reduction process	Process	Q39112	comp11267_c0_seq1	1.56082e-10	38	2159
GO:0055114	oxidation-reduction process	Process	Q96520	comp5784_c0_seq4	1.56082e-10	38	2159
GO:0055114	oxidation-reduction process	Process	Q5ZIX8	comp26053_c0_seq1	1.56082e-10	38	2159
GO:0055114	oxidation-reduction process	Process	Q9LK88	comp1848_c0_seq3	1.56082e-10	38	2159
GO:0055114	oxidation-reduction process	Process	Q96520	comp19523_c0_seq7	1.56082e-10	38	2159
GO:0055114	oxidation-reduction process	Process	Q9FMY1	comp9539_c0_seq1	1.56082e-10	38	2159
GO:0055114	oxidation-reduction process	Process	Q9LT91	comp1773_c0_seq1	1.56082e-10	38	2159
GO:0055114	oxidation-reduction process	Process	Q9FMY1	comp7234_c0_seq2	1.56082e-10	38	2159
GO:0055114	oxidation-reduction process	Process	O81081	comp13167_c0_seq2	1.56082e-10	38	2159
GO:0055114	oxidation-reduction process	Process	Q9LUC5	comp22992_c0_seq3	1.56082e-10	38	2159
GO:0055114	oxidation-reduction process	Process	Q9S746	comp3610_c0_seq2	1.56082e-10	38	2159
GO:0055114	oxidation-reduction process	Process	Q9SVG4	comp43004_c0_seq1	1.56082e-10	38	2159
GO:0055114	oxidation-reduction process	Process	Q67YU0	comp1193_c0_seq3	1.56082e-10	38	2159
GO:0055114	oxidation-reduction process	Process	O80823	comp3525_c0_seq3	1.56082e-10	38	2159
GO:0055114	oxidation-reduction process	Process	Q9FJD5	comp13167_c0_seq1	1.56082e-10	38	2159
GO:0055114	oxidation-reduction process	Process	P13284	comp2222_c0_seq1	1.56082e-10	38	2159
GO:0055114	oxidation-reduction process	Process	O65797	comp16071_c0_seq1	1.56082e-10	38	2159
GO:0055114	oxidation-reduction process	Process	Q9LJK2	comp7467_c0_seq1	1.56082e-10	38	2159
GO:0055114	oxidation-reduction process	Process	Q9FZ42	comp1592_c0_seq1	1.56082e-10	38	2159
GO:0055114	oxidation-reduction process	Process	F4HVY0	comp3203_c0_seq2	1.56082e-10	38	2159
GO:0055114	oxidation-reduction process	Process	Q93ZB9	comp1774_c1_seq1	1.56082e-10	38	2159
GO:0055114	oxidation-reduction process	Process	Q9ZTA3	comp4565_c0_seq1	1.56082e-10	38	2159
GO:0055114	oxidation-reduction process	Process	Q96520	comp5784_c0_seq7	1.56082e-10	38	2159
GO:0055114	oxidation-reduction process	Process	Q9FUJ3	comp820_c0_seq1	1.56082e-10	38	2159
GO:0098655	cation transmembrane transport	Process	Q9FFD0	comp24184_c0_seq1	1.44732e-05	12	491
GO:0098655	cation transmembrane transport	Process	Q9FKP1	comp4026_c0_seq1	1.44732e-05	12	491
GO:0098655	cation transmembrane transport	Process	Q9SYG9	comp6962_c0_seq3	1.44732e-05	12	491
GO:0098655	cation transmembrane transport	Process	Q8LBI9	comp2260_c1_seq2	1.44732e-05	12	491
GO:0098655	cation transmembrane transport	Process	Q9SYG9	comp6962_c0_seq1	1.44732e-05	12	491
GO:0098655	cation transmembrane transport	Process	Q8GXR2	comp19004_c0_seq1	1.44732e-05	12	491
GO:0098655	cation transmembrane transport	Process	Q494P0	comp21778_c0_seq6	1.44732e-05	12	491
GO:0098655	cation transmembrane transport	Process	Q9FKP1	comp6962_c0_seq2	1.44732e-05	12	491
GO:0098655	cation transmembrane transport	Process	Q8LBI9	comp2260_c1_seq1	1.44732e-05	12	491
GO:0098655	cation transmembrane transport	Process	Q9FKP1	comp6962_c0_seq4	1.44732e-05	12	491
GO:0098655	cation transmembrane transport	Process	Q8LBI9	comp2260_c1_seq5	1.44732e-05	12	491
GO:0098655	cation transmembrane transport	Process	Q9C757	comp1817_c0_seq3	1.44732e-05	12	491
GO:0098712	L-glutamate import across plasma membrane	Process	Q42400	comp4969_c0_seq2	0.000414699	2	6
GO:0098712	L-glutamate import across plasma membrane	Process	Q42400	comp4969_c0_seq1	0.000414699	2	6
GO:2000027	regulation of organ morphogenesis	Process	Q42371	comp1401_c0_seq4	2.39416e-07	4	11
GO:2000027	regulation of organ morphogenesis	Process	Q42371	comp1401_c0_seq3	2.39416e-07	4	11
GO:2000027	regulation of organ morphogenesis	Process	Q42371	comp1401_c0_seq9	2.39416e-07	4	11
GO:2000027	regulation of organ morphogenesis	Process	Q42371	comp1401_c0_seq14	2.39416e-07	4	11

## Sheet: GO_slim
transcript	GO_Type	Slim_GO_ID	Slim_GO_Name	Input_GOID	Input_GO_Name	subjectid	description	species
comp10063_c0_seq1	F	GO:0004871	signal transducer activity	GO:0004675	transmembrane receptor protein serine/threonine kinase activity	sp|Q9LHP4|RCH2_ARATH	Receptor-like protein kinase 2	Arabidopsis thaliana
comp10063_c0_seq1	P	GO:0009987	cellular process	GO:0009755	hormone-mediated signaling pathway	sp|Q9LHP4|RCH2_ARATH	Receptor-like protein kinase 2	Arabidopsis thaliana
comp10063_c0_seq1	F	GO:0004872	receptor activity	GO:0001653	peptide receptor activity	sp|Q9LHP4|RCH2_ARATH	Receptor-like protein kinase 2	Arabidopsis thaliana
comp10063_c0_seq1	F	GO:0004871	signal transducer activity	GO:0001653	peptide receptor activity	sp|Q9LHP4|RCH2_ARATH	Receptor-like protein kinase 2	Arabidopsis thaliana
comp10063_c0_seq1	F	GO:0016301	kinase activity	GO:0004675	transmembrane receptor protein serine/threonine kinase activity	sp|Q9LHP4|RCH2_ARATH	Receptor-like protein kinase 2	Arabidopsis thaliana
comp10063_c0_seq1	P	GO:0008150	biological_process	GO:0010103	stomatal complex morphogenesis	sp|Q9LHP4|RCH2_ARATH	Receptor-like protein kinase 2	Arabidopsis thaliana
comp10063_c0_seq1	C	GO:0005886	plasma membrane	GO:0005886	plasma membrane	sp|Q9LHP4|RCH2_ARATH	Receptor-like protein kinase 2	Arabidopsis thaliana
comp10063_c0_seq1	F	GO:0005515	protein binding	GO:0031625	ubiquitin protein ligase binding	sp|Q9LHP4|RCH2_ARATH	Receptor-like protein kinase 2	Arabidopsis thaliana
comp10063_c0_seq1	P	GO:0009987	cellular process	GO:0046777	protein autophosphorylation	sp|Q9LHP4|RCH2_ARATH	Receptor-like protein kinase 2	Arabidopsis thaliana
comp10063_c0_seq1	P	GO:0007165	signal transduction	GO:0009755	hormone-mediated signaling pathway	sp|Q9LHP4|RCH2_ARATH	Receptor-like protein kinase 2	Arabidopsis thaliana
comp10063_c0_seq1	P	GO:0009791	post-embryonic development	GO:0010103	stomatal complex morphogenesis	sp|Q9LHP4|RCH2_ARATH	Receptor-like protein kinase 2	Arabidopsis thaliana
comp10063_c0_seq1	P	GO:0006464	cellular protein modification process	GO:0046777	protein autophosphorylation	sp|Q9LHP4|RCH2_ARATH	Receptor-like protein kinase 2	Arabidopsis thaliana
comp10063_c0_seq1	C	GO:0005575	cellular_component	GO:0009506	plasmodesma	sp|Q9LHP4|RCH2_ARATH	Receptor-like protein kinase 2	Arabidopsis thaliana
comp10063_c0_seq1	P	GO:0009653	anatomical structure morphogenesis	GO:0010103	stomatal complex morphogenesis	sp|Q9LHP4|RCH2_ARATH	Receptor-like protein kinase 2	Arabidopsis thaliana
comp10063_c0_seq1	P	GO:0008150	biological_process	GO:0009755	hormone-mediated signaling pathway	sp|Q9LHP4|RCH2_ARATH	Receptor-like protein kinase 2	Arabidopsis thaliana
comp10063_c0_seq1	P	GO:0007165	signal transduction	GO:0007169	transmembrane receptor protein tyrosine kinase signaling pathway	sp|Q9LHP4|RCH2_ARATH	Receptor-like protein kinase 2	Arabidopsis thaliana
comp10063_c0_seq1	F	GO:0016740	transferase activity	GO:0004675	transmembrane receptor protein serine/threonine kinase activity	sp|Q9LHP4|RCH2_ARATH	Receptor-like protein kinase 2	Arabidopsis thaliana
comp10063_c0_seq1	P	GO:0009719	response to endogenous stimulus	GO:0009755	hormone-mediated signaling pathway	sp|Q9LHP4|RCH2_ARATH	Receptor-like protein kinase 2	Arabidopsis thaliana
comp10063_c0_seq1	P	GO:0007275	multicellular organismal development	GO:0010103	stomatal complex morphogenesis	sp|Q9LHP4|RCH2_ARATH	Receptor-like protein kinase 2	Arabidopsis thaliana
comp10063_c0_seq1	F	GO:0004872	receptor activity	GO:0004675	transmembrane receptor protein serine/threonine kinase activity	sp|Q9LHP4|RCH2_ARATH	Receptor-like protein kinase 2	Arabidopsis thaliana
comp10063_c0_seq1	P	GO:0008152	metabolic process	GO:0046777	protein autophosphorylation	sp|Q9LHP4|RCH2_ARATH	Receptor-like protein kinase 2	Arabidopsis thaliana
comp10063_c0_seq9	C	GO:0005575	cellular_component	GO:0009506	plasmodesma	sp|Q9LHP4|RCH2_ARATH	Receptor-like protein kinase 2	Arabidopsis thaliana
comp10063_c0_seq9	P	GO:0009653	anatomical structure morphogenesis	GO:0010103	stomatal complex morphogenesis	sp|Q9LHP4|RCH2_ARATH	Receptor-like protein kinase 2	Arabidopsis thaliana
comp10063_c0_seq9	P	GO:0007165	signal transduction	GO:0007169	transmembrane receptor protein tyrosine kinase signaling pathway	sp|Q9LHP4|RCH2_ARATH	Receptor-like protein kinase 2	Arabidopsis thaliana
comp10063_c0_seq9	F	GO:0004871	signal transducer activity	GO:0004675	transmembrane receptor protein serine/threonine kinase activity	sp|Q9LHP4|RCH2_ARATH	Receptor-like protein kinase 2	Arabidopsis thaliana
comp10063_c0_seq9	F	GO:0005515	protein binding	GO:0031625	ubiquitin protein ligase binding	sp|Q9LHP4|RCH2_ARATH	Receptor-like protein kinase 2	Arabidopsis thaliana
comp10063_c0_seq9	P	GO:0009791	post-embryonic development	GO:0010103	stomatal complex morphogenesis	sp|Q9LHP4|RCH2_ARATH	Receptor-like protein kinase 2	Arabidopsis thaliana
comp10063_c0_seq9	P	GO:0008150	biological_process	GO:0009755	hormone-mediated signaling pathway	sp|Q9LHP4|RCH2_ARATH	Receptor-like protein kinase 2	Arabidopsis thaliana
comp10063_c0_seq9	P	GO:0009719	response to endogenous stimulus	GO:0009755	hormone-mediated signaling pathway	sp|Q9LHP4|RCH2_ARATH	Receptor-like protein kinase 2	Arabidopsis thaliana
comp10063_c0_seq9	P	GO:0008152	metabolic process	GO:0046777	protein autophosphorylation	sp|Q9LHP4|RCH2_ARATH	Receptor-like protein kinase 2	Arabidopsis thaliana
comp10063_c0_seq9	P	GO:0008150	biological_process	GO:0010103	stomatal complex morphogenesis	sp|Q9LHP4|RCH2_ARATH	Receptor-like protein kinase 2	Arabidopsis thaliana
comp10063_c0_seq9	F	GO:0004871	signal transducer activity	GO:0001653	peptide receptor activity	sp|Q9LHP4|RCH2_ARATH	Receptor-like protein kinase 2	Arabidopsis thaliana
comp10063_c0_seq9	P	GO:0006464	cellular protein modification process	GO:0046777	protein autophosphorylation	sp|Q9LHP4|RCH2_ARATH	Receptor-like protein kinase 2	Arabidopsis thaliana
comp10063_c0_seq9	F	GO:0004872	receptor activity	GO:0001653	peptide receptor activity	sp|Q9LHP4|RCH2_ARATH	Receptor-like protein kinase 2	Arabidopsis thaliana
comp10063_c0_seq9	F	GO:0004872	receptor activity	GO:0004675	transmembrane receptor protein serine/threonine kinase activity	sp|Q9LHP4|RCH2_ARATH	Receptor-like protein kinase 2	Arabidopsis thaliana
comp10063_c0_seq9	F	GO:0016301	kinase activity	GO:0004675	transmembrane receptor protein serine/threonine kinase activity	sp|Q9LHP4|RCH2_ARATH	Receptor-like protein kinase 2	Arabidopsis thaliana
comp10063_c0_seq9	P	GO:0007275	multicellular organismal development	GO:0010103	stomatal complex morphogenesis	sp|Q9LHP4|RCH2_ARATH	Receptor-like protein kinase 2	Arabidopsis thaliana
comp10063_c0_seq9	P	GO:0009987	cellular process	GO:0009755	hormone-mediated signaling pathway	sp|Q9LHP4|RCH2_ARATH	Receptor-like protein kinase 2	Arabidopsis thaliana
comp10063_c0_seq9	C	GO:0005886	plasma membrane	GO:0005886	plasma membrane	sp|Q9LHP4|RCH2_ARATH	Receptor-like protein kinase 2	Arabidopsis thaliana
comp10063_c0_seq9	P	GO:0009987	cellular process	GO:0046777	protein autophosphorylation	sp|Q9LHP4|RCH2_ARATH	Receptor-like protein kinase 2	Arabidopsis thaliana
comp10063_c0_seq9	P	GO:0007165	signal transduction	GO:0009755	hormone-mediated signaling pathway	sp|Q9LHP4|RCH2_ARATH	Receptor-like protein kinase 2	Arabidopsis thaliana
comp10063_c0_seq9	F	GO:0016740	transferase activity	GO:0004675	transmembrane receptor protein serine/threonine kinase activity	sp|Q9LHP4|RCH2_ARATH	Receptor-like protein kinase 2	Arabidopsis thaliana
comp10159_c0_seq1	C	GO:0005575	cellular_component	GO:0016021	integral component of membrane	sp|Q8VY22|TBL38_ARATH	Protein trichome birefringence-like 38	Arabidopsis thaliana
comp10159_c0_seq1	C	GO:0016020	membrane	GO:0016021	integral component of membrane	sp|Q8VY22|TBL38_ARATH	Protein trichome birefringence-like 38	Arabidopsis thaliana
comp10240_c0_seq1	P	GO:0008150	biological_process	GO:0009414	response to water deprivation	sp|P46897|ATHB7_ARATH	Homeobox-leucine zipper protein ATHB-7	Arabidopsis thaliana
comp10240_c0_seq1	P	GO:0006950	response to stress	GO:0042538	hyperosmotic salinity response	sp|P46897|ATHB7_ARATH	Homeobox-leucine zipper protein ATHB-7	Arabidopsis thaliana
comp10240_c0_seq1	P	GO:0009719	response to endogenous stimulus	GO:0009737	response to abscisic acid	sp|P46897|ATHB7_ARATH	Homeobox-leucine zipper protein ATHB-7	Arabidopsis thaliana
comp10240_c0_seq1	P	GO:0009628	response to abiotic stimulus	GO:0009414	response to water deprivation	sp|P46897|ATHB7_ARATH	Homeobox-leucine zipper protein ATHB-7	Arabidopsis thaliana
comp10240_c0_seq1	P	GO:0008150	biological_process	GO:0009737	response to abscisic acid	sp|P46897|ATHB7_ARATH	Homeobox-leucine zipper protein ATHB-7	Arabidopsis thaliana
comp10240_c0_seq1	F	GO:0003700	transcription factor activity, sequence-specific DNA binding	GO:0003700	transcription factor activity, sequence-specific DNA binding	sp|P46897|ATHB7_ARATH	Homeobox-leucine zipper protein ATHB-7	Arabidopsis thaliana
comp10240_c0_seq1	P	GO:0009628	response to abiotic stimulus	GO:0042538	hyperosmotic salinity response	sp|P46897|ATHB7_ARATH	Homeobox-leucine zipper protein ATHB-7	Arabidopsis thaliana
comp10240_c0_seq1	P	GO:0006950	response to stress	GO:0009414	response to water deprivation	sp|P46897|ATHB7_ARATH	Homeobox-leucine zipper protein ATHB-7	Arabidopsis thaliana
comp10303_c0_seq1	F	GO:0005488	binding	GO:0020037	heme binding	sp|O64989|C90B1_ARATH	Cytochrome P450 90B1	Arabidopsis thaliana
comp10303_c0_seq1	F	GO:0005488	binding	GO:0005506	iron ion binding	sp|O64989|C90B1_ARATH	Cytochrome P450 90B1	Arabidopsis thaliana
comp10303_c0_seq1	C	GO:0005575	cellular_component	GO:0016021	integral component of membrane	sp|O64989|C90B1_ARATH	Cytochrome P450 90B1	Arabidopsis thaliana
comp10303_c0_seq1	C	GO:0016020	membrane	GO:0016021	integral component of membrane	sp|O64989|C90B1_ARATH	Cytochrome P450 90B1	Arabidopsis thaliana
comp10303_c0_seq1	P	GO:0008150	biological_process	GO:0055114	oxidation-reduction process	sp|O64989|C90B1_ARATH	Cytochrome P450 90B1	Arabidopsis thaliana
comp10303_c0_seq1	P	GO:0009719	response to endogenous stimulus	GO:0009753	response to jasmonic acid	sp|O64989|C90B1_ARATH	Cytochrome P450 90B1	Arabidopsis thaliana
comp10303_c0_seq1	P	GO:0008152	metabolic process	GO:0055114	oxidation-reduction process	sp|O64989|C90B1_ARATH	Cytochrome P450 90B1	Arabidopsis thaliana
comp10303_c0_seq1	P	GO:0008150	biological_process	GO:0009753	response to jasmonic acid	sp|O64989|C90B1_ARATH	Cytochrome P450 90B1	Arabidopsis thaliana
comp10457_c0_seq1	P	GO:0008150	biological_process	GO:0009737	response to abscisic acid	sp|Q9LS40|ASPG1_ARATH	Protein ASPARTIC PROTEASE IN GUARD CELL 1	Arabidopsis thaliana
comp10457_c0_seq1	P	GO:0009628	response to abiotic stimulus	GO:0009414	response to water deprivation	sp|Q9LS40|ASPG1_ARATH	Protein ASPARTIC PROTEASE IN GUARD CELL 1	Arabidopsis thaliana
comp10457_c0_seq1	P	GO:0006950	response to stress	GO:0009414	response to water deprivation	sp|Q9LS40|ASPG1_ARATH	Protein ASPARTIC PROTEASE IN GUARD CELL 1	Arabidopsis thaliana
comp10457_c0_seq1	C	GO:0005576	extracellular region	GO:0005576	extracellular region	sp|Q9LS40|ASPG1_ARATH	Protein ASPARTIC PROTEASE IN GUARD CELL 1	Arabidopsis thaliana
comp10457_c0_seq1	P	GO:0009719	response to endogenous stimulus	GO:0009737	response to abscisic acid	sp|Q9LS40|ASPG1_ARATH	Protein ASPARTIC PROTEASE IN GUARD CELL 1	Arabidopsis thaliana
comp10457_c0_seq1	P	GO:0019538	protein metabolic process	GO:0006508	proteolysis	sp|Q9LS40|ASPG1_ARATH	Protein ASPARTIC PROTEASE IN GUARD CELL 1	Arabidopsis thaliana
comp10457_c0_seq1	P	GO:0008150	biological_process	GO:0009414	response to water deprivation	sp|Q9LS40|ASPG1_ARATH	Protein ASPARTIC PROTEASE IN GUARD CELL 1	Arabidopsis thaliana
comp10480_c0_seq1	C	GO:0016020	membrane	GO:0016021	integral component of membrane	sp|Q8VZ13|Y1816_ARATH	Uncharacterized protein At1g08160	Arabidopsis thaliana
comp10480_c0_seq1	C	GO:0005575	cellular_component	GO:0016021	integral component of membrane	sp|Q8VZ13|Y1816_ARATH	Uncharacterized protein At1g08160	Arabidopsis thaliana
comp1053_c0_seq1	C	GO:0005575	cellular_component	GO:0031225	anchored component of membrane	sp|Q9SK27|ENL1_ARATH	Early nodulin-like protein 1	Arabidopsis thaliana
comp1053_c0_seq1	C	GO:0005575	cellular_component	GO:0009506	plasmodesma	sp|Q9SK27|ENL1_ARATH	Early nodulin-like protein 1	Arabidopsis thaliana
comp1053_c0_seq1	C	GO:0016020	membrane	GO:0031225	anchored component of membrane	sp|Q9SK27|ENL1_ARATH	Early nodulin-like protein 1	Arabidopsis thaliana
comp1053_c0_seq1	C	GO:0005886	plasma membrane	GO:0005886	plasma membrane	sp|Q9SK27|ENL1_ARATH	Early nodulin-like protein 1	Arabidopsis thaliana
comp1053_c0_seq1	C	GO:0005576	extracellular region	GO:0005576	extracellular region	sp|Q9SK27|ENL1_ARATH	Early nodulin-like protein 1	Arabidopsis thaliana
comp10709_c0_seq4	F	GO:0003700	transcription factor activity, sequence-specific DNA binding	GO:0003700	transcription factor activity, sequence-specific DNA binding	sp|Q9FKK2|AGL62_ARATH	Agamous-like MADS-box protein AGL62	Arabidopsis thaliana
comp10983_c0_seq1	C	GO:0005886	plasma membrane	GO:0005886	plasma membrane	sp|Q9SH58|MAKR2_ARATH	Probable membrane-associated kinase regulator 2	Arabidopsis thaliana
comp112_c0_seq13	P	GO:0009628	response to abiotic stimulus	GO:0009414	response to water deprivation	sp|P43296|RD19A_ARATH	Cysteine proteinase RD19a	Arabidopsis thaliana
comp112_c0_seq13	P	GO:0006950	response to stress	GO:0009414	response to water deprivation	sp|P43296|RD19A_ARATH	Cysteine proteinase RD19a	Arabidopsis thaliana
comp112_c0_seq13	P	GO:0019538	protein metabolic process	GO:0006508	proteolysis	sp|P43296|RD19A_ARATH	Cysteine proteinase RD19a	Arabidopsis thaliana
comp112_c0_seq13	P	GO:0008150	biological_process	GO:0009414	response to water deprivation	sp|P43296|RD19A_ARATH	Cysteine proteinase RD19a	Arabidopsis thaliana
comp112_c0_seq13	C	GO:0005576	extracellular region	GO:0005576	extracellular region	sp|P43296|RD19A_ARATH	Cysteine proteinase RD19a	Arabidopsis thaliana
comp112_c0_seq13	C	GO:0005773	vacuole	GO:0005773	vacuole	sp|P43296|RD19A_ARATH	Cysteine proteinase RD19a	Arabidopsis thaliana
comp112_c0_seq6	P	GO:0019538	protein metabolic process	GO:0006508	proteolysis	sp|P43295|A494_ARATH	Probable cysteine proteinase A494	Arabidopsis thaliana
comp112_c0_seq6	C	GO:0005576	extracellular region	GO:0005576	extracellular region	sp|P43295|A494_ARATH	Probable cysteine proteinase A494	Arabidopsis thaliana
comp11259_c0_seq1	F	GO:0004871	signal transducer activity	GO:0001653	peptide receptor activity	sp|P43293|NAK_ARATH	Probable serine/threonine-protein kinase NAK	Arabidopsis thaliana
comp11259_c0_seq1	F	GO:0016740	transferase activity	GO:0004675	transmembrane receptor protein serine/threonine kinase activity	sp|P43293|NAK_ARATH	Probable serine/threonine-protein kinase NAK	Arabidopsis thaliana
comp11259_c0_seq1	F	GO:0004871	signal transducer activity	GO:0004675	transmembrane receptor protein serine/threonine kinase activity	sp|P43293|NAK_ARATH	Probable serine/threonine-protein kinase NAK	Arabidopsis thaliana
comp11259_c0_seq1	P	GO:0008150	biological_process	GO:0009755	hormone-mediated signaling pathway	sp|P43293|NAK_ARATH	Probable serine/threonine-protein kinase NAK	Arabidopsis thaliana
comp11259_c0_seq1	P	GO:0009719	response to endogenous stimulus	GO:0009755	hormone-mediated signaling pathway	sp|P43293|NAK_ARATH	Probable serine/threonine-protein kinase NAK	Arabidopsis thaliana
comp11259_c0_seq1	F	GO:0016301	kinase activity	GO:0004675	transmembrane receptor protein serine/threonine kinase activity	sp|P43293|NAK_ARATH	Probable serine/threonine-protein kinase NAK	Arabidopsis thaliana
comp11259_c0_seq1	F	GO:0005515	protein binding	GO:0031625	ubiquitin protein ligase binding	sp|P43293|NAK_ARATH	Probable serine/threonine-protein kinase NAK	Arabidopsis thaliana
comp11259_c0_seq1	F	GO:0004872	receptor activity	GO:0001653	peptide receptor activity	sp|P43293|NAK_ARATH	Probable serine/threonine-protein kinase NAK	Arabidopsis thaliana
comp11259_c0_seq1	P	GO:0008152	metabolic process	GO:0046777	protein autophosphorylation	sp|P43293|NAK_ARATH	Probable serine/threonine-protein kinase NAK	Arabidopsis thaliana
comp11259_c0_seq1	C	GO:0005886	plasma membrane	GO:0005886	plasma membrane	sp|P43293|NAK_ARATH	Probable serine/threonine-protein kinase NAK	Arabidopsis thaliana
comp11259_c0_seq1	P	GO:0007165	signal transduction	GO:0009755	hormone-mediated signaling pathway	sp|P43293|NAK_ARATH	Probable serine/threonine-protein kinase NAK	Arabidopsis thaliana
comp11259_c0_seq1	C	GO:0005575	cellular_component	GO:0009506	plasmodesma	sp|P43293|NAK_ARATH	Probable serine/threonine-protein kinase NAK	Arabidopsis thaliana
comp11259_c0_seq1	P	GO:0006464	cellular protein modification process	GO:0046777	protein autophosphorylation	sp|P43293|NAK_ARATH	Probable serine/threonine-protein kinase NAK	Arabidopsis thaliana
comp11259_c0_seq1	F	GO:0004872	receptor activity	GO:0004675	transmembrane receptor protein serine/threonine kinase activity	sp|P43293|NAK_ARATH	Probable serine/threonine-protein kinase NAK	Arabidopsis thaliana
comp11259_c0_seq1	P	GO:0009987	cellular process	GO:0009755	hormone-mediated signaling pathway	sp|P43293|NAK_ARATH	Probable serine/threonine-protein kinase NAK	Arabidopsis thaliana
comp11259_c0_seq1	P	GO:0009987	cellular process	GO:0046777	protein autophosphorylation	sp|P43293|NAK_ARATH	Probable serine/threonine-protein kinase NAK	Arabidopsis thaliana
comp11267_c0_seq1	F	GO:0005488	binding	GO:0005506	iron ion binding	sp|Q39112|GAOX3_ARATH	Gibberellin 20 oxidase 3	Arabidopsis thaliana
comp11267_c0_seq1	P	GO:0008152	metabolic process	GO:0055114	oxidation-reduction process	sp|Q39112|GAOX3_ARATH	Gibberellin 20 oxidase 3	Arabidopsis thaliana
comp11267_c0_seq1	P	GO:0008150	biological_process	GO:0055114	oxidation-reduction process	sp|Q39112|GAOX3_ARATH	Gibberellin 20 oxidase 3	Arabidopsis thaliana
comp11375_c0_seq1	C	GO:0005576	extracellular region	GO:0005576	extracellular region	sp|Q9SK27|ENL1_ARATH	Early nodulin-like protein 1	Arabidopsis thaliana
comp11375_c0_seq1	C	GO:0005575	cellular_component	GO:0031225	anchored component of membrane	sp|Q9SK27|ENL1_ARATH	Early nodulin-like protein 1	Arabidopsis thaliana
comp11375_c0_seq1	C	GO:0016020	membrane	GO:0031225	anchored component of membrane	sp|Q9SK27|ENL1_ARATH	Early nodulin-like protein 1	Arabidopsis thaliana
comp11375_c0_seq1	C	GO:0005886	plasma membrane	GO:0005886	plasma membrane	sp|Q9SK27|ENL1_ARATH	Early nodulin-like protein 1	Arabidopsis thaliana
comp11375_c0_seq1	C	GO:0005575	cellular_component	GO:0009506	plasmodesma	sp|Q9SK27|ENL1_ARATH	Early nodulin-like protein 1	Arabidopsis thaliana
comp11734_c0_seq1	C	GO:0005575	cellular_component	GO:0016021	integral component of membrane	sp|Q9VCY8|ADRL_DROME	Adiponectin receptor protein	Drosophila melanogaster
comp11734_c0_seq1	C	GO:0016020	membrane	GO:0016021	integral component of membrane	sp|Q9VCY8|ADRL_DROME	Adiponectin receptor protein	Drosophila melanogaster
comp11734_c0_seq1	P	GO:0009719	response to endogenous stimulus	GO:0009755	hormone-mediated signaling pathway	sp|Q9VCY8|ADRL_DROME	Adiponectin receptor protein	Drosophila melanogaster
comp11734_c0_seq1	P	GO:0009987	cellular process	GO:0009755	hormone-mediated signaling pathway	sp|Q9VCY8|ADRL_DROME	Adiponectin receptor protein	Drosophila melanogaster
comp11734_c0_seq1	P	GO:0007165	signal transduction	GO:0009755	hormone-mediated signaling pathway	sp|Q9VCY8|ADRL_DROME	Adiponectin receptor protein	Drosophila melanogaster
comp11734_c0_seq1	P	GO:0008150	biological_process	GO:0009755	hormone-mediated signaling pathway	sp|Q9VCY8|ADRL_DROME	Adiponectin receptor protein	Drosophila melanogaster
comp11761_c0_seq1	C	GO:0016020	membrane	GO:0016021	integral component of membrane	sp|Q9FG35|TBR_ARATH	Protein trichome birefringence	Arabidopsis thaliana
comp11761_c0_seq1	C	GO:0005575	cellular_component	GO:0016021	integral component of membrane	sp|Q9FG35|TBR_ARATH	Protein trichome birefringence	Arabidopsis thaliana
comp11785_c0_seq5	C	GO:0005773	vacuole	GO:0005773	vacuole	sp|Q8GW72|FUCO1_ARATH	Alpha-L-fucosidase 1	Arabidopsis thaliana
comp11785_c0_seq5	P	GO:0005975	carbohydrate metabolic process	GO:0005975	carbohydrate metabolic process	sp|Q8GW72|FUCO1_ARATH	Alpha-L-fucosidase 1	Arabidopsis thaliana
comp11785_c0_seq5	C	GO:0005576	extracellular region	GO:0005576	extracellular region	sp|Q8GW72|FUCO1_ARATH	Alpha-L-fucosidase 1	Arabidopsis thaliana
comp11785_c0_seq5	C	GO:0005576	extracellular region	GO:0048046	apoplast	sp|Q8GW72|FUCO1_ARATH	Alpha-L-fucosidase 1	Arabidopsis thaliana
comp11879_c0_seq9	F	GO:0016740	transferase activity	GO:0004675	transmembrane receptor protein serine/threonine kinase activity	sp|Q9LYN8|EXS_ARATH	Leucine-rich repeat receptor protein kinase EXS	Arabidopsis thaliana
comp11879_c0_seq9	P	GO:0009653	anatomical structure morphogenesis	GO:0010103	stomatal complex morphogenesis	sp|Q9LYN8|EXS_ARATH	Leucine-rich repeat receptor protein kinase EXS	Arabidopsis thaliana
comp11879_c0_seq9	P	GO:0009791	post-embryonic development	GO:0010103	stomatal complex morphogenesis	sp|Q9LYN8|EXS_ARATH	Leucine-rich repeat receptor protein kinase EXS	Arabidopsis thaliana
comp11879_c0_seq9	F	GO:0016740	transferase activity	GO:0019199	transmembrane receptor protein kinase activity	sp|Q9LYN8|EXS_ARATH	Leucine-rich repeat receptor protein kinase EXS	Arabidopsis thaliana
comp11879_c0_seq9	P	GO:0009719	response to endogenous stimulus	GO:0009755	hormone-mediated signaling pathway	sp|Q9LYN8|EXS_ARATH	Leucine-rich repeat receptor protein kinase EXS	Arabidopsis thaliana
comp11879_c0_seq9	P	GO:0008152	metabolic process	GO:0046777	protein autophosphorylation	sp|Q9LYN8|EXS_ARATH	Leucine-rich repeat receptor protein kinase EXS	Arabidopsis thaliana
comp11879_c0_seq9	P	GO:0008150	biological_process	GO:0010103	stomatal complex morphogenesis	sp|Q9LYN8|EXS_ARATH	Leucine-rich repeat receptor protein kinase EXS	Arabidopsis thaliana
comp11879_c0_seq9	F	GO:0016301	kinase activity	GO:0019199	transmembrane receptor protein kinase activity	sp|Q9LYN8|EXS_ARATH	Leucine-rich repeat receptor protein kinase EXS	Arabidopsis thaliana
comp11879_c0_seq9	P	GO:0007165	signal transduction	GO:0009755	hormone-mediated signaling pathway	sp|Q9LYN8|EXS_ARATH	Leucine-rich repeat receptor protein kinase EXS	Arabidopsis thaliana
comp11879_c0_seq9	C	GO:0005575	cellular_component	GO:0009506	plasmodesma	sp|Q9LYN8|EXS_ARATH	Leucine-rich repeat receptor protein kinase EXS	Arabidopsis thaliana
comp11879_c0_seq9	F	GO:0005515	protein binding	GO:0031625	ubiquitin protein ligase binding	sp|Q9LYN8|EXS_ARATH	Leucine-rich repeat receptor protein kinase EXS	Arabidopsis thaliana
comp11879_c0_seq9	P	GO:0009987	cellular process	GO:0046777	protein autophosphorylation	sp|Q9LYN8|EXS_ARATH	Leucine-rich repeat receptor protein kinase EXS	Arabidopsis thaliana
comp11879_c0_seq9	C	GO:0005886	plasma membrane	GO:0005886	plasma membrane	sp|Q9LYN8|EXS_ARATH	Leucine-rich repeat receptor protein kinase EXS	Arabidopsis thaliana
comp11879_c0_seq9	F	GO:0004871	signal transducer activity	GO:0001653	peptide receptor activity	sp|Q9LYN8|EXS_ARATH	Leucine-rich repeat receptor protein kinase EXS	Arabidopsis thaliana
comp11879_c0_seq9	F	GO:0004872	receptor activity	GO:0004675	transmembrane receptor protein serine/threonine kinase activity	sp|Q9LYN8|EXS_ARATH	Leucine-rich repeat receptor protein kinase EXS	Arabidopsis thaliana
comp11879_c0_seq9	P	GO:0007275	multicellular organismal development	GO:0010103	stomatal complex morphogenesis	sp|Q9LYN8|EXS_ARATH	Leucine-rich repeat receptor protein kinase EXS	Arabidopsis thaliana
comp11879_c0_seq9	F	GO:0016301	kinase activity	GO:0004675	transmembrane receptor protein serine/threonine kinase activity	sp|Q9LYN8|EXS_ARATH	Leucine-rich repeat receptor protein kinase EXS	Arabidopsis thaliana
comp11879_c0_seq9	C	GO:0016020	membrane	GO:0016020	membrane	sp|Q9LYN8|EXS_ARATH	Leucine-rich repeat receptor protein kinase EXS	Arabidopsis thaliana
comp11879_c0_seq9	F	GO:0004871	signal transducer activity	GO:0019199	transmembrane receptor protein kinase activity	sp|Q9LYN8|EXS_ARATH	Leucine-rich repeat receptor protein kinase EXS	Arabidopsis thaliana
comp11879_c0_seq9	P	GO:0008150	biological_process	GO:0009755	hormone-mediated signaling pathway	sp|Q9LYN8|EXS_ARATH	Leucine-rich repeat receptor protein kinase EXS	Arabidopsis thaliana
comp11879_c0_seq9	F	GO:0004871	signal transducer activity	GO:0004675	transmembrane receptor protein serine/threonine kinase activity	sp|Q9LYN8|EXS_ARATH	Leucine-rich repeat receptor protein kinase EXS	Arabidopsis thaliana
comp11879_c0_seq9	P	GO:0009987	cellular process	GO:0009755	hormone-mediated signaling pathway	sp|Q9LYN8|EXS_ARATH	Leucine-rich repeat receptor protein kinase EXS	Arabidopsis thaliana
comp11879_c0_seq9	P	GO:0006464	cellular protein modification process	GO:0046777	protein autophosphorylation	sp|Q9LYN8|EXS_ARATH	Leucine-rich repeat receptor protein kinase EXS	Arabidopsis thaliana
comp11879_c0_seq9	F	GO:0004872	receptor activity	GO:0001653	peptide receptor activity	sp|Q9LYN8|EXS_ARATH	Leucine-rich repeat receptor protein kinase EXS	Arabidopsis thaliana
comp11879_c0_seq9	F	GO:0004872	receptor activity	GO:0019199	transmembrane receptor protein kinase activity	sp|Q9LYN8|EXS_ARATH	Leucine-rich repeat receptor protein kinase EXS	Arabidopsis thaliana
comp1193_c0_seq3	P	GO:0009056	catabolic process	GO:0009823	cytokinin catabolic process	sp|Q67YU0|CKX5_ARATH	Cytokinin dehydrogenase 5	Arabidopsis thaliana
comp1193_c0_seq3	P	GO:0008152	metabolic process	GO:0055114	oxidation-reduction process	sp|Q67YU0|CKX5_ARATH	Cytokinin dehydrogenase 5	Arabidopsis thaliana
comp1193_c0_seq3	F	GO:0003824	catalytic activity	GO:0008762	UDP-N-acetylmuramate dehydrogenase activity	sp|Q67YU0|CKX5_ARATH	Cytokinin dehydrogenase 5	Arabidopsis thaliana
comp1193_c0_seq3	P	GO:0008150	biological_process	GO:0055114	oxidation-reduction process	sp|Q67YU0|CKX5_ARATH	Cytokinin dehydrogenase 5	Arabidopsis thaliana
comp1193_c0_seq3	P	GO:0008150	biological_process	GO:0009753	response to jasmonic acid	sp|Q67YU0|CKX5_ARATH	Cytokinin dehydrogenase 5	Arabidopsis thaliana
comp1193_c0_seq3	C	GO:0005576	extracellular region	GO:0005576	extracellular region	sp|Q67YU0|CKX5_ARATH	Cytokinin dehydrogenase 5	Arabidopsis thaliana
comp1193_c0_seq3	P	GO:0008152	metabolic process	GO:0009823	cytokinin catabolic process	sp|Q67YU0|CKX5_ARATH	Cytokinin dehydrogenase 5	Arabidopsis thaliana
comp1193_c0_seq3	P	GO:0008150	biological_process	GO:0009823	cytokinin catabolic process	sp|Q67YU0|CKX5_ARATH	Cytokinin dehydrogenase 5	Arabidopsis thaliana
comp1193_c0_seq3	F	GO:0003824	catalytic activity	GO:0019139	cytokinin dehydrogenase activity	sp|Q67YU0|CKX5_ARATH	Cytokinin dehydrogenase 5	Arabidopsis thaliana
comp1193_c0_seq3	P	GO:0009719	response to endogenous stimulus	GO:0009753	response to jasmonic acid	sp|Q67YU0|CKX5_ARATH	Cytokinin dehydrogenase 5	Arabidopsis thaliana
comp1193_c0_seq3	P	GO:0009987	cellular process	GO:0009823	cytokinin catabolic process	sp|Q67YU0|CKX5_ARATH	Cytokinin dehydrogenase 5	Arabidopsis thaliana
comp12043_c0_seq1	C	GO:0005576	extracellular region	GO:0005576	extracellular region	sp|Q949Z1|PGLR4_ARATH	Polygalacturonase At1g48100	Arabidopsis thaliana
comp12043_c0_seq1	P	GO:0005975	carbohydrate metabolic process	GO:0005975	carbohydrate metabolic process	sp|Q949Z1|PGLR4_ARATH	Polygalacturonase At1g48100	Arabidopsis thaliana
comp12043_c0_seq1	C	GO:0005618	cell wall	GO:0005618	cell wall	sp|Q949Z1|PGLR4_ARATH	Polygalacturonase At1g48100	Arabidopsis thaliana
comp12043_c0_seq1	F	GO:0016787	hydrolase activity	GO:0004650	polygalacturonase activity	sp|Q949Z1|PGLR4_ARATH	Polygalacturonase At1g48100	Arabidopsis thaliana
comp12043_c0_seq2	C	GO:0005618	cell wall	GO:0005618	cell wall	sp|Q949Z1|PGLR4_ARATH	Polygalacturonase At1g48100	Arabidopsis thaliana
comp12043_c0_seq2	P	GO:0005975	carbohydrate metabolic process	GO:0005975	carbohydrate metabolic process	sp|Q949Z1|PGLR4_ARATH	Polygalacturonase At1g48100	Arabidopsis thaliana
comp12043_c0_seq2	F	GO:0016787	hydrolase activity	GO:0004650	polygalacturonase activity	sp|Q949Z1|PGLR4_ARATH	Polygalacturonase At1g48100	Arabidopsis thaliana
comp12043_c0_seq2	C	GO:0005576	extracellular region	GO:0005576	extracellular region	sp|Q949Z1|PGLR4_ARATH	Polygalacturonase At1g48100	Arabidopsis thaliana
comp12043_c0_seq4	C	GO:0005618	cell wall	GO:0005618	cell wall	sp|Q949Z1|PGLR4_ARATH	Polygalacturonase At1g48100	Arabidopsis thaliana
comp12043_c0_seq4	P	GO:0005975	carbohydrate metabolic process	GO:0005975	carbohydrate metabolic process	sp|Q949Z1|PGLR4_ARATH	Polygalacturonase At1g48100	Arabidopsis thaliana
comp12043_c0_seq4	F	GO:0016787	hydrolase activity	GO:0004650	polygalacturonase activity	sp|Q949Z1|PGLR4_ARATH	Polygalacturonase At1g48100	Arabidopsis thaliana
comp12043_c0_seq4	C	GO:0005576	extracellular region	GO:0005576	extracellular region	sp|Q949Z1|PGLR4_ARATH	Polygalacturonase At1g48100	Arabidopsis thaliana
comp12080_c0_seq1	F	GO:0005215	transporter activity	GO:0015171	amino acid transmembrane transporter activity	sp|Q0WMZ5|OP162_ARATH	Outer envelope pore protein 16-2, chloroplastic	Arabidopsis thaliana
comp12274_c0_seq2	P	GO:0008152	metabolic process	GO:0055114	oxidation-reduction process	sp|Q93ZB9|FACR3_ARATH	Fatty acyl-CoA reductase 3	Arabidopsis thaliana
comp12274_c0_seq2	P	GO:0008152	metabolic process	GO:0010025	wax biosynthetic process	sp|Q93ZB9|FACR3_ARATH	Fatty acyl-CoA reductase 3	Arabidopsis thaliana
comp12274_c0_seq2	P	GO:0009058	biosynthetic process	GO:0010025	wax biosynthetic process	sp|Q93ZB9|FACR3_ARATH	Fatty acyl-CoA reductase 3	Arabidopsis thaliana
comp12274_c0_seq2	P	GO:0008150	biological_process	GO:0055114	oxidation-reduction process	sp|Q93ZB9|FACR3_ARATH	Fatty acyl-CoA reductase 3	Arabidopsis thaliana
comp12508_c0_seq1	F	GO:0016787	hydrolase activity	GO:0004185	serine-type carboxypeptidase activity	sp|P42785|PCP_HUMAN	Lysosomal Pro-X carboxypeptidase	Homo sapiens
comp12508_c0_seq1	P	GO:0019538	protein metabolic process	GO:0006508	proteolysis	sp|P42785|PCP_HUMAN	Lysosomal Pro-X carboxypeptidase	Homo sapiens
comp12508_c0_seq1	C	GO:0005886	plasma membrane	GO:0005886	plasma membrane	sp|P42785|PCP_HUMAN	Lysosomal Pro-X carboxypeptidase	Homo sapiens
comp1252_c0_seq1	C	GO:0016020	membrane	GO:0016020	membrane	sp|Q7KZF4|SND1_HUMAN	Staphylococcal nuclease domain-containing protein 1	Homo sapiens
comp12599_c0_seq1	P	GO:0019538	protein metabolic process	GO:0006508	proteolysis	sp|Q9M099|SCP24_ARATH	Serine carboxypeptidase 24	Arabidopsis thaliana
comp12599_c0_seq1	C	GO:0005576	extracellular region	GO:0005576	extracellular region	sp|Q9M099|SCP24_ARATH	Serine carboxypeptidase 24	Arabidopsis thaliana
comp12599_c0_seq1	F	GO:0016787	hydrolase activity	GO:0004185	serine-type carboxypeptidase activity	sp|Q9M099|SCP24_ARATH	Serine carboxypeptidase 24	Arabidopsis thaliana
comp12652_c0_seq2	C	GO:0016020	membrane	GO:0016021	integral component of membrane	sp|Q9SRM9|ALMT8_ARATH	Aluminum-activated malate transporter 8	Arabidopsis thaliana
comp12652_c0_seq2	C	GO:0005575	cellular_component	GO:0016021	integral component of membrane	sp|Q9SRM9|ALMT8_ARATH	Aluminum-activated malate transporter 8	Arabidopsis thaliana
comp12652_c0_seq3	C	GO:0005886	plasma membrane	GO:0005886	plasma membrane	sp|O49696|ALMTC_ARATH	Aluminum-activated malate transporter 12	Arabidopsis thaliana
comp12652_c0_seq3	C	GO:0005575	cellular_component	GO:0016021	integral component of membrane	sp|O49696|ALMTC_ARATH	Aluminum-activated malate transporter 12	Arabidopsis thaliana
comp12652_c0_seq3	C	GO:0016020	membrane	GO:0016021	integral component of membrane	sp|O49696|ALMTC_ARATH	Aluminum-activated malate transporter 12	Arabidopsis thaliana
comp12691_c0_seq1	F	GO:0003700	transcription factor activity, sequence-specific DNA binding	GO:0003700	transcription factor activity, sequence-specific DNA binding	sp|Q9FIW5|NAC94_ARATH	Putative NAC domain-containing protein 94	Arabidopsis thaliana
comp12951_c0_seq1	P	GO:0009607	response to biotic stimulus	GO:0050832	defense response to fungus	sp|Q9LMA1|FMO1_ARATH	Probable flavin-containing monooxygenase 1	Arabidopsis thaliana
comp12951_c0_seq1	P	GO:0008152	metabolic process	GO:0055114	oxidation-reduction process	sp|Q9LMA1|FMO1_ARATH	Probable flavin-containing monooxygenase 1	Arabidopsis thaliana
comp12951_c0_seq1	P	GO:0008150	biological_process	GO:0055114	oxidation-reduction process	sp|Q9LMA1|FMO1_ARATH	Probable flavin-containing monooxygenase 1	Arabidopsis thaliana
comp12951_c0_seq1	P	GO:0008150	biological_process	GO:0050832	defense response to fungus	sp|Q9LMA1|FMO1_ARATH	Probable flavin-containing monooxygenase 1	Arabidopsis thaliana
comp12951_c0_seq1	P	GO:0009605	response to external stimulus	GO:0050832	defense response to fungus	sp|Q9LMA1|FMO1_ARATH	Probable flavin-containing monooxygenase 1	Arabidopsis thaliana
comp12951_c0_seq1	P	GO:0006950	response to stress	GO:0050832	defense response to fungus	sp|Q9LMA1|FMO1_ARATH	Probable flavin-containing monooxygenase 1	Arabidopsis thaliana
comp13110_c0_seq2	C	GO:0005575	cellular_component	GO:0009506	plasmodesma	sp|Q9SK27|ENL1_ARATH	Early nodulin-like protein 1	Arabidopsis thaliana
comp13110_c0_seq2	C	GO:0005575	cellular_component	GO:0031225	anchored component of membrane	sp|Q9SK27|ENL1_ARATH	Early nodulin-like protein 1	Arabidopsis thaliana
comp13110_c0_seq2	C	GO:0005576	extracellular region	GO:0005576	extracellular region	sp|Q9SK27|ENL1_ARATH	Early nodulin-like protein 1	Arabidopsis thaliana
comp13110_c0_seq2	C	GO:0005886	plasma membrane	GO:0005886	plasma membrane	sp|Q9SK27|ENL1_ARATH	Early nodulin-like protein 1	Arabidopsis thaliana
comp13110_c0_seq2	C	GO:0016020	membrane	GO:0031225	anchored component of membrane	sp|Q9SK27|ENL1_ARATH	Early nodulin-like protein 1	Arabidopsis thaliana
comp1314_c0_seq1	F	GO:0003700	transcription factor activity, sequence-specific DNA binding	GO:0003700	transcription factor activity, sequence-specific DNA binding	sp|Q9SB61|Y4466_ARATH	ZF-HD homeobox protein At4g24660	Arabidopsis thaliana
comp1314_c0_seq1	P	GO:0008150	biological_process	GO:0009737	response to abscisic acid	sp|Q9SB61|Y4466_ARATH	ZF-HD homeobox protein At4g24660	Arabidopsis thaliana
comp1314_c0_seq1	P	GO:0009719	response to endogenous stimulus	GO:0009737	response to abscisic acid	sp|Q9SB61|Y4466_ARATH	ZF-HD homeobox protein At4g24660	Arabidopsis thaliana
comp13167_c0_seq1	P	GO:0008150	biological_process	GO:0055114	oxidation-reduction process	sp|Q9FJD5|LAC17_ARATH	Laccase-17	Arabidopsis thaliana
comp13167_c0_seq1	P	GO:0008152	metabolic process	GO:0055114	oxidation-reduction process	sp|Q9FJD5|LAC17_ARATH	Laccase-17	Arabidopsis thaliana
comp13167_c0_seq1	C	GO:0005576	extracellular region	GO:0005576	extracellular region	sp|Q9FJD5|LAC17_ARATH	Laccase-17	Arabidopsis thaliana
comp13167_c0_seq1	C	GO:0005576	extracellular region	GO:0048046	apoplast	sp|Q9FJD5|LAC17_ARATH	Laccase-17	Arabidopsis thaliana
comp13167_c0_seq2	C	GO:0005576	extracellular region	GO:0005576	extracellular region	sp|O81081|LAC2_ARATH	Laccase-2	Arabidopsis thaliana
comp13167_c0_seq2	P	GO:0006950	response to stress	GO:0009414	response to water deprivation	sp|O81081|LAC2_ARATH	Laccase-2	Arabidopsis thaliana
comp13167_c0_seq2	P	GO:0009628	response to abiotic stimulus	GO:0009414	response to water deprivation	sp|O81081|LAC2_ARATH	Laccase-2	Arabidopsis thaliana
comp13167_c0_seq2	P	GO:0008152	metabolic process	GO:0055114	oxidation-reduction process	sp|O81081|LAC2_ARATH	Laccase-2	Arabidopsis thaliana
comp13167_c0_seq2	C	GO:0005576	extracellular region	GO:0048046	apoplast	sp|O81081|LAC2_ARATH	Laccase-2	Arabidopsis thaliana
comp13167_c0_seq2	P	GO:0008150	biological_process	GO:0055114	oxidation-reduction process	sp|O81081|LAC2_ARATH	Laccase-2	Arabidopsis thaliana
comp13167_c0_seq2	P	GO:0008150	biological_process	GO:0009414	response to water deprivation	sp|O81081|LAC2_ARATH	Laccase-2	Arabidopsis thaliana
comp1340_c0_seq1	C	GO:0005886	plasma membrane	GO:0005886	plasma membrane	sp|Q9C8S6|Y1322_ARATH	C2 domain-containing protein At1g63220	Arabidopsis thaliana
comp13439_c0_seq1	C	GO:0016020	membrane	GO:0016020	membrane	sp|Q8VZG8|Y4885_ARATH	Probable LRR receptor-like serine/threonine-protein kinase At4g08850	Arabidopsis thaliana
comp13439_c0_seq1	P	GO:0009719	response to endogenous stimulus	GO:0009755	hormone-mediated signaling pathway	sp|Q8VZG8|Y4885_ARATH	Probable LRR receptor-like serine/threonine-protein kinase At4g08850	Arabidopsis thaliana
comp13439_c0_seq1	P	GO:0008150	biological_process	GO:0009755	hormone-mediated signaling pathway	sp|Q8VZG8|Y4885_ARATH	Probable LRR receptor-like serine/threonine-protein kinase At4g08850	Arabidopsis thaliana
comp13439_c0_seq1	C	GO:0005575	cellular_component	GO:0016021	integral component of membrane	sp|Q8VZG8|Y4885_ARATH	Probable LRR receptor-like serine/threonine-protein kinase At4g08850	Arabidopsis thaliana
comp13439_c0_seq1	C	GO:0005886	plasma membrane	GO:0005886	plasma membrane	sp|Q8VZG8|Y4885_ARATH	Probable LRR receptor-like serine/threonine-protein kinase At4g08850	Arabidopsis thaliana
comp13439_c0_seq1	P	GO:0006464	cellular protein modification process	GO:0046777	protein autophosphorylation	sp|Q8VZG8|Y4885_ARATH	Probable LRR receptor-like serine/threonine-protein kinase At4g08850	Arabidopsis thaliana
comp13439_c0_seq1	F	GO:0004871	signal transducer activity	GO:0004675	transmembrane receptor protein serine/threonine kinase activity	sp|Q8VZG8|Y4885_ARATH	Probable LRR receptor-like serine/threonine-protein kinase At4g08850	Arabidopsis thaliana
comp13439_c0_seq1	F	GO:0016740	transferase activity	GO:0004675	transmembrane receptor protein serine/threonine kinase activity	sp|Q8VZG8|Y4885_ARATH	Probable LRR receptor-like serine/threonine-protein kinase At4g08850	Arabidopsis thaliana
comp13439_c0_seq1	F	GO:0004871	signal transducer activity	GO:0001653	peptide receptor activity	sp|Q8VZG8|Y4885_ARATH	Probable LRR receptor-like serine/threonine-protein kinase At4g08850	Arabidopsis thaliana
comp13439_c0_seq1	C	GO:0005575	cellular_component	GO:0009506	plasmodesma	sp|Q8VZG8|Y4885_ARATH	Probable LRR receptor-like serine/threonine-protein kinase At4g08850	Arabidopsis thaliana
comp13439_c0_seq1	P	GO:0009987	cellular process	GO:0046777	protein autophosphorylation	sp|Q8VZG8|Y4885_ARATH	Probable LRR receptor-like serine/threonine-protein kinase At4g08850	Arabidopsis thaliana
comp13439_c0_seq1	F	GO:0004872	receptor activity	GO:0004675	transmembrane receptor protein serine/threonine kinase activity	sp|Q8VZG8|Y4885_ARATH	Probable LRR receptor-like serine/threonine-protein kinase At4g08850	Arabidopsis thaliana
comp13439_c0_seq1	P	GO:0007165	signal transduction	GO:0009755	hormone-mediated signaling pathway	sp|Q8VZG8|Y4885_ARATH	Probable LRR receptor-like serine/threonine-protein kinase At4g08850	Arabidopsis thaliana
comp13439_c0_seq1	P	GO:0008152	metabolic process	GO:0046777	protein autophosphorylation	sp|Q8VZG8|Y4885_ARATH	Probable LRR receptor-like serine/threonine-protein kinase At4g08850	Arabidopsis thaliana
comp13439_c0_seq1	F	GO:0005515	protein binding	GO:0031625	ubiquitin protein ligase binding	sp|Q8VZG8|Y4885_ARATH	Probable LRR receptor-like serine/threonine-protein kinase At4g08850	Arabidopsis thaliana
comp13439_c0_seq1	F	GO:0004872	receptor activity	GO:0001653	peptide receptor activity	sp|Q8VZG8|Y4885_ARATH	Probable LRR receptor-like serine/threonine-protein kinase At4g08850	Arabidopsis thaliana
comp13439_c0_seq1	C	GO:0016020	membrane	GO:0016021	integral component of membrane	sp|Q8VZG8|Y4885_ARATH	Probable LRR receptor-like serine/threonine-protein kinase At4g08850	Arabidopsis thaliana
comp13439_c0_seq1	F	GO:0016301	kinase activity	GO:0004675	transmembrane receptor protein serine/threonine kinase activity	sp|Q8VZG8|Y4885_ARATH	Probable LRR receptor-like serine/threonine-protein kinase At4g08850	Arabidopsis thaliana
comp13439_c0_seq1	P	GO:0009987	cellular process	GO:0009755	hormone-mediated signaling pathway	sp|Q8VZG8|Y4885_ARATH	Probable LRR receptor-like serine/threonine-protein kinase At4g08850	Arabidopsis thaliana
comp13548_c0_seq1	P	GO:0006950	response to stress	GO:0009414	response to water deprivation	sp|Q96289|ZAT10_ARATH	Zinc finger protein ZAT10	Arabidopsis thaliana
comp13548_c0_seq1	P	GO:0008150	biological_process	GO:0009753	response to jasmonic acid	sp|Q96289|ZAT10_ARATH	Zinc finger protein ZAT10	Arabidopsis thaliana
comp13548_c0_seq1	F	GO:0003700	transcription factor activity, sequence-specific DNA binding	GO:0003700	transcription factor activity, sequence-specific DNA binding	sp|Q96289|ZAT10_ARATH	Zinc finger protein ZAT10	Arabidopsis thaliana
comp13548_c0_seq1	P	GO:0009719	response to endogenous stimulus	GO:0009737	response to abscisic acid	sp|Q96289|ZAT10_ARATH	Zinc finger protein ZAT10	Arabidopsis thaliana
comp13548_c0_seq1	P	GO:0008150	biological_process	GO:0009414	response to water deprivation	sp|Q96289|ZAT10_ARATH	Zinc finger protein ZAT10	Arabidopsis thaliana
comp13548_c0_seq1	P	GO:0006950	response to stress	GO:0042538	hyperosmotic salinity response	sp|Q96289|ZAT10_ARATH	Zinc finger protein ZAT10	Arabidopsis thaliana
comp13548_c0_seq1	P	GO:0006950	response to stress	GO:0006979	response to oxidative stress	sp|Q96289|ZAT10_ARATH	Zinc finger protein ZAT10	Arabidopsis thaliana
comp13548_c0_seq1	P	GO:0009719	response to endogenous stimulus	GO:0009753	response to jasmonic acid	sp|Q96289|ZAT10_ARATH	Zinc finger protein ZAT10	Arabidopsis thaliana
comp13548_c0_seq1	P	GO:0009628	response to abiotic stimulus	GO:0042538	hyperosmotic salinity response	sp|Q96289|ZAT10_ARATH	Zinc finger protein ZAT10	Arabidopsis thaliana
comp13548_c0_seq1	P	GO:0008150	biological_process	GO:0009737	response to abscisic acid	sp|Q96289|ZAT10_ARATH	Zinc finger protein ZAT10	Arabidopsis thaliana
comp13548_c0_seq1	P	GO:0009628	response to abiotic stimulus	GO:0009414	response to water deprivation	sp|Q96289|ZAT10_ARATH	Zinc finger protein ZAT10	Arabidopsis thaliana
comp13643_c0_seq1	F	GO:0003700	transcription factor activity, sequence-specific DNA binding	GO:0003700	transcription factor activity, sequence-specific DNA binding	sp|Q9FLJ2|NC100_ARATH	NAC domain-containing protein 100	Arabidopsis thaliana
comp13689_c0_seq4	P	GO:0008150	biological_process	GO:0009755	hormone-mediated signaling pathway	sp|C0LGG7|Y1534_ARATH	Probable LRR receptor-like serine/threonine-protein kinase At1g53420	Arabidopsis thaliana
comp13689_c0_seq4	C	GO:0005575	cellular_component	GO:0009506	plasmodesma	sp|C0LGG7|Y1534_ARATH	Probable LRR receptor-like serine/threonine-protein kinase At1g53420	Arabidopsis thaliana
comp13689_c0_seq4	F	GO:0004871	signal transducer activity	GO:0004675	transmembrane receptor protein serine/threonine kinase activity	sp|C0LGG7|Y1534_ARATH	Probable LRR receptor-like serine/threonine-protein kinase At1g53420	Arabidopsis thaliana
comp13689_c0_seq4	P	GO:0009987	cellular process	GO:0046777	protein autophosphorylation	sp|C0LGG7|Y1534_ARATH	Probable LRR receptor-like serine/threonine-protein kinase At1g53420	Arabidopsis thaliana
comp13689_c0_seq4	C	GO:0005886	plasma membrane	GO:0005886	plasma membrane	sp|C0LGG7|Y1534_ARATH	Probable LRR receptor-like serine/threonine-protein kinase At1g53420	Arabidopsis thaliana
comp13689_c0_seq4	P	GO:0007165	signal transduction	GO:0009755	hormone-mediated signaling pathway	sp|C0LGG7|Y1534_ARATH	Probable LRR receptor-like serine/threonine-protein kinase At1g53420	Arabidopsis thaliana
comp13689_c0_seq4	P	GO:0009987	cellular process	GO:0009755	hormone-mediated signaling pathway	sp|C0LGG7|Y1534_ARATH	Probable LRR receptor-like serine/threonine-protein kinase At1g53420	Arabidopsis thaliana
comp13689_c0_seq4	P	GO:0006464	cellular protein modification process	GO:0046777	protein autophosphorylation	sp|C0LGG7|Y1534_ARATH	Probable LRR receptor-like serine/threonine-protein kinase At1g53420	Arabidopsis thaliana
comp13689_c0_seq4	P	GO:0008152	metabolic process	GO:0046777	protein autophosphorylation	sp|C0LGG7|Y1534_ARATH	Probable LRR receptor-like serine/threonine-protein kinase At1g53420	Arabidopsis thaliana
comp13689_c0_seq4	P	GO:0007165	signal transduction	GO:0007169	transmembrane receptor protein tyrosine kinase signaling pathway	sp|C0LGG7|Y1534_ARATH	Probable LRR receptor-like serine/threonine-protein kinase At1g53420	Arabidopsis thaliana
comp13689_c0_seq4	F	GO:0005515	protein binding	GO:0031625	ubiquitin protein ligase binding	sp|C0LGG7|Y1534_ARATH	Probable LRR receptor-like serine/threonine-protein kinase At1g53420	Arabidopsis thaliana
comp13689_c0_seq4	F	GO:0016740	transferase activity	GO:0004675	transmembrane receptor protein serine/threonine kinase activity	sp|C0LGG7|Y1534_ARATH	Probable LRR receptor-like serine/threonine-protein kinase At1g53420	Arabidopsis thaliana
comp13689_c0_seq4	P	GO:0009719	response to endogenous stimulus	GO:0009755	hormone-mediated signaling pathway	sp|C0LGG7|Y1534_ARATH	Probable LRR receptor-like serine/threonine-protein kinase At1g53420	Arabidopsis thaliana
comp13689_c0_seq4	F	GO:0004871	signal transducer activity	GO:0001653	peptide receptor activity	sp|C0LGG7|Y1534_ARATH	Probable LRR receptor-like serine/threonine-protein kinase At1g53420	Arabidopsis thaliana
comp13689_c0_seq4	F	GO:0004872	receptor activity	GO:0004675	transmembrane receptor protein serine/threonine kinase activity	sp|C0LGG7|Y1534_ARATH	Probable LRR receptor-like serine/threonine-protein kinase At1g53420	Arabidopsis thaliana
comp13689_c0_seq4	F	GO:0004872	receptor activity	GO:0001653	peptide receptor activity	sp|C0LGG7|Y1534_ARATH	Probable LRR receptor-like serine/threonine-protein kinase At1g53420	Arabidopsis thaliana
comp13689_c0_seq4	F	GO:0016301	kinase activity	GO:0004675	transmembrane receptor protein serine/threonine kinase activity	sp|C0LGG7|Y1534_ARATH	Probable LRR receptor-like serine/threonine-protein kinase At1g53420	Arabidopsis thaliana
comp13842_c0_seq1	F	GO:0003700	transcription factor activity, sequence-specific DNA binding	GO:0003700	transcription factor activity, sequence-specific DNA binding	sp|Q9C7T4|BH096_ARATH	Transcription factor bHLH96	Arabidopsis thaliana
comp14_c1_seq9	P	GO:0005975	carbohydrate metabolic process	GO:0005975	carbohydrate metabolic process	sp|Q9SCW1|BGAL1_ARATH	Beta-galactosidase 1	Arabidopsis thaliana
comp14_c1_seq9	C	GO:0005575	cellular_component	GO:0009506	plasmodesma	sp|Q9SCW1|BGAL1_ARATH	Beta-galactosidase 1	Arabidopsis thaliana
comp14_c1_seq9	F	GO:0016787	hydrolase activity	GO:0004565	beta-galactosidase activity	sp|Q9SCW1|BGAL1_ARATH	Beta-galactosidase 1	Arabidopsis thaliana
comp14_c1_seq9	C	GO:0005576	extracellular region	GO:0005576	extracellular region	sp|Q9SCW1|BGAL1_ARATH	Beta-galactosidase 1	Arabidopsis thaliana
comp14_c1_seq9	P	GO:0008150	biological_process	GO:0042744	hydrogen peroxide catabolic process	sp|Q9SCW1|BGAL1_ARATH	Beta-galactosidase 1	Arabidopsis thaliana
comp14_c1_seq9	C	GO:0005576	extracellular region	GO:0048046	apoplast	sp|Q9SCW1|BGAL1_ARATH	Beta-galactosidase 1	Arabidopsis thaliana
comp14_c1_seq9	C	GO:0005618	cell wall	GO:0009505	plant-type cell wall	sp|Q9SCW1|BGAL1_ARATH	Beta-galactosidase 1	Arabidopsis thaliana
comp14_c1_seq9	P	GO:0009056	catabolic process	GO:0042744	hydrogen peroxide catabolic process	sp|Q9SCW1|BGAL1_ARATH	Beta-galactosidase 1	Arabidopsis thaliana
comp14_c1_seq9	C	GO:0005618	cell wall	GO:0005618	cell wall	sp|Q9SCW1|BGAL1_ARATH	Beta-galactosidase 1	Arabidopsis thaliana
comp14_c1_seq9	P	GO:0009987	cellular process	GO:0042744	hydrogen peroxide catabolic process	sp|Q9SCW1|BGAL1_ARATH	Beta-galactosidase 1	Arabidopsis thaliana
comp14_c1_seq9	C	GO:0005773	vacuole	GO:0005773	vacuole	sp|Q9SCW1|BGAL1_ARATH	Beta-galactosidase 1	Arabidopsis thaliana
comp14_c1_seq9	P	GO:0008152	metabolic process	GO:0042744	hydrogen peroxide catabolic process	sp|Q9SCW1|BGAL1_ARATH	Beta-galactosidase 1	Arabidopsis thaliana
comp1401_c0_seq14	P	GO:0040007	growth	GO:0001558	regulation of cell growth	sp|Q42371|ERECT_ARATH	LRR receptor-like serine/threonine-protein kinase ERECTA	Arabidopsis thaliana
comp1401_c0_seq14	F	GO:0004872	receptor activity	GO:0001653	peptide receptor activity	sp|Q42371|ERECT_ARATH	LRR receptor-like serine/threonine-protein kinase ERECTA	Arabidopsis thaliana
comp1401_c0_seq14	P	GO:0008150	biological_process	GO:0010148	transpiration	sp|Q42371|ERECT_ARATH	LRR receptor-like serine/threonine-protein kinase ERECTA	Arabidopsis thaliana
comp1401_c0_seq14	P	GO:0009987	cellular process	GO:0008356	asymmetric cell division	sp|Q42371|ERECT_ARATH	LRR receptor-like serine/threonine-protein kinase ERECTA	Arabidopsis thaliana
comp1401_c0_seq14	C	GO:0005575	cellular_component	GO:0009506	plasmodesma	sp|Q42371|ERECT_ARATH	LRR receptor-like serine/threonine-protein kinase ERECTA	Arabidopsis thaliana
comp1401_c0_seq14	F	GO:0004872	receptor activity	GO:0004675	transmembrane receptor protein serine/threonine kinase activity	sp|Q42371|ERECT_ARATH	LRR receptor-like serine/threonine-protein kinase ERECTA	Arabidopsis thaliana
comp1401_c0_seq14	P	GO:0008150	biological_process	GO:0010103	stomatal complex morphogenesis	sp|Q42371|ERECT_ARATH	LRR receptor-like serine/threonine-protein kinase ERECTA	Arabidopsis thaliana
comp1401_c0_seq14	P	GO:0009719	response to endogenous stimulus	GO:0009755	hormone-mediated signaling pathway	sp|Q42371|ERECT_ARATH	LRR receptor-like serine/threonine-protein kinase ERECTA	Arabidopsis thaliana
comp1401_c0_seq14	F	GO:0016301	kinase activity	GO:0019199	transmembrane receptor protein kinase activity	sp|Q42371|ERECT_ARATH	LRR receptor-like serine/threonine-protein kinase ERECTA	Arabidopsis thaliana
comp1401_c0_seq14	P	GO:0006464	cellular protein modification process	GO:0046777	protein autophosphorylation	sp|Q42371|ERECT_ARATH	LRR receptor-like serine/threonine-protein kinase ERECTA	Arabidopsis thaliana
comp1401_c0_seq14	F	GO:0016740	transferase activity	GO:0019199	transmembrane receptor protein kinase activity	sp|Q42371|ERECT_ARATH	LRR receptor-like serine/threonine-protein kinase ERECTA	Arabidopsis thaliana
comp1401_c0_seq14	P	GO:0040007	growth	GO:0010075	regulation of meristem growth	sp|Q42371|ERECT_ARATH	LRR receptor-like serine/threonine-protein kinase ERECTA	Arabidopsis thaliana
comp1401_c0_seq14	P	GO:0007275	multicellular organismal development	GO:2000027	regulation of organ morphogenesis	sp|Q42371|ERECT_ARATH	LRR receptor-like serine/threonine-protein kinase ERECTA	Arabidopsis thaliana
comp1401_c0_seq14	P	GO:0009653	anatomical structure morphogenesis	GO:0048281	inflorescence morphogenesis	sp|Q42371|ERECT_ARATH	LRR receptor-like serine/threonine-protein kinase ERECTA	Arabidopsis thaliana
comp1401_c0_seq14	P	GO:0008150	biological_process	GO:2000027	regulation of organ morphogenesis	sp|Q42371|ERECT_ARATH	LRR receptor-like serine/threonine-protein kinase ERECTA	Arabidopsis thaliana
comp1401_c0_seq14	P	GO:0008150	biological_process	GO:0048281	inflorescence morphogenesis	sp|Q42371|ERECT_ARATH	LRR receptor-like serine/threonine-protein kinase ERECTA	Arabidopsis thaliana
comp1401_c0_seq14	P	GO:0008150	biological_process	GO:0030155	regulation of cell adhesion	sp|Q42371|ERECT_ARATH	LRR receptor-like serine/threonine-protein kinase ERECTA	Arabidopsis thaliana
comp1401_c0_seq14	F	GO:0005515	protein binding	GO:0031625	ubiquitin protein ligase binding	sp|Q42371|ERECT_ARATH	LRR receptor-like serine/threonine-protein kinase ERECTA	Arabidopsis thaliana
comp1401_c0_seq14	C	GO:0005886	plasma membrane	GO:0005886	plasma membrane	sp|Q42371|ERECT_ARATH	LRR receptor-like serine/threonine-protein kinase ERECTA	Arabidopsis thaliana
comp1401_c0_seq14	F	GO:0004872	receptor activity	GO:0019199	transmembrane receptor protein kinase activity	sp|Q42371|ERECT_ARATH	LRR receptor-like serine/threonine-protein kinase ERECTA	Arabidopsis thaliana
comp1401_c0_seq14	P	GO:0007275	multicellular organismal development	GO:0010075	regulation of meristem growth	sp|Q42371|ERECT_ARATH	LRR receptor-like serine/threonine-protein kinase ERECTA	Arabidopsis thaliana
comp1401_c0_seq14	P	GO:0016049	cell growth	GO:0001558	regulation of cell growth	sp|Q42371|ERECT_ARATH	LRR receptor-like serine/threonine-protein kinase ERECTA	Arabidopsis thaliana
comp1401_c0_seq14	P	GO:0008150	biological_process	GO:0009755	hormone-mediated signaling pathway	sp|Q42371|ERECT_ARATH	LRR receptor-like serine/threonine-protein kinase ERECTA	Arabidopsis thaliana
comp1401_c0_seq14	P	GO:0008152	metabolic process	GO:0031540	regulation of anthocyanin biosynthetic process	sp|Q42371|ERECT_ARATH	LRR receptor-like serine/threonine-protein kinase ERECTA	Arabidopsis thaliana
comp1401_c0_seq14	F	GO:0004871	signal transducer activity	GO:0019199	transmembrane receptor protein kinase activity	sp|Q42371|ERECT_ARATH	LRR receptor-like serine/threonine-protein kinase ERECTA	Arabidopsis thaliana
comp1401_c0_seq14	P	GO:0007275	multicellular organismal development	GO:0048281	inflorescence morphogenesis	sp|Q42371|ERECT_ARATH	LRR receptor-like serine/threonine-protein kinase ERECTA	Arabidopsis thaliana
comp1401_c0_seq14	P	GO:0009987	cellular process	GO:0030155	regulation of cell adhesion	sp|Q42371|ERECT_ARATH	LRR receptor-like serine/threonine-protein kinase ERECTA	Arabidopsis thaliana
comp1401_c0_seq14	C	GO:0005576	extracellular region	GO:0005576	extracellular region	sp|Q42371|ERECT_ARATH	LRR receptor-like serine/threonine-protein kinase ERECTA	Arabidopsis thaliana
comp1401_c0_seq14	P	GO:0006950	response to stress	GO:0050832	defense response to fungus	sp|Q42371|ERECT_ARATH	LRR receptor-like serine/threonine-protein kinase ERECTA	Arabidopsis thaliana
comp1401_c0_seq14	P	GO:0008150	biological_process	GO:0001558	regulation of cell growth	sp|Q42371|ERECT_ARATH	LRR receptor-like serine/threonine-protein kinase ERECTA	Arabidopsis thaliana
comp1401_c0_seq14	P	GO:0009987	cellular process	GO:0001558	regulation of cell growth	sp|Q42371|ERECT_ARATH	LRR receptor-like serine/threonine-protein kinase ERECTA	Arabidopsis thaliana
comp1401_c0_seq14	P	GO:0008150	biological_process	GO:0008356	asymmetric cell division	sp|Q42371|ERECT_ARATH	LRR receptor-like serine/threonine-protein kinase ERECTA	Arabidopsis thaliana
comp1401_c0_seq14	P	GO:0009653	anatomical structure morphogenesis	GO:0010103	stomatal complex morphogenesis	sp|Q42371|ERECT_ARATH	LRR receptor-like serine/threonine-protein kinase ERECTA	Arabidopsis thaliana
comp1401_c0_seq14	P	GO:0008150	biological_process	GO:0010075	regulation of meristem growth	sp|Q42371|ERECT_ARATH	LRR receptor-like serine/threonine-protein kinase ERECTA	Arabidopsis thaliana
comp1401_c0_seq14	P	GO:0009987	cellular process	GO:0009755	hormone-mediated signaling pathway	sp|Q42371|ERECT_ARATH	LRR receptor-like serine/threonine-protein kinase ERECTA	Arabidopsis thaliana
comp1401_c0_seq14	P	GO:0009605	response to external stimulus	GO:0050832	defense response to fungus	sp|Q42371|ERECT_ARATH	LRR receptor-like serine/threonine-protein kinase ERECTA	Arabidopsis thaliana
comp1401_c0_seq14	P	GO:0016043	cellular component organization	GO:0001558	regulation of cell growth	sp|Q42371|ERECT_ARATH	LRR receptor-like serine/threonine-protein kinase ERECTA	Arabidopsis thaliana
comp1401_c0_seq14	P	GO:0008150	biological_process	GO:0050832	defense response to fungus	sp|Q42371|ERECT_ARATH	LRR receptor-like serine/threonine-protein kinase ERECTA	Arabidopsis thaliana
comp1401_c0_seq14	F	GO:0004871	signal transducer activity	GO:0004675	transmembrane receptor protein serine/threonine kinase activity	sp|Q42371|ERECT_ARATH	LRR receptor-like serine/threonine-protein kinase ERECTA	Arabidopsis thaliana
comp1401_c0_seq14	P	GO:0009987	cellular process	GO:0009664	plant-type cell wall organization	sp|Q42371|ERECT_ARATH	LRR receptor-like serine/threonine-protein kinase ERECTA	Arabidopsis thaliana
comp1401_c0_seq14	P	GO:0009653	anatomical structure morphogenesis	GO:2000027	regulation of organ morphogenesis	sp|Q42371|ERECT_ARATH	LRR receptor-like serine/threonine-protein kinase ERECTA	Arabidopsis thaliana
comp1401_c0_seq14	P	GO:0009791	post-embryonic development	GO:0010103	stomatal complex morphogenesis	sp|Q42371|ERECT_ARATH	LRR receptor-like serine/threonine-protein kinase ERECTA	Arabidopsis thaliana
comp1401_c0_seq14	P	GO:0009058	biosynthetic process	GO:0031540	regulation of anthocyanin biosynthetic process	sp|Q42371|ERECT_ARATH	LRR receptor-like serine/threonine-protein kinase ERECTA	Arabidopsis thaliana
comp1401_c0_seq14	P	GO:0008152	metabolic process	GO:0046777	protein autophosphorylation	sp|Q42371|ERECT_ARATH	LRR receptor-like serine/threonine-protein kinase ERECTA	Arabidopsis thaliana
comp1401_c0_seq14	P	GO:0006810	transport	GO:0010148	transpiration	sp|Q42371|ERECT_ARATH	LRR receptor-like serine/threonine-protein kinase ERECTA	Arabidopsis thaliana
comp1401_c0_seq14	F	GO:0016301	kinase activity	GO:0004675	transmembrane receptor protein serine/threonine kinase activity	sp|Q42371|ERECT_ARATH	LRR receptor-like serine/threonine-protein kinase ERECTA	Arabidopsis thaliana
comp1401_c0_seq14	P	GO:0008150	biological_process	GO:0031540	regulation of anthocyanin biosynthetic process	sp|Q42371|ERECT_ARATH	LRR receptor-like serine/threonine-protein kinase ERECTA	Arabidopsis thaliana
comp1401_c0_seq14	P	GO:0007275	multicellular organismal development	GO:0010103	stomatal complex morphogenesis	sp|Q42371|ERECT_ARATH	LRR receptor-like serine/threonine-protein kinase ERECTA	Arabidopsis thaliana
comp1401_c0_seq14	P	GO:0009791	post-embryonic development	GO:0048281	inflorescence morphogenesis	sp|Q42371|ERECT_ARATH	LRR receptor-like serine/threonine-protein kinase ERECTA	Arabidopsis thaliana
comp1401_c0_seq14	P	GO:0016043	cellular component organization	GO:0009664	plant-type cell wall organization	sp|Q42371|ERECT_ARATH	LRR receptor-like serine/threonine-protein kinase ERECTA	Arabidopsis thaliana
comp1401_c0_seq14	F	GO:0016740	transferase activity	GO:0004675	transmembrane receptor protein serine/threonine kinase activity	sp|Q42371|ERECT_ARATH	LRR receptor-like serine/threonine-protein kinase ERECTA	Arabidopsis thaliana
comp1401_c0_seq14	P	GO:0007165	signal transduction	GO:0009755	hormone-mediated signaling pathway	sp|Q42371|ERECT_ARATH	LRR receptor-like serine/threonine-protein kinase ERECTA	Arabidopsis thaliana
comp1401_c0_seq14	F	GO:0004871	signal transducer activity	GO:0001653	peptide receptor activity	sp|Q42371|ERECT_ARATH	LRR receptor-like serine/threonine-protein kinase ERECTA	Arabidopsis thaliana
comp1401_c0_seq14	P	GO:0009987	cellular process	GO:0046777	protein autophosphorylation	sp|Q42371|ERECT_ARATH	LRR receptor-like serine/threonine-protein kinase ERECTA	Arabidopsis thaliana
comp1401_c0_seq14	P	GO:0009607	response to biotic stimulus	GO:0050832	defense response to fungus	sp|Q42371|ERECT_ARATH	LRR receptor-like serine/threonine-protein kinase ERECTA	Arabidopsis thaliana
comp1401_c0_seq3	P	GO:0008150	biological_process	GO:0030155	regulation of cell adhesion	sp|Q42371|ERECT_ARATH	LRR receptor-like serine/threonine-protein kinase ERECTA	Arabidopsis thaliana
comp1401_c0_seq3	P	GO:0008150	biological_process	GO:0001558	regulation of cell growth	sp|Q42371|ERECT_ARATH	LRR receptor-like serine/threonine-protein kinase ERECTA	Arabidopsis thaliana
comp1401_c0_seq3	P	GO:0009987	cellular process	GO:0008356	asymmetric cell division	sp|Q42371|ERECT_ARATH	LRR receptor-like serine/threonine-protein kinase ERECTA	Arabidopsis thaliana
comp1401_c0_seq3	P	GO:0006950	response to stress	GO:0050832	defense response to fungus	sp|Q42371|ERECT_ARATH	LRR receptor-like serine/threonine-protein kinase ERECTA	Arabidopsis thaliana
comp1401_c0_seq3	P	GO:0008150	biological_process	GO:0009755	hormone-mediated signaling pathway	sp|Q42371|ERECT_ARATH	LRR receptor-like serine/threonine-protein kinase ERECTA	Arabidopsis thaliana
comp1401_c0_seq3	P	GO:0008150	biological_process	GO:0010103	stomatal complex morphogenesis	sp|Q42371|ERECT_ARATH	LRR receptor-like serine/threonine-protein kinase ERECTA	Arabidopsis thaliana
comp1401_c0_seq3	F	GO:0005515	protein binding	GO:0031625	ubiquitin protein ligase binding	sp|Q42371|ERECT_ARATH	LRR receptor-like serine/threonine-protein kinase ERECTA	Arabidopsis thaliana
comp1401_c0_seq3	P	GO:0009987	cellular process	GO:0046777	protein autophosphorylation	sp|Q42371|ERECT_ARATH	LRR receptor-like serine/threonine-protein kinase ERECTA	Arabidopsis thaliana
comp1401_c0_seq3	P	GO:0008150	biological_process	GO:0010075	regulation of meristem growth	sp|Q42371|ERECT_ARATH	LRR receptor-like serine/threonine-protein kinase ERECTA	Arabidopsis thaliana
comp1401_c0_seq3	P	GO:0007165	signal transduction	GO:0009755	hormone-mediated signaling pathway	sp|Q42371|ERECT_ARATH	LRR receptor-like serine/threonine-protein kinase ERECTA	Arabidopsis thaliana
comp1401_c0_seq3	C	GO:0005575	cellular_component	GO:0009506	plasmodesma	sp|Q42371|ERECT_ARATH	LRR receptor-like serine/threonine-protein kinase ERECTA	Arabidopsis thaliana
comp1401_c0_seq3	F	GO:0016740	transferase activity	GO:0019199	transmembrane receptor protein kinase activity	sp|Q42371|ERECT_ARATH	LRR receptor-like serine/threonine-protein kinase ERECTA	Arabidopsis thaliana
comp1401_c0_seq3	F	GO:0004871	signal transducer activity	GO:0019199	transmembrane receptor protein kinase activity	sp|Q42371|ERECT_ARATH	LRR receptor-like serine/threonine-protein kinase ERECTA	Arabidopsis thaliana
comp1401_c0_seq3	F	GO:0004871	signal transducer activity	GO:0004675	transmembrane receptor protein serine/threonine kinase activity	sp|Q42371|ERECT_ARATH	LRR receptor-like serine/threonine-protein kinase ERECTA	Arabidopsis thaliana
comp1401_c0_seq3	P	GO:0007275	multicellular organismal development	GO:2000027	regulation of organ morphogenesis	sp|Q42371|ERECT_ARATH	LRR receptor-like serine/threonine-protein kinase ERECTA	Arabidopsis thaliana
comp1401_c0_seq3	P	GO:0007275	multicellular organismal development	GO:0010103	stomatal complex morphogenesis	sp|Q42371|ERECT_ARATH	LRR receptor-like serine/threonine-protein kinase ERECTA	Arabidopsis thaliana
comp1401_c0_seq3	P	GO:0009605	response to external stimulus	GO:0050832	defense response to fungus	sp|Q42371|ERECT_ARATH	LRR receptor-like serine/threonine-protein kinase ERECTA	Arabidopsis thaliana
comp1401_c0_seq3	P	GO:0009987	cellular process	GO:0030155	regulation of cell adhesion	sp|Q42371|ERECT_ARATH	LRR receptor-like serine/threonine-protein kinase ERECTA	Arabidopsis thaliana
comp1401_c0_seq3	P	GO:0009987	cellular process	GO:0009755	hormone-mediated signaling pathway	sp|Q42371|ERECT_ARATH	LRR receptor-like serine/threonine-protein kinase ERECTA	Arabidopsis thaliana
comp1401_c0_seq3	P	GO:0009653	anatomical structure morphogenesis	GO:0048281	inflorescence morphogenesis	sp|Q42371|ERECT_ARATH	LRR receptor-like serine/threonine-protein kinase ERECTA	Arabidopsis thaliana
comp1401_c0_seq3	P	GO:0008152	metabolic process	GO:0031540	regulation of anthocyanin biosynthetic process	sp|Q42371|ERECT_ARATH	LRR receptor-like serine/threonine-protein kinase ERECTA	Arabidopsis thaliana
comp1401_c0_seq3	P	GO:0008150	biological_process	GO:0050832	defense response to fungus	sp|Q42371|ERECT_ARATH	LRR receptor-like serine/threonine-protein kinase ERECTA	Arabidopsis thaliana
comp1401_c0_seq3	C	GO:0005886	plasma membrane	GO:0005886	plasma membrane	sp|Q42371|ERECT_ARATH	LRR receptor-like serine/threonine-protein kinase ERECTA	Arabidopsis thaliana
comp1401_c0_seq3	F	GO:0004871	signal transducer activity	GO:0001653	peptide receptor activity	sp|Q42371|ERECT_ARATH	LRR receptor-like serine/threonine-protein kinase ERECTA	Arabidopsis thaliana
comp1401_c0_seq3	P	GO:0009987	cellular process	GO:0009664	plant-type cell wall organization	sp|Q42371|ERECT_ARATH	LRR receptor-like serine/threonine-protein kinase ERECTA	Arabidopsis thaliana
comp1401_c0_seq3	P	GO:0009719	response to endogenous stimulus	GO:0009755	hormone-mediated signaling pathway	sp|Q42371|ERECT_ARATH	LRR receptor-like serine/threonine-protein kinase ERECTA	Arabidopsis thaliana
comp1401_c0_seq3	F	GO:0016740	transferase activity	GO:0004675	transmembrane receptor protein serine/threonine kinase activity	sp|Q42371|ERECT_ARATH	LRR receptor-like serine/threonine-protein kinase ERECTA	Arabidopsis thaliana
comp1401_c0_seq3	P	GO:0007275	multicellular organismal development	GO:0048281	inflorescence morphogenesis	sp|Q42371|ERECT_ARATH	LRR receptor-like serine/threonine-protein kinase ERECTA	Arabidopsis thaliana
comp1401_c0_seq3	P	GO:0008150	biological_process	GO:0010148	transpiration	sp|Q42371|ERECT_ARATH	LRR receptor-like serine/threonine-protein kinase ERECTA	Arabidopsis thaliana
comp1401_c0_seq3	P	GO:0009791	post-embryonic development	GO:0010103	stomatal complex morphogenesis	sp|Q42371|ERECT_ARATH	LRR receptor-like serine/threonine-protein kinase ERECTA	Arabidopsis thaliana
comp1401_c0_seq3	P	GO:0007275	multicellular organismal development	GO:0010075	regulation of meristem growth	sp|Q42371|ERECT_ARATH	LRR receptor-like serine/threonine-protein kinase ERECTA	Arabidopsis thaliana
comp1401_c0_seq3	P	GO:0040007	growth	GO:0010075	regulation of meristem growth	sp|Q42371|ERECT_ARATH	LRR receptor-like serine/threonine-protein kinase ERECTA	Arabidopsis thaliana
comp1401_c0_seq3	P	GO:0006810	transport	GO:0010148	transpiration	sp|Q42371|ERECT_ARATH	LRR receptor-like serine/threonine-protein kinase ERECTA	Arabidopsis thaliana
comp1401_c0_seq3	F	GO:0004872	receptor activity	GO:0019199	transmembrane receptor protein kinase activity	sp|Q42371|ERECT_ARATH	LRR receptor-like serine/threonine-protein kinase ERECTA	Arabidopsis thaliana
comp1401_c0_seq3	P	GO:0009987	cellular process	GO:0001558	regulation of cell growth	sp|Q42371|ERECT_ARATH	LRR receptor-like serine/threonine-protein kinase ERECTA	Arabidopsis thaliana
comp1401_c0_seq3	F	GO:0004872	receptor activity	GO:0001653	peptide receptor activity	sp|Q42371|ERECT_ARATH	LRR receptor-like serine/threonine-protein kinase ERECTA	Arabidopsis thaliana
comp1401_c0_seq3	P	GO:0008150	biological_process	GO:0031540	regulation of anthocyanin biosynthetic process	sp|Q42371|ERECT_ARATH	LRR receptor-like serine/threonine-protein kinase ERECTA	Arabidopsis thaliana
comp1401_c0_seq3	P	GO:0008152	metabolic process	GO:0046777	protein autophosphorylation	sp|Q42371|ERECT_ARATH	LRR receptor-like serine/threonine-protein kinase ERECTA	Arabidopsis thaliana
comp1401_c0_seq3	P	GO:0040007	growth	GO:0001558	regulation of cell growth	sp|Q42371|ERECT_ARATH	LRR receptor-like serine/threonine-protein kinase ERECTA	Arabidopsis thaliana
comp1401_c0_seq3	P	GO:0009653	anatomical structure morphogenesis	GO:2000027	regulation of organ morphogenesis	sp|Q42371|ERECT_ARATH	LRR receptor-like serine/threonine-protein kinase ERECTA	Arabidopsis thaliana
comp1401_c0_seq3	P	GO:0009607	response to biotic stimulus	GO:0050832	defense response to fungus	sp|Q42371|ERECT_ARATH	LRR receptor-like serine/threonine-protein kinase ERECTA	Arabidopsis thaliana
comp1401_c0_seq3	F	GO:0016301	kinase activity	GO:0019199	transmembrane receptor protein kinase activity	sp|Q42371|ERECT_ARATH	LRR receptor-like serine/threonine-protein kinase ERECTA	Arabidopsis thaliana
comp1401_c0_seq3	P	GO:0008150	biological_process	GO:0008356	asymmetric cell division	sp|Q42371|ERECT_ARATH	LRR receptor-like serine/threonine-protein kinase ERECTA	Arabidopsis thaliana
comp1401_c0_seq3	P	GO:0008150	biological_process	GO:0048281	inflorescence morphogenesis	sp|Q42371|ERECT_ARATH	LRR receptor-like serine/threonine-protein kinase ERECTA	Arabidopsis thaliana
comp1401_c0_seq3	P	GO:0008150	biological_process	GO:2000027	regulation of organ morphogenesis	sp|Q42371|ERECT_ARATH	LRR receptor-like serine/threonine-protein kinase ERECTA	Arabidopsis thaliana
comp1401_c0_seq3	P	GO:0009058	biosynthetic process	GO:0031540	regulation of anthocyanin biosynthetic process	sp|Q42371|ERECT_ARATH	LRR receptor-like serine/threonine-protein kinase ERECTA	Arabidopsis thaliana
comp1401_c0_seq3	F	GO:0016301	kinase activity	GO:0004675	transmembrane receptor protein serine/threonine kinase activity	sp|Q42371|ERECT_ARATH	LRR receptor-like serine/threonine-protein kinase ERECTA	Arabidopsis thaliana
comp1401_c0_seq3	P	GO:0009791	post-embryonic development	GO:0048281	inflorescence morphogenesis	sp|Q42371|ERECT_ARATH	LRR receptor-like serine/threonine-protein kinase ERECTA	Arabidopsis thaliana
comp1401_c0_seq3	P	GO:0016049	cell growth	GO:0001558	regulation of cell growth	sp|Q42371|ERECT_ARATH	LRR receptor-like serine/threonine-protein kinase ERECTA	Arabidopsis thaliana
comp1401_c0_seq3	P	GO:0016043	cellular component organization	GO:0009664	plant-type cell wall organization	sp|Q42371|ERECT_ARATH	LRR receptor-like serine/threonine-protein kinase ERECTA	Arabidopsis thaliana
comp1401_c0_seq3	P	GO:0006464	cellular protein modification process	GO:0046777	protein autophosphorylation	sp|Q42371|ERECT_ARATH	LRR receptor-like serine/threonine-protein kinase ERECTA	Arabidopsis thaliana
comp1401_c0_seq3	F	GO:0004872	receptor activity	GO:0004675	transmembrane receptor protein serine/threonine kinase activity	sp|Q42371|ERECT_ARATH	LRR receptor-like serine/threonine-protein kinase ERECTA	Arabidopsis thaliana
comp1401_c0_seq3	P	GO:0016043	cellular component organization	GO:0001558	regulation of cell growth	sp|Q42371|ERECT_ARATH	LRR receptor-like serine/threonine-protein kinase ERECTA	Arabidopsis thaliana
comp1401_c0_seq3	C	GO:0005576	extracellular region	GO:0005576	extracellular region	sp|Q42371|ERECT_ARATH	LRR receptor-like serine/threonine-protein kinase ERECTA	Arabidopsis thaliana
comp1401_c0_seq3	P	GO:0009653	anatomical structure morphogenesis	GO:0010103	stomatal complex morphogenesis	sp|Q42371|ERECT_ARATH	LRR receptor-like serine/threonine-protein kinase ERECTA	Arabidopsis thaliana
comp1401_c0_seq4	P	GO:0007275	multicellular organismal development	GO:0010075	regulation of meristem growth	sp|Q42371|ERECT_ARATH	LRR receptor-like serine/threonine-protein kinase ERECTA	Arabidopsis thaliana
comp1401_c0_seq4	P	GO:0007275	multicellular organismal development	GO:0010103	stomatal complex morphogenesis	sp|Q42371|ERECT_ARATH	LRR receptor-like serine/threonine-protein kinase ERECTA	Arabidopsis thaliana
comp1401_c0_seq4	P	GO:0008150	biological_process	GO:0048281	inflorescence morphogenesis	sp|Q42371|ERECT_ARATH	LRR receptor-like serine/threonine-protein kinase ERECTA	Arabidopsis thaliana
comp1401_c0_seq4	C	GO:0005575	cellular_component	GO:0009506	plasmodesma	sp|Q42371|ERECT_ARATH	LRR receptor-like serine/threonine-protein kinase ERECTA	Arabidopsis thaliana
comp1401_c0_seq4	P	GO:0009987	cellular process	GO:0008356	asymmetric cell division	sp|Q42371|ERECT_ARATH	LRR receptor-like serine/threonine-protein kinase ERECTA	Arabidopsis thaliana
comp1401_c0_seq4	P	GO:0008150	biological_process	GO:0008356	asymmetric cell division	sp|Q42371|ERECT_ARATH	LRR receptor-like serine/threonine-protein kinase ERECTA	Arabidopsis thaliana
comp1401_c0_seq4	P	GO:0009987	cellular process	GO:0046777	protein autophosphorylation	sp|Q42371|ERECT_ARATH	LRR receptor-like serine/threonine-protein kinase ERECTA	Arabidopsis thaliana
comp1401_c0_seq4	F	GO:0004872	receptor activity	GO:0004675	transmembrane receptor protein serine/threonine kinase activity	sp|Q42371|ERECT_ARATH	LRR receptor-like serine/threonine-protein kinase ERECTA	Arabidopsis thaliana
comp1401_c0_seq4	F	GO:0004871	signal transducer activity	GO:0019199	transmembrane receptor protein kinase activity	sp|Q42371|ERECT_ARATH	LRR receptor-like serine/threonine-protein kinase ERECTA	Arabidopsis thaliana
comp1401_c0_seq4	F	GO:0004872	receptor activity	GO:0001653	peptide receptor activity	sp|Q42371|ERECT_ARATH	LRR receptor-like serine/threonine-protein kinase ERECTA	Arabidopsis thaliana
comp1401_c0_seq4	P	GO:0009987	cellular process	GO:0009664	plant-type cell wall organization	sp|Q42371|ERECT_ARATH	LRR receptor-like serine/threonine-protein kinase ERECTA	Arabidopsis thaliana
comp1401_c0_seq4	P	GO:0008150	biological_process	GO:2000027	regulation of organ morphogenesis	sp|Q42371|ERECT_ARATH	LRR receptor-like serine/threonine-protein kinase ERECTA	Arabidopsis thaliana
comp1401_c0_seq4	C	GO:0005576	extracellular region	GO:0005576	extracellular region	sp|Q42371|ERECT_ARATH	LRR receptor-like serine/threonine-protein kinase ERECTA	Arabidopsis thaliana
comp1401_c0_seq4	F	GO:0005515	protein binding	GO:0031625	ubiquitin protein ligase binding	sp|Q42371|ERECT_ARATH	LRR receptor-like serine/threonine-protein kinase ERECTA	Arabidopsis thaliana
comp1401_c0_seq4	P	GO:0007275	multicellular organismal development	GO:2000027	regulation of organ morphogenesis	sp|Q42371|ERECT_ARATH	LRR receptor-like serine/threonine-protein kinase ERECTA	Arabidopsis thaliana
comp1401_c0_seq4	F	GO:0016740	transferase activity	GO:0019199	transmembrane receptor protein kinase activity	sp|Q42371|ERECT_ARATH	LRR receptor-like serine/threonine-protein kinase ERECTA	Arabidopsis thaliana
comp1401_c0_seq4	P	GO:0016049	cell growth	GO:0001558	regulation of cell growth	sp|Q42371|ERECT_ARATH	LRR receptor-like serine/threonine-protein kinase ERECTA	Arabidopsis thaliana
comp1401_c0_seq4	P	GO:0009607	response to biotic stimulus	GO:0050832	defense response to fungus	sp|Q42371|ERECT_ARATH	LRR receptor-like serine/threonine-protein kinase ERECTA	Arabidopsis thaliana
comp1401_c0_seq4	P	GO:0007275	multicellular organismal development	GO:0048281	inflorescence morphogenesis	sp|Q42371|ERECT_ARATH	LRR receptor-like serine/threonine-protein kinase ERECTA	Arabidopsis thaliana
comp1401_c0_seq4	P	GO:0008150	biological_process	GO:0010075	regulation of meristem growth	sp|Q42371|ERECT_ARATH	LRR receptor-like serine/threonine-protein kinase ERECTA	Arabidopsis thaliana
comp1401_c0_seq4	C	GO:0005886	plasma membrane	GO:0005886	plasma membrane	sp|Q42371|ERECT_ARATH	LRR receptor-like serine/threonine-protein kinase ERECTA	Arabidopsis thaliana
comp1401_c0_seq4	P	GO:0009719	response to endogenous stimulus	GO:0009755	hormone-mediated signaling pathway	sp|Q42371|ERECT_ARATH	LRR receptor-like serine/threonine-protein kinase ERECTA	Arabidopsis thaliana
comp1401_c0_seq4	P	GO:0008150	biological_process	GO:0050832	defense response to fungus	sp|Q42371|ERECT_ARATH	LRR receptor-like serine/threonine-protein kinase ERECTA	Arabidopsis thaliana
comp1401_c0_seq4	F	GO:0004871	signal transducer activity	GO:0004675	transmembrane receptor protein serine/threonine kinase activity	sp|Q42371|ERECT_ARATH	LRR receptor-like serine/threonine-protein kinase ERECTA	Arabidopsis thaliana
comp1401_c0_seq4	P	GO:0008150	biological_process	GO:0030155	regulation of cell adhesion	sp|Q42371|ERECT_ARATH	LRR receptor-like serine/threonine-protein kinase ERECTA	Arabidopsis thaliana
comp1401_c0_seq4	P	GO:0008150	biological_process	GO:0009755	hormone-mediated signaling pathway	sp|Q42371|ERECT_ARATH	LRR receptor-like serine/threonine-protein kinase ERECTA	Arabidopsis thaliana
comp1401_c0_seq4	P	GO:0009987	cellular process	GO:0001558	regulation of cell growth	sp|Q42371|ERECT_ARATH	LRR receptor-like serine/threonine-protein kinase ERECTA	Arabidopsis thaliana
comp1401_c0_seq4	F	GO:0016301	kinase activity	GO:0019199	transmembrane receptor protein kinase activity	sp|Q42371|ERECT_ARATH	LRR receptor-like serine/threonine-protein kinase ERECTA	Arabidopsis thaliana
comp1401_c0_seq4	P	GO:0009605	response to external stimulus	GO:0050832	defense response to fungus	sp|Q42371|ERECT_ARATH	LRR receptor-like serine/threonine-protein kinase ERECTA	Arabidopsis thaliana
comp1401_c0_seq4	P	GO:0006810	transport	GO:0010148	transpiration	sp|Q42371|ERECT_ARATH	LRR receptor-like serine/threonine-protein kinase ERECTA	Arabidopsis thaliana
comp1401_c0_seq4	P	GO:0009791	post-embryonic development	GO:0010103	stomatal complex morphogenesis	sp|Q42371|ERECT_ARATH	LRR receptor-like serine/threonine-protein kinase ERECTA	Arabidopsis thaliana
comp1401_c0_seq4	P	GO:0009058	biosynthetic process	GO:0031540	regulation of anthocyanin biosynthetic process	sp|Q42371|ERECT_ARATH	LRR receptor-like serine/threonine-protein kinase ERECTA	Arabidopsis thaliana
comp1401_c0_seq4	P	GO:0009653	anatomical structure morphogenesis	GO:0048281	inflorescence morphogenesis	sp|Q42371|ERECT_ARATH	LRR receptor-like serine/threonine-protein kinase ERECTA	Arabidopsis thaliana
comp1401_c0_seq4	P	GO:0008150	biological_process	GO:0001558	regulation of cell growth	sp|Q42371|ERECT_ARATH	LRR receptor-like serine/threonine-protein kinase ERECTA	Arabidopsis thaliana
comp1401_c0_seq4	P	GO:0040007	growth	GO:0001558	regulation of cell growth	sp|Q42371|ERECT_ARATH	LRR receptor-like serine/threonine-protein kinase ERECTA	Arabidopsis thaliana
comp1401_c0_seq4	P	GO:0006464	cellular protein modification process	GO:0046777	protein autophosphorylation	sp|Q42371|ERECT_ARATH	LRR receptor-like serine/threonine-protein kinase ERECTA	Arabidopsis thaliana
comp1401_c0_seq4	P	GO:0009987	cellular process	GO:0009755	hormone-mediated signaling pathway	sp|Q42371|ERECT_ARATH	LRR receptor-like serine/threonine-protein kinase ERECTA	Arabidopsis thaliana
comp1401_c0_seq4	P	GO:0008152	metabolic process	GO:0031540	regulation of anthocyanin biosynthetic process	sp|Q42371|ERECT_ARATH	LRR receptor-like serine/threonine-protein kinase ERECTA	Arabidopsis thaliana
comp1401_c0_seq4	F	GO:0016740	transferase activity	GO:0004675	transmembrane receptor protein serine/threonine kinase activity	sp|Q42371|ERECT_ARATH	LRR receptor-like serine/threonine-protein kinase ERECTA	Arabidopsis thaliana
comp1401_c0_seq4	P	GO:0009987	cellular process	GO:0030155	regulation of cell adhesion	sp|Q42371|ERECT_ARATH	LRR receptor-like serine/threonine-protein kinase ERECTA	Arabidopsis thaliana
comp1401_c0_seq4	P	GO:0040007	growth	GO:0010075	regulation of meristem growth	sp|Q42371|ERECT_ARATH	LRR receptor-like serine/threonine-protein kinase ERECTA	Arabidopsis thaliana
comp1401_c0_seq4	P	GO:0006950	response to stress	GO:0050832	defense response to fungus	sp|Q42371|ERECT_ARATH	LRR receptor-like serine/threonine-protein kinase ERECTA	Arabidopsis thaliana
comp1401_c0_seq4	P	GO:0008150	biological_process	GO:0010148	transpiration	sp|Q42371|ERECT_ARATH	LRR receptor-like serine/threonine-protein kinase ERECTA	Arabidopsis thaliana
comp1401_c0_seq4	P	GO:0008150	biological_process	GO:0031540	regulation of anthocyanin biosynthetic process	sp|Q42371|ERECT_ARATH	LRR receptor-like serine/threonine-protein kinase ERECTA	Arabidopsis thaliana
comp1401_c0_seq4	P	GO:0016043	cellular component organization	GO:0001558	regulation of cell growth	sp|Q42371|ERECT_ARATH	LRR receptor-like serine/threonine-protein kinase ERECTA	Arabidopsis thaliana
comp1401_c0_seq4	P	GO:0008152	metabolic process	GO:0046777	protein autophosphorylation	sp|Q42371|ERECT_ARATH	LRR receptor-like serine/threonine-protein kinase ERECTA	Arabidopsis thaliana
comp1401_c0_seq4	F	GO:0004871	signal transducer activity	GO:0001653	peptide receptor activity	sp|Q42371|ERECT_ARATH	LRR receptor-like serine/threonine-protein kinase ERECTA	Arabidopsis thaliana
comp1401_c0_seq4	P	GO:0007165	signal transduction	GO:0009755	hormone-mediated signaling pathway	sp|Q42371|ERECT_ARATH	LRR receptor-like serine/threonine-protein kinase ERECTA	Arabidopsis thaliana
comp1401_c0_seq4	F	GO:0016301	kinase activity	GO:0004675	transmembrane receptor protein serine/threonine kinase activity	sp|Q42371|ERECT_ARATH	LRR receptor-like serine/threonine-protein kinase ERECTA	Arabidopsis thaliana
comp1401_c0_seq4	P	GO:0009653	anatomical structure morphogenesis	GO:0010103	stomatal complex morphogenesis	sp|Q42371|ERECT_ARATH	LRR receptor-like serine/threonine-protein kinase ERECTA	Arabidopsis thaliana
comp1401_c0_seq4	P	GO:0009653	anatomical structure morphogenesis	GO:2000027	regulation of organ morphogenesis	sp|Q42371|ERECT_ARATH	LRR receptor-like serine/threonine-protein kinase ERECTA	Arabidopsis thaliana
comp1401_c0_seq4	F	GO:0004872	receptor activity	GO:0019199	transmembrane receptor protein kinase activity	sp|Q42371|ERECT_ARATH	LRR receptor-like serine/threonine-protein kinase ERECTA	Arabidopsis thaliana
comp1401_c0_seq4	P	GO:0016043	cellular component organization	GO:0009664	plant-type cell wall organization	sp|Q42371|ERECT_ARATH	LRR receptor-like serine/threonine-protein kinase ERECTA	Arabidopsis thaliana
comp1401_c0_seq4	P	GO:0008150	biological_process	GO:0010103	stomatal complex morphogenesis	sp|Q42371|ERECT_ARATH	LRR receptor-like serine/threonine-protein kinase ERECTA	Arabidopsis thaliana
comp1401_c0_seq4	P	GO:0009791	post-embryonic development	GO:0048281	inflorescence morphogenesis	sp|Q42371|ERECT_ARATH	LRR receptor-like serine/threonine-protein kinase ERECTA	Arabidopsis thaliana
comp1401_c0_seq9	F	GO:0004871	signal transducer activity	GO:0004675	transmembrane receptor protein serine/threonine kinase activity	sp|Q42371|ERECT_ARATH	LRR receptor-like serine/threonine-protein kinase ERECTA	Arabidopsis thaliana
comp1401_c0_seq9	P	GO:0009719	response to endogenous stimulus	GO:0009755	hormone-mediated signaling pathway	sp|Q42371|ERECT_ARATH	LRR receptor-like serine/threonine-protein kinase ERECTA	Arabidopsis thaliana
comp1401_c0_seq9	P	GO:0008150	biological_process	GO:0008356	asymmetric cell division	sp|Q42371|ERECT_ARATH	LRR receptor-like serine/threonine-protein kinase ERECTA	Arabidopsis thaliana
comp1401_c0_seq9	P	GO:0007165	signal transduction	GO:0009755	hormone-mediated signaling pathway	sp|Q42371|ERECT_ARATH	LRR receptor-like serine/threonine-protein kinase ERECTA	Arabidopsis thaliana
comp1401_c0_seq9	C	GO:0005575	cellular_component	GO:0009506	plasmodesma	sp|Q42371|ERECT_ARATH	LRR receptor-like serine/threonine-protein kinase ERECTA	Arabidopsis thaliana
comp1401_c0_seq9	P	GO:0016043	cellular component organization	GO:0001558	regulation of cell growth	sp|Q42371|ERECT_ARATH	LRR receptor-like serine/threonine-protein kinase ERECTA	Arabidopsis thaliana
comp1401_c0_seq9	P	GO:0009791	post-embryonic development	GO:0048281	inflorescence morphogenesis	sp|Q42371|ERECT_ARATH	LRR receptor-like serine/threonine-protein kinase ERECTA	Arabidopsis thaliana
comp1401_c0_seq9	P	GO:0008150	biological_process	GO:0010075	regulation of meristem growth	sp|Q42371|ERECT_ARATH	LRR receptor-like serine/threonine-protein kinase ERECTA	Arabidopsis thaliana
comp1401_c0_seq9	P	GO:0009605	response to external stimulus	GO:0050832	defense response to fungus	sp|Q42371|ERECT_ARATH	LRR receptor-like serine/threonine-protein kinase ERECTA	Arabidopsis thaliana
comp1401_c0_seq9	C	GO:0005886	plasma membrane	GO:0005886	plasma membrane	sp|Q42371|ERECT_ARATH	LRR receptor-like serine/threonine-protein kinase ERECTA	Arabidopsis thaliana
comp1401_c0_seq9	P	GO:0008150	biological_process	GO:0030155	regulation of cell adhesion	sp|Q42371|ERECT_ARATH	LRR receptor-like serine/threonine-protein kinase ERECTA	Arabidopsis thaliana
comp1401_c0_seq9	P	GO:0007275	multicellular organismal development	GO:2000027	regulation of organ morphogenesis	sp|Q42371|ERECT_ARATH	LRR receptor-like serine/threonine-protein kinase ERECTA	Arabidopsis thaliana
comp1401_c0_seq9	P	GO:0009987	cellular process	GO:0030155	regulation of cell adhesion	sp|Q42371|ERECT_ARATH	LRR receptor-like serine/threonine-protein kinase ERECTA	Arabidopsis thaliana
comp1401_c0_seq9	P	GO:0008150	biological_process	GO:0010103	stomatal complex morphogenesis	sp|Q42371|ERECT_ARATH	LRR receptor-like serine/threonine-protein kinase ERECTA	Arabidopsis thaliana
comp1401_c0_seq9	F	GO:0004871	signal transducer activity	GO:0001653	peptide receptor activity	sp|Q42371|ERECT_ARATH	LRR receptor-like serine/threonine-protein kinase ERECTA	Arabidopsis thaliana
comp1401_c0_seq9	F	GO:0004872	receptor activity	GO:0019199	transmembrane receptor protein kinase activity	sp|Q42371|ERECT_ARATH	LRR receptor-like serine/threonine-protein kinase ERECTA	Arabidopsis thaliana
comp1401_c0_seq9	P	GO:0009987	cellular process	GO:0009755	hormone-mediated signaling pathway	sp|Q42371|ERECT_ARATH	LRR receptor-like serine/threonine-protein kinase ERECTA	Arabidopsis thaliana
comp1401_c0_seq9	P	GO:0009987	cellular process	GO:0009664	plant-type cell wall organization	sp|Q42371|ERECT_ARATH	LRR receptor-like serine/threonine-protein kinase ERECTA	Arabidopsis thaliana
comp1401_c0_seq9	P	GO:0009607	response to biotic stimulus	GO:0050832	defense response to fungus	sp|Q42371|ERECT_ARATH	LRR receptor-like serine/threonine-protein kinase ERECTA	Arabidopsis thaliana
comp1401_c0_seq9	C	GO:0005576	extracellular region	GO:0005576	extracellular region	sp|Q42371|ERECT_ARATH	LRR receptor-like serine/threonine-protein kinase ERECTA	Arabidopsis thaliana
comp1401_c0_seq9	F	GO:0004872	receptor activity	GO:0004675	transmembrane receptor protein serine/threonine kinase activity	sp|Q42371|ERECT_ARATH	LRR receptor-like serine/threonine-protein kinase ERECTA	Arabidopsis thaliana
comp1401_c0_seq9	F	GO:0016740	transferase activity	GO:0019199	transmembrane receptor protein kinase activity	sp|Q42371|ERECT_ARATH	LRR receptor-like serine/threonine-protein kinase ERECTA	Arabidopsis thaliana
comp1401_c0_seq9	F	GO:0016301	kinase activity	GO:0004675	transmembrane receptor protein serine/threonine kinase activity	sp|Q42371|ERECT_ARATH	LRR receptor-like serine/threonine-protein kinase ERECTA	Arabidopsis thaliana
comp1401_c0_seq9	P	GO:0008150	biological_process	GO:2000027	regulation of organ morphogenesis	sp|Q42371|ERECT_ARATH	LRR receptor-like serine/threonine-protein kinase ERECTA	Arabidopsis thaliana
comp1401_c0_seq9	P	GO:0007275	multicellular organismal development	GO:0010103	stomatal complex morphogenesis	sp|Q42371|ERECT_ARATH	LRR receptor-like serine/threonine-protein kinase ERECTA	Arabidopsis thaliana
comp1401_c0_seq9	F	GO:0005515	protein binding	GO:0031625	ubiquitin protein ligase binding	sp|Q42371|ERECT_ARATH	LRR receptor-like serine/threonine-protein kinase ERECTA	Arabidopsis thaliana
comp1401_c0_seq9	P	GO:0040007	growth	GO:0001558	regulation of cell growth	sp|Q42371|ERECT_ARATH	LRR receptor-like serine/threonine-protein kinase ERECTA	Arabidopsis thaliana
comp1401_c0_seq9	P	GO:0008150	biological_process	GO:0001558	regulation of cell growth	sp|Q42371|ERECT_ARATH	LRR receptor-like serine/threonine-protein kinase ERECTA	Arabidopsis thaliana
comp1401_c0_seq9	P	GO:0006950	response to stress	GO:0050832	defense response to fungus	sp|Q42371|ERECT_ARATH	LRR receptor-like serine/threonine-protein kinase ERECTA	Arabidopsis thaliana
comp1401_c0_seq9	P	GO:0009987	cellular process	GO:0001558	regulation of cell growth	sp|Q42371|ERECT_ARATH	LRR receptor-like serine/threonine-protein kinase ERECTA	Arabidopsis thaliana
comp1401_c0_seq9	P	GO:0009653	anatomical structure morphogenesis	GO:0010103	stomatal complex morphogenesis	sp|Q42371|ERECT_ARATH	LRR receptor-like serine/threonine-protein kinase ERECTA	Arabidopsis thaliana
comp1401_c0_seq9	P	GO:0007275	multicellular organismal development	GO:0010075	regulation of meristem growth	sp|Q42371|ERECT_ARATH	LRR receptor-like serine/threonine-protein kinase ERECTA	Arabidopsis thaliana
comp1401_c0_seq9	P	GO:0008152	metabolic process	GO:0046777	protein autophosphorylation	sp|Q42371|ERECT_ARATH	LRR receptor-like serine/threonine-protein kinase ERECTA	Arabidopsis thaliana
comp1401_c0_seq9	P	GO:0016049	cell growth	GO:0001558	regulation of cell growth	sp|Q42371|ERECT_ARATH	LRR receptor-like serine/threonine-protein kinase ERECTA	Arabidopsis thaliana
comp1401_c0_seq9	P	GO:0009987	cellular process	GO:0008356	asymmetric cell division	sp|Q42371|ERECT_ARATH	LRR receptor-like serine/threonine-protein kinase ERECTA	Arabidopsis thaliana
comp1401_c0_seq9	P	GO:0009058	biosynthetic process	GO:0031540	regulation of anthocyanin biosynthetic process	sp|Q42371|ERECT_ARATH	LRR receptor-like serine/threonine-protein kinase ERECTA	Arabidopsis thaliana
comp1401_c0_seq9	F	GO:0016301	kinase activity	GO:0019199	transmembrane receptor protein kinase activity	sp|Q42371|ERECT_ARATH	LRR receptor-like serine/threonine-protein kinase ERECTA	Arabidopsis thaliana
comp1401_c0_seq9	F	GO:0004871	signal transducer activity	GO:0019199	transmembrane receptor protein kinase activity	sp|Q42371|ERECT_ARATH	LRR receptor-like serine/threonine-protein kinase ERECTA	Arabidopsis thaliana
comp1401_c0_seq9	P	GO:0007275	multicellular organismal development	GO:0048281	inflorescence morphogenesis	sp|Q42371|ERECT_ARATH	LRR receptor-like serine/threonine-protein kinase ERECTA	Arabidopsis thaliana
comp1401_c0_seq9	P	GO:0040007	growth	GO:0010075	regulation of meristem growth	sp|Q42371|ERECT_ARATH	LRR receptor-like serine/threonine-protein kinase ERECTA	Arabidopsis thaliana
comp1401_c0_seq9	P	GO:0008150	biological_process	GO:0009755	hormone-mediated signaling pathway	sp|Q42371|ERECT_ARATH	LRR receptor-like serine/threonine-protein kinase ERECTA	Arabidopsis thaliana
comp1401_c0_seq9	P	GO:0008150	biological_process	GO:0010148	transpiration	sp|Q42371|ERECT_ARATH	LRR receptor-like serine/threonine-protein kinase ERECTA	Arabidopsis thaliana
comp1401_c0_seq9	P	GO:0006464	cellular protein modification process	GO:0046777	protein autophosphorylation	sp|Q42371|ERECT_ARATH	LRR receptor-like serine/threonine-protein kinase ERECTA	Arabidopsis thaliana
comp1401_c0_seq9	P	GO:0008150	biological_process	GO:0050832	defense response to fungus	sp|Q42371|ERECT_ARATH	LRR receptor-like serine/threonine-protein kinase ERECTA	Arabidopsis thaliana
comp1401_c0_seq9	P	GO:0008150	biological_process	GO:0031540	regulation of anthocyanin biosynthetic process	sp|Q42371|ERECT_ARATH	LRR receptor-like serine/threonine-protein kinase ERECTA	Arabidopsis thaliana
comp1401_c0_seq9	P	GO:0016043	cellular component organization	GO:0009664	plant-type cell wall organization	sp|Q42371|ERECT_ARATH	LRR receptor-like serine/threonine-protein kinase ERECTA	Arabidopsis thaliana
comp1401_c0_seq9	P	GO:0008150	biological_process	GO:0048281	inflorescence morphogenesis	sp|Q42371|ERECT_ARATH	LRR receptor-like serine/threonine-protein kinase ERECTA	Arabidopsis thaliana
comp1401_c0_seq9	F	GO:0004872	receptor activity	GO:0001653	peptide receptor activity	sp|Q42371|ERECT_ARATH	LRR receptor-like serine/threonine-protein kinase ERECTA	Arabidopsis thaliana
comp1401_c0_seq9	P	GO:0009653	anatomical structure morphogenesis	GO:0048281	inflorescence morphogenesis	sp|Q42371|ERECT_ARATH	LRR receptor-like serine/threonine-protein kinase ERECTA	Arabidopsis thaliana
comp1401_c0_seq9	F	GO:0016740	transferase activity	GO:0004675	transmembrane receptor protein serine/threonine kinase activity	sp|Q42371|ERECT_ARATH	LRR receptor-like serine/threonine-protein kinase ERECTA	Arabidopsis thaliana
comp1401_c0_seq9	P	GO:0009653	anatomical structure morphogenesis	GO:2000027	regulation of organ morphogenesis	sp|Q42371|ERECT_ARATH	LRR receptor-like serine/threonine-protein kinase ERECTA	Arabidopsis thaliana
comp1401_c0_seq9	P	GO:0008152	metabolic process	GO:0031540	regulation of anthocyanin biosynthetic process	sp|Q42371|ERECT_ARATH	LRR receptor-like serine/threonine-protein kinase ERECTA	Arabidopsis thaliana
comp1401_c0_seq9	P	GO:0009987	cellular process	GO:0046777	protein autophosphorylation	sp|Q42371|ERECT_ARATH	LRR receptor-like serine/threonine-protein kinase ERECTA	Arabidopsis thaliana
comp1401_c0_seq9	P	GO:0009791	post-embryonic development	GO:0010103	stomatal complex morphogenesis	sp|Q42371|ERECT_ARATH	LRR receptor-like serine/threonine-protein kinase ERECTA	Arabidopsis thaliana
comp1401_c0_seq9	P	GO:0006810	transport	GO:0010148	transpiration	sp|Q42371|ERECT_ARATH	LRR receptor-like serine/threonine-protein kinase ERECTA	Arabidopsis thaliana
comp14128_c0_seq1	F	GO:0016787	hydrolase activity	GO:0016788	hydrolase activity, acting on ester bonds	sp|Q9SF78|GDL29_ARATH	GDSL esterase/lipase At1g71691	Arabidopsis thaliana
comp14128_c0_seq1	C	GO:0005576	extracellular region	GO:0005576	extracellular region	sp|Q9SF78|GDL29_ARATH	GDSL esterase/lipase At1g71691	Arabidopsis thaliana
comp14128_c0_seq1	P	GO:0008152	metabolic process	GO:0016042	lipid catabolic process	sp|Q9SF78|GDL29_ARATH	GDSL esterase/lipase At1g71691	Arabidopsis thaliana
comp14128_c0_seq1	F	GO:0016787	hydrolase activity	GO:0052689	carboxylic ester hydrolase activity	sp|Q9SF78|GDL29_ARATH	GDSL esterase/lipase At1g71691	Arabidopsis thaliana
comp14128_c0_seq1	P	GO:0006629	lipid metabolic process	GO:0016042	lipid catabolic process	sp|Q9SF78|GDL29_ARATH	GDSL esterase/lipase At1g71691	Arabidopsis thaliana
comp14128_c0_seq1	P	GO:0008150	biological_process	GO:0016042	lipid catabolic process	sp|Q9SF78|GDL29_ARATH	GDSL esterase/lipase At1g71691	Arabidopsis thaliana
comp14128_c0_seq1	P	GO:0009056	catabolic process	GO:0016042	lipid catabolic process	sp|Q9SF78|GDL29_ARATH	GDSL esterase/lipase At1g71691	Arabidopsis thaliana
comp14184_c0_seq1	F	GO:0003700	transcription factor activity, sequence-specific DNA binding	GO:0003700	transcription factor activity, sequence-specific DNA binding	sp|Q9FJK3|AGL80_ARATH	Agamous-like MADS-box protein AGL80	Arabidopsis thaliana
comp14806_c0_seq1	C	GO:0016020	membrane	GO:0016021	integral component of membrane	sp|Q8BW41|PMGT2_MOUSE	Protein O-linked-mannose beta-1,4-N-acetylglucosaminyltransferase 2	Mus musculus
comp14806_c0_seq1	C	GO:0005575	cellular_component	GO:0016021	integral component of membrane	sp|Q8BW41|PMGT2_MOUSE	Protein O-linked-mannose beta-1,4-N-acetylglucosaminyltransferase 2	Mus musculus
comp14806_c0_seq1	C	GO:0016020	membrane	GO:0016020	membrane	sp|Q8BW41|PMGT2_MOUSE	Protein O-linked-mannose beta-1,4-N-acetylglucosaminyltransferase 2	Mus musculus
comp15625_c0_seq1	F	GO:0003700	transcription factor activity, sequence-specific DNA binding	GO:0003700	transcription factor activity, sequence-specific DNA binding	sp|Q8H181|GTL2_ARATH	Trihelix transcription factor GTL2	Arabidopsis thaliana
comp15625_c0_seq1	F	GO:0003677	DNA binding	GO:0001158	enhancer sequence-specific DNA binding	sp|Q8H181|GTL2_ARATH	Trihelix transcription factor GTL2	Arabidopsis thaliana
comp15625_c0_seq1	F	GO:0003676	nucleic acid binding	GO:0001158	enhancer sequence-specific DNA binding	sp|Q8H181|GTL2_ARATH	Trihelix transcription factor GTL2	Arabidopsis thaliana
comp15625_c0_seq2	F	GO:0003676	nucleic acid binding	GO:0001158	enhancer sequence-specific DNA binding	sp|Q8H181|GTL2_ARATH	Trihelix transcription factor GTL2	Arabidopsis thaliana
comp15625_c0_seq2	F	GO:0003677	DNA binding	GO:0001158	enhancer sequence-specific DNA binding	sp|Q8H181|GTL2_ARATH	Trihelix transcription factor GTL2	Arabidopsis thaliana
comp15625_c0_seq2	F	GO:0003700	transcription factor activity, sequence-specific DNA binding	GO:0003700	transcription factor activity, sequence-specific DNA binding	sp|Q8H181|GTL2_ARATH	Trihelix transcription factor GTL2	Arabidopsis thaliana
comp15625_c0_seq3	F	GO:0003676	nucleic acid binding	GO:0001158	enhancer sequence-specific DNA binding	sp|Q8H181|GTL2_ARATH	Trihelix transcription factor GTL2	Arabidopsis thaliana
comp15625_c0_seq3	F	GO:0003677	DNA binding	GO:0001158	enhancer sequence-specific DNA binding	sp|Q8H181|GTL2_ARATH	Trihelix transcription factor GTL2	Arabidopsis thaliana
comp15625_c0_seq3	F	GO:0003700	transcription factor activity, sequence-specific DNA binding	GO:0003700	transcription factor activity, sequence-specific DNA binding	sp|Q8H181|GTL2_ARATH	Trihelix transcription factor GTL2	Arabidopsis thaliana
comp1592_c0_seq1	P	GO:0008150	biological_process	GO:0055114	oxidation-reduction process	sp|Q9FZ42|GRDH1_ARATH	Glucose and ribitol dehydrogenase homolog 1	Arabidopsis thaliana
comp1592_c0_seq1	P	GO:0008152	metabolic process	GO:0055114	oxidation-reduction process	sp|Q9FZ42|GRDH1_ARATH	Glucose and ribitol dehydrogenase homolog 1	Arabidopsis thaliana
comp16071_c0_seq1	C	GO:0005575	cellular_component	GO:0016021	integral component of membrane	sp|O65797|ADS1_ARATH	Delta-9 acyl-lipid desaturase 1	Arabidopsis thaliana
comp16071_c0_seq1	P	GO:0008152	metabolic process	GO:0055114	oxidation-reduction process	sp|O65797|ADS1_ARATH	Delta-9 acyl-lipid desaturase 1	Arabidopsis thaliana
comp16071_c0_seq1	C	GO:0016020	membrane	GO:0016021	integral component of membrane	sp|O65797|ADS1_ARATH	Delta-9 acyl-lipid desaturase 1	Arabidopsis thaliana
comp16071_c0_seq1	P	GO:0008150	biological_process	GO:0055114	oxidation-reduction process	sp|O65797|ADS1_ARATH	Delta-9 acyl-lipid desaturase 1	Arabidopsis thaliana
comp16251_c0_seq1	P	GO:0006950	response to stress	GO:0006979	response to oxidative stress	sp|Q67XC9|TPPD_ARATH	Probable trehalose-phosphate phosphatase D	Arabidopsis thaliana
comp1633_c0_seq1	C	GO:0005576	extracellular region	GO:0005576	extracellular region	sp|Q2V392|DEF25_ARATH	Putative defensin-like protein 25	Arabidopsis thaliana
comp1633_c0_seq1	P	GO:0006950	response to stress	GO:0050832	defense response to fungus	sp|Q2V392|DEF25_ARATH	Putative defensin-like protein 25	Arabidopsis thaliana
comp1633_c0_seq1	P	GO:0009607	response to biotic stimulus	GO:0050832	defense response to fungus	sp|Q2V392|DEF25_ARATH	Putative defensin-like protein 25	Arabidopsis thaliana
comp1633_c0_seq1	P	GO:0009605	response to external stimulus	GO:0050832	defense response to fungus	sp|Q2V392|DEF25_ARATH	Putative defensin-like protein 25	Arabidopsis thaliana
comp1633_c0_seq1	P	GO:0008150	biological_process	GO:0050832	defense response to fungus	sp|Q2V392|DEF25_ARATH	Putative defensin-like protein 25	Arabidopsis thaliana
comp1633_c0_seq1	P	GO:0008150	biological_process	GO:0031640	killing of cells of other organism	sp|Q2V392|DEF25_ARATH	Putative defensin-like protein 25	Arabidopsis thaliana
comp16462_c0_seq1	C	GO:0005576	extracellular region	GO:0048046	apoplast	sp|Q8GX69|BGA16_ARATH	Beta-galactosidase 16	Arabidopsis thaliana
comp16462_c0_seq1	C	GO:0005618	cell wall	GO:0005618	cell wall	sp|Q8GX69|BGA16_ARATH	Beta-galactosidase 16	Arabidopsis thaliana
comp16462_c0_seq1	P	GO:0005975	carbohydrate metabolic process	GO:0005975	carbohydrate metabolic process	sp|Q8GX69|BGA16_ARATH	Beta-galactosidase 16	Arabidopsis thaliana
comp16462_c0_seq1	C	GO:0005773	vacuole	GO:0005773	vacuole	sp|Q8GX69|BGA16_ARATH	Beta-galactosidase 16	Arabidopsis thaliana
comp16462_c0_seq1	F	GO:0016787	hydrolase activity	GO:0004565	beta-galactosidase activity	sp|Q8GX69|BGA16_ARATH	Beta-galactosidase 16	Arabidopsis thaliana
comp16462_c0_seq1	C	GO:0005576	extracellular region	GO:0005576	extracellular region	sp|Q8GX69|BGA16_ARATH	Beta-galactosidase 16	Arabidopsis thaliana
comp16577_c0_seq2	P	GO:0008152	metabolic process	GO:0044550	secondary metabolite biosynthetic process	sp|Q9LHA1|C8D11_ARATH	Cytochrome P450 81D11	Arabidopsis thaliana
comp16577_c0_seq2	C	GO:0016020	membrane	GO:0016021	integral component of membrane	sp|Q9LHA1|C8D11_ARATH	Cytochrome P450 81D11	Arabidopsis thaliana
comp16577_c0_seq2	P	GO:0009058	biosynthetic process	GO:0044550	secondary metabolite biosynthetic process	sp|Q9LHA1|C8D11_ARATH	Cytochrome P450 81D11	Arabidopsis thaliana
comp16577_c0_seq2	P	GO:0008152	metabolic process	GO:0055114	oxidation-reduction process	sp|Q9LHA1|C8D11_ARATH	Cytochrome P450 81D11	Arabidopsis thaliana
comp16577_c0_seq2	F	GO:0019825	oxygen binding	GO:0019825	oxygen binding	sp|Q9LHA1|C8D11_ARATH	Cytochrome P450 81D11	Arabidopsis thaliana
comp16577_c0_seq2	C	GO:0005575	cellular_component	GO:0016021	integral component of membrane	sp|Q9LHA1|C8D11_ARATH	Cytochrome P450 81D11	Arabidopsis thaliana
comp16577_c0_seq2	C	GO:0016020	membrane	GO:0016020	membrane	sp|Q9LHA1|C8D11_ARATH	Cytochrome P450 81D11	Arabidopsis thaliana
comp16577_c0_seq2	P	GO:0008150	biological_process	GO:0055114	oxidation-reduction process	sp|Q9LHA1|C8D11_ARATH	Cytochrome P450 81D11	Arabidopsis thaliana
comp16577_c0_seq2	P	GO:0008150	biological_process	GO:0044550	secondary metabolite biosynthetic process	sp|Q9LHA1|C8D11_ARATH	Cytochrome P450 81D11	Arabidopsis thaliana
comp16577_c0_seq2	F	GO:0003824	catalytic activity	GO:0016709	oxidoreductase activity, acting on paired donors, with incorporation or reduction of molecular oxygen, NAD(P)H as one donor, and incorporation of one atom of oxygen	sp|Q9LHA1|C8D11_ARATH	Cytochrome P450 81D11	Arabidopsis thaliana
comp16577_c0_seq2	P	GO:0019748	secondary metabolic process	GO:0044550	secondary metabolite biosynthetic process	sp|Q9LHA1|C8D11_ARATH	Cytochrome P450 81D11	Arabidopsis thaliana
comp16577_c0_seq4	C	GO:0016020	membrane	GO:0016021	integral component of membrane	sp|O65785|C71B3_ARATH	Cytochrome P450 71B3	Arabidopsis thaliana
comp16577_c0_seq4	F	GO:0003824	catalytic activity	GO:0016709	oxidoreductase activity, acting on paired donors, with incorporation or reduction of molecular oxygen, NAD(P)H as one donor, and incorporation of one atom of oxygen	sp|O65785|C71B3_ARATH	Cytochrome P450 71B3	Arabidopsis thaliana
comp16577_c0_seq4	P	GO:0008150	biological_process	GO:0044550	secondary metabolite biosynthetic process	sp|O65785|C71B3_ARATH	Cytochrome P450 71B3	Arabidopsis thaliana
comp16577_c0_seq4	P	GO:0008152	metabolic process	GO:0044550	secondary metabolite biosynthetic process	sp|O65785|C71B3_ARATH	Cytochrome P450 71B3	Arabidopsis thaliana
comp16577_c0_seq4	P	GO:0019748	secondary metabolic process	GO:0044550	secondary metabolite biosynthetic process	sp|O65785|C71B3_ARATH	Cytochrome P450 71B3	Arabidopsis thaliana
comp16577_c0_seq4	P	GO:0009058	biosynthetic process	GO:0044550	secondary metabolite biosynthetic process	sp|O65785|C71B3_ARATH	Cytochrome P450 71B3	Arabidopsis thaliana
comp16577_c0_seq4	C	GO:0016020	membrane	GO:0016020	membrane	sp|O65785|C71B3_ARATH	Cytochrome P450 71B3	Arabidopsis thaliana
comp16577_c0_seq4	C	GO:0005575	cellular_component	GO:0016021	integral component of membrane	sp|O65785|C71B3_ARATH	Cytochrome P450 71B3	Arabidopsis thaliana
comp16577_c0_seq4	F	GO:0019825	oxygen binding	GO:0019825	oxygen binding	sp|O65785|C71B3_ARATH	Cytochrome P450 71B3	Arabidopsis thaliana
comp1667_c1_seq1	P	GO:0008152	metabolic process	GO:0042744	hydrogen peroxide catabolic process	sp|Q39096|ERD15_ARATH	Protein EARLY RESPONSIVE TO DEHYDRATION 15	Arabidopsis thaliana
comp1667_c1_seq1	P	GO:0008150	biological_process	GO:0042744	hydrogen peroxide catabolic process	sp|Q39096|ERD15_ARATH	Protein EARLY RESPONSIVE TO DEHYDRATION 15	Arabidopsis thaliana
comp1667_c1_seq1	P	GO:0009628	response to abiotic stimulus	GO:0009414	response to water deprivation	sp|Q39096|ERD15_ARATH	Protein EARLY RESPONSIVE TO DEHYDRATION 15	Arabidopsis thaliana
comp1667_c1_seq1	P	GO:0009987	cellular process	GO:0042744	hydrogen peroxide catabolic process	sp|Q39096|ERD15_ARATH	Protein EARLY RESPONSIVE TO DEHYDRATION 15	Arabidopsis thaliana
comp1667_c1_seq1	P	GO:0006950	response to stress	GO:0009414	response to water deprivation	sp|Q39096|ERD15_ARATH	Protein EARLY RESPONSIVE TO DEHYDRATION 15	Arabidopsis thaliana
comp1667_c1_seq1	P	GO:0008150	biological_process	GO:0009414	response to water deprivation	sp|Q39096|ERD15_ARATH	Protein EARLY RESPONSIVE TO DEHYDRATION 15	Arabidopsis thaliana
comp1667_c1_seq1	P	GO:0009056	catabolic process	GO:0042744	hydrogen peroxide catabolic process	sp|Q39096|ERD15_ARATH	Protein EARLY RESPONSIVE TO DEHYDRATION 15	Arabidopsis thaliana
comp17237_c0_seq1	C	GO:0005576	extracellular region	GO:0005576	extracellular region	sp|Q93Z25|PLY22_ARATH	Probable pectate lyase 22	Arabidopsis thaliana
comp1773_c0_seq1	F	GO:0005488	binding	GO:0020037	heme binding	sp|Q9LT91|PER66_ARATH	Peroxidase 66	Arabidopsis thaliana
comp1773_c0_seq1	C	GO:0005576	extracellular region	GO:0005576	extracellular region	sp|Q9LT91|PER66_ARATH	Peroxidase 66	Arabidopsis thaliana
comp1773_c0_seq1	P	GO:0008150	biological_process	GO:0055114	oxidation-reduction process	sp|Q9LT91|PER66_ARATH	Peroxidase 66	Arabidopsis thaliana
comp1773_c0_seq1	P	GO:0008152	metabolic process	GO:0055114	oxidation-reduction process	sp|Q9LT91|PER66_ARATH	Peroxidase 66	Arabidopsis thaliana
comp1773_c0_seq1	F	GO:0003824	catalytic activity	GO:0004601	peroxidase activity	sp|Q9LT91|PER66_ARATH	Peroxidase 66	Arabidopsis thaliana
comp1773_c0_seq1	P	GO:0009987	cellular process	GO:0042744	hydrogen peroxide catabolic process	sp|Q9LT91|PER66_ARATH	Peroxidase 66	Arabidopsis thaliana
comp1773_c0_seq1	P	GO:0008150	biological_process	GO:0042744	hydrogen peroxide catabolic process	sp|Q9LT91|PER66_ARATH	Peroxidase 66	Arabidopsis thaliana
comp1773_c0_seq1	P	GO:0009056	catabolic process	GO:0042744	hydrogen peroxide catabolic process	sp|Q9LT91|PER66_ARATH	Peroxidase 66	Arabidopsis thaliana
comp1773_c0_seq1	P	GO:0008152	metabolic process	GO:0042744	hydrogen peroxide catabolic process	sp|Q9LT91|PER66_ARATH	Peroxidase 66	Arabidopsis thaliana
comp1773_c0_seq1	P	GO:0006950	response to stress	GO:0006979	response to oxidative stress	sp|Q9LT91|PER66_ARATH	Peroxidase 66	Arabidopsis thaliana
comp1773_c0_seq1	F	GO:0003674	molecular_function	GO:0004601	peroxidase activity	sp|Q9LT91|PER66_ARATH	Peroxidase 66	Arabidopsis thaliana
comp1774_c1_seq1	P	GO:0008152	metabolic process	GO:0055114	oxidation-reduction process	sp|Q93ZB9|FACR3_ARATH	Fatty acyl-CoA reductase 3	Arabidopsis thaliana
comp1774_c1_seq1	P	GO:0008150	biological_process	GO:0055114	oxidation-reduction process	sp|Q93ZB9|FACR3_ARATH	Fatty acyl-CoA reductase 3	Arabidopsis thaliana
comp1774_c1_seq1	P	GO:0008152	metabolic process	GO:0010025	wax biosynthetic process	sp|Q93ZB9|FACR3_ARATH	Fatty acyl-CoA reductase 3	Arabidopsis thaliana
comp1774_c1_seq1	P	GO:0009058	biosynthetic process	GO:0010025	wax biosynthetic process	sp|Q93ZB9|FACR3_ARATH	Fatty acyl-CoA reductase 3	Arabidopsis thaliana
comp1777_c0_seq1	C	GO:0005575	cellular_component	GO:0016021	integral component of membrane	sp|Q84XI3|ENT8_ARATH	Equilibrative nucleotide transporter 8	Arabidopsis thaliana
comp1777_c0_seq1	C	GO:0005886	plasma membrane	GO:0005886	plasma membrane	sp|Q84XI3|ENT8_ARATH	Equilibrative nucleotide transporter 8	Arabidopsis thaliana
comp1777_c0_seq1	C	GO:0016020	membrane	GO:0016021	integral component of membrane	sp|Q84XI3|ENT8_ARATH	Equilibrative nucleotide transporter 8	Arabidopsis thaliana
comp17820_c0_seq1	P	GO:0008150	biological_process	GO:0016042	lipid catabolic process	sp|Q94CH6|EXL3_ARATH	GDSL esterase/lipase EXL3	Arabidopsis thaliana
comp17820_c0_seq1	C	GO:0005576	extracellular region	GO:0005576	extracellular region	sp|Q94CH6|EXL3_ARATH	GDSL esterase/lipase EXL3	Arabidopsis thaliana
comp17820_c0_seq1	P	GO:0008152	metabolic process	GO:0016042	lipid catabolic process	sp|Q94CH6|EXL3_ARATH	GDSL esterase/lipase EXL3	Arabidopsis thaliana
comp17820_c0_seq1	P	GO:0006629	lipid metabolic process	GO:0016042	lipid catabolic process	sp|Q94CH6|EXL3_ARATH	GDSL esterase/lipase EXL3	Arabidopsis thaliana
comp17820_c0_seq1	P	GO:0009056	catabolic process	GO:0016042	lipid catabolic process	sp|Q94CH6|EXL3_ARATH	GDSL esterase/lipase EXL3	Arabidopsis thaliana
comp17820_c0_seq1	F	GO:0016787	hydrolase activity	GO:0052689	carboxylic ester hydrolase activity	sp|Q94CH6|EXL3_ARATH	GDSL esterase/lipase EXL3	Arabidopsis thaliana
comp17937_c0_seq7	C	GO:0005737	cytoplasm	GO:0016023	cytoplasmic membrane-bounded vesicle	sp|Q9EPB1|DPP2_RAT	Dipeptidyl peptidase 2	Rattus norvegicus
comp17937_c0_seq7	C	GO:0005623	cell	GO:0016023	cytoplasmic membrane-bounded vesicle	sp|Q9EPB1|DPP2_RAT	Dipeptidyl peptidase 2	Rattus norvegicus
comp17937_c0_seq7	C	GO:0005622	intracellular	GO:0016023	cytoplasmic membrane-bounded vesicle	sp|Q9EPB1|DPP2_RAT	Dipeptidyl peptidase 2	Rattus norvegicus
comp17937_c0_seq7	C	GO:0005575	cellular_component	GO:0016023	cytoplasmic membrane-bounded vesicle	sp|Q9EPB1|DPP2_RAT	Dipeptidyl peptidase 2	Rattus norvegicus
comp17937_c0_seq7	P	GO:0019538	protein metabolic process	GO:0006508	proteolysis	sp|Q9EPB1|DPP2_RAT	Dipeptidyl peptidase 2	Rattus norvegicus
comp1816_c0_seq1	P	GO:0019538	protein metabolic process	GO:0006508	proteolysis	sp|Q9LS40|ASPG1_ARATH	Protein ASPARTIC PROTEASE IN GUARD CELL 1	Arabidopsis thaliana
comp1816_c0_seq1	P	GO:0009628	response to abiotic stimulus	GO:0009414	response to water deprivation	sp|Q9LS40|ASPG1_ARATH	Protein ASPARTIC PROTEASE IN GUARD CELL 1	Arabidopsis thaliana
comp1816_c0_seq1	P	GO:0006950	response to stress	GO:0009414	response to water deprivation	sp|Q9LS40|ASPG1_ARATH	Protein ASPARTIC PROTEASE IN GUARD CELL 1	Arabidopsis thaliana
comp1816_c0_seq1	P	GO:0009719	response to endogenous stimulus	GO:0009737	response to abscisic acid	sp|Q9LS40|ASPG1_ARATH	Protein ASPARTIC PROTEASE IN GUARD CELL 1	Arabidopsis thaliana
comp1816_c0_seq1	C	GO:0005576	extracellular region	GO:0005576	extracellular region	sp|Q9LS40|ASPG1_ARATH	Protein ASPARTIC PROTEASE IN GUARD CELL 1	Arabidopsis thaliana
comp1816_c0_seq1	P	GO:0008150	biological_process	GO:0009414	response to water deprivation	sp|Q9LS40|ASPG1_ARATH	Protein ASPARTIC PROTEASE IN GUARD CELL 1	Arabidopsis thaliana
comp1816_c0_seq1	P	GO:0008150	biological_process	GO:0009737	response to abscisic acid	sp|Q9LS40|ASPG1_ARATH	Protein ASPARTIC PROTEASE IN GUARD CELL 1	Arabidopsis thaliana
comp1817_c0_seq3	P	GO:0006810	transport	GO:0098655	cation transmembrane transport	sp|Q9C757|INT2_ARATH	Probable inositol transporter 2	Arabidopsis thaliana
comp1817_c0_seq3	C	GO:0016020	membrane	GO:0016021	integral component of membrane	sp|Q9C757|INT2_ARATH	Probable inositol transporter 2	Arabidopsis thaliana
comp1817_c0_seq3	C	GO:0005575	cellular_component	GO:0016021	integral component of membrane	sp|Q9C757|INT2_ARATH	Probable inositol transporter 2	Arabidopsis thaliana
comp1817_c0_seq3	C	GO:0005886	plasma membrane	GO:0005886	plasma membrane	sp|Q9C757|INT2_ARATH	Probable inositol transporter 2	Arabidopsis thaliana
comp1817_c0_seq3	C	GO:0016020	membrane	GO:0016020	membrane	sp|Q9C757|INT2_ARATH	Probable inositol transporter 2	Arabidopsis thaliana
comp1817_c0_seq3	P	GO:0009987	cellular process	GO:0098655	cation transmembrane transport	sp|Q9C757|INT2_ARATH	Probable inositol transporter 2	Arabidopsis thaliana
comp1817_c0_seq3	P	GO:0008150	biological_process	GO:0098655	cation transmembrane transport	sp|Q9C757|INT2_ARATH	Probable inositol transporter 2	Arabidopsis thaliana
comp18182_c0_seq1	C	GO:0005618	cell wall	GO:0005618	cell wall	sp|Q9SGZ5|BXL7_ARATH	Probable beta-D-xylosidase 7	Arabidopsis thaliana
comp18182_c0_seq1	C	GO:0005576	extracellular region	GO:0048046	apoplast	sp|Q9SGZ5|BXL7_ARATH	Probable beta-D-xylosidase 7	Arabidopsis thaliana
comp18182_c0_seq1	C	GO:0005576	extracellular region	GO:0005576	extracellular region	sp|Q9SGZ5|BXL7_ARATH	Probable beta-D-xylosidase 7	Arabidopsis thaliana
comp18182_c0_seq1	P	GO:0005975	carbohydrate metabolic process	GO:0005975	carbohydrate metabolic process	sp|Q9SGZ5|BXL7_ARATH	Probable beta-D-xylosidase 7	Arabidopsis thaliana
comp18182_c0_seq1	P	GO:0007275	multicellular organismal development	GO:0010075	regulation of meristem growth	sp|Q9SGZ5|BXL7_ARATH	Probable beta-D-xylosidase 7	Arabidopsis thaliana
comp18182_c0_seq1	P	GO:0040007	growth	GO:0010075	regulation of meristem growth	sp|Q9SGZ5|BXL7_ARATH	Probable beta-D-xylosidase 7	Arabidopsis thaliana
comp18182_c0_seq1	C	GO:0005578	proteinaceous extracellular matrix	GO:0005578	proteinaceous extracellular matrix	sp|Q9SGZ5|BXL7_ARATH	Probable beta-D-xylosidase 7	Arabidopsis thaliana
comp18182_c0_seq1	C	GO:0005575	cellular_component	GO:0009506	plasmodesma	sp|Q9SGZ5|BXL7_ARATH	Probable beta-D-xylosidase 7	Arabidopsis thaliana
comp18182_c0_seq1	P	GO:0008150	biological_process	GO:0010075	regulation of meristem growth	sp|Q9SGZ5|BXL7_ARATH	Probable beta-D-xylosidase 7	Arabidopsis thaliana
comp18182_c0_seq1	F	GO:0016787	hydrolase activity	GO:0004553	hydrolase activity, hydrolyzing O-glycosyl compounds	sp|Q9SGZ5|BXL7_ARATH	Probable beta-D-xylosidase 7	Arabidopsis thaliana
comp18182_c0_seq1	C	GO:0005618	cell wall	GO:0009505	plant-type cell wall	sp|Q9SGZ5|BXL7_ARATH	Probable beta-D-xylosidase 7	Arabidopsis thaliana
comp18182_c0_seq2	F	GO:0016787	hydrolase activity	GO:0004553	hydrolase activity, hydrolyzing O-glycosyl compounds	sp|Q9SGZ5|BXL7_ARATH	Probable beta-D-xylosidase 7	Arabidopsis thaliana
comp18182_c0_seq2	C	GO:0005618	cell wall	GO:0005618	cell wall	sp|Q9SGZ5|BXL7_ARATH	Probable beta-D-xylosidase 7	Arabidopsis thaliana
comp18182_c0_seq2	P	GO:0005975	carbohydrate metabolic process	GO:0005975	carbohydrate metabolic process	sp|Q9SGZ5|BXL7_ARATH	Probable beta-D-xylosidase 7	Arabidopsis thaliana
comp18182_c0_seq2	C	GO:0005618	cell wall	GO:0009505	plant-type cell wall	sp|Q9SGZ5|BXL7_ARATH	Probable beta-D-xylosidase 7	Arabidopsis thaliana
comp18182_c0_seq2	P	GO:0008150	biological_process	GO:0010075	regulation of meristem growth	sp|Q9SGZ5|BXL7_ARATH	Probable beta-D-xylosidase 7	Arabidopsis thaliana
comp18182_c0_seq2	C	GO:0005576	extracellular region	GO:0048046	apoplast	sp|Q9SGZ5|BXL7_ARATH	Probable beta-D-xylosidase 7	Arabidopsis thaliana
comp18182_c0_seq2	C	GO:0005576	extracellular region	GO:0005576	extracellular region	sp|Q9SGZ5|BXL7_ARATH	Probable beta-D-xylosidase 7	Arabidopsis thaliana
comp18182_c0_seq2	C	GO:0005575	cellular_component	GO:0009506	plasmodesma	sp|Q9SGZ5|BXL7_ARATH	Probable beta-D-xylosidase 7	Arabidopsis thaliana
comp18182_c0_seq2	P	GO:0007275	multicellular organismal development	GO:0010075	regulation of meristem growth	sp|Q9SGZ5|BXL7_ARATH	Probable beta-D-xylosidase 7	Arabidopsis thaliana
comp18182_c0_seq2	P	GO:0040007	growth	GO:0010075	regulation of meristem growth	sp|Q9SGZ5|BXL7_ARATH	Probable beta-D-xylosidase 7	Arabidopsis thaliana
comp18182_c0_seq2	C	GO:0005578	proteinaceous extracellular matrix	GO:0005578	proteinaceous extracellular matrix	sp|Q9SGZ5|BXL7_ARATH	Probable beta-D-xylosidase 7	Arabidopsis thaliana
comp1829_c0_seq1	C	GO:0005886	plasma membrane	GO:0005886	plasma membrane	sp|O64864|YLS3_ARATH	Protein YLS3	Arabidopsis thaliana
comp1829_c0_seq1	C	GO:0016020	membrane	GO:0031225	anchored component of membrane	sp|O64864|YLS3_ARATH	Protein YLS3	Arabidopsis thaliana
comp1829_c0_seq1	C	GO:0005575	cellular_component	GO:0031225	anchored component of membrane	sp|O64864|YLS3_ARATH	Protein YLS3	Arabidopsis thaliana
comp1829_c0_seq2	C	GO:0016020	membrane	GO:0031225	anchored component of membrane	sp|O64864|YLS3_ARATH	Protein YLS3	Arabidopsis thaliana
comp1829_c0_seq2	C	GO:0005575	cellular_component	GO:0031225	anchored component of membrane	sp|O64864|YLS3_ARATH	Protein YLS3	Arabidopsis thaliana
comp1829_c0_seq2	C	GO:0005886	plasma membrane	GO:0005886	plasma membrane	sp|O64864|YLS3_ARATH	Protein YLS3	Arabidopsis thaliana
comp18299_c0_seq1	P	GO:0007165	signal transduction	GO:0009755	hormone-mediated signaling pathway	sp|Q9LT96|Y5977_ARATH	Probable leucine-rich repeat receptor-like protein kinase At5g49770	Arabidopsis thaliana
comp18299_c0_seq1	P	GO:0009719	response to endogenous stimulus	GO:0009755	hormone-mediated signaling pathway	sp|Q9LT96|Y5977_ARATH	Probable leucine-rich repeat receptor-like protein kinase At5g49770	Arabidopsis thaliana
comp18299_c0_seq1	C	GO:0005576	extracellular region	GO:0005576	extracellular region	sp|Q9LT96|Y5977_ARATH	Probable leucine-rich repeat receptor-like protein kinase At5g49770	Arabidopsis thaliana
comp18299_c0_seq1	F	GO:0004872	receptor activity	GO:0001653	peptide receptor activity	sp|Q9LT96|Y5977_ARATH	Probable leucine-rich repeat receptor-like protein kinase At5g49770	Arabidopsis thaliana
comp18299_c0_seq1	F	GO:0004871	signal transducer activity	GO:0004675	transmembrane receptor protein serine/threonine kinase activity	sp|Q9LT96|Y5977_ARATH	Probable leucine-rich repeat receptor-like protein kinase At5g49770	Arabidopsis thaliana
comp18299_c0_seq1	F	GO:0004871	signal transducer activity	GO:0001653	peptide receptor activity	sp|Q9LT96|Y5977_ARATH	Probable leucine-rich repeat receptor-like protein kinase At5g49770	Arabidopsis thaliana
comp18299_c0_seq1	P	GO:0009987	cellular process	GO:0009755	hormone-mediated signaling pathway	sp|Q9LT96|Y5977_ARATH	Probable leucine-rich repeat receptor-like protein kinase At5g49770	Arabidopsis thaliana
comp18299_c0_seq1	C	GO:0005575	cellular_component	GO:0009506	plasmodesma	sp|Q9LT96|Y5977_ARATH	Probable leucine-rich repeat receptor-like protein kinase At5g49770	Arabidopsis thaliana
comp18299_c0_seq1	F	GO:0016740	transferase activity	GO:0004675	transmembrane receptor protein serine/threonine kinase activity	sp|Q9LT96|Y5977_ARATH	Probable leucine-rich repeat receptor-like protein kinase At5g49770	Arabidopsis thaliana
comp18299_c0_seq1	P	GO:0006464	cellular protein modification process	GO:0046777	protein autophosphorylation	sp|Q9LT96|Y5977_ARATH	Probable leucine-rich repeat receptor-like protein kinase At5g49770	Arabidopsis thaliana
comp18299_c0_seq1	P	GO:0008152	metabolic process	GO:0046777	protein autophosphorylation	sp|Q9LT96|Y5977_ARATH	Probable leucine-rich repeat receptor-like protein kinase At5g49770	Arabidopsis thaliana
comp18299_c0_seq1	F	GO:0004872	receptor activity	GO:0004675	transmembrane receptor protein serine/threonine kinase activity	sp|Q9LT96|Y5977_ARATH	Probable leucine-rich repeat receptor-like protein kinase At5g49770	Arabidopsis thaliana
comp18299_c0_seq1	F	GO:0005515	protein binding	GO:0031625	ubiquitin protein ligase binding	sp|Q9LT96|Y5977_ARATH	Probable leucine-rich repeat receptor-like protein kinase At5g49770	Arabidopsis thaliana
comp18299_c0_seq1	F	GO:0016301	kinase activity	GO:0004675	transmembrane receptor protein serine/threonine kinase activity	sp|Q9LT96|Y5977_ARATH	Probable leucine-rich repeat receptor-like protein kinase At5g49770	Arabidopsis thaliana
comp18299_c0_seq1	P	GO:0009987	cellular process	GO:0046777	protein autophosphorylation	sp|Q9LT96|Y5977_ARATH	Probable leucine-rich repeat receptor-like protein kinase At5g49770	Arabidopsis thaliana
comp18299_c0_seq1	C	GO:0005886	plasma membrane	GO:0005886	plasma membrane	sp|Q9LT96|Y5977_ARATH	Probable leucine-rich repeat receptor-like protein kinase At5g49770	Arabidopsis thaliana
comp18299_c0_seq1	P	GO:0008150	biological_process	GO:0009755	hormone-mediated signaling pathway	sp|Q9LT96|Y5977_ARATH	Probable leucine-rich repeat receptor-like protein kinase At5g49770	Arabidopsis thaliana
comp18299_c0_seq1	P	GO:0007165	signal transduction	GO:0007169	transmembrane receptor protein tyrosine kinase signaling pathway	sp|Q9LT96|Y5977_ARATH	Probable leucine-rich repeat receptor-like protein kinase At5g49770	Arabidopsis thaliana
comp18299_c0_seq2	P	GO:0008150	biological_process	GO:0009755	hormone-mediated signaling pathway	sp|Q9LT96|Y5977_ARATH	Probable leucine-rich repeat receptor-like protein kinase At5g49770	Arabidopsis thaliana
comp18299_c0_seq2	F	GO:0004872	receptor activity	GO:0001653	peptide receptor activity	sp|Q9LT96|Y5977_ARATH	Probable leucine-rich repeat receptor-like protein kinase At5g49770	Arabidopsis thaliana
comp18299_c0_seq2	F	GO:0004871	signal transducer activity	GO:0001653	peptide receptor activity	sp|Q9LT96|Y5977_ARATH	Probable leucine-rich repeat receptor-like protein kinase At5g49770	Arabidopsis thaliana
comp18299_c0_seq2	P	GO:0009987	cellular process	GO:0009755	hormone-mediated signaling pathway	sp|Q9LT96|Y5977_ARATH	Probable leucine-rich repeat receptor-like protein kinase At5g49770	Arabidopsis thaliana
comp18299_c0_seq2	F	GO:0004872	receptor activity	GO:0004675	transmembrane receptor protein serine/threonine kinase activity	sp|Q9LT96|Y5977_ARATH	Probable leucine-rich repeat receptor-like protein kinase At5g49770	Arabidopsis thaliana
comp18299_c0_seq2	F	GO:0005515	protein binding	GO:0031625	ubiquitin protein ligase binding	sp|Q9LT96|Y5977_ARATH	Probable leucine-rich repeat receptor-like protein kinase At5g49770	Arabidopsis thaliana
comp18299_c0_seq2	P	GO:0009719	response to endogenous stimulus	GO:0009755	hormone-mediated signaling pathway	sp|Q9LT96|Y5977_ARATH	Probable leucine-rich repeat receptor-like protein kinase At5g49770	Arabidopsis thaliana
comp18299_c0_seq2	P	GO:0007165	signal transduction	GO:0009755	hormone-mediated signaling pathway	sp|Q9LT96|Y5977_ARATH	Probable leucine-rich repeat receptor-like protein kinase At5g49770	Arabidopsis thaliana
comp18299_c0_seq2	C	GO:0005576	extracellular region	GO:0005576	extracellular region	sp|Q9LT96|Y5977_ARATH	Probable leucine-rich repeat receptor-like protein kinase At5g49770	Arabidopsis thaliana
comp18299_c0_seq2	P	GO:0009987	cellular process	GO:0046777	protein autophosphorylation	sp|Q9LT96|Y5977_ARATH	Probable leucine-rich repeat receptor-like protein kinase At5g49770	Arabidopsis thaliana
comp18299_c0_seq2	F	GO:0016740	transferase activity	GO:0004675	transmembrane receptor protein serine/threonine kinase activity	sp|Q9LT96|Y5977_ARATH	Probable leucine-rich repeat receptor-like protein kinase At5g49770	Arabidopsis thaliana
comp18299_c0_seq2	F	GO:0004871	signal transducer activity	GO:0004675	transmembrane receptor protein serine/threonine kinase activity	sp|Q9LT96|Y5977_ARATH	Probable leucine-rich repeat receptor-like protein kinase At5g49770	Arabidopsis thaliana
comp18299_c0_seq2	P	GO:0008152	metabolic process	GO:0046777	protein autophosphorylation	sp|Q9LT96|Y5977_ARATH	Probable leucine-rich repeat receptor-like protein kinase At5g49770	Arabidopsis thaliana
comp18299_c0_seq2	P	GO:0007165	signal transduction	GO:0007169	transmembrane receptor protein tyrosine kinase signaling pathway	sp|Q9LT96|Y5977_ARATH	Probable leucine-rich repeat receptor-like protein kinase At5g49770	Arabidopsis thaliana
comp18299_c0_seq2	F	GO:0016301	kinase activity	GO:0004675	transmembrane receptor protein serine/threonine kinase activity	sp|Q9LT96|Y5977_ARATH	Probable leucine-rich repeat receptor-like protein kinase At5g49770	Arabidopsis thaliana
comp18299_c0_seq2	C	GO:0005886	plasma membrane	GO:0005886	plasma membrane	sp|Q9LT96|Y5977_ARATH	Probable leucine-rich repeat receptor-like protein kinase At5g49770	Arabidopsis thaliana
comp18299_c0_seq2	C	GO:0005575	cellular_component	GO:0009506	plasmodesma	sp|Q9LT96|Y5977_ARATH	Probable leucine-rich repeat receptor-like protein kinase At5g49770	Arabidopsis thaliana
comp18299_c0_seq2	P	GO:0006464	cellular protein modification process	GO:0046777	protein autophosphorylation	sp|Q9LT96|Y5977_ARATH	Probable leucine-rich repeat receptor-like protein kinase At5g49770	Arabidopsis thaliana
comp18299_c0_seq3	P	GO:0006464	cellular protein modification process	GO:0046777	protein autophosphorylation	sp|Q9LT96|Y5977_ARATH	Probable leucine-rich repeat receptor-like protein kinase At5g49770	Arabidopsis thaliana
comp18299_c0_seq3	P	GO:0009719	response to endogenous stimulus	GO:0009755	hormone-mediated signaling pathway	sp|Q9LT96|Y5977_ARATH	Probable leucine-rich repeat receptor-like protein kinase At5g49770	Arabidopsis thaliana
comp18299_c0_seq3	P	GO:0007165	signal transduction	GO:0009755	hormone-mediated signaling pathway	sp|Q9LT96|Y5977_ARATH	Probable leucine-rich repeat receptor-like protein kinase At5g49770	Arabidopsis thaliana
comp18299_c0_seq3	P	GO:0008152	metabolic process	GO:0046777	protein autophosphorylation	sp|Q9LT96|Y5977_ARATH	Probable leucine-rich repeat receptor-like protein kinase At5g49770	Arabidopsis thaliana
comp18299_c0_seq3	C	GO:0005576	extracellular region	GO:0005576	extracellular region	sp|Q9LT96|Y5977_ARATH	Probable leucine-rich repeat receptor-like protein kinase At5g49770	Arabidopsis thaliana
comp18299_c0_seq3	F	GO:0004872	receptor activity	GO:0004675	transmembrane receptor protein serine/threonine kinase activity	sp|Q9LT96|Y5977_ARATH	Probable leucine-rich repeat receptor-like protein kinase At5g49770	Arabidopsis thaliana
comp18299_c0_seq3	F	GO:0004871	signal transducer activity	GO:0001653	peptide receptor activity	sp|Q9LT96|Y5977_ARATH	Probable leucine-rich repeat receptor-like protein kinase At5g49770	Arabidopsis thaliana
comp18299_c0_seq3	F	GO:0016740	transferase activity	GO:0004675	transmembrane receptor protein serine/threonine kinase activity	sp|Q9LT96|Y5977_ARATH	Probable leucine-rich repeat receptor-like protein kinase At5g49770	Arabidopsis thaliana
comp18299_c0_seq3	F	GO:0004871	signal transducer activity	GO:0004675	transmembrane receptor protein serine/threonine kinase activity	sp|Q9LT96|Y5977_ARATH	Probable leucine-rich repeat receptor-like protein kinase At5g49770	Arabidopsis thaliana
comp18299_c0_seq3	C	GO:0005886	plasma membrane	GO:0005886	plasma membrane	sp|Q9LT96|Y5977_ARATH	Probable leucine-rich repeat receptor-like protein kinase At5g49770	Arabidopsis thaliana
comp18299_c0_seq3	F	GO:0016301	kinase activity	GO:0004675	transmembrane receptor protein serine/threonine kinase activity	sp|Q9LT96|Y5977_ARATH	Probable leucine-rich repeat receptor-like protein kinase At5g49770	Arabidopsis thaliana
comp18299_c0_seq3	C	GO:0005575	cellular_component	GO:0009506	plasmodesma	sp|Q9LT96|Y5977_ARATH	Probable leucine-rich repeat receptor-like protein kinase At5g49770	Arabidopsis thaliana
comp18299_c0_seq3	P	GO:0009987	cellular process	GO:0046777	protein autophosphorylation	sp|Q9LT96|Y5977_ARATH	Probable leucine-rich repeat receptor-like protein kinase At5g49770	Arabidopsis thaliana
comp18299_c0_seq3	F	GO:0005515	protein binding	GO:0031625	ubiquitin protein ligase binding	sp|Q9LT96|Y5977_ARATH	Probable leucine-rich repeat receptor-like protein kinase At5g49770	Arabidopsis thaliana
comp18299_c0_seq3	F	GO:0004872	receptor activity	GO:0001653	peptide receptor activity	sp|Q9LT96|Y5977_ARATH	Probable leucine-rich repeat receptor-like protein kinase At5g49770	Arabidopsis thaliana
comp18299_c0_seq3	P	GO:0007165	signal transduction	GO:0007169	transmembrane receptor protein tyrosine kinase signaling pathway	sp|Q9LT96|Y5977_ARATH	Probable leucine-rich repeat receptor-like protein kinase At5g49770	Arabidopsis thaliana
comp18299_c0_seq3	P	GO:0008150	biological_process	GO:0009755	hormone-mediated signaling pathway	sp|Q9LT96|Y5977_ARATH	Probable leucine-rich repeat receptor-like protein kinase At5g49770	Arabidopsis thaliana
comp18299_c0_seq3	P	GO:0009987	cellular process	GO:0009755	hormone-mediated signaling pathway	sp|Q9LT96|Y5977_ARATH	Probable leucine-rich repeat receptor-like protein kinase At5g49770	Arabidopsis thaliana
comp18299_c0_seq4	P	GO:0007165	signal transduction	GO:0009755	hormone-mediated signaling pathway	sp|Q9LT96|Y5977_ARATH	Probable leucine-rich repeat receptor-like protein kinase At5g49770	Arabidopsis thaliana
comp18299_c0_seq4	P	GO:0009987	cellular process	GO:0046777	protein autophosphorylation	sp|Q9LT96|Y5977_ARATH	Probable leucine-rich repeat receptor-like protein kinase At5g49770	Arabidopsis thaliana
comp18299_c0_seq4	P	GO:0009719	response to endogenous stimulus	GO:0009755	hormone-mediated signaling pathway	sp|Q9LT96|Y5977_ARATH	Probable leucine-rich repeat receptor-like protein kinase At5g49770	Arabidopsis thaliana
comp18299_c0_seq4	C	GO:0005576	extracellular region	GO:0005576	extracellular region	sp|Q9LT96|Y5977_ARATH	Probable leucine-rich repeat receptor-like protein kinase At5g49770	Arabidopsis thaliana
comp18299_c0_seq4	F	GO:0004872	receptor activity	GO:0001653	peptide receptor activity	sp|Q9LT96|Y5977_ARATH	Probable leucine-rich repeat receptor-like protein kinase At5g49770	Arabidopsis thaliana
comp18299_c0_seq4	F	GO:0004871	signal transducer activity	GO:0004675	transmembrane receptor protein serine/threonine kinase activity	sp|Q9LT96|Y5977_ARATH	Probable leucine-rich repeat receptor-like protein kinase At5g49770	Arabidopsis thaliana
comp18299_c0_seq4	P	GO:0007165	signal transduction	GO:0007169	transmembrane receptor protein tyrosine kinase signaling pathway	sp|Q9LT96|Y5977_ARATH	Probable leucine-rich repeat receptor-like protein kinase At5g49770	Arabidopsis thaliana
comp18299_c0_seq4	C	GO:0005886	plasma membrane	GO:0005886	plasma membrane	sp|Q9LT96|Y5977_ARATH	Probable leucine-rich repeat receptor-like protein kinase At5g49770	Arabidopsis thaliana
comp18299_c0_seq4	P	GO:0008152	metabolic process	GO:0046777	protein autophosphorylation	sp|Q9LT96|Y5977_ARATH	Probable leucine-rich repeat receptor-like protein kinase At5g49770	Arabidopsis thaliana
comp18299_c0_seq4	P	GO:0006464	cellular protein modification process	GO:0046777	protein autophosphorylation	sp|Q9LT96|Y5977_ARATH	Probable leucine-rich repeat receptor-like protein kinase At5g49770	Arabidopsis thaliana
comp18299_c0_seq4	F	GO:0005515	protein binding	GO:0031625	ubiquitin protein ligase binding	sp|Q9LT96|Y5977_ARATH	Probable leucine-rich repeat receptor-like protein kinase At5g49770	Arabidopsis thaliana
comp18299_c0_seq4	F	GO:0004872	receptor activity	GO:0004675	transmembrane receptor protein serine/threonine kinase activity	sp|Q9LT96|Y5977_ARATH	Probable leucine-rich repeat receptor-like protein kinase At5g49770	Arabidopsis thaliana
comp18299_c0_seq4	P	GO:0008150	biological_process	GO:0009755	hormone-mediated signaling pathway	sp|Q9LT96|Y5977_ARATH	Probable leucine-rich repeat receptor-like protein kinase At5g49770	Arabidopsis thaliana
comp18299_c0_seq4	C	GO:0005575	cellular_component	GO:0009506	plasmodesma	sp|Q9LT96|Y5977_ARATH	Probable leucine-rich repeat receptor-like protein kinase At5g49770	Arabidopsis thaliana
comp18299_c0_seq4	F	GO:0016301	kinase activity	GO:0004675	transmembrane receptor protein serine/threonine kinase activity	sp|Q9LT96|Y5977_ARATH	Probable leucine-rich repeat receptor-like protein kinase At5g49770	Arabidopsis thaliana
comp18299_c0_seq4	P	GO:0009987	cellular process	GO:0009755	hormone-mediated signaling pathway	sp|Q9LT96|Y5977_ARATH	Probable leucine-rich repeat receptor-like protein kinase At5g49770	Arabidopsis thaliana
comp18299_c0_seq4	F	GO:0016740	transferase activity	GO:0004675	transmembrane receptor protein serine/threonine kinase activity	sp|Q9LT96|Y5977_ARATH	Probable leucine-rich repeat receptor-like protein kinase At5g49770	Arabidopsis thaliana
comp18299_c0_seq4	F	GO:0004871	signal transducer activity	GO:0001653	peptide receptor activity	sp|Q9LT96|Y5977_ARATH	Probable leucine-rich repeat receptor-like protein kinase At5g49770	Arabidopsis thaliana
comp18299_c0_seq6	F	GO:0016740	transferase activity	GO:0004675	transmembrane receptor protein serine/threonine kinase activity	sp|Q9LT96|Y5977_ARATH	Probable leucine-rich repeat receptor-like protein kinase At5g49770	Arabidopsis thaliana
comp18299_c0_seq6	F	GO:0005515	protein binding	GO:0031625	ubiquitin protein ligase binding	sp|Q9LT96|Y5977_ARATH	Probable leucine-rich repeat receptor-like protein kinase At5g49770	Arabidopsis thaliana
comp18299_c0_seq6	F	GO:0016301	kinase activity	GO:0004675	transmembrane receptor protein serine/threonine kinase activity	sp|Q9LT96|Y5977_ARATH	Probable leucine-rich repeat receptor-like protein kinase At5g49770	Arabidopsis thaliana
comp18299_c0_seq6	P	GO:0008150	biological_process	GO:0009755	hormone-mediated signaling pathway	sp|Q9LT96|Y5977_ARATH	Probable leucine-rich repeat receptor-like protein kinase At5g49770	Arabidopsis thaliana
comp18299_c0_seq6	F	GO:0004871	signal transducer activity	GO:0001653	peptide receptor activity	sp|Q9LT96|Y5977_ARATH	Probable leucine-rich repeat receptor-like protein kinase At5g49770	Arabidopsis thaliana
comp18299_c0_seq6	P	GO:0007165	signal transduction	GO:0009755	hormone-mediated signaling pathway	sp|Q9LT96|Y5977_ARATH	Probable leucine-rich repeat receptor-like protein kinase At5g49770	Arabidopsis thaliana
comp18299_c0_seq6	F	GO:0004872	receptor activity	GO:0004675	transmembrane receptor protein serine/threonine kinase activity	sp|Q9LT96|Y5977_ARATH	Probable leucine-rich repeat receptor-like protein kinase At5g49770	Arabidopsis thaliana
comp18299_c0_seq6	F	GO:0004872	receptor activity	GO:0001653	peptide receptor activity	sp|Q9LT96|Y5977_ARATH	Probable leucine-rich repeat receptor-like protein kinase At5g49770	Arabidopsis thaliana
comp18299_c0_seq6	P	GO:0006464	cellular protein modification process	GO:0046777	protein autophosphorylation	sp|Q9LT96|Y5977_ARATH	Probable leucine-rich repeat receptor-like protein kinase At5g49770	Arabidopsis thaliana
comp18299_c0_seq6	P	GO:0009987	cellular process	GO:0009755	hormone-mediated signaling pathway	sp|Q9LT96|Y5977_ARATH	Probable leucine-rich repeat receptor-like protein kinase At5g49770	Arabidopsis thaliana
comp18299_c0_seq6	P	GO:0009719	response to endogenous stimulus	GO:0009755	hormone-mediated signaling pathway	sp|Q9LT96|Y5977_ARATH	Probable leucine-rich repeat receptor-like protein kinase At5g49770	Arabidopsis thaliana
comp18299_c0_seq6	C	GO:0005576	extracellular region	GO:0005576	extracellular region	sp|Q9LT96|Y5977_ARATH	Probable leucine-rich repeat receptor-like protein kinase At5g49770	Arabidopsis thaliana
comp18299_c0_seq6	F	GO:0004871	signal transducer activity	GO:0004675	transmembrane receptor protein serine/threonine kinase activity	sp|Q9LT96|Y5977_ARATH	Probable leucine-rich repeat receptor-like protein kinase At5g49770	Arabidopsis thaliana
comp18299_c0_seq6	P	GO:0007165	signal transduction	GO:0007169	transmembrane receptor protein tyrosine kinase signaling pathway	sp|Q9LT96|Y5977_ARATH	Probable leucine-rich repeat receptor-like protein kinase At5g49770	Arabidopsis thaliana
comp18299_c0_seq6	C	GO:0005575	cellular_component	GO:0009506	plasmodesma	sp|Q9LT96|Y5977_ARATH	Probable leucine-rich repeat receptor-like protein kinase At5g49770	Arabidopsis thaliana
comp18299_c0_seq6	C	GO:0005886	plasma membrane	GO:0005886	plasma membrane	sp|Q9LT96|Y5977_ARATH	Probable leucine-rich repeat receptor-like protein kinase At5g49770	Arabidopsis thaliana
comp18299_c0_seq6	P	GO:0008152	metabolic process	GO:0046777	protein autophosphorylation	sp|Q9LT96|Y5977_ARATH	Probable leucine-rich repeat receptor-like protein kinase At5g49770	Arabidopsis thaliana
comp18299_c0_seq6	P	GO:0009987	cellular process	GO:0046777	protein autophosphorylation	sp|Q9LT96|Y5977_ARATH	Probable leucine-rich repeat receptor-like protein kinase At5g49770	Arabidopsis thaliana
comp18299_c0_seq7	C	GO:0005886	plasma membrane	GO:0005886	plasma membrane	sp|Q9LT96|Y5977_ARATH	Probable leucine-rich repeat receptor-like protein kinase At5g49770	Arabidopsis thaliana
comp18299_c0_seq7	F	GO:0004872	receptor activity	GO:0001653	peptide receptor activity	sp|Q9LT96|Y5977_ARATH	Probable leucine-rich repeat receptor-like protein kinase At5g49770	Arabidopsis thaliana
comp18299_c0_seq7	P	GO:0007165	signal transduction	GO:0007169	transmembrane receptor protein tyrosine kinase signaling pathway	sp|Q9LT96|Y5977_ARATH	Probable leucine-rich repeat receptor-like protein kinase At5g49770	Arabidopsis thaliana
comp18299_c0_seq7	F	GO:0016740	transferase activity	GO:0004675	transmembrane receptor protein serine/threonine kinase activity	sp|Q9LT96|Y5977_ARATH	Probable leucine-rich repeat receptor-like protein kinase At5g49770	Arabidopsis thaliana
comp18299_c0_seq7	P	GO:0009719	response to endogenous stimulus	GO:0009755	hormone-mediated signaling pathway	sp|Q9LT96|Y5977_ARATH	Probable leucine-rich repeat receptor-like protein kinase At5g49770	Arabidopsis thaliana
comp18299_c0_seq7	P	GO:0006464	cellular protein modification process	GO:0046777	protein autophosphorylation	sp|Q9LT96|Y5977_ARATH	Probable leucine-rich repeat receptor-like protein kinase At5g49770	Arabidopsis thaliana
comp18299_c0_seq7	C	GO:0005576	extracellular region	GO:0005576	extracellular region	sp|Q9LT96|Y5977_ARATH	Probable leucine-rich repeat receptor-like protein kinase At5g49770	Arabidopsis thaliana
comp18299_c0_seq7	F	GO:0004872	receptor activity	GO:0004675	transmembrane receptor protein serine/threonine kinase activity	sp|Q9LT96|Y5977_ARATH	Probable leucine-rich repeat receptor-like protein kinase At5g49770	Arabidopsis thaliana
comp18299_c0_seq7	P	GO:0009987	cellular process	GO:0046777	protein autophosphorylation	sp|Q9LT96|Y5977_ARATH	Probable leucine-rich repeat receptor-like protein kinase At5g49770	Arabidopsis thaliana
comp18299_c0_seq7	F	GO:0005515	protein binding	GO:0031625	ubiquitin protein ligase binding	sp|Q9LT96|Y5977_ARATH	Probable leucine-rich repeat receptor-like protein kinase At5g49770	Arabidopsis thaliana
comp18299_c0_seq7	P	GO:0008150	biological_process	GO:0009755	hormone-mediated signaling pathway	sp|Q9LT96|Y5977_ARATH	Probable leucine-rich repeat receptor-like protein kinase At5g49770	Arabidopsis thaliana
comp18299_c0_seq7	F	GO:0016301	kinase activity	GO:0004675	transmembrane receptor protein serine/threonine kinase activity	sp|Q9LT96|Y5977_ARATH	Probable leucine-rich repeat receptor-like protein kinase At5g49770	Arabidopsis thaliana
comp18299_c0_seq7	C	GO:0005575	cellular_component	GO:0009506	plasmodesma	sp|Q9LT96|Y5977_ARATH	Probable leucine-rich repeat receptor-like protein kinase At5g49770	Arabidopsis thaliana
comp18299_c0_seq7	F	GO:0004871	signal transducer activity	GO:0004675	transmembrane receptor protein serine/threonine kinase activity	sp|Q9LT96|Y5977_ARATH	Probable leucine-rich repeat receptor-like protein kinase At5g49770	Arabidopsis thaliana
comp18299_c0_seq7	P	GO:0009987	cellular process	GO:0009755	hormone-mediated signaling pathway	sp|Q9LT96|Y5977_ARATH	Probable leucine-rich repeat receptor-like protein kinase At5g49770	Arabidopsis thaliana
comp18299_c0_seq7	P	GO:0008152	metabolic process	GO:0046777	protein autophosphorylation	sp|Q9LT96|Y5977_ARATH	Probable leucine-rich repeat receptor-like protein kinase At5g49770	Arabidopsis thaliana
comp18299_c0_seq7	F	GO:0004871	signal transducer activity	GO:0001653	peptide receptor activity	sp|Q9LT96|Y5977_ARATH	Probable leucine-rich repeat receptor-like protein kinase At5g49770	Arabidopsis thaliana
comp18299_c0_seq7	P	GO:0007165	signal transduction	GO:0009755	hormone-mediated signaling pathway	sp|Q9LT96|Y5977_ARATH	Probable leucine-rich repeat receptor-like protein kinase At5g49770	Arabidopsis thaliana
comp18299_c0_seq8	P	GO:0009987	cellular process	GO:0009755	hormone-mediated signaling pathway	sp|Q9LT96|Y5977_ARATH	Probable leucine-rich repeat receptor-like protein kinase At5g49770	Arabidopsis thaliana
comp18299_c0_seq8	F	GO:0004871	signal transducer activity	GO:0004675	transmembrane receptor protein serine/threonine kinase activity	sp|Q9LT96|Y5977_ARATH	Probable leucine-rich repeat receptor-like protein kinase At5g49770	Arabidopsis thaliana
comp18299_c0_seq8	P	GO:0006464	cellular protein modification process	GO:0046777	protein autophosphorylation	sp|Q9LT96|Y5977_ARATH	Probable leucine-rich repeat receptor-like protein kinase At5g49770	Arabidopsis thaliana
comp18299_c0_seq8	F	GO:0005515	protein binding	GO:0031625	ubiquitin protein ligase binding	sp|Q9LT96|Y5977_ARATH	Probable leucine-rich repeat receptor-like protein kinase At5g49770	Arabidopsis thaliana
comp18299_c0_seq8	F	GO:0004871	signal transducer activity	GO:0001653	peptide receptor activity	sp|Q9LT96|Y5977_ARATH	Probable leucine-rich repeat receptor-like protein kinase At5g49770	Arabidopsis thaliana
comp18299_c0_seq8	F	GO:0004872	receptor activity	GO:0004675	transmembrane receptor protein serine/threonine kinase activity	sp|Q9LT96|Y5977_ARATH	Probable leucine-rich repeat receptor-like protein kinase At5g49770	Arabidopsis thaliana
comp18299_c0_seq8	C	GO:0005886	plasma membrane	GO:0005886	plasma membrane	sp|Q9LT96|Y5977_ARATH	Probable leucine-rich repeat receptor-like protein kinase At5g49770	Arabidopsis thaliana
comp18299_c0_seq8	F	GO:0004872	receptor activity	GO:0001653	peptide receptor activity	sp|Q9LT96|Y5977_ARATH	Probable leucine-rich repeat receptor-like protein kinase At5g49770	Arabidopsis thaliana
comp18299_c0_seq8	P	GO:0009719	response to endogenous stimulus	GO:0009755	hormone-mediated signaling pathway	sp|Q9LT96|Y5977_ARATH	Probable leucine-rich repeat receptor-like protein kinase At5g49770	Arabidopsis thaliana
comp18299_c0_seq8	P	GO:0008152	metabolic process	GO:0046777	protein autophosphorylation	sp|Q9LT96|Y5977_ARATH	Probable leucine-rich repeat receptor-like protein kinase At5g49770	Arabidopsis thaliana
comp18299_c0_seq8	F	GO:0016740	transferase activity	GO:0004675	transmembrane receptor protein serine/threonine kinase activity	sp|Q9LT96|Y5977_ARATH	Probable leucine-rich repeat receptor-like protein kinase At5g49770	Arabidopsis thaliana
comp18299_c0_seq8	C	GO:0005576	extracellular region	GO:0005576	extracellular region	sp|Q9LT96|Y5977_ARATH	Probable leucine-rich repeat receptor-like protein kinase At5g49770	Arabidopsis thaliana
comp18299_c0_seq8	C	GO:0005575	cellular_component	GO:0009506	plasmodesma	sp|Q9LT96|Y5977_ARATH	Probable leucine-rich repeat receptor-like protein kinase At5g49770	Arabidopsis thaliana
comp18299_c0_seq8	P	GO:0007165	signal transduction	GO:0009755	hormone-mediated signaling pathway	sp|Q9LT96|Y5977_ARATH	Probable leucine-rich repeat receptor-like protein kinase At5g49770	Arabidopsis thaliana
comp18299_c0_seq8	P	GO:0009987	cellular process	GO:0046777	protein autophosphorylation	sp|Q9LT96|Y5977_ARATH	Probable leucine-rich repeat receptor-like protein kinase At5g49770	Arabidopsis thaliana
comp18299_c0_seq8	P	GO:0007165	signal transduction	GO:0007169	transmembrane receptor protein tyrosine kinase signaling pathway	sp|Q9LT96|Y5977_ARATH	Probable leucine-rich repeat receptor-like protein kinase At5g49770	Arabidopsis thaliana
comp18299_c0_seq8	F	GO:0016301	kinase activity	GO:0004675	transmembrane receptor protein serine/threonine kinase activity	sp|Q9LT96|Y5977_ARATH	Probable leucine-rich repeat receptor-like protein kinase At5g49770	Arabidopsis thaliana
comp18299_c0_seq8	P	GO:0008150	biological_process	GO:0009755	hormone-mediated signaling pathway	sp|Q9LT96|Y5977_ARATH	Probable leucine-rich repeat receptor-like protein kinase At5g49770	Arabidopsis thaliana
comp1848_c0_seq3	P	GO:0009607	response to biotic stimulus	GO:0050832	defense response to fungus	sp|Q9LK88|NQR_ARATH	NADPH:quinone oxidoreductase	Arabidopsis thaliana
comp1848_c0_seq3	P	GO:0006950	response to stress	GO:0050832	defense response to fungus	sp|Q9LK88|NQR_ARATH	NADPH:quinone oxidoreductase	Arabidopsis thaliana
comp1848_c0_seq3	P	GO:0008152	metabolic process	GO:0055114	oxidation-reduction process	sp|Q9LK88|NQR_ARATH	NADPH:quinone oxidoreductase	Arabidopsis thaliana
comp1848_c0_seq3	P	GO:0008150	biological_process	GO:0050832	defense response to fungus	sp|Q9LK88|NQR_ARATH	NADPH:quinone oxidoreductase	Arabidopsis thaliana
comp1848_c0_seq3	P	GO:0009605	response to external stimulus	GO:0050832	defense response to fungus	sp|Q9LK88|NQR_ARATH	NADPH:quinone oxidoreductase	Arabidopsis thaliana
comp1848_c0_seq3	C	GO:0005886	plasma membrane	GO:0005886	plasma membrane	sp|Q9LK88|NQR_ARATH	NADPH:quinone oxidoreductase	Arabidopsis thaliana
comp1848_c0_seq3	P	GO:0008150	biological_process	GO:0055114	oxidation-reduction process	sp|Q9LK88|NQR_ARATH	NADPH:quinone oxidoreductase	Arabidopsis thaliana
comp18525_c0_seq1	C	GO:0005618	cell wall	GO:0005618	cell wall	sp|Q67XZ3|INV3_ARATH	Beta-fructofuranosidase, insoluble isoenzyme CWINV3	Arabidopsis thaliana
comp18525_c0_seq1	C	GO:0005773	vacuole	GO:0005773	vacuole	sp|Q67XZ3|INV3_ARATH	Beta-fructofuranosidase, insoluble isoenzyme CWINV3	Arabidopsis thaliana
comp18525_c0_seq1	C	GO:0005576	extracellular region	GO:0048046	apoplast	sp|Q67XZ3|INV3_ARATH	Beta-fructofuranosidase, insoluble isoenzyme CWINV3	Arabidopsis thaliana
comp18525_c0_seq1	C	GO:0005576	extracellular region	GO:0005576	extracellular region	sp|Q67XZ3|INV3_ARATH	Beta-fructofuranosidase, insoluble isoenzyme CWINV3	Arabidopsis thaliana
comp18525_c0_seq1	P	GO:0005975	carbohydrate metabolic process	GO:0005975	carbohydrate metabolic process	sp|Q67XZ3|INV3_ARATH	Beta-fructofuranosidase, insoluble isoenzyme CWINV3	Arabidopsis thaliana
comp18525_c0_seq1	F	GO:0016787	hydrolase activity	GO:0004553	hydrolase activity, hydrolyzing O-glycosyl compounds	sp|Q67XZ3|INV3_ARATH	Beta-fructofuranosidase, insoluble isoenzyme CWINV3	Arabidopsis thaliana
comp18537_c0_seq1	P	GO:0007275	multicellular organismal development	GO:0010075	regulation of meristem growth	sp|F4JLK2|SPSA4_ARATH	Probable sucrose-phosphate synthase 4	Arabidopsis thaliana
comp18537_c0_seq1	P	GO:0040007	growth	GO:0010075	regulation of meristem growth	sp|F4JLK2|SPSA4_ARATH	Probable sucrose-phosphate synthase 4	Arabidopsis thaliana
comp18537_c0_seq1	C	GO:0005886	plasma membrane	GO:0005886	plasma membrane	sp|F4JLK2|SPSA4_ARATH	Probable sucrose-phosphate synthase 4	Arabidopsis thaliana
comp18537_c0_seq1	P	GO:0008150	biological_process	GO:0010075	regulation of meristem growth	sp|F4JLK2|SPSA4_ARATH	Probable sucrose-phosphate synthase 4	Arabidopsis thaliana
comp1860_c0_seq1	C	GO:0005886	plasma membrane	GO:0005886	plasma membrane	sp|Q94BT9|ATOX1_ARATH	Copper transport protein ATX1	Arabidopsis thaliana
comp19004_c0_seq1	C	GO:0005575	cellular_component	GO:0016021	integral component of membrane	sp|Q8GXR2|PLT6_ARATH	Probable polyol transporter 6	Arabidopsis thaliana
comp19004_c0_seq1	P	GO:0006810	transport	GO:0098655	cation transmembrane transport	sp|Q8GXR2|PLT6_ARATH	Probable polyol transporter 6	Arabidopsis thaliana
comp19004_c0_seq1	P	GO:0008150	biological_process	GO:0098655	cation transmembrane transport	sp|Q8GXR2|PLT6_ARATH	Probable polyol transporter 6	Arabidopsis thaliana
comp19004_c0_seq1	F	GO:0005215	transporter activity	GO:0015293	symporter activity	sp|Q8GXR2|PLT6_ARATH	Probable polyol transporter 6	Arabidopsis thaliana
comp19004_c0_seq1	C	GO:0016020	membrane	GO:0016020	membrane	sp|Q8GXR2|PLT6_ARATH	Probable polyol transporter 6	Arabidopsis thaliana
comp19004_c0_seq1	C	GO:0005886	plasma membrane	GO:0005886	plasma membrane	sp|Q8GXR2|PLT6_ARATH	Probable polyol transporter 6	Arabidopsis thaliana
comp19004_c0_seq1	P	GO:0009987	cellular process	GO:0098655	cation transmembrane transport	sp|Q8GXR2|PLT6_ARATH	Probable polyol transporter 6	Arabidopsis thaliana
comp19004_c0_seq1	C	GO:0016020	membrane	GO:0016021	integral component of membrane	sp|Q8GXR2|PLT6_ARATH	Probable polyol transporter 6	Arabidopsis thaliana
comp19180_c0_seq1	F	GO:0003700	transcription factor activity, sequence-specific DNA binding	GO:0003700	transcription factor activity, sequence-specific DNA binding	sp|Q9S758|SPL5_ARATH	Squamosa promoter-binding-like protein 5	Arabidopsis thaliana
comp19186_c0_seq1	C	GO:0005886	plasma membrane	GO:0005886	plasma membrane	sp|Q9SZN7|HIP26_ARATH	Heavy metal-associated isoprenylated plant protein 26	Arabidopsis thaliana
comp19186_c0_seq1	C	GO:0005575	cellular_component	GO:0009506	plasmodesma	sp|Q9SZN7|HIP26_ARATH	Heavy metal-associated isoprenylated plant protein 26	Arabidopsis thaliana
comp19523_c0_seq1	P	GO:0007275	multicellular organismal development	GO:0048653	anther development	sp|Q96520|PER12_ARATH	Peroxidase 12	Arabidopsis thaliana
comp19523_c0_seq1	C	GO:0005618	cell wall	GO:0009505	plant-type cell wall	sp|Q96520|PER12_ARATH	Peroxidase 12	Arabidopsis thaliana
comp19523_c0_seq1	P	GO:0008150	biological_process	GO:0042744	hydrogen peroxide catabolic process	sp|Q96520|PER12_ARATH	Peroxidase 12	Arabidopsis thaliana
comp19523_c0_seq1	P	GO:0009056	catabolic process	GO:0042744	hydrogen peroxide catabolic process	sp|Q96520|PER12_ARATH	Peroxidase 12	Arabidopsis thaliana
comp19523_c0_seq1	F	GO:0003674	molecular_function	GO:0004601	peroxidase activity	sp|Q96520|PER12_ARATH	Peroxidase 12	Arabidopsis thaliana
comp19523_c0_seq1	P	GO:0006950	response to stress	GO:0006979	response to oxidative stress	sp|Q96520|PER12_ARATH	Peroxidase 12	Arabidopsis thaliana
comp19523_c0_seq1	C	GO:0005618	cell wall	GO:0005618	cell wall	sp|Q96520|PER12_ARATH	Peroxidase 12	Arabidopsis thaliana
comp19523_c0_seq1	P	GO:0009908	flower development	GO:0048653	anther development	sp|Q96520|PER12_ARATH	Peroxidase 12	Arabidopsis thaliana
comp19523_c0_seq1	P	GO:0009987	cellular process	GO:0042744	hydrogen peroxide catabolic process	sp|Q96520|PER12_ARATH	Peroxidase 12	Arabidopsis thaliana
comp19523_c0_seq1	P	GO:0040007	growth	GO:0010075	regulation of meristem growth	sp|Q96520|PER12_ARATH	Peroxidase 12	Arabidopsis thaliana
comp19523_c0_seq1	P	GO:0008150	biological_process	GO:0010075	regulation of meristem growth	sp|Q96520|PER12_ARATH	Peroxidase 12	Arabidopsis thaliana
comp19523_c0_seq1	F	GO:0005488	binding	GO:0020037	heme binding	sp|Q96520|PER12_ARATH	Peroxidase 12	Arabidopsis thaliana
comp19523_c0_seq1	P	GO:0008150	biological_process	GO:0048653	anther development	sp|Q96520|PER12_ARATH	Peroxidase 12	Arabidopsis thaliana
comp19523_c0_seq1	C	GO:0005773	vacuole	GO:0005773	vacuole	sp|Q96520|PER12_ARATH	Peroxidase 12	Arabidopsis thaliana
comp19523_c0_seq1	C	GO:0005576	extracellular region	GO:0005576	extracellular region	sp|Q96520|PER12_ARATH	Peroxidase 12	Arabidopsis thaliana
comp19523_c0_seq1	P	GO:0007275	multicellular organismal development	GO:0010075	regulation of meristem growth	sp|Q96520|PER12_ARATH	Peroxidase 12	Arabidopsis thaliana
comp19523_c0_seq1	P	GO:0008152	metabolic process	GO:0042744	hydrogen peroxide catabolic process	sp|Q96520|PER12_ARATH	Peroxidase 12	Arabidopsis thaliana
comp19523_c0_seq1	C	GO:0005575	cellular_component	GO:0009506	plasmodesma	sp|Q96520|PER12_ARATH	Peroxidase 12	Arabidopsis thaliana
comp19523_c0_seq1	P	GO:0008150	biological_process	GO:0055114	oxidation-reduction process	sp|Q96520|PER12_ARATH	Peroxidase 12	Arabidopsis thaliana
comp19523_c0_seq1	C	GO:0016020	membrane	GO:0016020	membrane	sp|Q96520|PER12_ARATH	Peroxidase 12	Arabidopsis thaliana
comp19523_c0_seq1	P	GO:0008152	metabolic process	GO:0055114	oxidation-reduction process	sp|Q96520|PER12_ARATH	Peroxidase 12	Arabidopsis thaliana
comp19523_c0_seq1	F	GO:0003824	catalytic activity	GO:0004601	peroxidase activity	sp|Q96520|PER12_ARATH	Peroxidase 12	Arabidopsis thaliana
comp19523_c0_seq7	P	GO:0008150	biological_process	GO:0048653	anther development	sp|Q96520|PER12_ARATH	Peroxidase 12	Arabidopsis thaliana
comp19523_c0_seq7	P	GO:0040007	growth	GO:0010075	regulation of meristem growth	sp|Q96520|PER12_ARATH	Peroxidase 12	Arabidopsis thaliana
comp19523_c0_seq7	C	GO:0005618	cell wall	GO:0009505	plant-type cell wall	sp|Q96520|PER12_ARATH	Peroxidase 12	Arabidopsis thaliana
comp19523_c0_seq7	C	GO:0016020	membrane	GO:0016020	membrane	sp|Q96520|PER12_ARATH	Peroxidase 12	Arabidopsis thaliana
comp19523_c0_seq7	P	GO:0008150	biological_process	GO:0042744	hydrogen peroxide catabolic process	sp|Q96520|PER12_ARATH	Peroxidase 12	Arabidopsis thaliana
comp19523_c0_seq7	C	GO:0005575	cellular_component	GO:0009506	plasmodesma	sp|Q96520|PER12_ARATH	Peroxidase 12	Arabidopsis thaliana
comp19523_c0_seq7	P	GO:0008150	biological_process	GO:0055114	oxidation-reduction process	sp|Q96520|PER12_ARATH	Peroxidase 12	Arabidopsis thaliana
comp19523_c0_seq7	P	GO:0009987	cellular process	GO:0042744	hydrogen peroxide catabolic process	sp|Q96520|PER12_ARATH	Peroxidase 12	Arabidopsis thaliana
comp19523_c0_seq7	P	GO:0009908	flower development	GO:0048653	anther development	sp|Q96520|PER12_ARATH	Peroxidase 12	Arabidopsis thaliana
comp19523_c0_seq7	C	GO:0005773	vacuole	GO:0005773	vacuole	sp|Q96520|PER12_ARATH	Peroxidase 12	Arabidopsis thaliana
comp19523_c0_seq7	C	GO:0005576	extracellular region	GO:0005576	extracellular region	sp|Q96520|PER12_ARATH	Peroxidase 12	Arabidopsis thaliana
comp19523_c0_seq7	P	GO:0006950	response to stress	GO:0006979	response to oxidative stress	sp|Q96520|PER12_ARATH	Peroxidase 12	Arabidopsis thaliana
comp19523_c0_seq7	P	GO:0007275	multicellular organismal development	GO:0010075	regulation of meristem growth	sp|Q96520|PER12_ARATH	Peroxidase 12	Arabidopsis thaliana
comp19523_c0_seq7	C	GO:0005618	cell wall	GO:0005618	cell wall	sp|Q96520|PER12_ARATH	Peroxidase 12	Arabidopsis thaliana
comp19523_c0_seq7	F	GO:0005488	binding	GO:0020037	heme binding	sp|Q96520|PER12_ARATH	Peroxidase 12	Arabidopsis thaliana
comp19523_c0_seq7	P	GO:0009056	catabolic process	GO:0042744	hydrogen peroxide catabolic process	sp|Q96520|PER12_ARATH	Peroxidase 12	Arabidopsis thaliana
comp19523_c0_seq7	P	GO:0008152	metabolic process	GO:0042744	hydrogen peroxide catabolic process	sp|Q96520|PER12_ARATH	Peroxidase 12	Arabidopsis thaliana
comp19523_c0_seq7	F	GO:0003674	molecular_function	GO:0004601	peroxidase activity	sp|Q96520|PER12_ARATH	Peroxidase 12	Arabidopsis thaliana
comp19523_c0_seq7	P	GO:0007275	multicellular organismal development	GO:0048653	anther development	sp|Q96520|PER12_ARATH	Peroxidase 12	Arabidopsis thaliana
comp19523_c0_seq7	F	GO:0003824	catalytic activity	GO:0004601	peroxidase activity	sp|Q96520|PER12_ARATH	Peroxidase 12	Arabidopsis thaliana
comp19523_c0_seq7	P	GO:0008152	metabolic process	GO:0055114	oxidation-reduction process	sp|Q96520|PER12_ARATH	Peroxidase 12	Arabidopsis thaliana
comp19523_c0_seq7	P	GO:0008150	biological_process	GO:0010075	regulation of meristem growth	sp|Q96520|PER12_ARATH	Peroxidase 12	Arabidopsis thaliana
comp19695_c0_seq1	C	GO:0005886	plasma membrane	GO:0005886	plasma membrane	sp|Q6AWW5|Y5262_ARATH	Ankyrin repeat-containing protein At5g02620	Arabidopsis thaliana
comp19695_c0_seq1	C	GO:0016020	membrane	GO:0016021	integral component of membrane	sp|Q6AWW5|Y5262_ARATH	Ankyrin repeat-containing protein At5g02620	Arabidopsis thaliana
comp19695_c0_seq1	C	GO:0005575	cellular_component	GO:0016021	integral component of membrane	sp|Q6AWW5|Y5262_ARATH	Ankyrin repeat-containing protein At5g02620	Arabidopsis thaliana
comp1977_c0_seq1	C	GO:0005618	cell wall	GO:0005618	cell wall	sp|Q94F40|GDL9_ARATH	GDSL esterase/lipase At1g28600	Arabidopsis thaliana
comp1977_c0_seq1	P	GO:0008150	biological_process	GO:0016042	lipid catabolic process	sp|Q94F40|GDL9_ARATH	GDSL esterase/lipase At1g28600	Arabidopsis thaliana
comp1977_c0_seq1	F	GO:0016787	hydrolase activity	GO:0016788	hydrolase activity, acting on ester bonds	sp|Q94F40|GDL9_ARATH	GDSL esterase/lipase At1g28600	Arabidopsis thaliana
comp1977_c0_seq1	F	GO:0016787	hydrolase activity	GO:0052689	carboxylic ester hydrolase activity	sp|Q94F40|GDL9_ARATH	GDSL esterase/lipase At1g28600	Arabidopsis thaliana
comp1977_c0_seq1	C	GO:0005576	extracellular region	GO:0005576	extracellular region	sp|Q94F40|GDL9_ARATH	GDSL esterase/lipase At1g28600	Arabidopsis thaliana
comp1977_c0_seq1	P	GO:0008152	metabolic process	GO:0016042	lipid catabolic process	sp|Q94F40|GDL9_ARATH	GDSL esterase/lipase At1g28600	Arabidopsis thaliana
comp1977_c0_seq1	P	GO:0006629	lipid metabolic process	GO:0016042	lipid catabolic process	sp|Q94F40|GDL9_ARATH	GDSL esterase/lipase At1g28600	Arabidopsis thaliana
comp1977_c0_seq1	P	GO:0009056	catabolic process	GO:0016042	lipid catabolic process	sp|Q94F40|GDL9_ARATH	GDSL esterase/lipase At1g28600	Arabidopsis thaliana
comp1977_c0_seq4	P	GO:0008150	biological_process	GO:0016042	lipid catabolic process	sp|Q8RXT9|GDL8_ARATH	GDSL esterase/lipase At1g28590	Arabidopsis thaliana
comp1977_c0_seq4	P	GO:0008152	metabolic process	GO:0016042	lipid catabolic process	sp|Q8RXT9|GDL8_ARATH	GDSL esterase/lipase At1g28590	Arabidopsis thaliana
comp1977_c0_seq4	P	GO:0009056	catabolic process	GO:0016042	lipid catabolic process	sp|Q8RXT9|GDL8_ARATH	GDSL esterase/lipase At1g28590	Arabidopsis thaliana
comp1977_c0_seq4	C	GO:0005576	extracellular region	GO:0005576	extracellular region	sp|Q8RXT9|GDL8_ARATH	GDSL esterase/lipase At1g28590	Arabidopsis thaliana
comp1977_c0_seq4	P	GO:0006629	lipid metabolic process	GO:0016042	lipid catabolic process	sp|Q8RXT9|GDL8_ARATH	GDSL esterase/lipase At1g28590	Arabidopsis thaliana
comp1977_c0_seq4	F	GO:0016787	hydrolase activity	GO:0016788	hydrolase activity, acting on ester bonds	sp|Q8RXT9|GDL8_ARATH	GDSL esterase/lipase At1g28590	Arabidopsis thaliana
comp1977_c0_seq4	F	GO:0016787	hydrolase activity	GO:0052689	carboxylic ester hydrolase activity	sp|Q8RXT9|GDL8_ARATH	GDSL esterase/lipase At1g28590	Arabidopsis thaliana
comp19837_c0_seq1	C	GO:0016020	membrane	GO:0016020	membrane	sp|Q8CGB3|UACA_MOUSE	Uveal autoantigen with coiled-coil domains and ankyrin repeats	Mus musculus
comp19867_c0_seq1	P	GO:0009987	cellular process	GO:0008356	asymmetric cell division	sp|Q9C635|HSFB4_ARATH	Heat stress transcription factor B-4	Arabidopsis thaliana
comp19867_c0_seq1	P	GO:0008150	biological_process	GO:0008356	asymmetric cell division	sp|Q9C635|HSFB4_ARATH	Heat stress transcription factor B-4	Arabidopsis thaliana
comp19867_c0_seq1	F	GO:0003700	transcription factor activity, sequence-specific DNA binding	GO:0003700	transcription factor activity, sequence-specific DNA binding	sp|Q9C635|HSFB4_ARATH	Heat stress transcription factor B-4	Arabidopsis thaliana
comp2008_c0_seq1	F	GO:0003700	transcription factor activity, sequence-specific DNA binding	GO:0003700	transcription factor activity, sequence-specific DNA binding	sp|Q8GW46|YAB5_ARATH	Axial regulator YABBY 5	Arabidopsis thaliana
comp20125_c0_seq1	C	GO:0005576	extracellular region	GO:0005576	extracellular region	sp|Q1PEY6|EPFL6_ARATH	EPIDERMAL PATTERNING FACTOR-like protein 6	Arabidopsis thaliana
comp20602_c0_seq1	C	GO:0005575	cellular_component	GO:0016021	integral component of membrane	sp|Q9LRS2|TBL22_ARATH	Protein ALTERED XYLOGLUCAN 4-like	Arabidopsis thaliana
comp20602_c0_seq1	C	GO:0016020	membrane	GO:0016021	integral component of membrane	sp|Q9LRS2|TBL22_ARATH	Protein ALTERED XYLOGLUCAN 4-like	Arabidopsis thaliana
comp20978_c0_seq1	C	GO:0005576	extracellular region	GO:0005576	extracellular region	sp|Q1PEY6|EPFL6_ARATH	EPIDERMAL PATTERNING FACTOR-like protein 6	Arabidopsis thaliana
comp21476_c0_seq1	C	GO:0016020	membrane	GO:0016020	membrane	sp|O82598|TIP13_ARATH	Aquaporin TIP1-3	Arabidopsis thaliana
comp21604_c0_seq1	C	GO:0005576	extracellular region	GO:0005576	extracellular region	sp|Q67Y83|SCP51_ARATH	Serine carboxypeptidase-like 51	Arabidopsis thaliana
comp21604_c0_seq1	F	GO:0016787	hydrolase activity	GO:0004185	serine-type carboxypeptidase activity	sp|Q67Y83|SCP51_ARATH	Serine carboxypeptidase-like 51	Arabidopsis thaliana
comp21604_c0_seq1	P	GO:0019538	protein metabolic process	GO:0006508	proteolysis	sp|Q67Y83|SCP51_ARATH	Serine carboxypeptidase-like 51	Arabidopsis thaliana
comp21622_c0_seq1	F	GO:0003700	transcription factor activity, sequence-specific DNA binding	GO:0003700	transcription factor activity, sequence-specific DNA binding	sp|Q84QC2|ERF17_ARATH	Ethylene-responsive transcription factor ERF017	Arabidopsis thaliana
comp21731_c0_seq1	P	GO:0040007	growth	GO:0010075	regulation of meristem growth	sp|Q5XF03|GPAT8_ARATH	Probable glycerol-3-phosphate acyltransferase 8	Arabidopsis thaliana
comp21731_c0_seq1	C	GO:0016020	membrane	GO:0016021	integral component of membrane	sp|Q5XF03|GPAT8_ARATH	Probable glycerol-3-phosphate acyltransferase 8	Arabidopsis thaliana
comp21731_c0_seq1	C	GO:0005575	cellular_component	GO:0016021	integral component of membrane	sp|Q5XF03|GPAT8_ARATH	Probable glycerol-3-phosphate acyltransferase 8	Arabidopsis thaliana
comp21731_c0_seq1	P	GO:0007275	multicellular organismal development	GO:0010075	regulation of meristem growth	sp|Q5XF03|GPAT8_ARATH	Probable glycerol-3-phosphate acyltransferase 8	Arabidopsis thaliana
comp21731_c0_seq1	P	GO:0008150	biological_process	GO:0010075	regulation of meristem growth	sp|Q5XF03|GPAT8_ARATH	Probable glycerol-3-phosphate acyltransferase 8	Arabidopsis thaliana
comp21778_c0_seq6	P	GO:0006810	transport	GO:0098655	cation transmembrane transport	sp|Q494P0|PHT17_ARATH	Probable inorganic phosphate transporter 1-7	Arabidopsis thaliana
comp21778_c0_seq6	P	GO:0008150	biological_process	GO:0098655	cation transmembrane transport	sp|Q494P0|PHT17_ARATH	Probable inorganic phosphate transporter 1-7	Arabidopsis thaliana
comp21778_c0_seq6	P	GO:0009987	cellular process	GO:0098655	cation transmembrane transport	sp|Q494P0|PHT17_ARATH	Probable inorganic phosphate transporter 1-7	Arabidopsis thaliana
comp21778_c0_seq6	C	GO:0005575	cellular_component	GO:0016021	integral component of membrane	sp|Q494P0|PHT17_ARATH	Probable inorganic phosphate transporter 1-7	Arabidopsis thaliana
comp21778_c0_seq6	C	GO:0016020	membrane	GO:0016021	integral component of membrane	sp|Q494P0|PHT17_ARATH	Probable inorganic phosphate transporter 1-7	Arabidopsis thaliana
comp21778_c0_seq6	C	GO:0005886	plasma membrane	GO:0005886	plasma membrane	sp|Q494P0|PHT17_ARATH	Probable inorganic phosphate transporter 1-7	Arabidopsis thaliana
comp21778_c0_seq6	F	GO:0005215	transporter activity	GO:0015293	symporter activity	sp|Q494P0|PHT17_ARATH	Probable inorganic phosphate transporter 1-7	Arabidopsis thaliana
comp21778_c0_seq6	C	GO:0016020	membrane	GO:0016020	membrane	sp|Q494P0|PHT17_ARATH	Probable inorganic phosphate transporter 1-7	Arabidopsis thaliana
comp21778_c0_seq6	C	GO:0005576	extracellular region	GO:0005576	extracellular region	sp|Q494P0|PHT17_ARATH	Probable inorganic phosphate transporter 1-7	Arabidopsis thaliana
comp21825_c0_seq1	C	GO:0005886	plasma membrane	GO:0005886	plasma membrane	sp|Q8RWL2|CDPKT_ARATH	Calcium-dependent protein kinase 29	Arabidopsis thaliana
comp2222_c0_seq1	P	GO:0008150	biological_process	GO:0055114	oxidation-reduction process	sp|P13284|GILT_HUMAN	Gamma-interferon-inducible lysosomal thiol reductase	Homo sapiens
comp2222_c0_seq1	C	GO:0005886	plasma membrane	GO:0005886	plasma membrane	sp|P13284|GILT_HUMAN	Gamma-interferon-inducible lysosomal thiol reductase	Homo sapiens
comp2222_c0_seq1	C	GO:0005576	extracellular region	GO:0005576	extracellular region	sp|P13284|GILT_HUMAN	Gamma-interferon-inducible lysosomal thiol reductase	Homo sapiens
comp2222_c0_seq1	P	GO:0008152	metabolic process	GO:0055114	oxidation-reduction process	sp|P13284|GILT_HUMAN	Gamma-interferon-inducible lysosomal thiol reductase	Homo sapiens
comp22232_c0_seq1	F	GO:0003700	transcription factor activity, sequence-specific DNA binding	GO:0003700	transcription factor activity, sequence-specific DNA binding	sp|Q9FKK2|AGL62_ARATH	Agamous-like MADS-box protein AGL62	Arabidopsis thaliana
comp2225_c0_seq1	C	GO:0005886	plasma membrane	GO:0005886	plasma membrane	sp|Q9FY94|SWT15_ARATH	Bidirectional sugar transporter SWEET15	Arabidopsis thaliana
comp2225_c0_seq1	C	GO:0016020	membrane	GO:0016020	membrane	sp|Q9FY94|SWT15_ARATH	Bidirectional sugar transporter SWEET15	Arabidopsis thaliana
comp22292_c0_seq1	C	GO:0005886	plasma membrane	GO:0005886	plasma membrane	sp|Q5E930|SLAH1_ARATH	S-type anion channel SLAH1	Arabidopsis thaliana
comp22292_c0_seq1	C	GO:0016020	membrane	GO:0016021	integral component of membrane	sp|Q5E930|SLAH1_ARATH	S-type anion channel SLAH1	Arabidopsis thaliana
comp22292_c0_seq1	C	GO:0005575	cellular_component	GO:0016021	integral component of membrane	sp|Q5E930|SLAH1_ARATH	S-type anion channel SLAH1	Arabidopsis thaliana
comp22445_c0_seq1	P	GO:0019538	protein metabolic process	GO:0006508	proteolysis	sp|Q67Y83|SCP51_ARATH	Serine carboxypeptidase-like 51	Arabidopsis thaliana
comp22445_c0_seq1	F	GO:0016787	hydrolase activity	GO:0004185	serine-type carboxypeptidase activity	sp|Q67Y83|SCP51_ARATH	Serine carboxypeptidase-like 51	Arabidopsis thaliana
comp22445_c0_seq1	C	GO:0005576	extracellular region	GO:0005576	extracellular region	sp|Q67Y83|SCP51_ARATH	Serine carboxypeptidase-like 51	Arabidopsis thaliana
comp22549_c0_seq1	F	GO:0003700	transcription factor activity, sequence-specific DNA binding	GO:0003700	transcription factor activity, sequence-specific DNA binding	sp|O50055|COL1_ARATH	Zinc finger protein CONSTANS-LIKE 1	Arabidopsis thaliana
comp2260_c1_seq1	C	GO:0005886	plasma membrane	GO:0005886	plasma membrane	sp|Q8LBI9|EDL16_ARATH	Sugar transporter ERD6-like 16	Arabidopsis thaliana
comp2260_c1_seq1	C	GO:0016020	membrane	GO:0016021	integral component of membrane	sp|Q8LBI9|EDL16_ARATH	Sugar transporter ERD6-like 16	Arabidopsis thaliana
comp2260_c1_seq1	C	GO:0016020	membrane	GO:0016020	membrane	sp|Q8LBI9|EDL16_ARATH	Sugar transporter ERD6-like 16	Arabidopsis thaliana
comp2260_c1_seq1	P	GO:0006810	transport	GO:0098655	cation transmembrane transport	sp|Q8LBI9|EDL16_ARATH	Sugar transporter ERD6-like 16	Arabidopsis thaliana
comp2260_c1_seq1	P	GO:0009987	cellular process	GO:0098655	cation transmembrane transport	sp|Q8LBI9|EDL16_ARATH	Sugar transporter ERD6-like 16	Arabidopsis thaliana
comp2260_c1_seq1	C	GO:0005575	cellular_component	GO:0016021	integral component of membrane	sp|Q8LBI9|EDL16_ARATH	Sugar transporter ERD6-like 16	Arabidopsis thaliana
comp2260_c1_seq1	P	GO:0008150	biological_process	GO:0098655	cation transmembrane transport	sp|Q8LBI9|EDL16_ARATH	Sugar transporter ERD6-like 16	Arabidopsis thaliana
comp2260_c1_seq2	P	GO:0006810	transport	GO:0098655	cation transmembrane transport	sp|Q8LBI9|EDL16_ARATH	Sugar transporter ERD6-like 16	Arabidopsis thaliana
comp2260_c1_seq2	C	GO:0016020	membrane	GO:0016021	integral component of membrane	sp|Q8LBI9|EDL16_ARATH	Sugar transporter ERD6-like 16	Arabidopsis thaliana
comp2260_c1_seq2	P	GO:0009987	cellular process	GO:0098655	cation transmembrane transport	sp|Q8LBI9|EDL16_ARATH	Sugar transporter ERD6-like 16	Arabidopsis thaliana
comp2260_c1_seq2	C	GO:0005886	plasma membrane	GO:0005886	plasma membrane	sp|Q8LBI9|EDL16_ARATH	Sugar transporter ERD6-like 16	Arabidopsis thaliana
comp2260_c1_seq2	C	GO:0005575	cellular_component	GO:0016021	integral component of membrane	sp|Q8LBI9|EDL16_ARATH	Sugar transporter ERD6-like 16	Arabidopsis thaliana
comp2260_c1_seq2	C	GO:0016020	membrane	GO:0016020	membrane	sp|Q8LBI9|EDL16_ARATH	Sugar transporter ERD6-like 16	Arabidopsis thaliana
comp2260_c1_seq2	P	GO:0008150	biological_process	GO:0098655	cation transmembrane transport	sp|Q8LBI9|EDL16_ARATH	Sugar transporter ERD6-like 16	Arabidopsis thaliana
comp2260_c1_seq5	C	GO:0005575	cellular_component	GO:0016021	integral component of membrane	sp|Q8LBI9|EDL16_ARATH	Sugar transporter ERD6-like 16	Arabidopsis thaliana
comp2260_c1_seq5	P	GO:0008150	biological_process	GO:0098655	cation transmembrane transport	sp|Q8LBI9|EDL16_ARATH	Sugar transporter ERD6-like 16	Arabidopsis thaliana
comp2260_c1_seq5	C	GO:0016020	membrane	GO:0016020	membrane	sp|Q8LBI9|EDL16_ARATH	Sugar transporter ERD6-like 16	Arabidopsis thaliana
comp2260_c1_seq5	C	GO:0005886	plasma membrane	GO:0005886	plasma membrane	sp|Q8LBI9|EDL16_ARATH	Sugar transporter ERD6-like 16	Arabidopsis thaliana
comp2260_c1_seq5	P	GO:0006810	transport	GO:0098655	cation transmembrane transport	sp|Q8LBI9|EDL16_ARATH	Sugar transporter ERD6-like 16	Arabidopsis thaliana
comp2260_c1_seq5	C	GO:0016020	membrane	GO:0016021	integral component of membrane	sp|Q8LBI9|EDL16_ARATH	Sugar transporter ERD6-like 16	Arabidopsis thaliana
comp2260_c1_seq5	P	GO:0009987	cellular process	GO:0098655	cation transmembrane transport	sp|Q8LBI9|EDL16_ARATH	Sugar transporter ERD6-like 16	Arabidopsis thaliana
comp22992_c0_seq3	C	GO:0005575	cellular_component	GO:0016021	integral component of membrane	sp|Q9LUC5|C7A15_ARATH	Cytochrome P450 72A15	Arabidopsis thaliana
comp22992_c0_seq3	F	GO:0005488	binding	GO:0005506	iron ion binding	sp|Q9LUC5|C7A15_ARATH	Cytochrome P450 72A15	Arabidopsis thaliana
comp22992_c0_seq3	F	GO:0019825	oxygen binding	GO:0019825	oxygen binding	sp|Q9LUC5|C7A15_ARATH	Cytochrome P450 72A15	Arabidopsis thaliana
comp22992_c0_seq3	P	GO:0008150	biological_process	GO:0055114	oxidation-reduction process	sp|Q9LUC5|C7A15_ARATH	Cytochrome P450 72A15	Arabidopsis thaliana
comp22992_c0_seq3	C	GO:0016020	membrane	GO:0016021	integral component of membrane	sp|Q9LUC5|C7A15_ARATH	Cytochrome P450 72A15	Arabidopsis thaliana
comp22992_c0_seq3	P	GO:0008152	metabolic process	GO:0055114	oxidation-reduction process	sp|Q9LUC5|C7A15_ARATH	Cytochrome P450 72A15	Arabidopsis thaliana
comp22992_c0_seq3	F	GO:0005488	binding	GO:0020037	heme binding	sp|Q9LUC5|C7A15_ARATH	Cytochrome P450 72A15	Arabidopsis thaliana
comp2302_c0_seq1	P	GO:0019538	protein metabolic process	GO:0006508	proteolysis	sp|Q6XBF8|CDR1_ARATH	Aspartic proteinase CDR1	Arabidopsis thaliana
comp2302_c0_seq1	C	GO:0005576	extracellular region	GO:0005576	extracellular region	sp|Q6XBF8|CDR1_ARATH	Aspartic proteinase CDR1	Arabidopsis thaliana
comp2302_c0_seq1	C	GO:0005576	extracellular region	GO:0048046	apoplast	sp|Q6XBF8|CDR1_ARATH	Aspartic proteinase CDR1	Arabidopsis thaliana
comp2302_c0_seq2	P	GO:0019538	protein metabolic process	GO:0006508	proteolysis	sp|Q3EBM5|ASPR1_ARATH	Probable aspartic protease At2g35615	Arabidopsis thaliana
comp2302_c0_seq2	C	GO:0005576	extracellular region	GO:0005576	extracellular region	sp|Q3EBM5|ASPR1_ARATH	Probable aspartic protease At2g35615	Arabidopsis thaliana
comp2302_c0_seq3	C	GO:0005576	extracellular region	GO:0005576	extracellular region	sp|Q6XBF8|CDR1_ARATH	Aspartic proteinase CDR1	Arabidopsis thaliana
comp2302_c0_seq3	P	GO:0019538	protein metabolic process	GO:0006508	proteolysis	sp|Q6XBF8|CDR1_ARATH	Aspartic proteinase CDR1	Arabidopsis thaliana
comp2302_c0_seq3	C	GO:0005576	extracellular region	GO:0048046	apoplast	sp|Q6XBF8|CDR1_ARATH	Aspartic proteinase CDR1	Arabidopsis thaliana
comp2302_c0_seq4	C	GO:0005576	extracellular region	GO:0048046	apoplast	sp|Q6XBF8|CDR1_ARATH	Aspartic proteinase CDR1	Arabidopsis thaliana
comp2302_c0_seq4	P	GO:0019538	protein metabolic process	GO:0006508	proteolysis	sp|Q6XBF8|CDR1_ARATH	Aspartic proteinase CDR1	Arabidopsis thaliana
comp2302_c0_seq4	C	GO:0005576	extracellular region	GO:0005576	extracellular region	sp|Q6XBF8|CDR1_ARATH	Aspartic proteinase CDR1	Arabidopsis thaliana
comp231_c0_seq1	C	GO:0005737	cytoplasm	GO:0016023	cytoplasmic membrane-bounded vesicle	sp|Q10RB4|BGAL5_ORYSJ	Beta-galactosidase 5	Oryza sativa subsp. japonica
comp231_c0_seq1	C	GO:0005622	intracellular	GO:0016023	cytoplasmic membrane-bounded vesicle	sp|Q10RB4|BGAL5_ORYSJ	Beta-galactosidase 5	Oryza sativa subsp. japonica
comp231_c0_seq1	C	GO:0005575	cellular_component	GO:0016023	cytoplasmic membrane-bounded vesicle	sp|Q10RB4|BGAL5_ORYSJ	Beta-galactosidase 5	Oryza sativa subsp. japonica
comp231_c0_seq1	C	GO:0005623	cell	GO:0016023	cytoplasmic membrane-bounded vesicle	sp|Q10RB4|BGAL5_ORYSJ	Beta-galactosidase 5	Oryza sativa subsp. japonica
comp231_c0_seq2	C	GO:0005618	cell wall	GO:0005618	cell wall	sp|Q9SCV9|BGAL3_ARATH	Beta-galactosidase 3	Arabidopsis thaliana
comp231_c0_seq2	P	GO:0016043	cellular component organization	GO:0009664	plant-type cell wall organization	sp|Q9SCV9|BGAL3_ARATH	Beta-galactosidase 3	Arabidopsis thaliana
comp231_c0_seq2	C	GO:0005773	vacuole	GO:0005773	vacuole	sp|Q9SCV9|BGAL3_ARATH	Beta-galactosidase 3	Arabidopsis thaliana
comp231_c0_seq2	P	GO:0008150	biological_process	GO:0010075	regulation of meristem growth	sp|Q9SCV9|BGAL3_ARATH	Beta-galactosidase 3	Arabidopsis thaliana
comp231_c0_seq2	C	GO:0005576	extracellular region	GO:0048046	apoplast	sp|Q9SCV9|BGAL3_ARATH	Beta-galactosidase 3	Arabidopsis thaliana
comp231_c0_seq2	P	GO:0007275	multicellular organismal development	GO:0010075	regulation of meristem growth	sp|Q9SCV9|BGAL3_ARATH	Beta-galactosidase 3	Arabidopsis thaliana
comp231_c0_seq2	C	GO:0005576	extracellular region	GO:0005576	extracellular region	sp|Q9SCV9|BGAL3_ARATH	Beta-galactosidase 3	Arabidopsis thaliana
comp231_c0_seq2	P	GO:0005975	carbohydrate metabolic process	GO:0005975	carbohydrate metabolic process	sp|Q9SCV9|BGAL3_ARATH	Beta-galactosidase 3	Arabidopsis thaliana
comp231_c0_seq2	P	GO:0040007	growth	GO:0010075	regulation of meristem growth	sp|Q9SCV9|BGAL3_ARATH	Beta-galactosidase 3	Arabidopsis thaliana
comp231_c0_seq2	F	GO:0016787	hydrolase activity	GO:0004565	beta-galactosidase activity	sp|Q9SCV9|BGAL3_ARATH	Beta-galactosidase 3	Arabidopsis thaliana
comp231_c0_seq2	P	GO:0009987	cellular process	GO:0009664	plant-type cell wall organization	sp|Q9SCV9|BGAL3_ARATH	Beta-galactosidase 3	Arabidopsis thaliana
comp231_c0_seq4	C	GO:0005576	extracellular region	GO:0048046	apoplast	sp|Q9MAJ7|BGAL5_ARATH	Beta-galactosidase 5	Arabidopsis thaliana
comp231_c0_seq4	C	GO:0005576	extracellular region	GO:0005576	extracellular region	sp|Q9MAJ7|BGAL5_ARATH	Beta-galactosidase 5	Arabidopsis thaliana
comp231_c0_seq4	F	GO:0016787	hydrolase activity	GO:0004565	beta-galactosidase activity	sp|Q9MAJ7|BGAL5_ARATH	Beta-galactosidase 5	Arabidopsis thaliana
comp231_c0_seq4	C	GO:0005618	cell wall	GO:0005618	cell wall	sp|Q9MAJ7|BGAL5_ARATH	Beta-galactosidase 5	Arabidopsis thaliana
comp231_c0_seq4	P	GO:0005975	carbohydrate metabolic process	GO:0005975	carbohydrate metabolic process	sp|Q9MAJ7|BGAL5_ARATH	Beta-galactosidase 5	Arabidopsis thaliana
comp231_c0_seq4	C	GO:0005773	vacuole	GO:0005773	vacuole	sp|Q9MAJ7|BGAL5_ARATH	Beta-galactosidase 5	Arabidopsis thaliana
comp231_c0_seq6	C	GO:0005622	intracellular	GO:0016023	cytoplasmic membrane-bounded vesicle	sp|Q10RB4|BGAL5_ORYSJ	Beta-galactosidase 5	Oryza sativa subsp. japonica
comp231_c0_seq6	C	GO:0005737	cytoplasm	GO:0016023	cytoplasmic membrane-bounded vesicle	sp|Q10RB4|BGAL5_ORYSJ	Beta-galactosidase 5	Oryza sativa subsp. japonica
comp231_c0_seq6	C	GO:0005623	cell	GO:0016023	cytoplasmic membrane-bounded vesicle	sp|Q10RB4|BGAL5_ORYSJ	Beta-galactosidase 5	Oryza sativa subsp. japonica
comp231_c0_seq6	C	GO:0005575	cellular_component	GO:0016023	cytoplasmic membrane-bounded vesicle	sp|Q10RB4|BGAL5_ORYSJ	Beta-galactosidase 5	Oryza sativa subsp. japonica
comp231_c0_seq7	C	GO:0005576	extracellular region	GO:0048046	apoplast	sp|Q9SCV9|BGAL3_ARATH	Beta-galactosidase 3	Arabidopsis thaliana
comp231_c0_seq7	C	GO:0005618	cell wall	GO:0005618	cell wall	sp|Q9SCV9|BGAL3_ARATH	Beta-galactosidase 3	Arabidopsis thaliana
comp231_c0_seq7	F	GO:0016787	hydrolase activity	GO:0004565	beta-galactosidase activity	sp|Q9SCV9|BGAL3_ARATH	Beta-galactosidase 3	Arabidopsis thaliana
comp231_c0_seq7	P	GO:0007275	multicellular organismal development	GO:0010075	regulation of meristem growth	sp|Q9SCV9|BGAL3_ARATH	Beta-galactosidase 3	Arabidopsis thaliana
comp231_c0_seq7	C	GO:0005773	vacuole	GO:0005773	vacuole	sp|Q9SCV9|BGAL3_ARATH	Beta-galactosidase 3	Arabidopsis thaliana
comp231_c0_seq7	P	GO:0005975	carbohydrate metabolic process	GO:0005975	carbohydrate metabolic process	sp|Q9SCV9|BGAL3_ARATH	Beta-galactosidase 3	Arabidopsis thaliana
comp231_c0_seq7	C	GO:0005576	extracellular region	GO:0005576	extracellular region	sp|Q9SCV9|BGAL3_ARATH	Beta-galactosidase 3	Arabidopsis thaliana
comp231_c0_seq7	P	GO:0016043	cellular component organization	GO:0009664	plant-type cell wall organization	sp|Q9SCV9|BGAL3_ARATH	Beta-galactosidase 3	Arabidopsis thaliana
comp231_c0_seq7	P	GO:0009987	cellular process	GO:0009664	plant-type cell wall organization	sp|Q9SCV9|BGAL3_ARATH	Beta-galactosidase 3	Arabidopsis thaliana
comp231_c0_seq7	P	GO:0040007	growth	GO:0010075	regulation of meristem growth	sp|Q9SCV9|BGAL3_ARATH	Beta-galactosidase 3	Arabidopsis thaliana
comp231_c0_seq7	P	GO:0008150	biological_process	GO:0010075	regulation of meristem growth	sp|Q9SCV9|BGAL3_ARATH	Beta-galactosidase 3	Arabidopsis thaliana
comp23147_c0_seq1	C	GO:0005575	cellular_component	GO:0016021	integral component of membrane	sp|Q9LUD7|CALS8_ARATH	Putative callose synthase 8	Arabidopsis thaliana
comp23147_c0_seq1	C	GO:0016020	membrane	GO:0016021	integral component of membrane	sp|Q9LUD7|CALS8_ARATH	Putative callose synthase 8	Arabidopsis thaliana
comp23147_c0_seq1	C	GO:0005886	plasma membrane	GO:0005886	plasma membrane	sp|Q9LUD7|CALS8_ARATH	Putative callose synthase 8	Arabidopsis thaliana
comp23244_c0_seq1	C	GO:0005576	extracellular region	GO:0048046	apoplast	sp|Q43866|INV1_ARATH	Beta-fructofuranosidase, insoluble isoenzyme CWINV1	Arabidopsis thaliana
comp23244_c0_seq1	C	GO:0005886	plasma membrane	GO:0005886	plasma membrane	sp|Q43866|INV1_ARATH	Beta-fructofuranosidase, insoluble isoenzyme CWINV1	Arabidopsis thaliana
comp23244_c0_seq1	C	GO:0005576	extracellular region	GO:0005576	extracellular region	sp|Q43866|INV1_ARATH	Beta-fructofuranosidase, insoluble isoenzyme CWINV1	Arabidopsis thaliana
comp23244_c0_seq1	C	GO:0005618	cell wall	GO:0005618	cell wall	sp|Q43866|INV1_ARATH	Beta-fructofuranosidase, insoluble isoenzyme CWINV1	Arabidopsis thaliana
comp23244_c0_seq1	P	GO:0005975	carbohydrate metabolic process	GO:0005975	carbohydrate metabolic process	sp|Q43866|INV1_ARATH	Beta-fructofuranosidase, insoluble isoenzyme CWINV1	Arabidopsis thaliana
comp23244_c0_seq1	P	GO:0006810	transport	GO:0006865	amino acid transport	sp|Q43866|INV1_ARATH	Beta-fructofuranosidase, insoluble isoenzyme CWINV1	Arabidopsis thaliana
comp23244_c0_seq1	F	GO:0016787	hydrolase activity	GO:0004553	hydrolase activity, hydrolyzing O-glycosyl compounds	sp|Q43866|INV1_ARATH	Beta-fructofuranosidase, insoluble isoenzyme CWINV1	Arabidopsis thaliana
comp23244_c0_seq1	P	GO:0008150	biological_process	GO:0006865	amino acid transport	sp|Q43866|INV1_ARATH	Beta-fructofuranosidase, insoluble isoenzyme CWINV1	Arabidopsis thaliana
comp2366_c0_seq2	F	GO:0016787	hydrolase activity	GO:0052770	coenzyme F390-A hydrolase activity	sp|Q8R116|NOTUM_MOUSE	Protein notum homolog	Mus musculus
comp2366_c0_seq2	F	GO:0016787	hydrolase activity	GO:0052771	coenzyme F390-G hydrolase activity	sp|Q8R116|NOTUM_MOUSE	Protein notum homolog	Mus musculus
comp2366_c0_seq2	C	GO:0005576	extracellular region	GO:0005576	extracellular region	sp|Q8R116|NOTUM_MOUSE	Protein notum homolog	Mus musculus
comp2366_c0_seq2	F	GO:0016787	hydrolase activity	GO:0003923	GPI-anchor transamidase activity	sp|Q8R116|NOTUM_MOUSE	Protein notum homolog	Mus musculus
comp2366_c0_seq5	C	GO:0005576	extracellular region	GO:0005576	extracellular region	sp|Q6P988|NOTUM_HUMAN	Protein notum homolog	Homo sapiens
comp23883_c0_seq1	F	GO:0003700	transcription factor activity, sequence-specific DNA binding	GO:0003700	transcription factor activity, sequence-specific DNA binding	sp|Q6NQK2|NAC8_ARATH	NAC domain-containing protein 8	Arabidopsis thaliana
comp23951_c0_seq1	C	GO:0005576	extracellular region	GO:0005576	extracellular region	sp|Q67Y83|SCP51_ARATH	Serine carboxypeptidase-like 51	Arabidopsis thaliana
comp23951_c0_seq1	P	GO:0019538	protein metabolic process	GO:0006508	proteolysis	sp|Q67Y83|SCP51_ARATH	Serine carboxypeptidase-like 51	Arabidopsis thaliana
comp23951_c0_seq1	F	GO:0016787	hydrolase activity	GO:0004185	serine-type carboxypeptidase activity	sp|Q67Y83|SCP51_ARATH	Serine carboxypeptidase-like 51	Arabidopsis thaliana
comp24184_c0_seq1	P	GO:0009987	cellular process	GO:0098655	cation transmembrane transport	sp|Q9FFD0|PIN8_ARATH	Putative auxin efflux carrier component 8	Arabidopsis thaliana
comp24184_c0_seq1	P	GO:0006810	transport	GO:0098655	cation transmembrane transport	sp|Q9FFD0|PIN8_ARATH	Putative auxin efflux carrier component 8	Arabidopsis thaliana
comp24184_c0_seq1	C	GO:0005886	plasma membrane	GO:0005886	plasma membrane	sp|Q9FFD0|PIN8_ARATH	Putative auxin efflux carrier component 8	Arabidopsis thaliana
comp24184_c0_seq1	P	GO:0008150	biological_process	GO:0098655	cation transmembrane transport	sp|Q9FFD0|PIN8_ARATH	Putative auxin efflux carrier component 8	Arabidopsis thaliana
comp2420_c0_seq1	C	GO:0016020	membrane	GO:0031225	anchored component of membrane	sp|O64864|YLS3_ARATH	Protein YLS3	Arabidopsis thaliana
comp2420_c0_seq1	C	GO:0005575	cellular_component	GO:0031225	anchored component of membrane	sp|O64864|YLS3_ARATH	Protein YLS3	Arabidopsis thaliana
comp2420_c0_seq1	C	GO:0005886	plasma membrane	GO:0005886	plasma membrane	sp|O64864|YLS3_ARATH	Protein YLS3	Arabidopsis thaliana
comp24643_c0_seq1	F	GO:0003700	transcription factor activity, sequence-specific DNA binding	GO:0003700	transcription factor activity, sequence-specific DNA binding	sp|Q96502|COL2_ARATH	Zinc finger protein CONSTANS-LIKE 2	Arabidopsis thaliana
comp24738_c0_seq1	C	GO:0005886	plasma membrane	GO:0005886	plasma membrane	sp|Q66GP0|Y5738_ARATH	BTB/POZ domain-containing protein At5g67385	Arabidopsis thaliana
comp248_c0_seq1	C	GO:0005576	extracellular region	GO:0005576	extracellular region	sp|Q41916|CYT5_ARATH	Cysteine proteinase inhibitor 5	Arabidopsis thaliana
comp248_c0_seq1	C	GO:0005618	cell wall	GO:0005618	cell wall	sp|Q41916|CYT5_ARATH	Cysteine proteinase inhibitor 5	Arabidopsis thaliana
comp248_c0_seq2	C	GO:0005576	extracellular region	GO:0005576	extracellular region	sp|Q41916|CYT5_ARATH	Cysteine proteinase inhibitor 5	Arabidopsis thaliana
comp248_c0_seq2	C	GO:0005618	cell wall	GO:0005618	cell wall	sp|Q41916|CYT5_ARATH	Cysteine proteinase inhibitor 5	Arabidopsis thaliana
comp2483_c0_seq17	C	GO:0016020	membrane	GO:0016021	integral component of membrane	sp|Q9LJX0|AB19B_ARATH	ABC transporter B family member 19	Arabidopsis thaliana
comp2483_c0_seq17	C	GO:0005575	cellular_component	GO:0016021	integral component of membrane	sp|Q9LJX0|AB19B_ARATH	ABC transporter B family member 19	Arabidopsis thaliana
comp2483_c0_seq17	C	GO:0005886	plasma membrane	GO:0005886	plasma membrane	sp|Q9LJX0|AB19B_ARATH	ABC transporter B family member 19	Arabidopsis thaliana
comp25095_c0_seq1	F	GO:0003700	transcription factor activity, sequence-specific DNA binding	GO:0003700	transcription factor activity, sequence-specific DNA binding	sp|Q8LC79|GAT18_ARATH	GATA transcription factor 18	Arabidopsis thaliana
comp25095_c0_seq3	F	GO:0003700	transcription factor activity, sequence-specific DNA binding	GO:0003700	transcription factor activity, sequence-specific DNA binding	sp|Q6QPM2|GAT19_ARATH	GATA transcription factor 19	Arabidopsis thaliana
comp25189_c0_seq1	P	GO:0007275	multicellular organismal development	GO:0010075	regulation of meristem growth	sp|Q9LMX7|C78A5_ARATH	Cytochrome P450 78A5	Arabidopsis thaliana
comp25189_c0_seq1	P	GO:0019748	secondary metabolic process	GO:0044550	secondary metabolite biosynthetic process	sp|Q9LMX7|C78A5_ARATH	Cytochrome P450 78A5	Arabidopsis thaliana
comp25189_c0_seq1	F	GO:0019825	oxygen binding	GO:0019825	oxygen binding	sp|Q9LMX7|C78A5_ARATH	Cytochrome P450 78A5	Arabidopsis thaliana
comp25189_c0_seq1	P	GO:0008150	biological_process	GO:0044550	secondary metabolite biosynthetic process	sp|Q9LMX7|C78A5_ARATH	Cytochrome P450 78A5	Arabidopsis thaliana
comp25189_c0_seq1	P	GO:0009058	biosynthetic process	GO:0044550	secondary metabolite biosynthetic process	sp|Q9LMX7|C78A5_ARATH	Cytochrome P450 78A5	Arabidopsis thaliana
comp25189_c0_seq1	P	GO:0008150	biological_process	GO:0055114	oxidation-reduction process	sp|Q9LMX7|C78A5_ARATH	Cytochrome P450 78A5	Arabidopsis thaliana
comp25189_c0_seq1	C	GO:0005575	cellular_component	GO:0016021	integral component of membrane	sp|Q9LMX7|C78A5_ARATH	Cytochrome P450 78A5	Arabidopsis thaliana
comp25189_c0_seq1	C	GO:0016020	membrane	GO:0016021	integral component of membrane	sp|Q9LMX7|C78A5_ARATH	Cytochrome P450 78A5	Arabidopsis thaliana
comp25189_c0_seq1	P	GO:0008150	biological_process	GO:0010075	regulation of meristem growth	sp|Q9LMX7|C78A5_ARATH	Cytochrome P450 78A5	Arabidopsis thaliana
comp25189_c0_seq1	P	GO:0040007	growth	GO:0010075	regulation of meristem growth	sp|Q9LMX7|C78A5_ARATH	Cytochrome P450 78A5	Arabidopsis thaliana
comp25189_c0_seq1	P	GO:0008152	metabolic process	GO:0044550	secondary metabolite biosynthetic process	sp|Q9LMX7|C78A5_ARATH	Cytochrome P450 78A5	Arabidopsis thaliana
comp25189_c0_seq1	C	GO:0016020	membrane	GO:0016020	membrane	sp|Q9LMX7|C78A5_ARATH	Cytochrome P450 78A5	Arabidopsis thaliana
comp25189_c0_seq1	P	GO:0008152	metabolic process	GO:0055114	oxidation-reduction process	sp|Q9LMX7|C78A5_ARATH	Cytochrome P450 78A5	Arabidopsis thaliana
comp25189_c0_seq1	F	GO:0003824	catalytic activity	GO:0016709	oxidoreductase activity, acting on paired donors, with incorporation or reduction of molecular oxygen, NAD(P)H as one donor, and incorporation of one atom of oxygen	sp|Q9LMX7|C78A5_ARATH	Cytochrome P450 78A5	Arabidopsis thaliana
comp25710_c0_seq1	F	GO:0004872	receptor activity	GO:0004675	transmembrane receptor protein serine/threonine kinase activity	sp|Q8VZG8|Y4885_ARATH	Probable LRR receptor-like serine/threonine-protein kinase At4g08850	Arabidopsis thaliana
comp25710_c0_seq1	C	GO:0016020	membrane	GO:0016020	membrane	sp|Q8VZG8|Y4885_ARATH	Probable LRR receptor-like serine/threonine-protein kinase At4g08850	Arabidopsis thaliana
comp25710_c0_seq1	F	GO:0005515	protein binding	GO:0031625	ubiquitin protein ligase binding	sp|Q8VZG8|Y4885_ARATH	Probable LRR receptor-like serine/threonine-protein kinase At4g08850	Arabidopsis thaliana
comp25710_c0_seq1	C	GO:0005575	cellular_component	GO:0016021	integral component of membrane	sp|Q8VZG8|Y4885_ARATH	Probable LRR receptor-like serine/threonine-protein kinase At4g08850	Arabidopsis thaliana
comp25710_c0_seq1	P	GO:0008152	metabolic process	GO:0046777	protein autophosphorylation	sp|Q8VZG8|Y4885_ARATH	Probable LRR receptor-like serine/threonine-protein kinase At4g08850	Arabidopsis thaliana
comp25710_c0_seq1	F	GO:0016301	kinase activity	GO:0004675	transmembrane receptor protein serine/threonine kinase activity	sp|Q8VZG8|Y4885_ARATH	Probable LRR receptor-like serine/threonine-protein kinase At4g08850	Arabidopsis thaliana
comp25710_c0_seq1	P	GO:0006464	cellular protein modification process	GO:0046777	protein autophosphorylation	sp|Q8VZG8|Y4885_ARATH	Probable LRR receptor-like serine/threonine-protein kinase At4g08850	Arabidopsis thaliana
comp25710_c0_seq1	F	GO:0004872	receptor activity	GO:0001653	peptide receptor activity	sp|Q8VZG8|Y4885_ARATH	Probable LRR receptor-like serine/threonine-protein kinase At4g08850	Arabidopsis thaliana
comp25710_c0_seq1	P	GO:0009987	cellular process	GO:0009755	hormone-mediated signaling pathway	sp|Q8VZG8|Y4885_ARATH	Probable LRR receptor-like serine/threonine-protein kinase At4g08850	Arabidopsis thaliana
comp25710_c0_seq1	P	GO:0009719	response to endogenous stimulus	GO:0009755	hormone-mediated signaling pathway	sp|Q8VZG8|Y4885_ARATH	Probable LRR receptor-like serine/threonine-protein kinase At4g08850	Arabidopsis thaliana
comp25710_c0_seq1	P	GO:0007165	signal transduction	GO:0009755	hormone-mediated signaling pathway	sp|Q8VZG8|Y4885_ARATH	Probable LRR receptor-like serine/threonine-protein kinase At4g08850	Arabidopsis thaliana
comp25710_c0_seq1	P	GO:0009987	cellular process	GO:0046777	protein autophosphorylation	sp|Q8VZG8|Y4885_ARATH	Probable LRR receptor-like serine/threonine-protein kinase At4g08850	Arabidopsis thaliana
comp25710_c0_seq1	F	GO:0004871	signal transducer activity	GO:0001653	peptide receptor activity	sp|Q8VZG8|Y4885_ARATH	Probable LRR receptor-like serine/threonine-protein kinase At4g08850	Arabidopsis thaliana
comp25710_c0_seq1	C	GO:0005886	plasma membrane	GO:0005886	plasma membrane	sp|Q8VZG8|Y4885_ARATH	Probable LRR receptor-like serine/threonine-protein kinase At4g08850	Arabidopsis thaliana
comp25710_c0_seq1	F	GO:0016740	transferase activity	GO:0004675	transmembrane receptor protein serine/threonine kinase activity	sp|Q8VZG8|Y4885_ARATH	Probable LRR receptor-like serine/threonine-protein kinase At4g08850	Arabidopsis thaliana
comp25710_c0_seq1	C	GO:0005575	cellular_component	GO:0009506	plasmodesma	sp|Q8VZG8|Y4885_ARATH	Probable LRR receptor-like serine/threonine-protein kinase At4g08850	Arabidopsis thaliana
comp25710_c0_seq1	F	GO:0004871	signal transducer activity	GO:0004675	transmembrane receptor protein serine/threonine kinase activity	sp|Q8VZG8|Y4885_ARATH	Probable LRR receptor-like serine/threonine-protein kinase At4g08850	Arabidopsis thaliana
comp25710_c0_seq1	C	GO:0016020	membrane	GO:0016021	integral component of membrane	sp|Q8VZG8|Y4885_ARATH	Probable LRR receptor-like serine/threonine-protein kinase At4g08850	Arabidopsis thaliana
comp25710_c0_seq1	P	GO:0008150	biological_process	GO:0009755	hormone-mediated signaling pathway	sp|Q8VZG8|Y4885_ARATH	Probable LRR receptor-like serine/threonine-protein kinase At4g08850	Arabidopsis thaliana
comp25710_c0_seq4	P	GO:0006464	cellular protein modification process	GO:0046777	protein autophosphorylation	sp|Q8VZG8|Y4885_ARATH	Probable LRR receptor-like serine/threonine-protein kinase At4g08850	Arabidopsis thaliana
comp25710_c0_seq4	F	GO:0004872	receptor activity	GO:0001653	peptide receptor activity	sp|Q8VZG8|Y4885_ARATH	Probable LRR receptor-like serine/threonine-protein kinase At4g08850	Arabidopsis thaliana
comp25710_c0_seq4	F	GO:0016740	transferase activity	GO:0004675	transmembrane receptor protein serine/threonine kinase activity	sp|Q8VZG8|Y4885_ARATH	Probable LRR receptor-like serine/threonine-protein kinase At4g08850	Arabidopsis thaliana
comp25710_c0_seq4	C	GO:0005886	plasma membrane	GO:0005886	plasma membrane	sp|Q8VZG8|Y4885_ARATH	Probable LRR receptor-like serine/threonine-protein kinase At4g08850	Arabidopsis thaliana
comp25710_c0_seq4	C	GO:0016020	membrane	GO:0016021	integral component of membrane	sp|Q8VZG8|Y4885_ARATH	Probable LRR receptor-like serine/threonine-protein kinase At4g08850	Arabidopsis thaliana
comp25710_c0_seq4	P	GO:0009987	cellular process	GO:0009755	hormone-mediated signaling pathway	sp|Q8VZG8|Y4885_ARATH	Probable LRR receptor-like serine/threonine-protein kinase At4g08850	Arabidopsis thaliana
comp25710_c0_seq4	F	GO:0005515	protein binding	GO:0031625	ubiquitin protein ligase binding	sp|Q8VZG8|Y4885_ARATH	Probable LRR receptor-like serine/threonine-protein kinase At4g08850	Arabidopsis thaliana
comp25710_c0_seq4	F	GO:0016301	kinase activity	GO:0004675	transmembrane receptor protein serine/threonine kinase activity	sp|Q8VZG8|Y4885_ARATH	Probable LRR receptor-like serine/threonine-protein kinase At4g08850	Arabidopsis thaliana
comp25710_c0_seq4	C	GO:0005575	cellular_component	GO:0016021	integral component of membrane	sp|Q8VZG8|Y4885_ARATH	Probable LRR receptor-like serine/threonine-protein kinase At4g08850	Arabidopsis thaliana
comp25710_c0_seq4	F	GO:0004871	signal transducer activity	GO:0004675	transmembrane receptor protein serine/threonine kinase activity	sp|Q8VZG8|Y4885_ARATH	Probable LRR receptor-like serine/threonine-protein kinase At4g08850	Arabidopsis thaliana
comp25710_c0_seq4	F	GO:0004872	receptor activity	GO:0004675	transmembrane receptor protein serine/threonine kinase activity	sp|Q8VZG8|Y4885_ARATH	Probable LRR receptor-like serine/threonine-protein kinase At4g08850	Arabidopsis thaliana
comp25710_c0_seq4	P	GO:0008150	biological_process	GO:0009755	hormone-mediated signaling pathway	sp|Q8VZG8|Y4885_ARATH	Probable LRR receptor-like serine/threonine-protein kinase At4g08850	Arabidopsis thaliana
comp25710_c0_seq4	C	GO:0016020	membrane	GO:0016020	membrane	sp|Q8VZG8|Y4885_ARATH	Probable LRR receptor-like serine/threonine-protein kinase At4g08850	Arabidopsis thaliana
comp25710_c0_seq4	F	GO:0004871	signal transducer activity	GO:0001653	peptide receptor activity	sp|Q8VZG8|Y4885_ARATH	Probable LRR receptor-like serine/threonine-protein kinase At4g08850	Arabidopsis thaliana
comp25710_c0_seq4	P	GO:0009987	cellular process	GO:0046777	protein autophosphorylation	sp|Q8VZG8|Y4885_ARATH	Probable LRR receptor-like serine/threonine-protein kinase At4g08850	Arabidopsis thaliana
comp25710_c0_seq4	P	GO:0008152	metabolic process	GO:0046777	protein autophosphorylation	sp|Q8VZG8|Y4885_ARATH	Probable LRR receptor-like serine/threonine-protein kinase At4g08850	Arabidopsis thaliana
comp25710_c0_seq4	C	GO:0005575	cellular_component	GO:0009506	plasmodesma	sp|Q8VZG8|Y4885_ARATH	Probable LRR receptor-like serine/threonine-protein kinase At4g08850	Arabidopsis thaliana
comp25710_c0_seq4	P	GO:0009719	response to endogenous stimulus	GO:0009755	hormone-mediated signaling pathway	sp|Q8VZG8|Y4885_ARATH	Probable LRR receptor-like serine/threonine-protein kinase At4g08850	Arabidopsis thaliana
comp25710_c0_seq4	P	GO:0007165	signal transduction	GO:0009755	hormone-mediated signaling pathway	sp|Q8VZG8|Y4885_ARATH	Probable LRR receptor-like serine/threonine-protein kinase At4g08850	Arabidopsis thaliana
comp25746_c0_seq1	P	GO:0008150	biological_process	GO:0009753	response to jasmonic acid	sp|Q9SRV3|LBD20_ARATH	LOB domain-containing protein 20	Arabidopsis thaliana
comp25746_c0_seq1	P	GO:0009719	response to endogenous stimulus	GO:0009753	response to jasmonic acid	sp|Q9SRV3|LBD20_ARATH	LOB domain-containing protein 20	Arabidopsis thaliana
comp25872_c0_seq1	C	GO:0016020	membrane	GO:0009897	external side of plasma membrane	sp|Q8RXN0|AB11G_ARATH	ABC transporter G family member 11	Arabidopsis thaliana
comp25872_c0_seq1	P	GO:0009719	response to endogenous stimulus	GO:0009737	response to abscisic acid	sp|Q8RXN0|AB11G_ARATH	ABC transporter G family member 11	Arabidopsis thaliana
comp25872_c0_seq1	P	GO:0008150	biological_process	GO:0010222	stem vascular tissue pattern formation	sp|Q8RXN0|AB11G_ARATH	ABC transporter G family member 11	Arabidopsis thaliana
comp25872_c0_seq1	C	GO:0005575	cellular_component	GO:0009897	external side of plasma membrane	sp|Q8RXN0|AB11G_ARATH	ABC transporter G family member 11	Arabidopsis thaliana
comp25872_c0_seq1	C	GO:0005886	plasma membrane	GO:0005886	plasma membrane	sp|Q8RXN0|AB11G_ARATH	ABC transporter G family member 11	Arabidopsis thaliana
comp25872_c0_seq1	P	GO:0008150	biological_process	GO:0009737	response to abscisic acid	sp|Q8RXN0|AB11G_ARATH	ABC transporter G family member 11	Arabidopsis thaliana
comp25872_c0_seq1	C	GO:0016020	membrane	GO:0016021	integral component of membrane	sp|Q8RXN0|AB11G_ARATH	ABC transporter G family member 11	Arabidopsis thaliana
comp25872_c0_seq1	P	GO:0007275	multicellular organismal development	GO:0010222	stem vascular tissue pattern formation	sp|Q8RXN0|AB11G_ARATH	ABC transporter G family member 11	Arabidopsis thaliana
comp25872_c0_seq1	C	GO:0005575	cellular_component	GO:0016021	integral component of membrane	sp|Q8RXN0|AB11G_ARATH	ABC transporter G family member 11	Arabidopsis thaliana
comp25872_c0_seq1	C	GO:0005886	plasma membrane	GO:0009897	external side of plasma membrane	sp|Q8RXN0|AB11G_ARATH	ABC transporter G family member 11	Arabidopsis thaliana
comp25872_c0_seq1	C	GO:0005623	cell	GO:0009897	external side of plasma membrane	sp|Q8RXN0|AB11G_ARATH	ABC transporter G family member 11	Arabidopsis thaliana
comp26053_c0_seq1	P	GO:0008152	metabolic process	GO:0055114	oxidation-reduction process	sp|Q5ZIX8|KDM3A_CHICK	Lysine-specific demethylase 3A	Gallus gallus
comp26053_c0_seq1	P	GO:0008150	biological_process	GO:0055114	oxidation-reduction process	sp|Q5ZIX8|KDM3A_CHICK	Lysine-specific demethylase 3A	Gallus gallus
comp26269_c0_seq1	C	GO:0016020	membrane	GO:0016020	membrane	sp|Q7XPF7|HKT7_ORYSJ	Probable cation transporter HKT7	Oryza sativa subsp. japonica
comp26749_c0_seq1	P	GO:0008150	biological_process	GO:0009414	response to water deprivation	sp|Q9FDW1|MYB44_ARATH	Transcription factor MYB44	Arabidopsis thaliana
comp26749_c0_seq1	P	GO:0009607	response to biotic stimulus	GO:0050832	defense response to fungus	sp|Q9FDW1|MYB44_ARATH	Transcription factor MYB44	Arabidopsis thaliana
comp26749_c0_seq1	P	GO:0009719	response to endogenous stimulus	GO:0009753	response to jasmonic acid	sp|Q9FDW1|MYB44_ARATH	Transcription factor MYB44	Arabidopsis thaliana
comp26749_c0_seq1	P	GO:0009605	response to external stimulus	GO:0050832	defense response to fungus	sp|Q9FDW1|MYB44_ARATH	Transcription factor MYB44	Arabidopsis thaliana
comp26749_c0_seq1	P	GO:0009719	response to endogenous stimulus	GO:0009737	response to abscisic acid	sp|Q9FDW1|MYB44_ARATH	Transcription factor MYB44	Arabidopsis thaliana
comp26749_c0_seq1	P	GO:0008150	biological_process	GO:0009753	response to jasmonic acid	sp|Q9FDW1|MYB44_ARATH	Transcription factor MYB44	Arabidopsis thaliana
comp26749_c0_seq1	P	GO:0008150	biological_process	GO:0050832	defense response to fungus	sp|Q9FDW1|MYB44_ARATH	Transcription factor MYB44	Arabidopsis thaliana
comp26749_c0_seq1	P	GO:0008150	biological_process	GO:0009737	response to abscisic acid	sp|Q9FDW1|MYB44_ARATH	Transcription factor MYB44	Arabidopsis thaliana
comp26749_c0_seq1	F	GO:0003700	transcription factor activity, sequence-specific DNA binding	GO:0003700	transcription factor activity, sequence-specific DNA binding	sp|Q9FDW1|MYB44_ARATH	Transcription factor MYB44	Arabidopsis thaliana
comp26749_c0_seq1	P	GO:0006950	response to stress	GO:0009414	response to water deprivation	sp|Q9FDW1|MYB44_ARATH	Transcription factor MYB44	Arabidopsis thaliana
comp26749_c0_seq1	P	GO:0006950	response to stress	GO:0050832	defense response to fungus	sp|Q9FDW1|MYB44_ARATH	Transcription factor MYB44	Arabidopsis thaliana
comp26749_c0_seq1	P	GO:0009628	response to abiotic stimulus	GO:0009414	response to water deprivation	sp|Q9FDW1|MYB44_ARATH	Transcription factor MYB44	Arabidopsis thaliana
comp27402_c0_seq1	C	GO:0005575	cellular_component	GO:0016021	integral component of membrane	sp|O80919|TBL34_ARATH	Protein trichome birefringence-like 34	Arabidopsis thaliana
comp27402_c0_seq1	C	GO:0016020	membrane	GO:0016021	integral component of membrane	sp|O80919|TBL34_ARATH	Protein trichome birefringence-like 34	Arabidopsis thaliana
[truncated: 1,180 more rows]
