# Supplementary material for: Comparative transcriptome analysis of the wild-type model apomict Hieracium praealtum and its loss of parthenogenesis (lop) mutant
Source: BMC Plant Biol. 2018 Sep 24;18:206. doi: 10.1186/s12870-018-1423-1 (PMC6154955; doi:10.1186/s12870-018-1423-1)
Supplement: Supplementary file 3 — Differential expression analysis to discover changes associated with apomictic seed development in R35. (XLSX 1028 kb) [file 12870_2018_1423_MOESM3_ESM.xlsx]

## Sheet: Wt5 vs. Ovary_8-10
File S3. Differential expression analysis to discover changes associated with apomictic seed development in R35. Sample containing mature embryo sacs (Wt_E and Ovary_5) was used as reference to find changes in samples undergoing seed development (Ovary_8 to Ovary_10)
DESeq (Anders and Huber, 2010) version 1.14.0 was used for differential expression analysis. The p values for statistical significance of the fold change between the experimental conditions were then adjusted for multiple testing with the Benjamini-Hochberg method of controlling false discovery rate (FDR) (Benjamini and Hochberg, 1995)
A= Wt_E, ovary_5	B= Ovary_8-10
transcript ID	baseMean	baseMeanA	baseMeanB	foldChange	log2FoldChange	pval	padj
comp27182_c0_seq1	37.9844	63.3867	14.5821	0.23005	-2.11998	0.00146157	0.0667472
comp17983_c0_seq1	103.926	38.1123	171.741	4.50617	2.1719	0.00031403	0.0204533
comp13377_c0_seq3	50.7827	80.9544	22.611	0.279305	-1.84009	0.00115337	0.0558753
comp13377_c0_seq2	226.94	357.217	98.6635	0.276201	-1.85621	0.000246549	0.0169161
comp13842_c0_seq1	125.77	229.4	24.1405	0.105233	-3.24833	2.34019e-08	8.21405e-06
comp2206_c0_seq1	57.9284	94.859	22.9977	0.242441	-2.04429	0.000969835	0.0491423
comp15625_c0_seq6	42.4458	78.6086	8.28301	0.10537	-3.24646	0.0011368	0.0553847
comp15625_c0_seq3	121.674	224.921	20.4266	0.0908171	-3.46089	6.80896e-05	0.00614084
comp15625_c0_seq2	75.7056	141.612	11.799	0.083319	-3.58521	0.000676032	0.0370627
comp15625_c0_seq1	104.48	190.922	20.0376	0.104952	-3.2522	9.65215e-05	0.00805491
comp6038_c0_seq9	90.2003	29.6964	152.704	5.14217	2.36238	8.3642e-07	0.000162083
comp20602_c0_seq2	14.1983	3.9548	26.4419	6.68601	2.74115	0.00204583	0.0850755
comp6005_c0_seq1	152.896	271.997	35.7956	0.131603	-2.92574	2.92529e-05	0.00307313
comp838_c0_seq3	380.73	184.081	579.379	3.14742	1.65417	0.000210772	0.0148523
comp838_c0_seq2	1620.04	714.589	2527.49	3.53699	1.82252	0.000600648	0.0340891
comp838_c0_seq1	2511.85	1056.48	3969.23	3.75703	1.90959	0.000218866	0.0153597
comp838_c0_seq4	660.873	319.323	1004.42	3.14548	1.65328	0.00183576	0.0786586
comp45795_c0_seq1	26.2329	1	53.4659	53.4659	5.74055	1.87664e-06	0.00030782
comp2596_c0_seq1	501.951	14.9791	990.923	66.1538	6.04775	3.59142e-05	0.00365683
comp25469_c0_seq1	24.3807	5.9238	44.8377	7.56907	2.92012	0.0011737	0.0564787
comp7435_c0_seq1	84.1082	138.234	31.9822	0.231362	-2.11177	0.000763085	0.0409066
comp7140_c0_seq12	35.144	2.4308	69.8571	28.7384	4.84491	0.000228217	0.0158351
comp7140_c0_seq11	32.1165	1.72446	64.5085	37.408	5.22528	0.000587514	0.0334762
comp7140_c0_seq10	7.337	1	15.674	15.674	3.9703	0.000144582	0.0108454
comp6126_c0_seq2	26.3041	47.4838	7.1244	0.150039	-2.73659	0.00168172	0.0735981
comp38440_c0_seq1	17.5139	34.2772	2.75064	0.0802467	-3.63941	0.000960054	0.0488192
comp32333_c0_seq1	42.8678	13.7574	73.9782	5.37732	2.42689	0.00240061	0.0954907
comp3084_c0_seq1	241.663	4.6702	480.656	102.92	6.68538	1.60576e-07	4.00457e-05
comp3222_c0_seq1	1086.49	396.805	1778.17	4.48122	2.16389	2.47655e-05	0.00269721
comp3222_c0_seq2	172.354	63.6779	283.03	4.44472	2.15209	1.72071e-05	0.00199257
comp3222_c0_seq3	133.306	49.3269	219.286	4.44556	2.15237	4.97253e-05	0.00472773
comp47453_c0_seq1	9.94413	2.8351	19.0532	6.72045	2.74856	0.00153797	0.0692081
comp33258_c0_seq1	50.4374	24.2751	78.5996	3.23787	1.69504	0.000503877	0.029633
comp6038_c0_seq18	108.214	45.215	173.212	3.83085	1.93766	0.000343232	0.0219705
comp6038_c0_seq13	344.067	52.617	637.518	12.1162	3.59886	9.01916e-06	0.00116516
comp6038_c0_seq16	137.308	39.3805	237.235	6.02418	2.59076	6.93032e-07	0.000140632
comp6038_c0_seq14	77.3664	12.681	144.052	11.3596	3.50584	2.75617e-05	0.00292042
comp6038_c0_seq15	65.2756	12.4287	120.122	9.66489	3.27275	0.00116615	0.0562548
comp1233_c0_seq1	37.6561	4.68387	72.6284	15.5061	3.95476	1.41971e-08	5.47761e-06
comp3121_c0_seq25	35.255	3.80462	68.7053	18.0584	4.1746	0.000161976	0.0119625
comp15625_c0_seq5	28.8167	53.7773	5.85609	0.108895	-3.19899	5.4526e-05	0.00513279
comp6275_c0_seq1	296.947	1.21343	594.68	490.08	8.93687	7.25387e-05	0.00644748
comp9894_c0_seq11	60.854	3.55511	120.153	33.7972	5.07883	6.37149e-13	8.70154e-10
comp47_c0_seq1	1320.97	317.938	2326	7.31591	2.87104	5.56069e-07	0.000117198
comp36774_c0_seq1	34.7836	1.51102	70.0563	46.3635	5.53492	1.61915e-12	1.83302e-09
comp10598_c1_seq3	17.1457	1.21343	35.078	28.908	4.8534	9.86601e-07	0.000182944
comp31323_c0_seq1	25.5716	7.07513	46.0682	6.51128	2.70294	0.00218694	0.0894307
comp33965_c0_seq2	18.8434	6.19882	33.488	5.40232	2.43358	0.00222587	0.0905491
comp13829_c0_seq5	5.26576	1	11.5315	11.5315	3.52751	0.00242396	0.0958794
comp6533_c0_seq2	90.2683	145.008	37.5281	0.258799	-1.95009	0.000372905	0.023378
comp6646_c0_seq1	26.5716	1.10672	54.0364	48.8258	5.60957	8.58973e-05	0.00731735
comp36418_c0_seq1	65.9462	26.4095	107.483	4.06986	2.02498	7.14209e-05	0.00637447
comp12804_c0_seq3	53.2858	99.5393	9.03223	0.0907403	-3.46211	1.31919e-07	3.40846e-05
comp14543_c0_seq2	18.8354	1	38.6709	38.6709	5.27318	6.03224e-09	2.62125e-06
comp14543_c0_seq1	100.65	1	202.299	202.299	7.66035	1.02563e-20	1.47073e-16
comp3774_c0_seq1	264.081	421.893	108.269	0.256628	-1.96225	0.000649174	0.0360118
comp5372_c0_seq5	21.5069	6.95029	38.0636	5.47655	2.45327	0.00170858	0.0745209
comp30373_c0_seq1	5.80011	1	12.6002	12.6002	3.65538	0.00105401	0.0523896
comp14609_c0_seq14	23.1327	2.53307	45.7323	18.0541	4.17426	2.24648e-08	7.98697e-06
comp14609_c0_seq10	61.4888	5.08818	119.889	23.5623	4.55841	1.22711e-12	1.48704e-09
comp14609_c0_seq12	43.2935	3.76855	84.8185	22.5069	4.4923	2.20766e-10	1.36651e-07
comp14609_c0_seq13	16.9285	1	34.8569	34.8569	5.12337	4.32659e-07	9.64393e-05
comp8516_c0_seq2	207.96	323.972	93.9476	0.289987	-1.78594	0.000544715	0.031624
comp8516_c0_seq1	522.499	824.307	222.692	0.270156	-1.88813	0.000336646	0.0216477
comp980_c0_seq2	23.3347	11.4681	37.2013	3.24389	1.69772	0.00173514	0.0752141
comp980_c0_seq1	86.5364	39.8625	135.21	3.39191	1.7621	6.0798e-05	0.00561266
comp17810_c0_seq3	28.2986	51.6864	6.91066	0.133704	-2.90289	0.000275826	0.0184683
comp17810_c0_seq2	27.2461	47.1671	9.32513	0.197704	-2.33859	0.000659863	0.0364871
comp17810_c0_seq1	57.3284	101.548	15.1091	0.148789	-2.74866	1.59493e-05	0.00186957
comp22931_c0_seq2	20.8822	5.24003	38.5244	7.35195	2.87813	0.00122312	0.0584643
comp21869_c0_seq3	17.7195	2.63978	34.7992	13.1826	3.72056	7.87062e-06	0.00103862
comp21869_c0_seq8	10.0095	2.02204	19.9969	9.88943	3.30589	0.000223059	0.015603
comp29612_c0_seq1	55.018	15.6993	96.3367	6.13639	2.61739	7.04329e-05	0.00631248
comp60442_c0_seq1	15.9202	30.9166	2.92367	0.0945662	-3.40253	0.000390651	0.0242156
comp2516_c0_seq1	113.57	30.6011	198.538	6.48795	2.69776	5.63301e-05	0.00525856
comp2516_c0_seq3	136.141	37.399	236.882	6.33391	2.6631	6.861e-05	0.00618082
comp2516_c0_seq6	79.2234	19.9904	140.456	7.02621	2.81275	6.27965e-05	0.00572346
comp2516_c0_seq9	146.973	39.3743	256.572	6.51624	2.70404	0.00147209	0.0671002
comp20055_c0_seq1	17.045	31.7674	4.32259	0.13607	-2.87758	0.00144047	0.0659941
comp2515_c0_seq25	24.3982	8.98548	41.8109	4.65316	2.21821	0.000619878	0.0348358
comp21778_c0_seq10	31.079	1.21343	62.9445	51.873	5.69691	8.30548e-08	2.34294e-05
comp6102_c0_seq15	66.3402	10.7363	123.944	11.5444	3.52913	0.00216052	0.0886014
comp1371_c0_seq1	135.313	230.328	42.2982	0.183643	-2.44502	4.73669e-06	0.000682647
comp30008_c0_seq3	27.7146	8.46079	48.9683	5.78768	2.53299	6.60119e-05	0.00596596
comp18182_c0_seq2	136.394	220.971	53.817	0.243548	-2.03772	0.000150187	0.0112072
comp12043_c0_seq4	41.7101	80.8873	4.53293	0.0560401	-4.1574	0.00080369	0.0424485
comp12043_c0_seq1	167.707	321.48	15.9335	0.049563	-4.33459	9.3215e-06	0.00119882
comp12043_c0_seq2	285.896	546.029	27.7622	0.0508438	-4.29778	0.00202922	0.0845892
comp20852_c0_seq1	57.3954	4.79059	112	23.3792	4.54715	0.000185248	0.0133043
comp24227_c0_seq1	26.0071	1.72446	52.2897	30.3224	4.92231	0.000207051	0.0146359
comp29093_c0_seq3	11.3328	21.2421	3.42352	0.161167	-2.63338	0.00214151	0.0880331
comp48508_c0_seq1	35.9114	1	72.8229	72.8229	6.18632	0.00058723	0.0334762
comp26461_c0_seq1	17.934	2.7465	35.1215	12.7877	3.67669	7.92888e-06	0.00104471
comp42469_c0_seq1	28.8163	1.21343	58.4192	48.1437	5.58927	3.36479e-05	0.00344237
comp19153_c0_seq2	14.4628	1	29.9256	29.9256	4.90331	3.50565e-07	8.00059e-05
comp4996_c0_seq3	225.162	8.64721	443.676	51.3086	5.68113	7.51775e-06	0.00100127
comp4996_c0_seq2	918.359	38.9747	1799.74	46.1772	5.52911	4.57933e-05	0.0044121
comp4996_c0_seq1	1737.28	63.8465	3412.71	53.4519	5.74017	2.3284e-06	0.000370302
comp17122_c0_seq5	65.7828	2.63978	130.926	49.5972	5.63219	2.73738e-14	5.74442e-11
comp17122_c0_seq3	22.1008	1.51102	44.6907	29.5764	4.88638	5.55829e-09	2.4651e-06
comp17122_c0_seq2	52.0889	3.25752	102.92	31.5946	4.98161	7.8277e-12	8.0177e-09
comp9178_c0_seq4	28.9035	49.0688	10.7382	0.218839	-2.19206	0.00160058	0.0710591
comp9178_c0_seq2	37.3334	67.3717	9.29515	0.137968	-2.85759	3.47994e-05	0.00355594
comp9178_c0_seq3	55.5628	94.5865	18.5391	0.196002	-2.35106	0.000142189	0.0107376
comp34464_c0_seq1	17.691	1	36.382	36.382	5.18515	0.000748755	0.0401913
comp13742_c0_seq3	38.8447	60.0822	19.6073	0.326341	-1.61555	0.00230571	0.0927446
comp30183_c0_seq1	17.3365	32.6524	4.02063	0.123134	-3.02169	0.000174925	0.0127222
comp3956_c0_seq1	881.204	277.218	1487.19	5.36471	2.4235	8.83262e-05	0.00747982
comp51139_c0_seq1	6.36365	13.7273	1	0.0728475	-3.77898	0.000577293	0.0330182
comp15546_c0_seq1	200.736	52.12	351.351	6.7412	2.75301	0.000128976	0.0100026
comp37495_c0_seq1	135.786	12.4467	261.125	20.9795	4.39091	0.000569343	0.0326571
comp50638_c0_seq1	32.8348	1.42687	66.2428	46.4253	5.53684	0.000862779	0.0447724
comp22292_c0_seq2	5.94769	1	12.8954	12.8954	3.68878	0.0011301	0.0551519
comp15735_c0_seq1	10.9652	3.03503	20.8954	6.88473	2.7834	0.00101434	0.0507694
comp35062_c0_seq1	30.7393	1	62.4786	62.4786	5.96529	1.0478e-10	7.32942e-08
comp2711_c0_seq7	38.4134	12.8752	65.9517	5.12237	2.35681	0.000266717	0.0180156
comp7716_c0_seq3	11.5022	22.6637	2.34068	0.103279	-3.27538	0.000343453	0.0219705
comp10104_c0_seq1	148.375	66.3024	232.448	3.50587	1.80977	0.00034396	0.0219802
comp20876_c0_seq2	24.1917	1	49.3833	49.3833	5.62595	0.000134731	0.0103132
comp1297_c0_seq4	549.414	85.7903	1015.04	11.8316	3.56457	1.37554e-06	0.000242024
comp560_c0_seq5	38.139	9.06207	69.2159	7.63798	2.93319	0.000158762	0.0117554
comp560_c0_seq4	33.6443	4.5607	64.7279	14.1926	3.82706	2.55117e-05	0.00275754
comp560_c0_seq7	108.23	23.4904	194.97	8.3	3.05311	5.60333e-06	0.000789042
comp560_c0_seq6	225.912	41.5978	412.226	9.9098	3.30886	9.48664e-07	0.000177439
comp560_c0_seq1	417.062	77.2215	758.902	9.8276	3.29684	3.04881e-06	0.000468085
comp560_c0_seq8	137.182	15.3658	260.999	16.9857	4.08625	6.29156e-06	0.000860603
comp19827_c0_seq1	82.2067	30.0433	136.37	4.53912	2.18241	4.16595e-05	0.00409323
comp780_c0_seq2	33.7595	6.0124	63.5066	10.5626	3.40089	0.00116277	0.0561726
comp18192_c0_seq1	45.3125	15.8196	76.8054	4.85507	2.27949	0.000122196	0.00959273
comp18192_c0_seq3	20.2417	5.08818	37.3952	7.34943	2.87763	0.00200009	0.0835368
comp18192_c0_seq4	46.2938	8.15431	86.4333	10.5997	3.40595	0.000335104	0.0215647
comp18192_c0_seq7	36.6267	13.7756	61.4778	4.46282	2.15795	0.00185843	0.0793928
comp18192_c0_seq6	40.4463	11.2204	71.6723	6.38765	2.67529	0.000606284	0.0343272
comp18192_c0_seq8	30.3895	7.64329	55.1357	7.21361	2.85072	1.69141e-06	0.000285348
comp34921_c0_seq1	62.6974	3.04409	124.351	40.8499	5.35226	6.2878e-14	1.17608e-10
comp32761_c0_seq1	23.4382	1	47.8764	47.8764	5.58124	0.00206607	0.0856686
comp18691_c0_seq5	44.0252	22.2717	67.7786	3.04326	1.60562	0.00204931	0.085179
comp10643_c0_seq1	180.167	291.989	70.3463	0.240921	-2.05337	0.000105958	0.0086577
comp50087_c0_seq1	14.9934	28.8935	3.0933	0.107059	-3.22352	0.000814247	0.0428745
comp15762_c0_seq4	18.2153	2.01298	36.4176	18.0913	4.17723	1.63672e-07	4.05827e-05
comp15762_c0_seq3	40.9227	3.92039	79.925	20.387	4.34958	1.21445e-07	3.2052e-05
comp3008_c0_seq2	170.824	21.0695	322.579	15.3102	3.93642	0.000611682	0.0345105
comp32145_c0_seq1	15.7789	1	32.5578	32.5578	5.02493	7.65397e-08	2.20987e-05
comp32145_c0_seq2	8.80407	1	18.6081	18.6081	4.21786	1.52131e-05	0.0017955
comp768_c0_seq10	1117.11	101.662	2134.55	20.9967	4.39209	3.45987e-09	1.6091e-06
comp24714_c0_seq1	40.5272	7.96789	75.0865	9.42364	3.23628	4.35524e-07	9.67522e-05
comp3833_c0_seq3	585.122	122.633	1049.61	8.55897	3.09744	0.00172381	0.0748956
comp6189_c0_seq9	156.714	18.5926	296.835	15.9652	3.99686	0.000993798	0.0500324
comp3084_c0_seq4	44.8377	1	90.6753	90.6753	6.50264	6.19272e-08	1.84365e-05
comp21459_c0_seq5	10.0456	1.6403	20.4509	12.4678	3.64013	0.00167708	0.0735068
comp4026_c0_seq1	807.036	1354.63	261.44	0.192997	-2.37335	7.21264e-05	0.0064241
comp7937_c0_seq1	219.769	12.8164	428.721	33.4509	5.06397	0.00160959	0.0714223
comp12274_c0_seq4	63.917	1.10672	128.727	116.315	6.86189	1.37124e-07	3.5009e-05
comp12274_c0_seq5	78.6419	2.44891	156.835	64.0426	6.00096	1.49191e-05	0.00176564
comp12274_c0_seq6	35.108	1	71.216	71.216	6.15413	6.2559e-05	0.00571999
comp12274_c0_seq7	22.7563	1	46.5126	46.5126	5.53955	7.7425e-06	0.00102577
comp12274_c0_seq1	105.107	3.37775	208.837	61.8273	5.95017	0.000102974	0.00846206
comp12274_c0_seq2	76.1007	2.02204	152.179	75.2602	6.23381	0.000233569	0.0161427
comp12274_c0_seq3	112.437	1.51102	225.363	149.146	7.22059	1.26792e-11	1.17302e-08
comp26544_c0_seq1	64.1727	109.935	20.4102	0.185657	-2.42929	0.000266761	0.0180156
comp3373_c0_seq1	1924.96	977.214	2874.71	2.94174	1.55667	0.000986027	0.0497285
comp11048_c0_seq9	10.0492	1.42687	20.6715	14.4873	3.85672	0.000378722	0.0236293
comp11048_c0_seq7	28.8406	3.75949	55.9217	14.8748	3.8948	3.80315e-08	1.25371e-05
comp11048_c0_seq5	12.7748	4.0887	23.4608	5.73797	2.52054	0.0017549	0.0759126
comp38259_c0_seq1	29.0323	4.89731	55.1673	11.2648	3.49375	0.000671262	0.0369617
comp3031_c0_seq3	131.433	44.9569	219.909	4.89156	2.29029	0.000559295	0.0322528
comp3031_c0_seq9	88.1934	36.637	141.75	3.86903	1.95197	0.00181465	0.0779484
comp24626_c0_seq1	67.5851	124.66	12.5103	0.100356	-3.31681	1.05132e-06	0.000192866
comp1836_c2_seq1	1153.47	1751.78	557.162	0.318054	-1.65266	0.000646552	0.0358894
comp9307_c0_seq1	107.658	48.2268	169.09	3.50614	1.80988	0.00112863	0.0551519
comp10082_c0_seq6	35.4773	67.5135	5.44105	0.080592	-3.63322	5.52606e-05	0.0051922
comp29854_c0_seq1	63.5648	1.42687	127.703	89.4985	6.48379	1.33054e-08	5.22731e-06
comp10191_c0_seq1	119.084	28.8717	211.296	7.31843	2.87154	4.10182e-05	0.00404257
comp10344_c0_seq1	9.86554	1.21343	20.5176	16.9087	4.0797	0.000284286	0.018917
comp1696_c0_seq9	108.769	183.247	36.2915	0.198047	-2.33608	5.88825e-06	0.000818448
comp2003_c0_seq1	3102.93	1195.21	5012.64	4.19393	2.0683	1.23607e-06	0.000222025
comp252_c0_seq2	490.515	43.2322	939.798	21.7384	4.44217	0.000107887	0.00880688
comp55562_c0_seq1	61.3187	17.7478	106.89	6.02271	2.59041	0.000778221	0.0413828
comp3302_c0_seq2	1120.78	497.015	1746.56	3.51409	1.81315	4.93294e-05	0.00470538
comp3302_c0_seq1	779.314	303.261	1257.37	4.14615	2.05177	0.000632642	0.0353225
comp6103_c0_seq1	148.71	69.2337	230.186	3.32476	1.73325	3.67502e-05	0.00372854
comp15324_c0_seq2	48.7367	9.60322	89.8703	9.35834	3.22625	0.000113119	0.00908914
comp15324_c0_seq1	61.5958	11.6771	113.515	9.72112	3.28112	0.00103447	0.0516267
comp39167_c0_seq1	17.5769	4.35005	32.8038	7.54101	2.91476	0.000103864	0.00851892
comp53718_c0_seq1	12.0121	1.50196	24.5222	16.3267	4.02917	1.54007e-05	0.00181515
comp1910_c0_seq20	25.6465	47.5568	5.73621	0.120618	-3.05148	4.61223e-05	0.00443884
comp14795_c0_seq1	10.5263	21.839	1.21374	0.0555769	-4.16937	2.68275e-05	0.00286023
comp7017_c0_seq1	11.2412	2.23548	22.2468	9.9517	3.31494	0.000177371	0.0128675
comp19888_c0_seq1	85.5992	9.91137	163.287	16.4747	4.04218	0.000881153	0.0456158
comp55411_c0_seq1	11.809	24.6181	1	0.0406206	-4.62165	7.7513e-07	0.000152263
comp12502_c0_seq6	33.5921	15.3582	53.8261	3.50471	1.8093	0.00179994	0.0773939
comp3562_c0_seq2	58.2834	8.69496	109.872	12.6363	3.6595	9.80225e-09	4.01607e-06
comp10830_c0_seq2	55.3448	19.2452	93.4444	4.85547	2.27961	0.00130616	0.0612764
comp13541_c0_seq1	170.146	292.009	50.2818	0.172193	-2.5379	2.9517e-05	0.00308328
comp37478_c0_seq1	21.136	42.8446	1.42748	0.0333177	-4.90757	2.63886e-05	0.00282746
comp32886_c0_seq1	41.8701	17.7796	67.9606	3.8224	1.93448	0.00108725	0.0537957
comp68861_c0_seq1	15.4113	3.8662	28.9565	7.48964	2.9049	7.61025e-05	0.00669508
comp3088_c1_seq155	33.3619	1.32015	67.4037	51.0575	5.67405	1.5199e-10	1.01372e-07
comp15620_c0_seq10	73.6777	5.07912	144.276	28.4058	4.82811	1.95811e-08	7.13872e-06
comp15620_c0_seq12	30.7603	3.75043	59.7702	15.9369	3.9943	1.27654e-07	3.30821e-05
comp28291_c0_seq1	14.0209	1	29.0418	29.0418	4.86006	1.64337e-06	0.000279435
comp6163_c0_seq2	321.078	534.577	109.58	0.204984	-2.28642	1.11271e-05	0.00138148
comp3935_c0_seq1	225.919	76.0036	377.834	4.97126	2.31361	7.49683e-07	0.000148965
comp28556_c0_seq2	29.5377	1	60.0754	60.0754	5.9087	4.97286e-05	0.00472773
comp28556_c0_seq1	45.9401	1	92.8802	92.8802	6.5373	0.000148034	0.0110754
comp17954_c0_seq1	16.2401	2.53307	31.9471	12.612	3.65673	2.1807e-06	0.000350702
comp4478_c0_seq1	364.37	120.512	610.228	5.06363	2.34017	1.47777e-06	0.000256342
comp11866_c0_seq1	122.292	197.45	49.134	0.248843	-2.00669	0.00127278	0.0602689
comp22725_c0_seq1	18.5783	3.25752	35.8991	11.0204	3.4621	4.77669e-06	0.00068726
comp66203_c0_seq1	9.35933	1	19.7187	19.7187	4.30149	4.25678e-05	0.00417002
comp9333_c0_seq1	278.352	82.1821	476.522	5.79837	2.53565	9.25753e-06	0.00119238
comp9333_c0_seq2	16.0726	4.69277	29.4523	6.27612	2.64987	0.00244927	0.0966222
comp21129_c0_seq1	132.414	228.553	38.2745	0.167464	-2.57808	0.000567484	0.0326157
comp18968_c0_seq2	49.2331	11.1287	89.3375	8.02764	3.00498	0.00253344	0.0993504
comp18968_c0_seq1	60.2082	20.2399	102.177	5.04829	2.33579	0.00137305	0.0634425
comp26709_c0_seq2	46.2474	8.11807	86.3768	10.6401	3.41143	1.50073e-06	0.000258761
comp26709_c0_seq1	123.992	24.3432	225.642	9.2692	3.21244	4.55863e-05	0.00439708
comp13816_c0_seq1	18.1764	3.04409	35.3087	11.5991	3.53594	4.05669e-06	0.000598686
comp34253_c0_seq1	34.5441	60.212	10.8762	0.180631	-2.46888	0.000132968	0.0102377
comp29363_c0_seq1	21.8918	4.04801	41.7356	10.3102	3.36599	5.12489e-06	0.000728827
comp1768_c0_seq1	208.312	59.5642	359.059	6.0281	2.5917	0.000774688	0.041297
comp3690_c0_seq2	30.9598	54.0556	9.86401	0.182479	-2.4542	0.000642243	0.0357657
comp8160_c0_seq1	582.854	62.9807	1104.73	17.5407	4.13264	0.00100313	0.0503253
comp20589_c0_seq3	14.6278	3.14175	28.1139	8.94851	3.16165	0.000250712	0.0171471
comp20589_c0_seq1	143.284	31.9018	256.666	8.04552	3.00819	7.97868e-05	0.00691317
comp30108_c0_seq1	65.8292	5.34674	128.312	23.9981	4.58485	0.000117226	0.00930444
comp43404_c0_seq1	15.3552	2.01298	30.6975	15.2497	3.93071	1.6966e-06	0.000285663
comp1660_c0_seq1	628.769	1085.31	174.227	0.160532	-2.63907	0.0002446	0.0168134
comp1660_c0_seq5	32.4483	10.3789	56.5176	5.44543	2.44504	0.00238231	0.0949381
comp13695_c0_seq2	54.2881	20.5256	90.0505	4.38724	2.13331	1.04625e-05	0.00132185
comp13633_c1_seq1	87.0432	146.039	30.0472	0.205747	-2.28105	0.000943811	0.0484225
comp54076_c0_seq1	10.4199	21.5412	1.29856	0.0602825	-4.05212	2.28895e-05	0.00252486
comp2963_c0_seq9	126.19	227.35	27.0294	0.118889	-3.07231	3.22653e-05	0.00334064
comp2963_c0_seq8	114.334	198.358	32.3096	0.162885	-2.61807	5.67578e-06	0.000796638
comp2963_c0_seq7	132.306	230.99	35.6209	0.154209	-2.69704	0.000611039	0.0344968
comp2963_c0_seq6	155.489	271.863	41.1153	0.151235	-2.72513	0.000339353	0.0217825
comp2963_c0_seq1	221.221	386.463	57.9788	0.150024	-2.73673	4.5527e-05	0.00439629
comp2963_c0_seq2	245.207	407.951	84.4628	0.207041	-2.27201	0.00153632	0.0691699
comp30148_c0_seq1	18.6151	1.93789	37.2923	19.2437	4.26632	4.46538e-05	0.00433142
comp2139_c0_seq5	113.698	189.531	39.864	0.210329	-2.24928	0.00189205	0.0800344
comp2139_c0_seq6	17.9849	32.9245	5.04523	0.153236	-2.70617	0.00065835	0.0364503
comp30766_c0_seq1	28.404	8.19483	50.6132	6.17623	2.62673	0.00130706	0.0612764
comp31489_c0_seq1	58.3606	21.7699	96.9514	4.45345	2.15492	0.00198479	0.0830185
comp6473_c0_seq9	131.054	10.5981	253.511	23.9204	4.58017	9.66949e-06	0.00123619
comp6473_c0_seq8	128.201	12.3084	246.093	19.994	4.3215	1.75801e-13	2.80106e-10
comp6473_c0_seq3	225.439	6.41226	446.467	69.6271	6.12158	7.27628e-07	0.000146272
comp6473_c0_seq2	13.572	3.62559	25.5185	7.03844	2.81526	0.000237012	0.0163662
comp6473_c0_seq1	111.933	12.7532	213.113	16.7106	4.06269	1.83519e-10	1.16338e-07
comp21124_c0_seq1	121.136	30.8824	213.389	6.90973	2.78863	0.00193902	0.0815004
comp55282_c0_seq1	17.8745	1	36.7489	36.7489	5.19963	5.53429e-05	0.00519236
comp27251_c0_seq1	21.4438	2.21736	42.6703	19.2437	4.26632	8.35175e-07	0.000162083
comp8661_c0_seq1	128.792	1	258.584	258.584	8.01449	3.48578e-06	0.000523409
comp8728_c0_seq4	63.9748	15.0107	114.939	7.65713	2.9368	9.41082e-07	0.00017657
comp8728_c0_seq5	36.9105	7.25694	68.564	9.44807	3.24002	0.00167039	0.0733259
comp31975_c0_seq1	22.173	40.3168	6.02912	0.149544	-2.74136	0.000961512	0.0488544
comp45571_c0_seq1	40.6437	7.00909	76.2784	10.8828	3.44398	1.23259e-05	0.00150325
comp3084_c0_seq2	706.212	147.908	1266.52	8.56285	3.09809	1.4188e-08	5.47761e-06
comp38236_c0_seq1	22.4172	9.20337	37.631	4.08883	2.03169	0.00189857	0.0802709
comp5840_c0_seq1	120.487	46.3258	196.647	4.24487	2.08572	0.000364315	0.0229568
comp5840_c0_seq3	17.4049	6.91422	29.8957	4.3238	2.1123	0.000722809	0.0390394
comp47004_c0_seq1	32.048	1	65.0961	65.0961	6.0245	1.18869e-07	3.15365e-05
comp15683_c0_seq3	44.4963	14.6293	76.3632	5.21988	2.38402	0.000481393	0.0285842
comp3680_c0_seq1	703.602	244.918	1164.29	4.75378	2.24907	5.95734e-07	0.000124409
comp7184_c0_seq2	250.226	96.9032	405.548	4.18509	2.06526	7.60042e-06	0.00101072
comp10642_c0_seq1	101.707	39.6117	165.802	4.18568	2.06546	0.000101716	0.0084031
comp3395_c1_seq47	70.1476	20.4618	121.833	5.95418	2.5739	1.11741e-05	0.00138531
comp3176_c0_seq4	103.547	51.9397	157.154	3.02571	1.59727	0.00188049	0.0798202
comp3176_c0_seq6	105.137	57.8776	154.395	2.66762	1.41555	0.00217315	0.0889514
comp14854_c0_seq3	103.181	25.488	182.874	7.17488	2.84295	0.00182967	0.078437
comp14854_c0_seq1	41.0425	10.4823	73.6027	7.02161	2.8118	0.000669723	0.0369374
comp10503_c0_seq2	48.0259	26.0126	72.0393	2.7694	1.46957	0.00137372	0.0634425
comp4155_c0_seq1	130.478	66.9507	196.005	2.92761	1.54972	0.000618286	0.0347788
comp56008_c0_seq1	9.07237	1	19.1447	19.1447	4.25888	5.83806e-05	0.00541856
comp22267_c0_seq1	49.7673	89.0186	12.516	0.1406	-2.83034	2.99327e-05	0.00311789
comp2827_c0_seq1	1481.43	314.595	2650.26	8.42438	3.07457	9.72205e-05	0.0080897
comp2827_c0_seq2	919.749	186.217	1655.28	8.88897	3.15202	1.21044e-05	0.00148355
comp30841_c0_seq1	18.5707	6.03052	33.1108	5.49054	2.45695	0.00152671	0.0689537
comp8422_c0_seq1	60.023	103.847	18.1988	0.175246	-2.51255	0.000782965	0.0415324
comp34344_c0_seq1	27.9248	12.615	45.2346	3.58578	1.84229	0.000764997	0.0409804
comp9766_c0_seq2	204.111	67.4441	342.779	5.08241	2.34551	2.02321e-06	0.000327208
comp47_c0_seq5	161.222	66.2387	258.205	3.8981	1.96277	0.000121486	0.00957195
comp47_c0_seq3	1579.97	571.645	2590.3	4.53131	2.17993	0.000109435	0.00890124
comp33513_c0_seq1	27.3977	8.41288	48.3825	5.75101	2.52381	0.000169509	0.0123806
comp11216_c0_seq1	95.0704	41.3625	150.778	3.64529	1.86603	0.000149178	0.0111513
comp2166_c0_seq1	194.65	92.7978	298.502	3.21669	1.68558	0.00220366	0.0899861
comp14231_c0_seq1	63.1848	21.3862	106.983	5.00245	2.32264	5.24081e-05	0.00494966
comp55509_c0_seq1	15.9529	5.28349	28.6222	5.4173	2.43757	0.00129827	0.0610391
comp1592_c0_seq1	481.816	43.9601	921.672	20.9661	4.38999	1.07066e-05	0.00134676
comp1592_c0_seq2	252.245	10.6253	495.865	46.6685	5.54438	6.98565e-11	5.18137e-08
comp1592_c0_seq5	47.9811	4.05707	93.9052	23.146	4.53269	1.71308e-10	1.09994e-07
comp2516_c0_seq12	130.769	27.7143	235.824	8.50911	3.08901	0.00221422	0.0902462
comp43272_c0_seq1	20.0805	1	41.1611	41.1611	5.36321	0.000140946	0.0106583
comp28128_c0_seq3	31.4187	3.04409	61.7933	20.2994	4.34337	1.06003e-09	5.59534e-07
comp10336_c0_seq9	27.8427	11.6834	46.0019	3.93738	1.97724	0.00229834	0.0926214
comp10336_c0_seq4	22.1781	7.84305	38.5131	4.91048	2.29586	0.000271956	0.0182803
comp10336_c0_seq6	41.1171	14.9539	69.2804	4.63293	2.21193	0.000310968	0.0203154
comp10336_c0_seq3	66.7	23.5299	111.87	4.75438	2.24926	3.08852e-05	0.00320547
comp14524_c0_seq1	113.676	42.6224	186.73	4.38103	2.13127	0.000660432	0.0364889
comp6833_c0_seq15	37.073	67.7607	8.38535	0.12375	-3.01451	0.000201951	0.0143363
comp14870_c0_seq2	13.3077	2.01298	26.6025	13.2154	3.72415	0.000443462	0.0266893
comp9759_c0_seq1	619.503	215.873	1025.13	4.74879	2.24756	3.83094e-05	0.00384161
comp627_c0_seq1	838.22	32.9248	1645.52	49.978	5.64322	7.79847e-07	0.000152841
comp627_c0_seq2	29.3069	1.10672	59.5071	53.769	5.7487	0.000280922	0.0187512
comp8532_c1_seq2	20.1755	1.50196	40.849	27.1971	4.76538	7.48077e-08	2.17445e-05
comp37612_c0_seq1	18.6478	6.10561	33.19	5.43599	2.44254	0.00189087	0.0800344
comp7008_c0_seq3	202.252	70.696	335.808	4.75003	2.24794	0.000431617	0.0260786
comp7008_c0_seq5	84.6938	23.6413	147.746	6.24951	2.64374	6.21921e-07	0.000129563
comp2483_c0_seq10	45.4741	86.6557	6.29262	0.0726164	-3.78356	0.0019023	0.0803496
comp2483_c0_seq12	39.2265	72.4719	7.98105	0.110126	-3.18277	7.21571e-07	0.000145394
comp2483_c0_seq13	45.653	84.7684	8.53746	0.100715	-3.31165	2.19218e-07	5.22475e-05
comp20358_c0_seq8	15.739	1	32.4781	32.4781	5.02139	1.35748e-07	3.47607e-05
comp20358_c0_seq2	36.0397	2.02204	72.0573	35.6359	5.15526	3.73673e-05	0.00376655
comp20358_c0_seq3	23.4245	2.02204	46.8269	23.1582	4.53345	2.78687e-08	9.51507e-06
comp20358_c0_seq1	94.2636	5.08818	185.439	36.4451	5.18765	1.81088e-05	0.00208576
comp20358_c0_seq4	11.6148	2.02204	23.2075	11.4772	3.5207	0.000133029	0.0102377
comp20358_c0_seq5	49.1839	2.02204	98.3457	48.6368	5.60398	7.46374e-08	2.17445e-05
comp49268_c0_seq1	15.3173	1.72446	30.9101	17.9245	4.16386	5.48832e-06	0.000774114
comp28821_c0_seq1	8.53547	1	18.0709	18.0709	4.1756	6.13047e-05	0.00564731
comp7261_c0_seq1	264.651	403.214	128.087	0.317664	-1.65443	0.000531974	0.0309469
comp3336_c0_seq4	131.976	222.156	43.7956	0.197139	-2.34271	2.00689e-05	0.00226602
comp3336_c0_seq1	237.232	400.908	75.5558	0.188462	-2.40766	1.10623e-05	0.00137542
comp14644_c0_seq3	14.0556	4.36817	25.743	5.89331	2.55908	0.00118622	0.0569857
comp1541_c0_seq1	2305.64	563.18	4050.11	7.1915	2.84629	4.64873e-05	0.00446397
comp3686_c0_seq2	50.8598	16.7257	86.9938	5.20119	2.37884	0.00182803	0.0784056
comp5784_c0_seq3	49.149	94.2599	6.03817	0.0640588	-3.96446	2.9465e-05	0.00308328
comp5784_c0_seq7	59.9626	114.131	7.79389	0.0682887	-3.87221	1.43645e-09	7.35659e-07
comp5784_c0_seq6	55.1545	108.159	4.14956	0.0383652	-4.70406	1.70572e-10	1.09994e-07
comp5784_c0_seq4	23.3997	45.8791	2.92027	0.0636514	-3.97366	7.06625e-07	0.000142717
comp29951_c0_seq1	8.23054	1.21343	17.2476	14.2139	3.82923	0.00188959	0.0800344
comp29378_c0_seq2	33.1994	10.4296	57.9691	5.55813	2.4746	0.00026805	0.0180848
comp3328_c0_seq2	144.061	31.7465	258.376	8.13871	3.0248	1.83401e-06	0.000304627
comp3583_c4_seq27	42.3896	10.6913	76.0879	7.11681	2.83123	0.000620729	0.0348382
comp29738_c0_seq1	64.0694	114.357	15.782	0.138007	-2.85719	0.000709296	0.0384544
comp6533_c0_seq4	59.4277	96.1392	24.7161	0.257087	-1.95967	0.000630671	0.0352811
comp32641_c0_seq1	21.2351	6.37768	38.0925	5.97278	2.5784	0.00126268	0.0599228
comp2545_c0_seq1	30.0265	61.0529	1	0.0163792	-5.93199	0.00252431	0.0990824
comp2545_c0_seq4	340.104	663.129	19.0797	0.0287723	-5.11918	0.000424009	0.0257636
comp22656_c0_seq3	157.945	24.5219	293.368	11.9635	3.58057	1.74561e-08	6.53003e-06
comp14962_c0_seq12	24.6668	2.44891	48.8846	19.9618	4.31917	2.0573e-06	0.000332097
comp14962_c0_seq13	35.9069	7.93626	65.8776	8.30083	3.05326	3.19087e-07	7.31376e-05
comp14962_c0_seq11	36.9952	8.65166	67.3387	7.78333	2.96039	5.41983e-07	0.000115425
comp48455_c0_seq1	20.4238	6.62124	36.2264	5.47125	2.45187	8.47446e-05	0.00724785
comp5334_c0_seq3	30.4346	52.1388	10.7303	0.205802	-2.28067	0.00235292	0.094082
comp10063_c0_seq9	36.0977	65.6929	8.5024	0.129426	-2.9498	0.00225124	0.0910661
comp10063_c0_seq1	100.526	181.937	21.1153	0.116058	-3.10708	0.00133997	0.0624202
comp862_c0_seq6	1892.1	399.875	3386.32	8.46844	3.0821	4.20496e-11	3.38122e-08
comp862_c0_seq2	498.957	91.3752	908.539	9.94295	3.31367	1.66151e-11	1.47376e-08
comp862_c0_seq3	772.461	172.166	1374.76	7.98504	2.9973	8.52312e-11	6.16236e-08
comp862_c0_seq8	492.783	113.994	873.571	7.66331	2.93797	1.93553e-10	1.21556e-07
comp41295_c0_seq2	7.46224	1	15.9245	15.9245	3.99318	0.000946307	0.0484373
comp42237_c0_seq1	18.9386	3.06665	36.8105	12.0035	3.58538	0.000273258	0.0183249
comp18067_c0_seq1	128.695	206.502	52.888	0.256113	-1.96515	0.00100015	0.0502054
comp15866_c0_seq1	129.724	50.5239	210.924	4.17474	2.06169	0.000307791	0.0201384
comp4929_c0_seq4	83.5203	135.053	33.9873	0.251658	-1.99046	0.000504616	0.0296562
comp60630_c0_seq1	12.5657	1	26.1314	26.1314	4.70771	2.25004e-06	0.000359167
comp19276_c0_seq1	81.3299	5.49693	159.163	28.9549	4.85573	1.41263e-06	0.000248043
comp6951_c0_seq2	56.42	99.0863	15.7537	0.15899	-2.65299	3.34735e-05	0.00343226
comp48133_c0_seq1	54.6443	18.059	93.2295	5.16248	2.36807	1.02568e-06	0.000188968
comp2934_c0_seq1	1011.49	386.661	1638.31	4.23708	2.08307	0.000139979	0.0106205
comp19512_c0_seq1	55.8192	87.0053	26.633	0.306108	-1.70789	0.0024754	0.0973403
comp4959_c0_seq1	630.924	105.661	1158.19	10.9613	3.45435	6.09526e-06	0.000839088
comp5383_c0_seq10	14.6494	1	30.2988	30.2988	4.92119	0.000273065	0.0183249
comp5383_c0_seq17	7.87162	2.21736	15.5259	7.00196	2.80776	0.00195241	0.0818632
comp5383_c0_seq14	16.9533	1.10672	34.7998	31.4442	4.97472	1.90487e-07	4.57802e-05
comp13877_c0_seq4	34.3318	57.8847	12.7789	0.220765	-2.17942	0.00104537	0.0520502
comp43004_c0_seq1	24.2705	1.10672	49.4342	44.6674	5.48115	0.000493301	0.0291305
comp571_c0_seq4	341.316	119.557	565.075	4.72639	2.24074	0.000827647	0.0434207
comp9078_c0_seq1	15.566	28.3004	4.83149	0.170721	-2.55028	0.00221282	0.0902436
comp24082_c0_seq1	51.5412	6.54154	98.5408	15.0639	3.91302	4.4826e-07	9.86389e-05
comp12652_c0_seq1	28.6594	6.39414	52.9247	8.27707	3.04912	0.000384588	0.023926
comp12256_c0_seq2	422.64	237.479	609.801	2.56781	1.36054	0.00240606	0.0956188
comp35961_c0_seq1	12.6579	5.08818	22.2276	4.36848	2.12713	0.00248059	0.0975
comp8303_c0_seq3	81.0369	38.4575	125.616	3.26637	1.70769	0.000404478	0.0248223
comp2963_c0_seq10	124.329	220.953	29.7057	0.134444	-2.89493	9.91871e-05	0.00823741
comp2963_c0_seq13	65.6028	119.688	13.5174	0.112938	-3.14639	8.67918e-07	0.000166685
comp66_c0_seq1	215.278	58.1218	374.435	6.44224	2.68756	4.22569e-06	0.000617274
comp18182_c0_seq1	248.986	398.208	101.764	0.255556	-1.96829	0.000147893	0.0110744
comp5630_c0_seq3	54.4845	17.4772	93.4919	5.34936	2.41937	3.7807e-05	0.00380009
comp5630_c0_seq2	66.4573	28.5767	106.338	3.72113	1.89574	9.40633e-05	0.00786747
comp5630_c0_seq1	297.047	150.168	445.927	2.96952	1.57023	0.00129125	0.0608089
comp9795_c0_seq3	16.6734	1	34.3469	34.3469	5.10211	1.74767e-05	0.00201682
comp51547_c0_seq1	7.58395	1.21343	15.9545	13.1482	3.71679	0.0024232	0.0958794
comp16675_c0_seq1	178.487	10.3756	348.598	33.5979	5.0703	1.6058e-09	8.05537e-07
comp28986_c0_seq1	31.6933	5.22191	60.1648	11.5216	3.52627	5.42994e-05	0.00511705
comp14076_c0_seq1	174.372	12.4785	338.266	27.108	4.76064	2.15617e-14	4.75679e-11
comp32505_c0_seq2	21.8535	2.66235	43.0447	16.1679	4.01506	3.73857e-05	0.00376655
comp27961_c0_seq1	14.5271	3.25752	27.7967	8.53307	3.09307	0.00108615	0.0537957
comp50829_c0_seq1	15.1546	1	31.3093	31.3093	4.96852	5.11612e-06	0.000728785
comp2227_c0_seq3	26.5169	3.99549	51.0384	12.774	3.67514	1.45522e-05	0.00173175
comp10304_c0_seq4	21.0088	37.8455	6.17217	0.163089	-2.61627	0.00044005	0.0265322
comp4825_c0_seq1	405.805	4.57715	809.034	176.755	7.46561	3.99778e-16	1.56348e-12
comp23951_c0_seq1	56.8223	107.918	7.7266	0.071597	-3.80396	1.26738e-07	3.30438e-05
comp34290_c0_seq1	138.221	31.6521	246.789	7.79692	2.96291	6.57567e-08	1.94421e-05
comp3031_c0_seq6	103.29	41.521	167.06	4.0235	2.00845	0.0014265	0.0654934
comp3031_c0_seq5	218.527	98.5874	340.466	3.45344	1.78804	0.00128519	0.0606565
comp3031_c0_seq2	166.988	77.6735	258.303	3.3255	1.73357	0.00174233	0.0754824
comp3031_c0_seq1	27.4615	9.23483	47.6882	5.16395	2.36847	0.000641724	0.0357599
comp5164_c0_seq2	197.767	14.9204	382.614	25.6436	4.68053	0.000838955	0.0438561
comp40940_c0_seq1	22.8723	6.75942	40.9853	6.06343	2.60013	0.00118397	0.0569093
comp48841_c0_seq1	11.6019	1.42687	23.7769	16.6637	4.05864	0.000139069	0.0105701
comp18384_c0_seq1	185.861	322.489	51.2335	0.158869	-2.65409	0.001428	0.0655088
comp34295_c0_seq1	15.0842	3.04409	29.1244	9.56752	3.25815	1.98445e-05	0.00224954
comp6155_c0_seq2	88.9419	16.6505	163.233	9.80352	3.2933	0.00124049	0.0590556
comp6155_c0_seq1	74.7653	9.43937	142.091	15.053	3.91198	0.00147988	0.0673854
comp13541_c0_seq2	11.1157	21.8641	2.36726	0.108271	-3.20728	0.00205943	0.0854757
comp13541_c0_seq3	38.654	67.6561	11.652	0.172223	-2.53765	0.000108089	0.00881505
comp13541_c0_seq4	32.7994	56.6056	10.9932	0.194207	-2.36433	0.000614685	0.0346118
comp13541_c0_seq5	31.6668	57.1031	8.23042	0.144133	-2.79453	0.000127768	0.00993046
comp44542_c0_seq1	44.0834	14.0251	76.1416	5.42897	2.44068	8.13376e-06	0.00106518
comp17798_c0_seq1	693.408	12.2438	1376.57	112.43	6.81288	2.58175e-12	2.81179e-09
comp17798_c0_seq2	37.5223	2.02204	75.0226	37.1024	5.21344	5.97712e-05	0.00554032
comp17798_c0_seq6	30.9041	1	62.8083	62.8083	5.97288	1.365e-08	5.32771e-06
comp11470_c0_seq1	129.895	58.1589	203.631	3.50128	1.80788	0.00126002	0.0598292
comp30248_c0_seq1	16.7391	6.50085	28.9774	4.45747	2.15622	0.00227933	0.0919845
comp29802_c0_seq1	19.651	5.13331	36.1687	7.0459	2.81678	0.000816979	0.0429233
comp1313_c0_seq1	324.895	55.5181	596.273	10.7402	3.42494	1.13515e-09	5.95532e-07
comp16216_c0_seq1	46.8614	85.8905	9.83235	0.114475	-3.12689	6.04087e-05	0.00558872
comp8055_c0_seq3	67.6518	32.7865	104.517	3.18781	1.67257	0.00241781	0.0958741
comp8055_c0_seq4	52.4003	18.8598	87.9408	4.66288	2.22122	0.00151585	0.0686072
comp22382_c0_seq1	22.2785	43.6368	2.92027	0.0669223	-3.90137	0.00179943	0.0773939
comp3176_c0_seq1	1224.5	683.095	1767.91	2.58809	1.37189	0.00211467	0.0873054
comp45601_c0_seq1	64.7981	1	130.596	130.596	7.02897	7.51934e-08	2.1783e-05
comp29338_c0_seq1	168.34	8.15431	330.525	40.5338	5.34105	5.8939e-11	4.49894e-08
comp11299_c0_seq1	47.3567	22.8037	73.9098	3.24114	1.6965	0.000282649	0.0188372
comp5383_c0_seq9	10.8524	1	22.7048	22.7048	4.50493	4.33704e-06	0.000631395
comp30883_c0_seq1	25.4586	3.04409	49.873	16.3836	4.03418	2.9432e-08	9.81511e-06
comp30311_c0_seq1	71.8458	14.3195	131.372	9.17432	3.1976	1.48658e-06	0.000257351
comp19722_c0_seq1	70.5188	30.3685	112.669	3.71006	1.89144	0.000373064	0.023378
comp3600_c0_seq4	26.8608	9.11015	46.6115	5.11643	2.35514	0.000643966	0.0358279
comp7763_c0_seq13	29.5643	9.11015	52.0184	5.70993	2.51347	0.00117618	0.0565665
comp2283_c0_seq13	57.4019	89.3723	27.4314	0.306934	-1.704	0.00177574	0.0767207
comp13567_c0_seq1	61.1546	103.154	21.1555	0.205087	-2.28569	0.00136735	0.0632844
comp13567_c0_seq2	25.1698	44.9199	7.41956	0.165173	-2.59795	0.000982995	0.0496337
comp2432_c0_seq6	36.0641	12.7759	61.3522	4.80218	2.26369	0.000165888	0.0121574
comp2432_c0_seq5	283.476	88.7351	480.217	5.41181	2.43611	0.000259747	0.017663
comp2432_c0_seq2	287.678	122.335	455.02	3.71946	1.89509	0.000248369	0.0170274
comp8059_c0_seq1	41.5584	14.7976	70.3191	4.75206	2.24855	0.000116249	0.00926965
comp3530_c0_seq2	196.107	90.2838	303.931	3.36639	1.7512	0.000689354	0.037636
comp3530_c0_seq3	173.645	63.8839	285.406	4.46757	2.15949	7.52839e-05	0.00662984
comp27835_c0_seq1	92.3783	14.6744	172.082	11.7267	3.55172	0.000219357	0.0153691
comp48106_c0_seq1	28.8475	3.9548	55.7401	14.0943	3.81704	7.98686e-07	0.000155823
comp18151_c0_seq7	35.4294	1	71.8588	71.8588	6.16709	2.02549e-12	2.23424e-09
comp18151_c0_seq5	19.9379	2.53307	39.3427	15.5316	3.95714	1.34956e-07	3.46612e-05
comp18151_c0_seq2	16.4272	1	33.8544	33.8544	5.08127	5.08729e-08	1.56884e-05
comp18151_c0_seq9	43.508	1	88.0161	88.0161	6.45969	3.328e-14	6.65901e-11
comp7017_c0_seq11	18.9236	4.77247	35.0746	7.34937	2.87762	0.000125262	0.00977104
comp50120_c0_seq1	22.4011	5.07006	41.7322	8.23111	3.04109	0.000140972	0.0106583
comp12274_c0_seq10	33.234	2.73744	65.7305	24.0117	4.58566	0.0010325	0.0515585
comp9968_c0_seq1	124.237	218.566	31.9076	0.145986	-2.7761	0.00223614	0.0907328
comp31019_c0_seq1	55.5527	5.32418	107.781	20.2437	4.3394	0.00119277	0.0572362
comp7384_c0_seq1	711.872	372.525	1053.22	2.82725	1.4994	0.000459243	0.0274776
comp37269_c0_seq1	26.5784	1	54.1568	54.1568	5.75907	2.44969e-05	0.00267134
comp3055_c0_seq2	507.819	29.9418	987.697	32.9872	5.04383	9.55554e-19	7.47408e-15
comp10752_c0_seq1	57.9074	16.3066	101.508	6.22496	2.63806	0.00205914	0.0854757
comp2390_c0_seq7	36.2348	11.049	63.4206	5.73993	2.52103	0.0016412	0.0724843
comp2390_c0_seq2	743.435	259.929	1228.94	4.72799	2.24123	0.00184524	0.0789077
comp2390_c0_seq8	100.143	30.7729	171.513	5.5735	2.47858	0.000124471	0.00972473
comp361_c0_seq2	128.867	11.6109	248.123	21.3698	4.4175	7.80223e-05	0.00681519
comp16712_c0_seq2	38.1559	8.85159	69.4602	7.8472	2.97218	6.6663e-07	0.000136562
comp24987_c0_seq1	75.2083	120.642	31.7741	0.263374	-1.92481	0.00100895	0.050529
comp11093_c0_seq1	51.5615	12.1428	92.9802	7.65721	2.93682	1.94699e-08	7.12837e-06
comp38657_c0_seq1	27.0239	4.79059	51.2573	10.6996	3.41948	9.6914e-07	0.000180485
comp8282_c0_seq5	78.0826	20.5929	137.572	6.68056	2.73997	0.000844136	0.0439641
comp8282_c0_seq4	67.9912	11.0039	126.978	11.5394	3.5285	0.00017619	0.0127925
comp6403_c0_seq7	29.8257	3.19594	58.4554	18.2906	4.19303	4.08077e-06	0.000600181
comp6403_c0_seq5	116.011	7.56063	226.462	29.9527	4.90462	1.94752e-07	4.66749e-05
comp6403_c0_seq2	211.231	19.6476	404.814	20.6037	4.36483	1.01715e-07	2.76072e-05
comp6403_c0_seq3	107.887	8.26714	209.507	25.3422	4.66347	1.10039e-05	0.00137212
comp6403_c0_seq1	306.943	35.118	580.767	16.5376	4.04768	0.00111499	0.0547248
comp17082_c0_seq3	12.3636	2.53307	24.1942	9.55135	3.2557	0.000989948	0.0498691
comp34111_c0_seq1	278.297	2.02204	556.572	275.252	8.10461	1.3534e-06	0.000239364
comp54802_c0_seq1	45.3817	1	91.7633	91.7633	6.51985	4.18515e-15	1.0919e-11
comp7873_c0_seq4	15.8452	31.7948	1.89567	0.0596222	-4.06801	3.35847e-06	0.000506946
comp23402_c0_seq1	30.1131	16.0925	46.1337	2.86678	1.51943	0.00186887	0.0796411
comp7384_c0_seq3	78.2542	38.662	119.846	3.09985	1.6322	0.00148404	0.0674158
comp3553_c0_seq5	105.372	43.3436	169.4	3.9083	1.96654	0.00214018	0.0880204
comp3553_c0_seq3	118.729	49.1918	190.266	3.86784	1.95153	0.000545724	0.0316612
comp3553_c0_seq2	161.899	62.1295	263.669	4.24386	2.08538	0.000393183	0.0243025
comp3553_c0_seq1	253.839	100.872	408.807	4.05274	2.0189	0.000487645	0.0288956
comp3395_c1_seq30	69.2237	24.4026	116.045	4.75543	2.24958	2.15225e-05	0.00241313
comp6473_c0_seq5	65.1615	5.26537	127.058	24.1308	4.5928	1.12782e-12	1.39273e-09
comp7763_c0_seq1	40.7441	15.1899	68.2983	4.4963	2.16874	0.000407875	0.0249951
comp7763_c0_seq2	104.681	44.4636	166.899	3.75362	1.90828	0.00238073	0.0949191
comp44758_c0_seq1	6.42464	1	13.8493	13.8493	3.79174	0.000841235	0.043889
comp3088_c1_seq77	45.7228	1.50196	91.9437	61.2157	5.93583	1.45434e-13	2.36094e-10
comp3088_c1_seq75	18.0353	1	37.0706	37.0706	5.21221	2.85425e-08	9.62842e-06
comp12647_c0_seq6	27.3652	12.7896	43.9409	3.43568	1.7806	0.000924136	0.0475549
comp4206_c0_seq7	46.3987	19.5814	75.216	3.84119	1.94155	0.00220506	0.0900005
comp9708_c0_seq2	47.0003	76.4669	19.5338	0.255454	-1.96887	0.000350017	0.022291
comp9708_c0_seq1	191.065	324.691	59.4399	0.183066	-2.44956	6.85063e-06	0.000923859
comp2144_c0_seq4	39.4585	11.4561	69.4608	6.06321	2.60008	0.000949375	0.0485343
comp29684_c0_seq1	15.1982	1	31.3964	31.3964	4.97253	2.24793e-05	0.00249239
comp30377_c0_seq1	14.0407	2.21736	27.864	12.5663	3.65149	0.000149883	0.0111943
comp11259_c0_seq1	79.3348	19.2013	141.468	7.36763	2.8812	1.80855e-08	6.70715e-06
comp42680_c0_seq1	44.301	14.8318	75.7701	5.10861	2.35293	1.46055e-05	0.00173569
comp2390_c0_seq1	919.791	351.278	1490.3	4.24251	2.08492	0.00235933	0.0942846
comp26990_c0_seq1	27.7692	2.72838	54.81	20.0888	4.32832	0.000361457	0.0228841
comp40_c0_seq3	484.795	112.456	859.135	7.63976	2.93353	1.66776e-08	6.32124e-06
comp9794_c0_seq1	207.558	383.463	33.6542	0.0877639	-3.51023	2.59222e-10	1.58179e-07
comp9794_c0_seq2	190.296	332.086	50.5057	0.152086	-2.71704	0.000591874	0.0336578
comp9794_c0_seq4	19.4632	36.964	3.9624	0.107196	-3.22168	0.00224516	0.0909899
comp20406_c0_seq1	421.431	83.4055	761.457	9.12958	3.19055	3.06267e-06	0.000468877
comp15983_c0_seq3	10.1298	19.8607	2.39892	0.120787	-3.04946	0.00166996	0.0733259
comp21909_c0_seq1	32.6768	5.03382	62.3198	12.3802	3.62996	2.86483e-08	9.62842e-06
comp1633_c0_seq1	324.808	15.3564	636.26	41.433	5.37271	1.36835e-14	3.27032e-11
comp13109_c0_seq4	60.3956	101.581	21.2098	0.208796	-2.25983	0.000196283	0.0140033
comp13109_c0_seq5	44.1626	71.7244	18.6008	0.259337	-1.9471	0.0010527	0.0523543
comp12837_c0_seq5	6.72858	1	14.4572	14.4572	3.85371	0.000129868	0.0100483
comp2154_c0_seq7	294.276	1.21343	589.338	485.677	8.92385	0.00177626	0.0767207
comp13185_c0_seq1	126.749	61.7867	193.712	3.13517	1.64854	0.00113466	0.0553115
comp17866_c0_seq3	32.8041	10.9933	56.6149	5.14993	2.36455	0.00213897	0.0880129
comp8406_c0_seq6	46.8926	3.04409	92.7411	30.466	4.92913	6.44753e-05	0.00585785
comp8406_c0_seq3	101.728	3.66183	201.795	55.1076	5.78418	2.5122e-05	0.00272225
comp8406_c0_seq8	153.691	5.70592	303.676	53.2213	5.73393	1.10554e-05	0.00137542
comp19891_c0_seq1	86.2334	8.86231	165.604	18.6864	4.22391	2.3522e-10	1.44558e-07
comp19891_c0_seq2	53.2988	4.99941	103.598	20.7221	4.3731	4.16926e-06	0.000611105
comp18299_c0_seq1	50.5357	8.7765	94.2949	10.744	3.42546	0.000196996	0.0140426
comp13320_c1_seq1	613.095	143.192	1085	7.5772	2.92167	0.000935129	0.0480631
comp11879_c0_seq10	12.9836	25.1724	2.79474	0.111024	-3.17105	0.00220065	0.0899485
comp10099_c0_seq1	23.249	39.39	9.10799	0.231226	-2.11262	0.00203543	0.0847782
comp6013_c0_seq1	72.2043	120.937	25.4716	0.210618	-2.2473	0.000155838	0.0115687
comp6013_c0_seq3	134.894	228.459	43.3291	0.189658	-2.39852	6.40556e-05	0.00582587
comp6013_c0_seq5	112.781	196.829	30.7325	0.156138	-2.6791	0.000451902	0.0271517
comp6013_c0_seq7	98.6272	177.147	22.1077	0.124799	-3.00232	0.000478928	0.0284772
comp6013_c0_seq8	109.186	195.912	24.4605	0.124855	-3.00168	7.3814e-06	0.000986162
comp12923_c0_seq2	132.638	61.715	205.561	3.33081	1.73587	0.00126766	0.0600594
comp12923_c0_seq1	287.104	140.369	435.838	3.10493	1.63456	0.000437385	0.02639
comp2483_c0_seq4	252.567	464.236	42.8982	0.0924059	-3.43587	1.0561e-09	5.59534e-07
comp2050_c0_seq1	332.326	27.2921	639.36	23.4265	4.55007	8.52897e-08	2.39031e-05
comp30010_c0_seq1	24.2431	1	49.4862	49.4862	5.62896	1.46583e-05	0.00173792
comp14961_c0_seq1	123.75	1	248.501	248.501	7.95711	5.91988e-06	0.000821517
comp1448_c0_seq6	282.5	120.902	446.097	3.68976	1.88353	0.000503666	0.029633
comp1448_c0_seq7	78.1287	38.0395	120.218	3.16035	1.66008	0.00177924	0.0767337
comp1448_c0_seq1	341.838	142.687	542.99	3.80546	1.92807	0.000337725	0.0217009
comp6202_c0_seq1	98.706	2.71932	196.693	72.3315	6.17655	0.00018511	0.0133043
comp14155_c0_seq1	83.127	4.77247	163.482	34.2551	5.09825	9.15914e-05	0.00771671
comp26970_c0_seq1	39.0624	70.4107	9.71416	0.137964	-2.85763	2.32857e-05	0.00256199
comp9078_c0_seq16	14.9666	28.2287	3.70455	0.131234	-2.92979	0.00230097	0.0926839
comp10576_c0_seq1	190.103	4.77692	377.43	79.0112	6.30398	6.77081e-11	5.06569e-08
comp3583_c4_seq15	39.0616	13.2645	66.8586	5.0404	2.33354	0.000524288	0.0305411
comp39202_c0_seq1	81.4562	10.4118	154.5	14.8389	3.89132	0.000912554	0.046987
comp2860_c0_seq1	1297.62	2398.02	199.231	0.0830813	-3.58933	0.0019814	0.082917
comp5163_c0_seq1	529.911	227.635	834.187	3.66457	1.87365	2.22094e-05	0.00246883
comp66678_c0_seq1	7.35662	15.1161	1.59712	0.105656	-3.24255	0.00122299	0.0584643
comp38322_c0_seq2	12.0934	2.02204	24.1648	11.9507	3.57902	8.882e-05	0.00750686
comp17810_c0_seq11	11.5845	21.3622	3.80689	0.178207	-2.48837	0.00221906	0.0904004
comp23721_c0_seq1	29.3537	54.0405	6.66694	0.123369	-3.01894	4.44673e-05	0.00432308
comp21319_c0_seq1	132.494	23.3704	243.617	10.4242	3.38186	5.16145e-08	1.58602e-05
comp13734_c0_seq6	91.0514	37.4824	146.621	3.91172	1.9678	0.000349515	0.022291
comp5419_c0_seq4	89.7344	154.066	27.4026	0.177862	-2.49117	0.000486638	0.0288559
comp49816_c0_seq1	21.6386	3.02597	42.2513	13.9629	3.80353	1.35485e-06	0.000239364
comp11794_c0_seq1	583.531	61.461	1107.6	18.0212	4.17162	0.000515844	0.0302129
comp14624_c0_seq3	50.161	21.4409	80.8812	3.77229	1.91544	0.000715168	0.0387239
comp12330_c0_seq11	23.1952	7.61611	40.7744	5.3537	2.42054	5.232e-05	0.00494677
comp28028_c0_seq1	38.9685	72.0409	7.89623	0.109608	-3.18958	1.73277e-06	0.000290615
comp268_c1_seq1	2516.33	746.556	4288.1	5.74384	2.52202	5.46357e-07	0.000115783
comp268_c1_seq2	1539.04	462.209	2617.87	5.66383	2.50178	1.77635e-06	0.000296768
comp38125_c0_seq1	6.10743	1	13.2149	13.2149	3.72409	0.000830802	0.0435089
comp231_c0_seq1	2717.78	696.387	4741.17	6.80823	2.76728	3.27087e-06	0.000497212
comp26083_c0_seq3	82.3526	2.44891	164.256	67.0731	6.06766	0.00206564	0.0856686
comp26083_c0_seq1	157.701	4.27957	313.122	73.1667	6.19311	0.00184196	0.0788069
comp26083_c0_seq6	20.1541	1	41.3081	41.3081	5.36835	0.000303684	0.0199152
comp5958_c0_seq3	79.2079	34.1061	126.31	3.70343	1.88886	0.000454179	0.0272694
comp12989_c0_seq2	101.839	157.036	48.6415	0.309748	-1.69084	0.00197093	0.0825191
comp25311_c0_seq3	14.0523	3.04409	27.0605	8.88952	3.15211	6.86766e-05	0.00618082
comp7140_c0_seq9	31.0779	1.51102	62.6448	41.4586	5.3736	2.95287e-05	0.00308328
comp7140_c0_seq2	42.9571	2.04461	85.8696	41.998	5.39225	5.86459e-09	2.5744e-06
comp7140_c0_seq5	25.12	2.43985	49.8001	20.4111	4.35128	6.53447e-07	0.000134825
comp16656_c0_seq1	74.1653	141.125	9.20526	0.0652275	-3.93838	9.41377e-10	5.03075e-07
comp1764_c0_seq4	94.3177	28.0087	162.627	5.80628	2.53761	2.69817e-06	0.000422086
comp1401_c0_seq3	1445.22	2546.14	346.311	0.136014	-2.87817	7.14659e-06	0.000957765
comp1401_c0_seq9	245.405	408.809	84.002	0.20548	-2.28293	2.57543e-05	0.00277679
comp20587_c0_seq8	33.3755	3.04409	65.7068	21.5851	4.43196	2.81966e-07	6.53911e-05
comp29526_c0_seq1	15.4553	2.4308	30.4798	12.539	3.64835	8.81835e-05	0.00747509
comp15450_c0_seq1	21.7457	2.00393	43.4874	21.7011	4.4397	4.25544e-08	1.37438e-05
comp15450_c0_seq2	18.2171	1	37.4342	37.4342	5.22629	4.67384e-06	0.000674718
comp29700_c0_seq5	21.4473	2.53307	42.3616	16.7234	4.0638	1.87132e-06	0.00030782
comp3395_c1_seq9	55.2023	9.08576	103.319	11.3715	3.50735	7.57909e-09	3.2123e-06
comp18479_c0_seq1	69.4432	122.586	18.3005	0.149288	-2.74383	0.00241098	0.095726
comp46729_c0_seq1	16.0187	32.6099	1.42748	0.0437745	-4.51377	0.00215876	0.088573
comp32167_c0_seq1	25.8641	1.21343	52.5148	43.2778	5.43555	1.61473e-05	0.00187996
comp17928_c0_seq10	25.3224	2.02204	50.6228	25.0355	4.6459	1.43562e-08	5.51111e-06
comp9608_c0_seq5	12.8931	26.7861	1	0.0373328	-4.74341	0.000270435	0.0181923
comp5876_c1_seq1	327.288	163.737	492.84	3.00995	1.58974	0.00159346	0.0710077
comp25189_c0_seq1	152.57	236.419	70.7201	0.29913	-1.74116	0.00115495	0.0559205
comp12078_c0_seq1	24.4293	9.68738	41.1713	4.24999	2.08746	0.000577557	0.0330182
comp18579_c0_seq1	315.166	31.425	600.907	19.1219	4.25716	8.09124e-06	0.00106122
comp5417_c0_seq1	882.873	49.8081	1717.94	34.4911	5.10815	1.61821e-16	8.18996e-13
comp33105_c0_seq1	25.692	12.2631	41.121	3.35324	1.74556	0.00154655	0.0694772
comp2233_c0_seq1	1533.16	2276.04	792.285	0.348097	-1.52244	0.00222791	0.0905508
comp9931_c0_seq11	14.8244	5.40372	26.2451	4.85686	2.28003	0.00194795	0.0817159
comp7873_c0_seq1	106.346	202.437	12.2547	0.060536	-4.04606	3.53434e-11	2.86878e-08
comp7873_c0_seq2	123.744	240.568	8.92083	0.0370824	-4.75312	3.0132e-14	6.17268e-11
comp1790_c0_seq1	1695.65	2632.97	760.329	0.288772	-1.792	0.000514134	0.0301644
comp7873_c0_seq6	26.9775	53.8015	2.15352	0.0400272	-4.64288	2.93069e-08	9.81144e-06
comp30555_c0_seq1	54.9852	8.60985	103.361	12.0049	3.58555	0.000376727	0.023522
comp5196_c0_seq4	81.513	26.6051	138.421	5.20279	2.37928	6.16541e-05	0.00566737
comp5196_c0_seq1	74.0499	15.2922	134.808	8.81547	3.14004	0.00137088	0.0633793
comp28531_c0_seq1	67.6468	11.2204	126.073	11.236	3.49006	3.34402e-05	0.00343226
comp3507_c0_seq8	27.8203	2.32408	55.3166	23.8015	4.57298	3.63828e-08	1.20398e-05
comp3507_c0_seq1	368.695	25.3062	714.084	28.2177	4.81853	1.11515e-15	3.55357e-12
comp3507_c0_seq6	96.0136	8.85604	185.171	20.909	4.38605	1.61034e-09	8.05537e-07
comp3507_c0_seq7	22.6369	3.03503	44.2389	14.5761	3.86553	6.40044e-07	0.000132377
comp6798_c0_seq1	59.6954	1	120.391	120.391	6.91158	3.99942e-05	0.00395979
comp15370_c0_seq1	207.158	98.3588	317.958	3.23263	1.69271	0.000829558	0.0434944
comp9725_c0_seq9	12.7474	23.5148	3.97993	0.169252	-2.56276	0.00255087	0.0999427
comp24057_c0_seq1	82.5503	37.4476	129.653	3.46225	1.79171	0.0011503	0.0558526
comp12567_c0_seq1	62.2371	104.35	22.1241	0.212018	-2.23774	0.00164659	0.0725401
comp2822_c0_seq5	54.4205	14.9386	95.9024	6.41979	2.68253	1.86041e-06	0.000307232
comp2822_c0_seq7	120.844	31.8132	211.875	6.65996	2.73551	0.00119187	0.0572252
comp2822_c0_seq8	57.7032	13.3848	104.022	7.77165	2.95822	0.0002193	0.0153691
comp3994_c1_seq20	98.2327	165.948	32.5171	0.195947	-2.35146	0.00155853	0.0698576
comp40472_c0_seq1	15.479	29.0662	3.89171	0.133891	-2.90087	0.0012273	0.0585343
comp20851_c0_seq1	125.161	4.57715	247.744	54.1262	5.75826	1.80154e-07	4.37862e-05
comp20851_c0_seq2	26.699	2.53307	52.8649	20.8699	4.38335	1.81223e-06	0.00030159
comp45020_c0_seq1	45.2196	21.684	70.7552	3.26302	1.70621	0.000457595	0.027398
comp14121_c0_seq3	14.9195	30.8391	1	0.0324264	-4.94669	2.31748e-07	5.49295e-05
comp14121_c0_seq1	24.5109	49.1261	1.89567	0.0385879	-4.69571	0.000114061	0.0091375
comp14121_c0_seq6	12.3868	24.8779	1.89567	0.076199	-3.71408	7.79093e-05	0.00681223
comp14121_c0_seq5	8.86532	18.7306	1	0.0533884	-4.22733	4.43065e-05	0.00431232
comp14121_c0_seq4	13.5974	27.7674	1.42748	0.0514086	-4.28185	0.00230995	0.092872
comp14266_c0_seq14	47.8272	4.17285	93.4816	22.4023	4.48558	7.74939e-06	0.00102577
comp669_c0_seq6	199.503	7.13933	393.867	55.1686	5.78578	7.55269e-19	6.49826e-15
comp669_c0_seq3	202.495	8.12252	398.868	49.1065	5.61784	4.17042e-12	4.37584e-09
comp669_c0_seq1	623.901	11.2682	1238.53	109.914	6.78023	7.15532e-24	2.05212e-19
comp15021_c0_seq2	70.2463	32.1118	110.381	3.43739	1.78132	0.00122625	0.0585343
comp7429_c0_seq1	127.226	18.4993	237.953	12.8628	3.68513	1.46555e-06	0.000254736
comp626_c0_seq1	2412.85	5.90568	4821.79	816.467	9.67325	2.15681e-05	0.00241313
comp7797_c0_seq8	39.0765	69.706	10.447	0.149872	-2.73819	0.000352073	0.0223888
comp7797_c0_seq4	160.198	294.988	27.4088	0.0929152	-3.42794	0.000518035	0.0302799
comp15855_c0_seq1	10.3197	3.04409	19.5954	6.4372	2.68643	0.00187789	0.0798056
comp7195_c0_seq4	17.8297	7.23898	30.4204	4.2023	2.07118	0.00133505	0.0623257
comp3395_c1_seq38	38.8963	10.4823	69.3103	6.61212	2.72511	0.000366504	0.0230678
comp1725_c0_seq1	689.56	1173.03	208.088	0.177394	-2.49497	0.00107817	0.0534356
comp1817_c0_seq3	164.956	37.3814	294.53	7.87906	2.97802	0.00238042	0.0949191
comp18642_c0_seq1	63.8031	100.403	29.203	0.290857	-1.78162	0.00170009	0.0742509
comp8314_c0_seq3	99.1561	14.9103	185.402	12.4345	3.63628	5.12522e-09	2.30095e-06
comp8314_c0_seq5	78.7156	18.615	140.816	7.56465	2.91927	1.79018e-07	4.37862e-05
comp9288_c0_seq6	10.0292	3.25752	18.801	5.77155	2.52896	0.00167987	0.0735542
comp9288_c0_seq8	98.1641	21.528	176.8	8.21256	3.03783	0.00129503	0.0609536
comp3088_c1_seq92	39.4659	1.82212	79.1097	43.4164	5.44017	4.32515e-11	3.44243e-08
comp33092_c0_seq1	12.3505	2.23548	24.4656	10.9442	3.4521	0.000411665	0.0252094
comp3395_c1_seq34	86.2617	25.0338	149.49	5.9715	2.57809	2.74144e-06	0.000427302
comp58521_c0_seq1	24.6585	1	50.3169	50.3169	5.65297	6.86903e-07	0.000139717
comp19686_c0_seq6	11.1736	1	23.3472	23.3472	4.54517	0.000263061	0.0178217
comp19686_c0_seq4	8.69606	1	18.3921	18.3921	4.20102	0.000428161	0.0259229
comp19686_c0_seq3	9.8213	1	20.6426	20.6426	4.36755	0.00109429	0.0539954
comp48145_c0_seq1	6.43341	1	13.8668	13.8668	3.79356	0.000953189	0.0486137
comp9981_c0_seq2	18.9852	35.6829	4.28753	0.120157	-3.05701	0.000345089	0.022026
comp42514_c0_seq1	29.8429	5.6804	56.0053	9.8594	3.3015	0.000119294	0.00944504
comp7008_c0_seq1	102.147	22.7215	183.573	8.07925	3.01422	4.28101e-08	1.37438e-05
comp7008_c0_seq4	74.0343	19.4419	130.627	6.71882	2.74821	2.8716e-07	6.64165e-05
comp47921_c0_seq1	29.9947	1	60.9893	60.9893	5.93048	0.00146569	0.0669001
comp5647_c0_seq1	20.0081	4.79059	37.2256	7.77057	2.95802	1.12961e-05	0.00139843
comp27991_c0_seq1	26.5838	1	54.1676	54.1676	5.75936	0.000559094	0.0322528
comp13439_c0_seq1	10.7525	1.21343	22.2915	18.3705	4.19932	0.000113818	0.00913503
comp36783_c0_seq1	19.4839	34.6491	6.31863	0.18236	-2.45514	0.000613081	0.0345668
comp23103_c0_seq1	39.3461	10.8384	69.8538	6.44504	2.68819	8.38708e-05	0.00718741
comp1101_c0_seq4	227.309	3.36869	453.25	134.548	7.07198	4.56985e-06	0.000663045
comp1101_c0_seq6	337.524	11.1589	665.889	59.6736	5.89902	8.39664e-08	2.36091e-05
comp1101_c0_seq2	102.324	4.06613	202.581	49.8216	5.6387	1.36972e-06	0.000241494
comp1101_c0_seq3	36.9583	1.50196	74.4147	49.545	5.63067	9.33452e-12	9.23141e-09
comp1101_c0_seq9	190.884	13.9844	369.785	26.4427	4.7248	2.058e-05	0.00232006
comp5490_c0_seq1	200.747	84.4196	319.074	3.77963	1.91824	6.00973e-06	0.000831431
comp1193_c0_seq1	1324.25	237.802	2412.71	10.1458	3.34282	2.30476e-05	0.00253904
comp1193_c0_seq3	211.362	31.0681	393.657	12.6708	3.66343	2.14132e-06	0.000345014
comp310_c0_seq1	12563.9	3922.73	21207.1	5.4062	2.43462	1.07228e-06	0.000195876
comp21479_c0_seq1	53.9137	11.0836	98.7437	8.909	3.15526	5.73578e-06	0.00080244
comp18507_c0_seq5	27.9524	3.17337	54.7313	17.2471	4.10828	0.00141579	0.0650985
comp5341_c0_seq1	1492.3	2781.75	204.84	0.073637	-3.76343	0.00029953	0.0196577
comp29918_c0_seq1	12.5153	4.25684	22.7738	5.34994	2.41952	0.00220245	0.0899794
comp16677_c0_seq1	284.161	520.614	49.7079	0.0954795	-3.38867	2.95722e-10	1.77927e-07
comp7824_c0_seq16	44.9663	70.8201	21.1125	0.298115	-1.74606	0.00242452	0.0958794
comp4574_c0_seq9	43.6151	24.0136	65.2166	2.71582	1.44139	0.00246078	0.0969428
comp28867_c0_seq2	19.309	5.51505	35.1029	6.36493	2.67015	0.000135223	0.0103417
comp53081_c0_seq1	16.6653	4.04801	31.2827	7.72791	2.95008	0.000766685	0.0409907
comp14979_c0_seq2	16.7235	2.49404	32.953	13.2127	3.72385	0.000854181	0.0443798
comp24966_c0_seq1	88.3444	36.5143	142.174	3.89366	1.96113	0.00164505	0.0725187
comp27104_c0_seq1	43.1103	4.52001	83.7005	18.5177	4.21084	0.000165178	0.0121364
comp5027_c0_seq7	93.156	14.8111	173.501	11.7142	3.55019	4.24001e-10	2.38436e-07
comp5027_c0_seq1	3321.79	973.845	5671.73	5.82406	2.54202	4.53327e-08	1.43396e-05
comp5027_c0_seq2	133.48	37.9499	231.01	6.08724	2.60579	0.00161858	0.0717102
comp20605_c0_seq1	14.0794	1	29.1589	29.1589	4.86586	4.65065e-07	0.000101558
comp21459_c0_seq1	27.562	2.66235	54.4617	20.4563	4.35447	7.09589e-05	0.00635111
comp43212_c0_seq1	16.7132	34.4263	1	0.0290476	-5.10544	1.06814e-05	0.00134556
comp39879_c0_seq2	10.2634	20.9297	1.59712	0.0763084	-3.71201	7.65066e-05	0.00671689
comp9786_c0_seq1	20.2071	6.43482	35.9793	5.59135	2.4832	0.00089842	0.0464259
comp6766_c0_seq3	113.996	192.622	37.3698	0.194005	-2.36583	1.27804e-05	0.00155093
comp628_c0_seq3	76.6936	20.2861	135.101	6.65978	2.73547	4.67868e-05	0.00448273
comp1252_c0_seq5	197.323	86.088	310.558	3.60745	1.85098	0.000732861	0.0394921
comp8114_c0_seq1	106.154	167.27	47.0384	0.281213	-1.83026	0.000294382	0.0194378
comp762_c0_seq1	26.1671	1	53.3341	53.3341	5.73699	7.79593e-06	0.00103034
comp31987_c0_seq1	48.9713	1.21343	98.7292	81.3634	6.34631	8.66996e-07	0.000166685
comp17063_c0_seq1	66.7419	22.9344	112.549	4.90744	2.29497	0.00100493	0.0503574
comp1914_c0_seq3	733.594	216.676	1252.51	5.78058	2.53122	2.07241e-08	7.49193e-06
comp18392_c0_seq3	18.6206	6.02869	33.2126	5.50909	2.46181	0.000376683	0.023522
comp18392_c0_seq1	30.4096	6.69172	56.1275	8.3876	3.06826	1.6551e-06	0.000280874
comp56844_c0_seq1	13.6787	5.56296	23.7944	4.2773	2.0967	0.00132341	0.0619168
comp46312_c0_seq1	16.7226	1	34.4453	34.4453	5.10623	1.08292e-05	0.00135624
comp789_c0_seq2	147.309	62.3631	234.256	3.75632	1.90932	0.00204542	0.0850755
comp20387_c0_seq1	56.0594	89.8811	24.2377	0.269664	-1.89076	0.00036379	0.0229568
comp10472_c0_seq4	47.1392	3.66183	92.6165	25.2924	4.66063	2.68861e-09	1.28514e-06
comp10472_c0_seq3	11.4986	1.21343	23.7837	19.6003	4.2928	0.000122046	0.00959273
comp10472_c0_seq1	43.7497	5.88311	83.6163	14.2129	3.82913	5.335e-08	1.62096e-05
comp32742_c0_seq1	75.5431	7.49755	145.589	19.4182	4.27934	2.40974e-08	8.39398e-06
comp28874_c0_seq1	61.3166	1	123.633	123.633	6.94992	2.2045e-06	0.000353208
comp23287_c0_seq1	81.0484	20.3826	143.714	7.05082	2.81779	1.02865e-08	4.17473e-06
comp17472_c0_seq1	35.2643	1	71.5287	71.5287	6.16045	5.25045e-13	7.40563e-10
comp12508_c0_seq2	33.933	13.4778	56.3881	4.18378	2.06481	0.000565585	0.0325283
comp12508_c0_seq1	104.904	47.8108	163.996	3.43011	1.77825	0.000736577	0.0396337
comp6285_c0_seq2	83.0169	23.2714	144.762	6.22062	2.63706	0.00133952	0.0624202
comp6206_c0_seq3	32.9819	3.00785	64.9559	21.5954	4.43265	1.66447e-09	8.278e-07
comp22727_c0_seq1	53.034	6.07398	101.994	16.7919	4.0697	0.00133677	0.0623722
comp44937_c0_seq1	13.1189	2.02204	26.2157	12.9649	3.69654	0.0015667	0.0700973
comp20749_c0_seq2	50.6446	86.3343	16.9548	0.196385	-2.34824	0.000783762	0.0415491
comp20749_c0_seq9	15.9692	29.9053	4.03308	0.134862	-2.89045	0.00159866	0.0710106
comp17683_c0_seq4	5.68701	1	12.374	12.374	3.62924	0.00237455	0.0948485
comp17683_c0_seq3	21.2815	2.73744	41.8255	15.279	3.93348	0.00114959	0.0558497
comp27265_c0_seq2	31.2377	54.1963	10.279	0.189663	-2.39849	0.000555031	0.0320714
comp39875_c0_seq1	57.7744	9.11444	108.434	11.897	3.57253	2.1945e-06	0.000352262
comp60539_c0_seq1	11.1908	1.51102	22.8705	15.1358	3.91989	5.32082e-05	0.00501971
comp4959_c0_seq10	39.7081	7.55452	73.8617	9.77715	3.28941	5.32799e-07	0.000114034
comp4959_c0_seq11	24.4307	6.44388	44.4175	6.89298	2.78513	0.000206674	0.0146234
comp9723_c0_seq2	21.9404	37.4689	8.41193	0.224504	-2.15519	0.00232918	0.0934266
comp15173_c0_seq2	24.2228	1.32015	49.1255	37.212	5.21769	3.3345e-05	0.00343178
comp655_c0_seq1	1100.91	137.742	2066.08	14.9996	3.90685	0.000502139	0.0295712
comp720_c0_seq6	326.871	110.459	545.283	4.93654	2.3035	0.000195136	0.0139559
comp17473_c0_seq2	11.8077	1	24.6155	24.6155	4.62149	4.61575e-06	0.000667453
comp17473_c0_seq3	11.6893	1	24.3785	24.3785	4.60754	5.2977e-06	0.000748477
comp17473_c0_seq1	18.8646	1	38.7291	38.7291	5.27535	2.45679e-06	0.000387852
comp38020_c0_seq1	12.6016	1	26.2033	26.2033	4.71167	1.20277e-06	0.000216949
comp3881_c0_seq1	618.906	956.807	283.006	0.295782	-1.75739	0.000156733	0.0116251
comp12271_c0_seq4	54.7922	17.7929	93.7916	5.27129	2.39816	2.80184e-05	0.00295788
comp12271_c0_seq3	28.1398	8.51053	49.769	5.84793	2.54793	8.24146e-05	0.00711221
comp21124_c0_seq2	11.1591	1.53359	22.7846	14.857	3.89307	0.000290972	0.019245
comp26189_c0_seq1	29.9909	59.7434	2.23834	0.0374659	-4.73828	8.96706e-07	0.000171068
comp26973_c0_seq1	133.159	229.533	38.7845	0.168972	-2.56515	1.07882e-05	0.00135307
comp1514_c0_seq3	311.412	103.953	520.871	5.01063	2.32499	1.75146e-06	0.000293179
comp9369_c1_seq1	49.3334	83.4694	17.1973	0.206032	-2.27906	0.001995	0.0833648
comp13270_c0_seq1	205.152	307.738	104.565	0.339785	-1.5573	0.000332901	0.0214711
comp8833_c0_seq4	52.8703	99.9201	7.82047	0.0782672	-3.67545	5.94466e-08	1.77595e-05
comp8833_c0_seq1	59.7454	111.858	9.63274	0.0861157	-3.53758	5.91961e-08	1.77463e-05
comp8833_c0_seq2	172.001	326.656	19.3455	0.0592228	-4.0777	4.23104e-05	0.00415091
comp50437_c0_seq1	7.2472	15.1958	1.29856	0.0854548	-3.54869	0.000518154	0.0302799
comp11905_c0_seq5	84.4003	138.282	32.5188	0.235163	-2.08827	0.00061054	0.0344913
comp7623_c0_seq1	133.608	29.6146	239.601	8.09064	3.01625	1.25076e-07	3.28091e-05
comp17680_c0_seq7	49.2416	10.825	89.6582	8.28249	3.05006	2.44408e-06	0.000386556
comp17680_c0_seq5	60.2577	14.375	108.14	7.52281	2.91127	5.72356e-07	0.00012011
comp23896_c0_seq1	59.9472	3.22129	118.673	36.8403	5.20321	0.000644539	0.0358279
comp2784_c0_seq2	238.119	90.9888	387.25	4.25601	2.0895	4.58949e-06	0.000664772
comp24430_c0_seq4	15.0781	1.21343	30.9428	25.5002	4.67244	0.000250107	0.0171193
comp6246_c0_seq1	672.915	135.26	1212.57	8.96469	3.16425	0.00242611	0.0958843
comp6246_c0_seq2	72.9567	9.05301	138.86	15.3386	3.93909	0.0015664	0.0700973
comp19903_c0_seq6	17.8422	4.59511	33.0893	7.20099	2.84819	0.00178239	0.0768312
comp34347_c0_seq1	47.1987	95.3974	1	0.0104825	-6.57588	0.000424391	0.0257686
comp1168_c0_seq2	314.416	492.726	138.107	0.280291	-1.835	0.00235317	0.094082
comp1168_c0_seq1	641.283	1030.13	254.441	0.247	-2.01742	0.00150734	0.0682579
comp5978_c0_seq1	64.8589	114.639	17.0786	0.148977	-2.74684	0.000807907	0.0426451
comp2132_c1_seq1	259.517	59.9904	461.044	7.6853	2.9421	9.10734e-08	2.51039e-05
comp83_c0_seq1	29221.7	1524.83	56920.6	37.3292	5.22223	3.60457e-05	0.00366588
comp42168_c0_seq1	21.7305	38.215	7.24596	0.18961	-2.39889	0.000796361	0.042139
comp14682_c0_seq1	78.5435	27.5172	131.57	4.78137	2.25742	0.000484424	0.0287444
comp30370_c0_seq1	44.5453	5.58108	85.5095	15.3213	3.93747	2.1932e-10	1.36651e-07
comp311_c0_seq27	204.419	84.5841	326.254	3.85716	1.94754	0.000633986	0.0353516
comp8406_c0_seq1	459.034	21.9519	898.116	40.9129	5.35448	4.03424e-07	9.08643e-05
comp8406_c0_seq2	205.449	12.7535	400.145	31.3753	4.97156	0.000369243	0.0231892
comp3372_c0_seq1	123.665	28.4132	220.916	7.77512	2.95886	7.67753e-07	0.00015116
comp7495_c0_seq1	23.5445	5.77806	43.311	7.49576	2.90608	0.00238442	0.0949785
comp14487_c0_seq1	207.58	314.985	102.176	0.324384	-1.62422	0.00133488	0.0623257
comp16081_c0_seq6	10.0677	1.21343	20.922	17.2419	4.10785	0.000220462	0.0154339
comp8866_c0_seq1	48.7198	24.7817	74.6578	3.01262	1.59102	0.0011975	0.0573623
comp11382_c0_seq3	140.05	218.196	63.9035	0.292872	-1.77166	0.00161279	0.0715271
comp11382_c0_seq2	242.044	392.32	93.7672	0.239007	-2.06488	2.17212e-05	0.00242229
comp34839_c0_seq1	42.673	4.79059	82.5555	17.2328	4.10709	0.000314271	0.0204536
comp10471_c0_seq4	11.7944	3.13269	22.456	7.16829	2.84163	0.000606438	0.0343272
comp10471_c0_seq1	102.776	25.5348	182.018	7.12821	2.83354	0.000207311	0.0146359
comp10471_c0_seq3	44.3797	11.4835	79.2759	6.90349	2.78732	2.65289e-05	0.00283896
comp10471_c0_seq2	33.8361	9.69627	59.9759	6.18546	2.62888	3.88422e-05	0.0038905
comp16972_c0_seq8	19.3961	35.2262	5.56601	0.158008	-2.66193	7.69555e-05	0.00673568
comp3676_c0_seq1	76.4203	10.2461	144.594	14.1121	3.81886	0.00117161	0.0564413
comp8262_c0_seq1	120.185	54.1564	188.213	3.47537	1.79717	7.4062e-05	0.00654232
comp17124_c0_seq1	47.5573	20.2158	76.8988	3.8039	1.92748	0.000767682	0.0409907
comp4929_c0_seq15	31.3607	52.2235	12.4979	0.239315	-2.06302	0.000976754	0.0493476
comp4929_c0_seq14	46.8246	77.3967	18.2525	0.23583	-2.08418	0.000252414	0.0172498
comp4929_c0_seq13	31.3079	52.9073	11.7085	0.221302	-2.17591	0.00249012	0.0978299
comp1297_c0_seq6	429.871	76.3125	785.429	10.2923	3.36349	8.5622e-12	8.66686e-09
comp44341_c0_seq1	7.78078	16.5616	1	0.0603808	-4.04977	0.000780587	0.041479
comp19392_c0_seq1	30.211	9.38979	53.0322	5.64786	2.49771	0.00240186	0.0954962
comp1297_c0_seq1	177.237	34.8864	321.588	9.21817	3.20448	0.000386105	0.0240029
comp21479_c0_seq2	12.838	3.76855	23.9075	6.34397	2.66539	0.00112751	0.0551507
comp18380_c0_seq1	34.759	13.6071	57.9109	4.25594	2.08948	0.000395631	0.0243838
comp18776_c0_seq10	23.4137	2.02204	46.8054	23.1476	4.53279	5.34572e-08	1.62096e-05
comp5509_c0_seq9	65.0386	108.425	23.652	0.218141	-2.19667	0.000450571	0.0270906
comp5509_c0_seq7	106.297	166.444	48.149	0.28928	-1.78946	0.00206898	0.0857482
comp8831_c0_seq1	133.872	204.259	65.4857	0.320602	-1.64115	0.00164279	0.0724843
comp41303_c0_seq1	179.982	13.7574	348.206	25.3104	4.66166	3.03878e-05	0.00316147
comp7390_c0_seq1	395.452	690.577	102.327	0.148176	-2.75462	1.6416e-07	4.05866e-05
comp937_c0_seq1	2342.05	9.49651	4676.6	492.455	8.94385	1.01728e-11	9.72513e-09
comp20041_c0_seq3	47.1867	9.23038	87.1431	9.4409	3.23892	8.44458e-06	0.00110252
comp20041_c0_seq1	22.171	5.51043	40.8315	7.40985	2.88944	0.00011662	0.00926999
comp20750_c0_seq1	46.7799	15.8508	79.709	5.02872	2.33019	0.000428437	0.0259229
comp560_c0_seq2	804.21	129.451	1480.97	11.4404	3.51606	0.000142395	0.0107376
comp560_c0_seq9	289.811	43.5146	538.108	12.3662	3.62832	5.43578e-07	0.000115479
comp2390_c0_seq10	41.1177	12.0485	72.1868	5.99135	2.58288	0.000704855	0.038286
comp7040_c0_seq1	296.663	7.88818	587.438	74.4706	6.2186	2.36078e-07	5.5649e-05
comp36379_c0_seq1	8.91751	18.4075	1.42748	0.0775488	-3.68875	0.000443587	0.0266893
comp57725_c0_seq1	19.706	38.96	2.45208	0.0629384	-3.98992	0.00122669	0.0585343
comp23932_c0_seq1	57.0244	24.2318	91.817	3.78911	1.92186	0.000102672	0.00845343
comp8803_c0_seq3	41.8059	69.1535	16.4583	0.237996	-2.07099	0.000477351	0.0284031
comp8803_c0_seq4	36.4869	64.0004	10.9734	0.171459	-2.54407	0.000230707	0.0159693
comp37156_c0_seq1	54.2815	8.47446	102.088	12.0466	3.59055	4.34275e-09	1.99527e-06
comp2332_c0_seq2	95.4257	57.6004	135.251	2.34809	1.23149	0.000951124	0.0485372
comp18375_c0_seq3	9.52219	1	20.0444	20.0444	4.32513	1.34086e-05	0.00161578
comp18375_c0_seq1	10.6918	2.21736	21.1662	9.54569	3.25485	0.000256759	0.0174773
comp34258_c0_seq1	27.54	2.21736	54.8626	24.7423	4.62891	5.75326e-09	2.53848e-06
comp4420_c0_seq1	1350.98	528.219	2175.75	4.11903	2.0423	0.00144399	0.0660651
comp1783_c0_seq3	113.982	191.304	38.6596	0.202085	-2.30697	0.000298712	0.019649
comp32536_c0_seq1	75.255	1	151.51	151.51	7.24327	6.62935e-09	2.86624e-06
comp14783_c0_seq1	461.73	177.637	747.823	4.20983	2.07376	0.000119768	0.00946254
comp14783_c0_seq2	36.0309	9.49339	64.5685	6.80142	2.76584	0.000631999	0.0353103
comp23535_c0_seq1	25.0431	2.38733	49.6989	20.8178	4.37974	1.58919e-05	0.00186538
comp14266_c0_seq2	648.553	77.0234	1222.08	15.8664	3.9879	2.45355e-07	5.73643e-05
comp23858_c0_seq1	121.371	30.6284	214.114	6.9907	2.80544	0.000263321	0.0178252
comp7575_c0_seq1	383.828	125.437	644.219	5.13578	2.36058	1.59915e-05	0.00187197
comp2797_c0_seq1	126.616	204.261	50.9711	0.249539	-2.00266	0.000357712	0.0226803
comp15255_c0_seq13	14.5502	4.59972	26.5007	5.76137	2.52641	0.0024471	0.0965806
comp41539_c0_seq1	19.0196	36.7321	3.30704	0.0900315	-3.47343	8.35613e-05	0.00718235
comp882_c0_seq4	135.632	1	272.263	272.263	8.08886	2.52742e-05	0.0027353
comp38655_c0_seq1	30.2219	3.55511	58.8886	16.5645	4.05002	5.78145e-05	0.00537181
comp18349_c0_seq1	185.696	67.4668	305.925	4.53445	2.18093	5.89646e-07	0.000123437
comp1446_c0_seq5	102.029	169.853	36.2056	0.213158	-2.23	0.00243275	0.0961027
comp33940_c0_seq1	17.6792	1.21343	36.145	29.7873	4.89663	1.442e-06	0.000251715
comp16277_c0_seq1	152.705	52.8684	254.541	4.81463	2.26742	3.09422e-06	0.000472028
comp16277_c0_seq6	31.3123	9.60767	55.0169	5.72635	2.51762	0.000105253	0.00860827
comp42464_c0_seq1	11.4536	2.02204	22.8852	11.3179	3.50053	4.29293e-05	0.00418775
comp18896_c0_seq1	56.0877	10.1141	104.061	10.2887	3.363	4.22362e-06	0.000617274
comp12809_c0_seq1	161.996	244.256	81.7367	0.334636	-1.57934	0.00230305	0.0927244
comp17834_c0_seq1	93.3188	36.0703	152.567	4.22972	2.08056	0.000394623	0.0243565
comp31559_c0_seq1	10.5875	1	22.175	22.175	4.47086	5.18876e-06	0.000735479
comp9413_c0_seq1	693.856	45.1564	1344.55	29.7755	4.89605	2.41561e-14	5.19593e-11
comp9413_c0_seq2	995.488	52.5085	1940.47	36.9553	5.20771	8.55286e-16	2.99311e-12
comp1401_c0_seq14	155.93	275.345	38.5149	0.139879	-2.83775	1.11855e-06	0.000203036
comp1401_c0_seq11	195.436	342.424	50.447	0.147323	-2.76294	0.000167862	0.0122812
comp17233_c0_seq1	31.3566	3.94574	60.7675	15.4008	3.94493	4.59924e-07	0.000100691
comp10118_c0_seq1	633.11	32.4352	1235.79	38.1001	5.25172	5.66641e-06	0.000796621
comp5654_c0_seq1	174.556	67.282	283.831	4.21852	2.07674	0.00068189	0.0373213
comp3021_c0_seq1	1184.88	2103.98	267.782	0.127274	-2.97399	9.13251e-08	2.51039e-05
comp46989_c0_seq1	16.072	1.60868	32.5352	20.2248	4.33805	0.000930427	0.04785
comp32505_c0_seq1	33.1619	1.21343	67.1103	55.306	5.78937	0.000430801	0.0260476
comp799_c0_seq1	874.105	204.812	1545.4	7.54546	2.91561	2.42201e-08	8.40273e-06
comp17601_c0_seq2	31.6457	3.02597	62.2655	20.577	4.36296	2.10541e-05	0.00236794
comp10473_c0_seq1	510.059	806.263	215.855	0.267723	-1.90119	0.000352856	0.022422
comp2483_c0_seq2	639.554	943.08	338.029	0.358431	-1.48023	0.000850467	0.0442135
comp28128_c0_seq2	21.0244	1.60868	42.4402	26.382	4.72148	3.63268e-08	1.20398e-05
comp25096_c0_seq1	48.1817	6.36879	91.9946	14.4446	3.85246	7.79922e-08	2.22936e-05
comp2814_c0_seq1	1828.53	1041.84	2617.23	2.51212	1.32891	0.00140454	0.0646921
comp4659_c0_seq1	404.816	780.964	30.6675	0.0392688	-4.67047	8.63254e-05	0.00733928
comp8949_c0_seq1	63.3379	101.502	27.1741	0.267721	-1.9012	0.000965398	0.0489751
comp23128_c0_seq1	192.399	21.3386	365.46	17.1267	4.09818	1.05419e-13	1.81403e-10
comp1816_c0_seq1	6057.48	44.3346	12072.6	272.307	8.08909	4.68154e-10	2.58202e-07
comp45527_c0_seq1	10.8785	2.53307	21.2239	8.37874	3.06673	0.000313821	0.0204533
comp17171_c0_seq1	18.849	1	38.698	38.698	5.27419	0.0022668	0.0915649
comp18393_c0_seq1	24.682	4.04801	47.316	11.6887	3.54704	0.000944928	0.0484373
comp5110_c0_seq1	465.067	165.581	766.553	4.62948	2.21085	6.23905e-07	0.000129662
comp14_c1_seq23	186.858	81.2188	294.498	3.62598	1.85837	0.00241435	0.0958158
comp10481_c0_seq1	26.9874	7.63423	48.3406	6.33209	2.66268	0.00153354	0.0691169
comp15485_c0_seq1	192.098	31.7136	354.483	11.1777	3.48255	2.8261e-05	0.0029762
comp3690_c0_seq12	37.7692	65.2684	12.27	0.187993	-2.41125	0.000226233	0.0157738
comp3690_c0_seq11	38.8867	69.6109	10.1626	0.145991	-2.77605	0.00130694	0.0612764
comp23476_c0_seq1	299.994	134.472	467.516	3.47668	1.79771	0.000119385	0.00944504
comp24156_c0_seq2	11.4605	3.04854	21.8725	7.17476	2.84293	0.000961882	0.0488544
comp24156_c0_seq1	93.044	20.491	167.597	8.17906	3.03194	5.31553e-08	1.62096e-05
comp2401_c0_seq3	113.714	2.51495	226.913	90.2255	6.49546	0.00154719	0.0694772
comp19599_c0_seq1	89.8816	13.6958	168.067	12.2714	3.61723	0.000224008	0.0156568
comp19599_c0_seq2	25.3922	3.68439	49.1	13.3265	3.73622	1.14555e-05	0.00141409
comp5026_c1_seq1	18.1012	32.9966	5.20582	0.157768	-2.66412	0.00153054	0.069054
comp29523_c0_seq2	9.76037	1.61774	19.903	12.303	3.62093	0.000323377	0.0209875
comp6966_c0_seq3	72.5492	23.9685	123.13	5.13716	2.36097	0.00116835	0.0563158
comp27122_c0_seq1	15.7399	1	32.4798	32.4798	5.02147	0.00213437	0.0878655
comp14_c1_seq9	202.725	30.1311	377.32	12.5226	3.64646	0.000400143	0.024609
comp14_c1_seq1	160.769	40.9887	282.55	6.89337	2.78521	6.4285e-06	0.000873779
comp1660_c0_seq10	46.2505	82.2202	12.2807	0.149364	-2.7431	0.000270195	0.0181923
comp1660_c0_seq17	106.467	35.1448	179.79	5.11569	2.35493	0.00019602	0.0139961
comp1660_c0_seq14	52.5748	23.0708	84.0789	3.64439	1.86568	0.0020172	0.0841922
comp32773_c0_seq1	22.3236	43.9497	2.69748	0.0613766	-4.02617	8.93322e-05	0.00754274
comp15576_c0_seq4	45.2687	3.55511	88.9824	25.0294	4.64555	4.92497e-05	0.00470299
comp2245_c0_seq1	425.642	163.171	690.114	4.22939	2.08045	0.00180372	0.0775174
comp20570_c0_seq1	349.019	3.55511	696.483	195.91	7.61405	4.41674e-26	3.80012e-21
comp6368_c0_seq1	845.831	1351.9	341.762	0.252801	-1.98392	0.000138523	0.0105472
comp16499_c0_seq2	26.0288	1	53.0577	53.0577	5.72949	5.1852e-11	4.05572e-08
comp3592_c0_seq1	93.398	6.58501	182.211	27.6706	4.79028	1.42824e-14	3.3212e-11
comp14982_c0_seq4	19.7726	35.9577	5.58751	0.155391	-2.68602	0.00144449	0.0660651
comp768_c0_seq8	1256.54	105.803	2409.27	22.7712	4.50914	8.81349e-06	0.00114375
comp768_c0_seq2	185.204	78.225	294.182	3.76072	1.91101	3.73379e-05	0.00376655
comp768_c0_seq5	514.938	46.6659	985.209	21.112	4.39999	3.1266e-07	7.19277e-05
comp768_c0_seq4	2286.99	228.922	4347.05	18.9892	4.24711	1.09819e-07	2.93439e-05
comp43850_c0_seq1	12.4903	2.86672	24.1139	8.41167	3.07239	0.0016246	0.0719026
comp65410_c0_seq1	12.7532	4.57715	22.9293	5.00951	2.32467	0.00148712	0.0674842
comp18560_c0_seq1	26.8057	9.59416	46.0172	4.79638	2.26194	0.00121917	0.0583403
comp54089_c0_seq1	5.7204	12.4408	1	0.0803807	-3.63701	0.00119806	0.0573623
comp4791_c0_seq10	66.3155	120.529	14.1015	0.116996	-3.09547	6.79074e-08	2.00092e-05
comp18537_c0_seq1	418.528	150.132	688.924	4.58878	2.19811	4.13847e-06	0.000607628
comp882_c0_seq1	22.9926	1	46.9852	46.9852	5.55414	0.000120526	0.00951373
comp882_c0_seq2	96.1026	3.22129	190.984	59.2881	5.88967	6.08557e-16	2.27651e-12
comp2214_c0_seq8	398.821	148.179	651.462	4.39644	2.13634	0.000180841	0.0130892
comp1504_c0_seq1	158.302	8.24736	310.356	37.631	5.23385	1.87139e-11	1.62639e-08
comp1504_c0_seq2	148.165	9.79854	288.531	29.4464	4.88002	1.00365e-07	2.7327e-05
comp2837_c0_seq1	115.443	48.7841	184.102	3.77381	1.91602	1.87542e-05	0.00214574
comp3203_c0_seq3	103.171	34.1142	174.229	5.10723	2.35254	0.00135426	0.0629152
comp3203_c0_seq2	781.4	239.954	1324.85	5.52125	2.46499	7.12393e-05	0.00636486
comp39536_c0_seq1	15.5269	3.89783	29.156	7.48007	2.90305	0.00104256	0.0519704
comp5494_c0_seq1	21.1826	1	43.3653	43.3653	5.43847	1.17714e-09	6.1382e-07
comp14503_c1_seq12	26.3229	12.6331	42.0127	3.3256	1.73361	0.00141638	0.0650985
comp23383_c0_seq1	130.663	42.8901	220.435	5.13953	2.36164	6.03283e-06	0.000831825
comp1608_c0_seq5	67.021	35.6166	100.425	2.81962	1.4955	0.00242487	0.0958794
comp43608_c0_seq1	33.9025	5.66689	64.1382	11.318	3.50055	0.000329506	0.021284
comp28652_c0_seq1	38.6912	1.10672	78.2756	70.7277	6.1442	8.63636e-13	1.10905e-09
comp28652_c0_seq2	22.5331	1.21343	45.8527	37.7875	5.23984	5.16141e-09	2.30095e-06
comp23041_c0_seq2	13.4804	4.01178	24.9491	6.21896	2.63667	0.00170739	0.0745209
comp15868_c0_seq3	207.319	101.462	315.175	3.10633	1.63521	0.000671609	0.0369617
comp5475_c0_seq1	14.9771	3.02597	28.9282	9.55998	3.25701	0.000652209	0.0361568
comp5475_c0_seq2	37.1738	11.8831	64.4645	5.42487	2.43959	0.000515573	0.0302129
comp5475_c0_seq3	32.1592	3.68884	62.6296	16.9781	4.08561	1.86621e-06	0.000307599
comp5475_c0_seq4	103.626	12.0487	197.204	16.3673	4.03274	3.57914e-10	2.09487e-07
comp5475_c0_seq5	63.6636	15.8149	113.512	7.17757	2.8435	4.59691e-07	0.000100691
comp8965_c0_seq1	116.393	39.6371	195.148	4.92337	2.29965	1.74868e-05	0.00201682
comp8965_c0_seq3	70.5896	32.0017	111.178	3.47411	1.79664	7.30548e-05	0.00647329
comp8965_c0_seq6	13.034	4.87919	23.1889	4.7526	2.24872	0.00158867	0.0708593
comp30805_c0_seq1	21.5882	1.51102	43.6655	28.898	4.8529	0.00151854	0.0686927
comp15620_c0_seq7	72.4959	2.3422	144.65	61.7581	5.94856	0.000112511	0.00905552
comp15620_c0_seq5	148.923	3.17337	296.672	93.488	6.54671	1.10935e-18	7.95394e-15
comp923_c0_seq4	114.276	18.7442	211.808	11.3	3.49825	0.000115976	0.00925642
comp1782_c0_seq4	82.7182	160.339	7.09782	0.0442677	-4.4976	2.67533e-05	0.00285892
comp1782_c0_seq1	532.923	942.593	125.253	0.132882	-2.91179	7.39479e-08	2.16408e-05
comp1782_c0_seq2	225.446	390.555	62.3362	0.159609	-2.64739	3.97041e-05	0.00394469
comp923_c0_seq3	64.4024	5.93269	124.872	21.0481	4.39562	1.21571e-05	0.00148788
comp23441_c0_seq2	13.2406	1.32015	27.1611	20.5742	4.36277	0.000830846	0.0435089
comp41401_c0_seq1	29.7325	2.66235	58.8026	22.0867	4.46511	1.04086e-07	2.80735e-05
comp3805_c0_seq5	58.4312	21.7172	97.1452	4.47318	2.1613	0.000349944	0.022291
comp13193_c0_seq2	15.2394	1.53359	30.9451	20.1783	4.33473	2.93122e-05	0.0030756
comp9007_c0_seq1	168.688	69.977	269.399	3.84983	1.94479	1.37714e-05	0.00164566
comp11202_c0_seq1	734.115	48.8493	1421.38	29.0972	4.86281	1.58584e-05	0.00186399
comp5110_c0_seq9	72.4096	33.6735	113.146	3.36009	1.7485	0.000110594	0.00896831
comp37638_c0_seq1	137.812	7.77257	269.852	34.7185	5.11763	7.31927e-07	0.000146793
comp15454_c0_seq9	16.9901	30.7212	5.25897	0.171184	-2.54638	0.00183859	0.0787409
comp36768_c0_seq1	34.7708	12.2425	59.2991	4.84371	2.27611	0.000204728	0.0144976
comp737_c0_seq4	117.641	35.5736	201.708	5.67015	2.50339	0.00159773	0.0710077
comp737_c0_seq3	310.031	71.7969	550.264	7.66418	2.93813	0.00192912	0.0812915
comp7782_c0_seq1	730.965	166.665	1297.27	7.78368	2.96045	1.71245e-10	1.09994e-07
comp311_c0_seq14	190.286	69.8372	312.734	4.47805	2.16287	0.00148102	0.0673854
comp5665_c0_seq3	12.8296	2.8351	24.8241	8.756	3.13027	0.000489396	0.0289794
comp12999_c0_seq6	16.7705	2.01298	33.5281	16.6559	4.05796	6.98759e-05	0.00627563
comp12999_c0_seq1	20.4277	2.63072	40.2247	15.2904	3.93455	0.000364474	0.0229568
comp37726_c0_seq1	22.8326	10.3937	37.2714	3.58596	1.84236	0.000568064	0.0326226
comp1259_c0_seq1	602.618	54.0767	1153.16	21.3245	4.41444	0.000688492	0.0376348
comp30939_c0_seq1	23.9216	38.0488	11.7944	0.309982	-1.68974	0.00221311	0.0902436
comp4087_c0_seq1	866.641	30.3055	1704.98	56.2597	5.81403	4.66873e-07	0.000101694
comp34356_c0_seq1	13.7523	1	28.5046	28.5046	4.83312	0.0018865	0.0799962
comp9260_c0_seq8	62.4224	3.35518	123.49	36.8056	5.20186	7.65992e-07	0.000151159
comp7184_c0_seq12	43.2198	17.6274	70.8122	4.01717	2.00618	0.000277595	0.0185579
comp6013_c0_seq17	28.8262	54.7095	4.94289	0.0903479	-3.46837	0.00193766	0.0814915
comp32563_c1_seq1	12.1025	4.04801	22.1569	5.47352	2.45247	0.00152655	0.0689537
comp36767_c0_seq3	48.2134	24.8285	73.5982	2.96426	1.56767	0.00181622	0.0779656
comp8194_c0_seq3	22.456	3.04409	43.8679	14.4108	3.84908	0.00109528	0.0540037
comp623_c0_seq1	8025.37	1960.42	14092.3	7.18842	2.84568	1.08952e-05	0.00136252
comp8660_c0_seq2	60.232	4.30658	118.157	27.4365	4.77802	4.04132e-10	2.30272e-07
comp8660_c0_seq1	1318.77	68.7469	2570.8	37.3951	5.22478	0.00032928	0.021284
comp207_c0_seq2	165.932	250.609	83.2544	0.332209	-1.58984	0.0021323	0.0878643
comp49950_c0_seq1	20.5892	1	42.1783	42.1783	5.39843	0.00222286	0.0905123
comp7937_c0_seq5	189.196	9.88419	370.508	37.4849	5.22824	0.00225128	0.0910661
comp2722_c0_seq5	88.6937	133.448	45.9397	0.344253	-1.53846	0.00241805	0.0958741
comp2722_c0_seq1	201.761	306.688	98.8337	0.322261	-1.6337	0.00187202	0.0796569
comp58895_c0_seq1	17.4555	4.57715	32.3339	7.06418	2.82052	0.000660743	0.0364889
comp8628_c0_seq8	102.687	1.51102	205.862	136.24	7.09001	3.52669e-06	0.00052771
comp8628_c0_seq7	67.848	1.10672	136.589	123.418	6.94741	8.69151e-08	2.41229e-05
comp8628_c0_seq6	194.809	6.63475	384.983	58.0252	5.85861	2.22e-05	0.00246883
comp8628_c0_seq5	180.402	4.16379	358.639	86.1329	6.42849	4.89099e-05	0.00467573
comp8628_c0_seq4	204.59	5.28349	405.896	76.8235	6.26348	0.000134021	0.0103047
comp8628_c0_seq3	245.742	6.02607	487.458	80.8916	6.33792	0.00149384	0.0677536
comp8628_c0_seq1	29.0505	1.51102	58.59	38.7751	5.27706	0.000282028	0.0188104
comp60964_c0_seq1	21.5999	1	44.1998	44.1998	5.46597	0.000296494	0.0195479
comp33610_c0_seq1	23.8292	3.34612	46.3124	13.8406	3.79084	9.15562e-07	0.000173511
comp83_c0_seq2	11073.3	573.837	21574.8	37.5974	5.23256	5.56361e-07	0.000117198
comp10195_c0_seq2	96.8206	28.2765	167.365	5.91885	2.56532	8.84557e-05	0.00748342
comp10195_c0_seq3	52.4357	13.0121	93.8594	7.21325	2.85065	0.00100486	0.0503574
comp10195_c0_seq1	117.854	34.0946	203.614	5.97203	2.57822	0.000183725	0.013228
comp46_c0_seq16	34.928	9.19414	62.6618	6.8154	2.7688	0.000212309	0.0149483
comp3084_c0_seq5	139.33	37.3061	243.353	6.52314	2.70557	1.96997e-06	0.000321011
comp43471_c0_seq1	33.4383	1.21343	67.6633	55.7618	5.8012	6.45109e-08	1.91395e-05
comp11062_c0_seq1	74.3813	1.51102	149.252	98.7752	6.62608	1.68471e-17	1.03537e-13
comp25266_c0_seq1	11.2085	2.44891	21.968	8.97053	3.16519	0.000691611	0.0377334
comp9524_c0_seq1	38.0217	68.0945	9.94883	0.146103	-2.77494	4.05993e-05	0.00400588
comp14979_c0_seq1	183.015	19.9014	348.128	17.4926	4.12868	0.00016939	0.0123806
comp12271_c0_seq1	15.7582	4.36817	29.1481	6.67285	2.7383	0.000374822	0.023454
comp38322_c0_seq1	23.7466	1.51102	47.9821	31.7548	4.9889	8.01428e-09	3.3801e-06
comp12271_c0_seq2	43.6716	9.70533	79.6378	8.20557	3.0366	8.05616e-07	0.00015682
comp28303_c0_seq1	62.6374	105.194	22.0811	0.209909	-2.25216	0.000109456	0.00890124
comp46919_c0_seq1	49.8436	10.6704	91.0169	8.52985	3.09252	2.67631e-06	0.00041943
comp9563_c0_seq4	16.3299	1	33.6598	33.6598	5.07296	1.3281e-07	3.42122e-05
comp8861_c0_seq2	175.964	41.859	312.07	7.45525	2.89826	0.000132419	0.010209
comp10499_c0_seq3	57.9252	17.4924	100.358	5.73725	2.52036	0.000951028	0.0485372
comp3690_c0_seq4	45.6445	80.302	12.987	0.161727	-2.62837	0.00245074	0.0966358
comp35437_c0_seq1	21.3982	2.00393	42.7924	21.3543	4.41645	1.41349e-07	3.58748e-05
comp9322_c0_seq16	11.2658	2.94182	21.5898	7.33892	2.87557	0.00205261	0.0852751
comp22919_c0_seq1	29.1275	1	59.255	59.255	5.88886	3.02203e-10	1.80564e-07
comp9400_c0_seq13	23.469	8.17671	40.7614	4.98506	2.31761	0.000817154	0.0429233
comp9400_c0_seq15	54.3337	17.8064	92.8609	5.21502	2.38267	2.27531e-05	0.00251604
comp5110_c0_seq7	43.0644	20.9297	67.199	3.2107	1.68289	0.000552969	0.0320168
comp47282_c0_seq1	17.3083	1.21343	35.4031	29.176	4.86671	7.37546e-07	0.000147347
comp40503_c0_seq1	24.1865	44.3404	6.03252	0.13605	-2.87779	0.000415612	0.0253969
comp3887_c0_seq1	14.7831	1.51102	30.0551	19.8906	4.31401	9.19756e-07	0.000173923
comp8719_c0_seq1	67.9273	22.7451	115.11	5.06086	2.33938	0.000937807	0.0481719
comp10538_c0_seq1	12.8418	3.66627	24.0172	6.55086	2.71168	0.00134155	0.0624281
comp12988_c0_seq3	22.194	4.89731	41.4908	8.47216	3.08273	2.85451e-05	0.00300244
comp655_c1_seq1	11.4676	1	23.9352	23.9352	4.58106	0.0017495	0.0757169
comp10625_c0_seq2	70.8364	29.4949	114.178	3.87111	1.95275	0.00230542	0.0927446
comp22524_c0_seq1	27.3611	4.48394	52.2383	11.6501	3.54227	2.80755e-06	0.000436027
comp29894_c0_seq1	80.2778	5.5992	156.956	28.0319	4.809	3.5556e-14	6.95273e-11
comp73550_c0_seq1	14.7102	28.2955	3.12496	0.11044	-3.17866	5.98213e-05	0.00554032
comp47762_c0_seq1	13.1072	26.3594	1.85496	0.070372	-3.82885	0.000170407	0.0124356
comp1407_c0_seq5	33.2529	5.30161	63.2041	11.9217	3.57552	1.99099e-06	0.000322604
comp869_c0_seq1	507.937	90.461	927.412	10.2521	3.35784	3.63783e-10	2.11483e-07
comp23017_c0_seq1	47.0138	9.9097	86.1179	8.69025	3.1194	0.00186147	0.0794833
comp8406_c0_seq5	104.112	3.04409	207.18	68.0597	6.08873	7.09051e-06	0.000952627
comp2560_c0_seq1	830.944	413.826	1250.06	3.02075	1.5949	0.000562958	0.0323989
comp19526_c0_seq1	51.5725	22.7274	82.4176	3.62635	1.85852	0.000812696	0.0428453
comp10149_c0_seq1	183.434	271.517	97.3505	0.358543	-1.47978	0.00214952	0.0883204
comp12153_c0_seq3	37.5999	18.3202	58.8796	3.21391	1.68433	0.000355019	0.0225346
comp46629_c0_seq1	16.5148	3.87971	31.1498	8.02891	3.0052	0.000670632	0.0369617
comp11267_c0_seq3	19.8516	6.62124	35.0819	5.29839	2.40555	0.00196664	0.0824196
comp11879_c0_seq9	27.4991	52.368	4.6302	0.0884166	-3.49954	0.0023902	0.0951645
comp30503_c0_seq1	5.8752	12.7504	1	0.078429	-3.67247	0.000663488	0.036617
comp18176_c0_seq1	54.7613	88.9201	22.6025	0.254189	-1.97603	0.00240766	0.0956385
comp25988_c0_seq1	20.3342	6.64381	36.0246	5.42228	2.4389	0.00129583	0.0609579
comp31839_c0_seq1	33.1443	2.02204	66.2665	32.772	5.03439	9.39257e-08	2.57365e-05
comp26034_c0_seq1	108.137	15.5491	202.725	13.0378	3.70462	4.2953e-10	2.39326e-07
comp1646_c0_seq1	157.069	268.97	47.1679	0.175365	-2.51157	7.83813e-05	0.00683267
comp1646_c0_seq4	73.6091	128.25	20.9683	0.163496	-2.61267	6.54789e-05	0.00592402
comp26646_c0_seq1	49.8657	14.6772	87.0543	5.93126	2.56834	9.58346e-07	0.000178862
comp7480_c0_seq20	14.3061	3.87526	26.737	6.89941	2.78647	0.0015422	0.0693617
comp7352_c0_seq8	34.3303	17.0189	53.6417	3.1519	1.65622	0.00112603	0.0551202
comp7352_c0_seq2	45.3769	18.2544	74.4995	4.08119	2.02899	0.000644837	0.0358279
comp7352_c0_seq5	66.7381	25.7063	109.77	4.27017	2.09429	0.00110024	0.0541553
comp7352_c0_seq7	51.5939	18.5882	86.5996	4.65885	2.21997	0.00105666	0.0524604
comp8099_c0_seq12	23.1422	7.85672	40.4277	5.14562	2.36335	0.000227587	0.0158351
comp8099_c0_seq17	29.3792	6.62124	54.1371	8.17627	3.03144	1.3147e-06	0.000233229
comp19529_c0_seq1	15.8301	2.23548	31.4246	14.0572	3.81324	0.000299428	0.0196577
comp34657_c0_seq1	88.5067	27.8539	151.159	5.42686	2.44012	2.48106e-06	0.000390968
comp26342_c0_seq1	7.05004	1	15.1001	15.1001	3.91648	0.000201555	0.01432
comp26342_c0_seq2	6.04127	1	13.0825	13.0825	3.70957	0.00124098	0.0590556
comp10983_c0_seq6	32.9278	58.41	9.44558	0.161712	-2.6285	0.000230123	0.0159445
comp10983_c0_seq3	56.3351	98.3691	16.3011	0.165714	-2.59324	2.71306e-05	0.0028854
comp10983_c0_seq1	238.264	414.723	63.8052	0.15385	-2.7004	6.33178e-07	0.000131272
comp50737_c0_seq1	13.0603	3.66183	24.4589	6.67941	2.73972	0.000299249	0.0196577
comp1696_c0_seq7	212.898	360.278	67.5185	0.187407	-2.41576	1.16378e-05	0.00143453
comp1696_c0_seq6	244.795	416.443	75.1476	0.180451	-2.47032	6.2105e-06	0.000852226
comp1696_c0_seq5	156.908	266.841	48.9745	0.183534	-2.44588	1.69138e-05	0.00196389
comp1696_c0_seq3	124.791	214.849	36.732	0.170966	-2.54821	0.00128222	0.0605827
comp1696_c0_seq2	129.684	217.232	44.1365	0.203177	-2.29919	5.54003e-05	0.00519236
comp1696_c0_seq1	127.579	216.777	40.3814	0.186281	-2.42445	0.000103847	0.00851892
comp1696_c0_seq8	115.306	194.201	38.4096	0.197783	-2.33801	4.27089e-05	0.00417571
comp11472_c0_seq1	71.7621	1	144.524	144.524	7.17517	0.00115177	0.0558753
comp16370_c0_seq1	74.5512	115.872	35.2301	0.304042	-1.71766	0.00235143	0.094082
comp3487_c0_seq14	156.855	26.1256	289.584	11.0843	3.47045	0.00130759	0.0612764
comp3487_c0_seq17	229.928	35.7227	426.133	11.9289	3.57639	0.00167588	0.0734919
comp2892_c0_seq2	49.6525	79.5756	21.7294	0.273066	-1.87268	0.00109077	0.0538744
comp252_c0_seq1	715.923	85.3494	1348.5	15.7997	3.98183	1.82683e-05	0.00209597
comp8241_c0_seq1	128.633	47.3159	211.951	4.47948	2.16333	2.60703e-05	0.00280049
comp25095_c0_seq2	8.91482	18.5311	1.29856	0.0700745	-3.83497	0.00158841	0.0708593
comp6054_c0_seq1	228.976	101.699	358.253	3.52268	1.81667	0.00224353	0.0909664
comp8748_c0_seq1	131.877	20.3573	245.397	12.0545	3.59151	1.07372e-11	1.01518e-08
comp4363_c0_seq3	73.8362	22.1275	127.545	5.7641	2.5271	8.38517e-05	0.00718741
comp4363_c0_seq5	98.0347	40.8926	157.177	3.84366	1.94248	0.00138673	0.0639453
comp4363_c0_seq7	78.9356	35.5114	124.36	3.50197	1.80817	0.00193589	0.0814884
comp4363_c0_seq6	145.823	58.9903	234.655	3.97786	1.99199	0.00111627	0.0547566
comp29840_c0_seq1	32.5041	10.481	56.5273	5.3933	2.43117	0.00225431	0.0911323
comp4469_c0_seq1	98.8217	184.387	15.2567	0.0827429	-3.59522	0.00191987	0.0809722
comp1163_c0_seq1	261.252	3.54144	520.962	147.105	7.2007	0.000717649	0.0388212
comp5974_c0_seq1	70.7596	120.485	23.0345	0.191182	-2.38698	8.29793e-06	0.00108502
comp3972_c0_seq1	1709.91	242.364	3179.45	13.1185	3.71353	7.34839e-05	0.00650461
comp3129_c0_seq1	581.261	1.21343	1163.31	958.691	9.90492	0.000791633	0.0419258
comp35839_c0_seq1	43.4969	14.1856	74.8083	5.27352	2.39877	0.00084035	0.043889
comp593_c0_seq3	848.95	202.777	1497.12	7.38308	2.88422	1.99004e-05	0.00225291
comp593_c0_seq2	788.569	241.619	1337.52	5.53566	2.46875	2.81293e-08	9.56607e-06
comp593_c0_seq1	931.29	181.474	1683.11	9.27466	3.2133	1.13418e-05	0.00140206
comp23412_c0_seq1	19.2126	35.9505	4.4747	0.124468	-3.00615	0.000173131	0.012613
comp61881_c0_seq1	4.98954	1	10.9791	10.9791	3.45668	0.00130219	0.0611567
comp8102_c0_seq1	147.296	2.02204	294.57	145.679	7.18665	4.18797e-15	1.0919e-11
comp8102_c0_seq2	136.222	1.21343	273.231	225.171	7.81488	1.43954e-12	1.69667e-09
comp21212_c0_seq1	127.224	23.9087	232.54	9.72616	3.28187	1.13704e-08	4.52915e-06
comp2483_c0_seq20	24.007	46.1099	3.90416	0.0846708	-3.56199	4.50746e-05	0.0043624
comp6132_c0_seq2	126.378	221.875	32.8807	0.148194	-2.75444	7.56505e-07	0.000149676
comp6132_c0_seq1	192.67	339.477	47.864	0.140993	-2.8263	2.42827e-06	0.000384763
comp26830_c0_seq6	25.526	5.92825	47.1238	7.94903	2.99078	0.000579723	0.0330981
comp84_c0_seq1	1598.63	132.232	3067.04	23.1943	4.5357	0.000481256	0.0285842
comp84_c0_seq2	1080.21	69.9475	2092.47	29.9149	4.90279	1.74303e-08	6.53003e-06
comp4999_c0_seq8	58.2699	3.7865	114.753	30.3059	4.92153	8.62769e-09	3.62106e-06
comp4999_c0_seq7	78.5537	1.96046	157.147	80.1583	6.32478	2.93738e-09	1.38862e-06
comp2331_c0_seq1	530.753	146.693	916.812	6.24985	2.64382	0.000139813	0.0106173
comp15285_c0_seq1	90.0596	167.072	15.047	0.0900625	-3.47293	1.17588e-05	0.00144508
comp22016_c0_seq1	83.5783	158.52	10.6364	0.0670982	-3.89758	0.000824549	0.0432845
comp38968_c0_seq1	16.9724	2.00393	33.9409	16.9372	4.08212	2.30522e-06	0.000367294
comp6648_c0_seq1	115.591	31.2406	201.941	6.46405	2.69244	7.48003e-06	0.00099779
comp5644_c0_seq1	251.07	102.54	401.6	3.91651	1.96957	0.000101768	0.0084031
comp5110_c0_seq5	127.52	45.8812	211.159	4.6023	2.20235	0.000129174	0.0100036
comp15329_c0_seq1	64.4406	127.662	3.21883	0.0252136	-5.30965	2.34587e-11	1.99838e-08
comp16635_c0_seq1	33.3526	7.85672	60.8484	7.74476	2.95322	1.8046e-06	0.000300903
comp11234_c0_seq1	140.206	50.57	231.842	4.58457	2.19679	0.000155113	0.0115348
comp11234_c0_seq2	54.9633	23.2139	88.7127	3.82153	1.93415	0.000397317	0.0244592
comp3088_c1_seq137	28.8894	1.10672	58.672	53.0144	5.72831	7.19463e-11	5.29076e-08
comp3088_c1_seq131	40.4306	4.5816	78.2796	17.0856	4.09471	5.15743e-09	2.30095e-06
comp15139_c0_seq1	388.861	642.352	137.37	0.213854	-2.2253	0.000520149	0.0303411
comp15922_c0_seq1	96.9987	179.405	16.5929	0.0924885	-3.43458	0.00138684	0.0639453
comp4043_c0_seq8	104.862	176.805	34.9186	0.197498	-2.34009	0.000309793	0.020254
comp24243_c0_seq1	29.8334	11.1842	50.4826	4.51374	2.17432	9.72024e-05	0.0080897
comp44868_c0_seq1	19.8957	1	40.7913	40.7913	5.35019	5.04677e-09	2.28536e-06
comp20358_c0_seq11	17.7663	2.02204	35.5106	17.5617	4.13436	1.29996e-06	0.000231568
comp1764_c0_seq1	149.416	45.1445	255.688	5.66376	2.50176	1.08972e-06	0.000198641
comp32848_c0_seq1	27.6608	8.59469	48.7268	5.66942	2.5032	0.000163002	0.0120176
comp52975_c0_seq1	17.6167	4.06613	33.1674	8.15698	3.02803	1.81729e-05	0.00209035
comp13991_c0_seq8	23.9948	44.8064	5.18321	0.11568	-3.11179	0.000123124	0.00965675
comp5_c0_seq2	5343.88	51.5752	10638.2	206.265	7.68836	3.28735e-05	0.00338731
comp5_c0_seq6	1910.21	15.0425	3807.38	253.109	7.98361	0.000355153	0.0225346
comp19966_c0_seq1	55.641	2.02204	111.26	55.0235	5.78198	7.68449e-08	2.21126e-05
comp1556_c0_seq1	52.4088	2.49404	104.324	41.8291	5.38643	2.21385e-09	1.0701e-06
comp2641_c0_seq4	69.4808	10.4253	130.536	12.521	3.64628	0.000123515	0.00966978
comp2641_c0_seq3	94.5941	12.7968	178.391	13.9403	3.80119	0.0024687	0.0971657
comp7797_c0_seq9	47.5225	84.3475	12.6975	0.150538	-2.7318	0.000230163	0.0159445
comp7797_c0_seq1	59.8193	107.998	13.6407	0.126305	-2.98502	0.000289969	0.0192161
comp7797_c0_seq5	107.548	187.378	29.7176	0.158597	-2.65656	0.00178902	0.0770782
comp41521_c0_seq1	14.598	3.02597	28.1699	9.30939	3.21869	0.000776633	0.0413629
comp26518_c0_seq1	65.3694	3.45284	129.286	37.4434	5.22664	2.52731e-08	8.73282e-06
comp58_c0_seq1	597.143	3.84809	1192.44	309.878	8.27556	0.00245917	0.0969238
comp29944_c0_seq1	18.0954	2.76907	35.4218	12.792	3.67717	2.75082e-05	0.00291835
comp6527_c0_seq1	116.487	27.986	206.988	7.39612	2.88677	2.35972e-07	5.5649e-05
comp13241_c0_seq3	21.1203	6.84818	37.3924	5.46019	2.44895	0.000972865	0.0492217
comp13241_c0_seq9	11.7715	3.14175	22.4012	7.13017	2.83394	0.00029698	0.01955
comp11407_c0_seq4	14.2208	2.23548	28.2061	12.6175	3.65735	0.000183645	0.013228
comp11407_c0_seq7	14.3323	2.12876	28.5357	13.4049	3.74468	1.73446e-05	0.0020058
comp11407_c0_seq6	24.0067	1.93789	48.0755	24.8081	4.63274	1.58248e-07	3.95799e-05
comp2549_c0_seq1	599.55	305.777	895.323	2.92803	1.54993	0.00127671	0.0603887
comp720_c0_seq4	515.553	188.28	844.826	4.48707	2.16577	0.000334382	0.0215343
comp15511_c0_seq3	16.5031	30.959	4.04721	0.130728	-2.93536	0.000333898	0.0215193
comp12950_c0_seq5	15.3681	29.5173	3.21883	0.109049	-3.19695	0.00234159	0.093837
comp8177_c0_seq6	7.66	1.21343	16.1066	13.2735	3.73048	0.00212491	0.0876859
comp1986_c0_seq14	105.932	171.308	42.5567	0.248422	-2.00913	0.0011522	0.0558753
comp38049_c0_seq1	21.5273	1	44.0545	44.0545	5.46122	2.20113e-09	1.06996e-06
comp36633_c0_seq1	8.21139	1.50196	16.9208	11.2658	3.49388	0.00041254	0.0252271
comp47153_c0_seq1	21.1415	1.21343	43.0695	35.4939	5.1495	2.67819e-05	0.00285892
comp22743_c0_seq1	118.543	12.2214	226.865	18.5629	4.21435	4.79428e-07	0.000104134
comp36964_c0_seq1	19.4106	6.40764	34.4136	5.37071	2.42511	0.00153313	0.0691169
comp18865_c0_seq1	67.7014	114.704	22.6992	0.197894	-2.3372	7.42373e-05	0.00655108
comp1540_c3_seq1	119.834	200.763	40.905	0.203747	-2.29515	9.71953e-05	0.0080897
comp15835_c0_seq1	84.2554	134.575	35.9363	0.267037	-1.90489	9.6067e-05	0.00802477
comp2784_c0_seq1	127.264	44.7538	211.775	4.732	2.24245	2.22395e-06	0.000355663
comp524_c0_seq5	674.432	135.657	1215.21	8.95793	3.16316	5.90871e-11	4.49894e-08
comp524_c0_seq6	241.76	70.0561	415.464	5.93044	2.56814	8.80863e-09	3.67906e-06
comp524_c0_seq1	600.583	131.922	1071.24	8.1203	3.02153	8.6086e-11	6.1723e-08
comp524_c0_seq3	240.59	75.9117	407.269	5.36504	2.42359	9.48469e-09	3.90456e-06
comp20849_c0_seq1	16.616	1	34.2321	34.2321	5.09728	4.901e-08	1.52781e-05
comp23866_c0_seq3	29.7834	1	60.5668	60.5668	5.92046	5.57117e-07	0.000117198
comp23866_c0_seq1	44.3157	1.61774	89.0136	55.0234	5.78197	0.000104666	0.00856841
comp22716_c0_seq3	16.2219	1	33.4438	33.4438	5.06367	0.00046876	0.0279499
comp17902_c0_seq3	21.0401	5.84871	38.2315	6.53675	2.70857	0.00192933	0.0812915
comp17902_c0_seq1	13.2555	4.38629	24.1247	5.50002	2.45944	0.00177768	0.0767262
comp4365_c0_seq3	200.122	81.146	321.099	3.95705	1.98443	0.000897005	0.0463807
comp11497_c0_seq1	198.896	58.0909	341.7	5.88216	2.55635	3.96313e-05	0.00394469
comp36431_c0_seq1	38.2551	7.3457	71.1645	9.68792	3.27619	4.9496e-08	1.5374e-05
comp43770_c0_seq1	14.7801	28.5959	2.96438	0.103665	-3.27001	0.000731855	0.0394784
comp32185_c0_seq1	31.8733	4.1908	61.5558	14.6883	3.8766	9.3958e-06	0.00120657
comp45904_c0_seq1	32.9805	1	66.9609	66.9609	6.06525	7.77901e-12	8.0177e-09
comp65984_c0_seq1	20.744	1.21343	42.2745	34.8387	5.12262	0.00108802	0.0537957
comp22195_c0_seq2	30.7421	9.09665	54.3876	5.97887	2.57987	0.00166556	0.0731884
comp22195_c0_seq1	85.3356	31.4099	141.261	4.49735	2.16908	0.00157472	0.0703832
comp8598_c0_seq1	72.4227	2.23548	144.61	64.6885	6.01544	2.85362e-08	9.62842e-06
comp8598_c0_seq2	19.8266	2.02204	39.6311	19.5995	4.29275	0.000121676	0.0095781
comp8598_c0_seq4	24.0762	1.93789	48.2146	24.8799	4.63691	5.62953e-08	1.69356e-05
comp12080_c0_seq1	170.857	303.666	40.0483	0.131883	-2.92267	0.00133931	0.0624202
comp7873_c0_seq5	24.1307	48.023	2.23834	0.0466097	-4.42323	1.02671e-07	2.77789e-05
comp603_c0_seq1	291.012	140.012	444.011	3.17124	1.66505	0.000134409	0.0103067
comp3142_c0_seq3	271.13	49.4952	494.765	9.99623	3.32138	4.3611e-11	3.44243e-08
comp2214_c0_seq4	286.352	102.624	472.081	4.60012	2.20167	0.000491834	0.0290838
comp2214_c0_seq6	324.319	114.72	535.918	4.67153	2.2239	0.00036848	0.0231582
comp12001_c0_seq4	11.2795	1.21343	23.3455	19.2392	4.26597	9.26915e-05	0.00778057
comp28848_c0_seq1	25.0626	44.3986	7.7266	0.174028	-2.52261	0.000238905	0.0164677
comp32106_c0_seq1	37.1715	8.87877	67.4642	7.59838	2.92569	2.9359e-07	6.77217e-05
comp21460_c0_seq1	61.0772	20.7705	103.384	4.97745	2.31541	1.88546e-05	0.00215162
comp1317_c0_seq2	1907.04	739.074	3077	4.16331	2.05773	1.2539e-05	0.00152594
comp1317_c0_seq1	2551.35	946.794	4157.91	4.39157	2.13474	1.17496e-05	0.00144508
comp19_c0_seq2	735.089	263.19	1208.99	4.5936	2.19963	4.05567e-07	9.11085e-05
comp13746_c0_seq1	90.4231	32.8284	150.018	4.56975	2.19211	1.17738e-05	0.00144508
comp24578_c0_seq1	36.8564	6.13723	69.5756	11.3366	3.50292	9.22874e-07	0.00017413
comp8058_c0_seq1	62.2731	18.059	108.487	6.00736	2.58673	3.25028e-05	0.00335378
comp37843_c0_seq1	17.3373	32.0444	4.6302	0.144493	-2.79093	0.00171026	0.0745437
comp15826_c0_seq1	113.913	20.3255	209.501	10.3073	3.3656	0.000671882	0.0369617
comp19723_c0_seq1	344.654	14.8109	676.496	45.6755	5.51335	2.91212e-06	0.000450385
comp19723_c0_seq2	45.3783	1.32015	91.4364	69.262	6.11399	3.91411e-05	0.00391134
comp19723_c0_seq3	73.3073	5.75828	142.856	24.8088	4.63278	0.000539619	0.0313493
comp19723_c0_seq4	43.7209	3.04409	86.3977	28.3821	4.82691	0.00229633	0.092584
comp8861_c0_seq1	52.159	8.86065	97.4574	10.9989	3.45929	4.35977e-09	1.99527e-06
comp30606_c0_seq3	30.3443	1	61.6886	61.6886	5.94693	1.28402e-05	0.001556
comp12988_c0_seq8	17.8113	4.38629	33.2363	7.57733	2.92169	0.000143789	0.0108048
comp12988_c0_seq6	17.8792	3.15081	34.6076	10.9837	3.45729	4.79688e-06	0.000689013
comp12988_c0_seq7	43.9673	10.5411	79.3935	7.53179	2.91299	3.92223e-06	0.000579836
comp12988_c0_seq4	33.5516	13.1713	55.9318	4.24649	2.08627	0.00010112	0.00837081
comp12988_c0_seq5	19.4835	6.63475	34.3322	5.1746	2.37145	0.000594423	0.0337581
comp12988_c0_seq2	36.2938	11.4564	63.1311	5.51054	2.46219	0.000871553	0.0452005
comp12988_c0_seq1	106.104	36.4168	177.792	4.88214	2.28751	0.00111462	0.0547248
comp28772_c0_seq1	8.77775	2.21736	17.3381	7.81927	2.96703	0.000834935	0.0436965
comp21604_c0_seq1	59.4427	116.268	4.61775	0.0397166	-4.65412	8.95046e-08	2.47617e-05
comp15887_c1_seq1	82.0527	145.881	20.2248	0.138639	-2.85059	0.000101182	0.00837081
comp10866_c0_seq1	308.351	479.22	139.482	0.291059	-1.78061	9.76601e-05	0.00811843
comp10866_c0_seq2	69.8833	116.806	24.9604	0.21369	-2.22641	8.61286e-05	0.00732979
comp9929_c0_seq1	219.245	37.3455	403.145	10.795	3.43229	3.90609e-10	2.2405e-07
comp27788_c0_seq1	52.3486	22.2734	84.4237	3.79034	1.92233	0.00184022	0.0787714
comp2866_c0_seq1	69.7546	115.269	26.2406	0.227647	-2.13513	0.000767308	0.0409907
comp18777_c0_seq1	23.0977	42.0583	6.13712	0.145919	-2.77676	0.000344116	0.0219802
comp9252_c0_seq1	160.366	82.9217	239.811	2.89202	1.53208	0.00113465	0.0553115
comp19599_c0_seq6	16.2419	3.54605	30.9378	8.72457	3.12508	7.23237e-05	0.00643502
comp21663_c0_seq1	37.0679	1.21343	74.9224	61.7441	5.94823	0.00213367	0.0878655
comp6163_c0_seq3	100.832	157.517	46.1473	0.292966	-1.77119	0.00129071	0.0608089
comp1401_c0_seq4	109.899	199.182	22.616	0.113545	-3.13867	4.24915e-08	1.37438e-05
comp5600_c0_seq2	35.657	1	72.314	72.314	6.1762	0.000270357	0.0181923
comp5600_c0_seq1	126.169	1.21343	253.125	208.602	7.70461	0.00117265	0.05646
comp32424_c0_seq1	33.7722	9.32359	60.2208	6.45897	2.6913	2.00616e-05	0.00226602
comp3264_c0_seq1	520.109	959.585	82.633	0.0861133	-3.53762	0.000765415	0.0409804
comp16861_c0_seq1	21.7033	39.7076	5.6989	0.143522	-2.80066	0.00136722	0.0632844
comp6619_c0_seq1	69.51	133.094	7.92621	0.0595535	-4.06967	0.00208013	0.0860856
comp5_c0_seq1	10691.4	104.256	21280.5	204.117	7.67325	3.35413e-06	0.000506946
comp5_c0_seq3	7816.1	63.8775	15570.3	243.753	7.92928	2.06014e-05	0.00232006
comp5_c0_seq5	3950.23	32.6901	7869.77	240.738	7.91132	1.91672e-05	0.00218138
comp5_c0_seq4	4105.23	45.2582	8167.2	180.458	7.49552	1.24835e-06	0.000223299
comp5_c0_seq7	2869.78	30.5365	5711.03	187.023	7.54707	5.29786e-06	0.000748477
comp4123_c0_seq3	195.703	371.171	22.2349	0.0599049	-4.06118	0.00112625	0.0551202
comp4123_c0_seq5	40.368	13.9752	68.7608	4.92022	2.29872	0.000113928	0.00913539
comp27402_c0_seq1	26.3891	52.4957	2.28245	0.0434787	-4.52355	1.19125e-07	3.15365e-05
comp720_c0_seq7	387.621	131.861	645.381	4.89441	2.29114	6.5166e-05	0.00590875
comp720_c0_seq5	302.985	112.839	495.131	4.38794	2.13354	0.000426916	0.0258672
comp720_c0_seq2	569.878	207.099	934.657	4.51309	2.17412	0.000187685	0.0134681
comp720_c0_seq1	354.77	146.397	565.142	3.86033	1.94872	0.00039538	0.0243838
comp9005_c0_seq9	69.7038	111.248	30.1592	0.271098	-1.88312	0.00227119	0.0916992
comp16886_c0_seq1	48.9526	79.7659	20.1394	0.252481	-1.98575	0.000123635	0.00967036
comp3149_c0_seq1	614.177	166.945	1063.41	6.36981	2.67125	1.4207e-07	3.59515e-05
comp7322_c0_seq1	495.919	9.07408	984.764	108.525	6.76188	1.61133e-24	6.93185e-20
comp14232_c0_seq1	312.04	114.291	511.79	4.47796	2.16284	0.00103142	0.0515346
comp19293_c0_seq2	20.7606	7.45242	36.0687	4.83986	2.27497	0.00109798	0.054106
comp8282_c0_seq3	120.224	28.1802	214.267	7.60346	2.92666	2.70566e-06	0.000422491
comp8282_c0_seq1	431.189	88.5091	775.869	8.76597	3.13191	0.000214194	0.0150564
comp15010_c0_seq5	21.339	6.65731	38.0206	5.7111	2.51377	0.000362004	0.022885
comp15010_c0_seq4	29.3302	7.80864	52.8518	6.76837	2.75881	0.00012638	0.00983149
comp15010_c0_seq1	29.4903	6.55966	54.421	8.29631	3.05247	0.0004222	0.02569
comp15010_c0_seq3	29.5197	9.33265	51.7068	5.54042	2.46999	0.00038824	0.0241009
comp15010_c0_seq2	60.7783	19.1488	104.408	5.45246	2.44691	7.67204e-06	0.00101866
comp42426_c0_seq1	19.0604	32.5762	7.54452	0.231596	-2.11032	0.00102818	0.0514024
comp13903_c0_seq1	71.3945	30.8657	113.923	3.69093	1.88398	0.000847625	0.0440924
comp29751_c0_seq1	76.7652	16.6371	138.893	8.34838	3.0615	6.90768e-05	0.00621034
comp2866_c0_seq4	155.589	250.871	62.3067	0.248362	-2.00948	0.000273472	0.018325
comp2866_c0_seq3	573.543	939.363	209.724	0.223262	-2.16319	4.04306e-05	0.00399381
comp22321_c0_seq1	52.2603	1	105.521	105.521	6.72138	7.96757e-05	0.0069105
comp15194_c0_seq1	19.8031	5.5992	36.007	6.43075	2.68499	0.00173526	0.0752141
comp31816_c0_seq1	9.63094	1.93789	19.324	9.97165	3.31783	0.00150555	0.0682127
comp2107_c0_seq4	92.1142	4.03895	182.189	45.1081	5.49531	0.000181462	0.0131143
comp2107_c0_seq3	120.251	6.29648	236.205	37.5139	5.22935	8.15251e-05	0.00705668
comp2107_c0_seq1	20.2594	2.01298	40.5057	20.1222	4.33072	0.00060403	0.0342359
comp24284_c0_seq1	12.4713	2.12876	24.8139	11.6565	3.54306	0.00158084	0.0705831
comp51571_c0_seq1	11.631	1	24.2621	24.2621	4.60063	3.51155e-06	0.00052636
comp24567_c0_seq1	61.0558	9.81799	114.294	11.6412	3.54117	0.00143918	0.0659701
comp13473_c0_seq1	336.542	85.2389	589.846	6.91991	2.79075	1.45958e-06	0.000254212
comp9260_c0_seq10	90.8574	7.07513	176.64	24.9663	4.64191	0.000964351	0.0489509
comp1188_c0_seq1	3546.1	13.3938	7080.81	528.663	9.0462	5.74769e-13	7.97622e-10
comp23136_c0_seq1	22.0265	40.0008	6.0523	0.151305	-2.72447	0.000547391	0.0317365
comp12371_c0_seq2	53.52	21.8212	87.2188	3.99698	1.99891	0.00186419	0.0795599
comp24061_c0_seq1	26.9963	3.76855	52.2242	13.8579	3.79264	4.37916e-07	9.67522e-05
comp10579_c0_seq1	661.028	24.0952	1299.96	53.9511	5.75358	5.83017e-06	0.000811686
comp13853_c0_seq1	60.0102	27.5266	94.4939	3.43283	1.7794	0.000576946	0.0330182
comp1947_c0_seq1	241.938	9.14901	476.727	52.1069	5.7034	0.000374662	0.023454
comp24738_c0_seq1	121.472	14.4819	230.462	15.9138	3.99221	1.61324e-06	0.000274855
comp14954_c0_seq5	54.3103	100.19	10.4311	0.104114	-3.26376	1.5437e-05	0.00181694
comp8512_c0_seq2	30.2716	11.7133	50.8298	4.33948	2.11752	7.96356e-05	0.0069105
comp8512_c0_seq1	507.098	223.084	793.111	3.55521	1.82993	0.000955765	0.0486949
comp820_c0_seq4	41.2626	1	83.5252	83.5252	6.38414	6.25499e-14	1.17608e-10
comp820_c0_seq6	290.593	12.4573	570.728	45.8149	5.51775	3.02661e-15	8.4002e-12
comp820_c0_seq1	1020.54	70.7266	1972.34	27.8869	4.80151	8.94369e-14	1.60314e-10
comp820_c0_seq2	1063.75	79.1089	2050.4	25.9187	4.69592	8.25259e-08	2.33567e-05
comp820_c0_seq3	283.114	16.9477	551.281	32.5283	5.02362	1.68118e-12	1.87853e-09
comp1829_c0_seq2	646.819	48.7247	1246.91	25.591	4.67757	1.54417e-12	1.77146e-09
comp1829_c0_seq1	2615.79	167.788	5065.8	30.1916	4.91607	4.26898e-08	1.37438e-05
comp10240_c0_seq3	22.8546	1	46.7093	46.7093	5.54564	0.00244314	0.0964686
comp40205_c0_seq1	13.8182	1	28.6364	28.6364	4.83978	1.88587e-07	4.54505e-05
comp13451_c0_seq1	300.731	95.2815	508.18	5.33346	2.41507	0.000436247	0.0263398
comp17281_c0_seq5	10.2026	20.211	2.19423	0.108566	-3.20335	0.00109914	0.0541321
comp17281_c0_seq3	8.10355	16.4811	1.72604	0.104729	-3.25527	0.00167465	0.0734752
comp10470_c0_seq1	147.894	77.8434	219.945	2.82548	1.49849	0.00152596	0.0689537
comp15576_c0_seq2	66.981	5.81263	130.149	22.3908	4.48483	1.75907e-08	6.5519e-06
comp15576_c0_seq3	62.1754	8.87877	117.472	13.2307	3.72581	3.49364e-05	0.0035657
comp15576_c0_seq6	37.6641	3.04409	74.2841	24.4027	4.60897	0.000554189	0.0320443
comp33166_c0_seq1	44.5742	68.1524	22.996	0.337421	-1.56738	0.00187567	0.0797729
comp15706_c0_seq4	28.1232	53.3476	4.89878	0.0918275	-3.44493	3.72456e-06	0.000552513
comp15706_c0_seq3	27.4532	52.2213	4.68504	0.089715	-3.47851	2.54177e-06	0.000399072
comp15706_c0_seq1	47.2497	89.5689	6.93044	0.0773756	-3.69198	1.00232e-06	0.000185061
comp28607_c0_seq1	23.083	41.8915	6.27452	0.14978	-2.73908	0.000273165	0.0183249
comp10701_c0_seq1	116.529	57.0356	178.023	3.12126	1.64213	0.00159561	0.0710077
comp42651_c0_seq1	26.1046	3.08922	51.1199	16.5478	4.04857	5.77199e-06	0.000804888
comp32079_c0_seq1	107.887	197.227	20.5476	0.104183	-3.26281	5.15113e-06	0.00073135
comp35951_c0_seq1	46.5625	13.2915	81.8334	6.1568	2.62218	4.67232e-05	0.00448162
comp8021_c0_seq1	238.258	44.3703	434.146	9.78461	3.29051	1.19423e-09	6.1898e-07
comp14609_c0_seq2	180.512	19.2285	343.795	17.8795	4.16023	1.6312e-11	1.46195e-08
comp14609_c0_seq1	72.9689	7.13227	140.805	19.742	4.3032	2.79408e-05	0.00295332
comp14609_c0_seq6	86.0811	10.3277	163.835	15.8636	3.98765	2.4404e-11	2.05852e-08
comp14609_c0_seq7	37.7963	4.06613	73.5264	18.0826	4.17653	3.37499e-10	1.98891e-07
comp14609_c0_seq4	87.2183	10.1984	166.238	16.3004	4.02684	1.42614e-12	1.69667e-09
comp14609_c0_seq5	73.6147	5.70592	143.524	25.1535	4.65268	2.65806e-13	4.01222e-10
comp14609_c0_seq9	27.4244	3.04409	53.8046	17.6751	4.14365	1.16812e-08	4.6315e-06
comp40203_c0_seq1	55.2052	4.68832	107.722	22.9767	4.5221	6.16747e-11	4.65476e-08
comp29378_c0_seq1	51.4064	14.4941	90.3186	6.2314	2.63956	0.000130468	0.0100857
comp107_c0_seq2	205.363	20.0984	392.627	19.5353	4.28801	0.000137202	0.0104559
comp13689_c0_seq4	142.775	231.847	55.7034	0.240259	-2.05734	0.00149886	0.0679454
comp5306_c1_seq7	142.869	23.1284	264.609	11.4409	3.51612	4.40728e-08	1.40444e-05
comp5306_c1_seq4	56.4014	26.1512	88.6516	3.38996	1.76127	0.000497772	0.0293542
comp46_c0_seq17	42.8161	14.2653	73.3669	5.14302	2.36262	0.000676304	0.0370627
comp19180_c0_seq1	38.2531	68.4675	10.0387	0.14662	-2.76984	8.70325e-06	0.00113115
comp10735_c0_seq3	92.9804	26.4803	161.481	6.09814	2.60837	6.60229e-07	0.000135898
comp33435_c0_seq1	30.6125	12.9098	50.3152	3.89744	1.96253	0.000705372	0.0382899
comp40479_c0_seq1	25.6	51.0058	2.19423	0.0430192	-4.53887	0.0016995	0.0742509
comp6189_c0_seq10	172.686	20.0641	327.308	16.3131	4.02796	7.15295e-05	0.00637754
comp6189_c0_seq13	202.129	24.1686	382.089	15.8093	3.9827	0.000191505	0.0137079
comp6189_c0_seq15	180.047	21.6813	340.413	15.7007	3.97276	0.00110385	0.0542709
comp6189_c0_seq14	112.877	11.3316	216.423	19.099	4.25543	0.000227935	0.0158351
comp8347_c0_seq1	1147.11	498.233	1797.98	3.60871	1.85148	0.00070628	0.038315
comp1302_c0_seq2	64.0094	33.2326	96.7862	2.91239	1.5422	0.00159777	0.0710077
comp3088_c1_seq128	30.3118	1	61.6237	61.6237	5.94541	2.67412e-12	2.87599e-09
comp3088_c1_seq121	24.5372	1	50.0743	50.0743	5.646	1.4157e-10	9.51602e-08
comp5083_c0_seq3	14.911	3.28454	28.5375	8.68843	3.1191	0.00094018	0.048265
comp5083_c0_seq1	45.2076	17.205	75.2103	4.37143	2.1281	0.000111945	0.00903979
comp5083_c0_seq7	27.3535	6.93678	49.7701	7.17481	2.84294	3.95673e-05	0.00394469
comp5083_c0_seq4	27.219	6.3281	50.11	7.91864	2.98525	1.35657e-05	0.00163014
comp53575_c0_seq1	30.8499	1	62.6997	62.6997	5.97039	8.90427e-13	1.12664e-09
comp24805_c0_seq2	15.1636	1.85374	30.4735	16.439	4.03905	0.000181687	0.0131143
comp21753_c0_seq2	45.3808	1	91.7616	91.7616	6.51982	1.62727e-11	1.46195e-08
comp48712_c0_seq1	20.8313	3.76855	39.894	10.586	3.40409	5.0248e-06	0.000716964
comp30461_c0_seq1	37.015	2.53307	73.497	29.015	4.85873	2.92905e-11	2.42319e-08
comp22992_c0_seq3	21.7804	5.56741	39.9935	7.1835	2.84469	4.95223e-05	0.00471855
comp19492_c0_seq1	15.6466	27.8296	5.46366	0.196326	-2.34868	0.00159453	0.0710077
comp22479_c0_seq3	16.8332	1	34.6663	34.6663	5.11546	4.39789e-06	0.000639173
comp28262_c0_seq1	89.7218	31.5334	149.91	4.75401	2.24915	0.00162406	0.0719026
comp399_c0_seq14	1245.75	360.149	2133.36	5.92354	2.56646	0.0012521	0.059486
comp36207_c0_seq1	8.36244	1	17.7249	17.7249	4.1477	0.000102889	0.00846206
comp9168_c0_seq2	12.7053	1.50196	25.9086	17.2499	4.10851	1.82705e-05	0.00209597
comp9168_c0_seq1	88.8476	1.21343	178.482	147.088	7.20054	4.73558e-09	2.15579e-06
comp22487_c0_seq1	47.9114	20.3433	77.4795	3.80861	1.92926	0.00110104	0.0541636
comp10150_c0_seq3	72.8197	115.26	32.3791	0.280922	-1.83176	0.000689389	0.037636
comp20008_c0_seq1	25.8326	7.44781	46.2174	6.2055	2.63355	0.000304022	0.0199222
comp37564_c0_seq1	15.4964	2.23548	30.7574	13.7588	3.78228	2.48719e-05	0.00270196
comp119_c2_seq2	3160.61	154.818	6168.41	39.8431	5.31626	0.000116666	0.00926999
comp119_c2_seq1	8854.06	352.258	17357.9	49.2759	5.62281	2.48435e-05	0.00270196
comp11829_c0_seq1	293.869	142.538	447.2	3.1374	1.64957	0.00163735	0.0723553
comp11829_c0_seq3	58.8922	24.3338	95.4506	3.92256	1.97179	0.0015557	0.0697865
comp31711_c0_seq1	46.6553	6.59278	88.7178	13.4568	3.75027	1.04055e-05	0.00131659
comp9136_c0_seq1	293.901	19.6761	570.126	28.9755	4.85676	0.00157469	0.0703832
comp820_c0_seq7	79.3629	4.98129	155.745	31.2659	4.96652	9.75057e-12	9.5326e-09
comp13825_c0_seq1	46.9136	75.3419	20.4854	0.2719	-1.87885	0.000702237	0.0381679
comp25534_c0_seq1	27.2595	3.04409	53.4749	17.5668	4.13478	2.09452e-08	7.54019e-06
comp9676_c0_seq1	229.595	52.065	409.125	7.85796	2.97416	0.00172445	0.0748956
comp25710_c0_seq5	12.4786	1	25.9573	25.9573	4.69807	1.0195e-05	0.00129186
comp25710_c0_seq4	13.3724	4.15473	24.59	5.91856	2.56525	0.0021675	0.0887621
comp1660_c0_seq2	74.0228	20.1947	129.851	6.42994	2.68481	4.41069e-05	0.00429775
comp1660_c0_seq9	186.126	60.1587	314.093	5.22108	2.38435	6.74269e-05	0.00608745
comp3115_c0_seq5	176.261	17.3753	337.147	19.4039	4.27827	1.87817e-14	4.25252e-11
comp3115_c0_seq3	259.98	24.6182	497.342	20.2022	4.33644	2.05415e-15	6.09439e-12
comp3115_c0_seq9	60.0736	5.72848	116.419	20.3228	4.34503	5.39063e-11	4.17842e-08
comp9177_c0_seq1	42.9785	10.1711	77.7859	7.64777	2.93504	7.97209e-06	0.00104879
comp5704_c0_seq2	74.0904	148.753	1.42748	0.0095963	-6.70331	5.91211e-18	3.91286e-14
comp5704_c0_seq1	146.701	293.209	2.19423	0.00748351	-7.06207	1.94874e-23	4.1917e-19
comp485_c0_seq1	387.426	57.4865	719.365	12.5136	3.64543	8.72893e-11	6.20684e-08
comp57765_c0_seq1	21.1775	1.10672	43.2482	39.0779	5.28828	1.10198e-08	4.43053e-06
comp56664_c0_seq1	41.8583	1	84.7166	84.7166	6.40457	0.000717866	0.0388212
comp20591_c0_seq1	62.0405	1.21343	124.867	102.904	6.68516	8.37874e-05	0.00718741
comp57360_c0_seq1	22.4284	8.66533	38.1914	4.40738	2.13992	0.000100785	0.00836017
comp2260_c1_seq2	196.849	29.5235	366.175	12.4028	3.6326	1.62909e-10	1.06997e-07
comp2260_c1_seq1	294.96	58.463	533.458	9.1247	3.18978	8.11531e-08	2.3044e-05
comp2260_c1_seq5	35.1439	4.15473	68.1331	16.3989	4.03553	1.18229e-08	4.66621e-06
comp5196_c0_seq2	72.3733	20.4729	126.274	6.16786	2.62477	0.000419818	0.0255812
comp13695_c0_seq7	78.7487	25.2269	134.27	5.32252	2.41211	1.24505e-06	0.000223173
comp17448_c0_seq1	16.5071	5.19489	29.8193	5.74012	2.52108	0.00019747	0.0140647
comp1123_c0_seq1	556.557	20.2983	1094.82	53.9364	5.75319	5.04585e-10	2.76522e-07
comp16597_c0_seq2	42.1655	1.21343	85.1177	70.146	6.13229	6.38507e-06	0.000869248
comp16597_c0_seq3	16.4183	1.21343	33.6231	27.7091	4.79229	1.69022e-06	0.000285348
comp16597_c0_seq1	38.9107	1	78.8213	78.8213	6.30051	2.08155e-11	1.79095e-08
comp35207_c0_seq1	31.6468	56.1499	9.14362	0.162843	-2.61845	0.00152881	0.0690123
comp6759_c0_seq4	243.637	394.341	94.9332	0.240739	-2.05446	2.98821e-05	0.00311639
comp1427_c0_seq3	81.277	37.9132	126.641	3.34029	1.73997	0.00016045	0.0118599
comp1092_c0_seq1	549.644	215.566	885.721	4.10882	2.03872	9.79977e-07	0.000182108
comp1092_c0_seq2	102.012	31.6658	174.358	5.50618	2.46105	1.49184e-07	3.76411e-05
comp10336_c0_seq10	28.548	4.8176	54.2785	11.2667	3.49399	8.48905e-06	0.00110665
comp10336_c0_seq13	33.8171	10.1819	59.4523	5.839	2.54572	0.000227989	0.0158351
comp10336_c0_seq12	28.0145	6.50991	51.519	7.91394	2.9844	1.36145e-05	0.00163372
comp2786_c0_seq1	93.0429	45.7825	142.303	3.10824	1.6361	0.000673444	0.037024
comp2786_c0_seq2	5.70483	1	12.4097	12.4097	3.63339	0.00123679	0.0589212
comp21147_c0_seq1	59.6566	21.8987	99.4144	4.53974	2.18261	0.000323451	0.0209875
comp15585_c0_seq2	41.9722	13.9515	71.9929	5.16024	2.36744	0.000973118	0.0492217
comp18497_c0_seq1	60.193	1	121.386	121.386	6.92346	0.00155891	0.0698576
comp3779_c0_seq15	64.9528	32.01	99.8957	3.12077	1.6419	0.000632014	0.0353103
comp37744_c0_seq1	46.4198	12.2484	82.5911	6.743	2.75339	0.000118491	0.00939619
comp15005_c0_seq6	28.688	3.57768	55.7983	15.5963	3.96313	0.0020952	0.0866679
comp6025_c0_seq15	58.0677	91.7269	26.4085	0.287904	-1.79634	0.00157812	0.0704983
comp7661_c0_seq1	240.967	370.994	112.94	0.304425	-1.71584	0.000268206	0.0180848
comp20602_c0_seq1	56.3054	4.45677	110.154	24.7161	4.62738	1.75388e-11	1.53982e-08
comp14020_c0_seq1	281.859	120.15	445.568	3.70844	1.89081	2.163e-05	0.00241691
comp22656_c0_seq7	17.8849	3.05759	34.7122	11.3528	3.50497	0.0018495	0.0790507
comp22656_c0_seq8	27.388	5.60365	51.1724	9.13199	3.19093	0.000287288	0.0190578
comp48687_c0_seq1	58.6626	23.6744	95.6508	4.04026	2.01445	0.000700417	0.0380931
comp16227_c0_seq6	36.2688	7.91981	66.6177	8.41153	3.07237	4.54866e-05	0.00439629
comp16227_c0_seq1	51.8926	9.67075	96.1144	9.93867	3.31305	0.000799704	0.0422639
comp38320_c0_seq1	20.7638	40.3087	3.21883	0.0798544	-3.64648	0.0015946	0.0710077
comp38761_c0_seq1	60.5227	1	122.045	122.045	6.93128	8.69696e-16	2.99311e-12
comp4280_c0_seq5	88.1708	2.4308	175.911	72.3676	6.17727	2.6651e-15	7.64341e-12
comp4280_c0_seq6	18.2151	1	37.4303	37.4303	5.22613	0.000114439	0.00915927
comp4280_c0_seq8	25.2289	5.5539	46.9038	8.4452	3.07813	5.10019e-05	0.00483809
comp16102_c0_seq4	21.368	3.98198	40.754	10.2346	3.35538	1.60578e-05	0.00187717
comp16102_c0_seq5	13.6903	2.02204	27.3585	13.5301	3.7581	2.40981e-05	0.00263453
comp16102_c0_seq6	15.7243	3.04409	30.4046	9.98807	3.32021	9.81842e-06	0.00124966
comp16102_c0_seq1	10.3226	1	21.6452	21.6452	4.43597	9.88055e-06	0.00125571
comp16102_c0_seq9	6.13655	1	13.2731	13.2731	3.73043	0.00105607	0.0524604
comp6929_c0_seq2	19.5674	1	40.1349	40.1349	5.32678	2.58702e-05	0.00278579
comp6929_c0_seq1	122.634	1.21343	246.055	202.776	7.66374	6.01177e-06	0.000831431
comp9509_c0_seq1	92.3298	37.2103	149.449	4.01634	2.00588	0.000767989	0.0409907
comp3437_c0_seq9	192.511	77.68	309.342	3.98226	1.99359	6.11407e-05	0.00563825
comp13861_c0_seq1	6.03789	1	13.0758	13.0758	3.70882	0.000239057	0.0164677
comp3981_c0_seq2	112.016	187.173	38.8598	0.207615	-2.26802	0.000188938	0.0135467
comp5679_c0_seq1	432.416	678.036	188.796	0.278446	-1.84453	0.000165112	0.0121364
comp56219_c0_seq1	21.4253	6.11022	38.7404	6.34027	2.66454	3.16633e-05	0.00328227
comp35651_c0_seq1	28.7602	1.10672	58.4136	52.7809	5.72195	1.36491e-10	9.24689e-08
comp43126_c0_seq1	5.93356	1	12.8671	12.8671	3.68562	0.000549748	0.0318517
comp11574_c0_seq2	119.817	57.3516	184.282	3.21319	1.68401	0.000675702	0.0370627
comp11574_c0_seq3	29.5229	10.2794	50.7665	4.93864	2.30411	0.00159647	0.0710077
comp11574_c0_seq1	136.209	55.5089	218.91	3.94369	1.97955	0.000138849	0.0105627
comp26120_c0_seq1	66.2619	6.51897	128.005	19.6357	4.29541	7.63127e-05	0.00670671
comp11602_c0_seq2	123.066	211.93	36.201	0.170816	-2.54949	0.000997182	0.0501441
comp11602_c0_seq3	61.0509	103.372	20.7297	0.200535	-2.31808	8.80635e-05	0.00747228
comp11602_c0_seq1	175.126	305.113	47.1391	0.154497	-2.69435	0.000878672	0.0455285
comp22826_c0_seq1	30.2811	7.37271	55.1894	7.48563	2.90412	0.00032839	0.0212599
comp16815_c0_seq1	30.2604	8.14508	54.3757	6.67589	2.73896	7.85763e-05	0.00683582
comp31021_c0_seq1	32.3801	53.9231	12.8371	0.238064	-2.07058	0.000906443	0.0467283
comp6473_c0_seq6	149.887	11.8425	289.931	24.4823	4.61367	5.35051e-08	1.62096e-05
comp396_c0_seq1	873.356	257.759	1490.95	5.78429	2.53214	7.72937e-08	2.21676e-05
comp2357_c0_seq1	132.758	51.5161	216	4.19286	2.06793	2.60719e-05	0.00280049
comp745_c0_seq1	176.442	24.3473	330.536	13.5759	3.76298	4.85673e-06	0.000696448
comp745_c0_seq5	75.4713	12.9396	140.003	10.8197	3.43559	2.70836e-08	9.28385e-06
comp9474_c0_seq1	170.916	57.2068	286.624	5.01032	2.3249	2.8602e-06	0.000443404
comp9474_c0_seq3	24.9909	5.85776	46.1241	7.87401	2.9771	0.000227683	0.0158351
comp9178_c0_seq1	307.512	550.3	66.7246	0.121251	-3.04393	9.41965e-07	0.00017657
comp13939_c0_seq1	69.212	8.34963	132.074	15.818	3.98349	1.33584e-10	9.12176e-08
comp15586_c0_seq1	149.56	5.04288	296.077	58.7119	5.87558	1.61066e-05	0.00187996
comp8728_c0_seq3	99.4833	12.0515	188.915	15.6757	3.97046	0.000417201	0.0254759
comp8728_c0_seq1	54.706	9.25128	102.161	11.0429	3.46504	7.51343e-05	0.00662344
comp6379_c0_seq1	265.854	129.286	404.422	3.12811	1.64529	0.00174538	0.0755767
comp33605_c0_seq1	138.333	3.0711	275.594	89.738	6.48765	0.000972724	0.0492217
comp17281_c0_seq7	15.3117	29.4137	3.20978	0.109125	-3.19594	7.90934e-05	0.00687386
comp4361_c0_seq1	701.102	1254.19	150.016	0.119612	-3.06357	0.00253283	0.0993504
comp30983_c0_seq1	97.4281	37.5091	159.347	4.24823	2.08686	0.000260104	0.017663
comp20878_c0_seq1	41.7968	11.7585	73.8351	6.27931	2.65061	6.53561e-06	0.000886936
comp29151_c0_seq1	166.266	13.7573	320.775	23.3168	4.5433	3.35889e-09	1.57063e-06
comp21298_c0_seq1	131.276	232.577	31.9754	0.137483	-2.86268	0.00112955	0.0551519
comp21298_c0_seq2	26.0612	50.0893	4.03308	0.0805178	-3.63455	7.09717e-06	0.000952627
comp34217_c0_seq1	39.9442	75.5647	6.32371	0.083686	-3.57887	1.04549e-06	0.000192207
comp421_c0_seq1	3007.74	1166.38	4851.09	4.1591	2.05627	1.85834e-06	0.000307232
comp316_c0_seq1	81.8489	24.2483	141.449	5.83337	2.54433	0.000115411	0.00921989
comp19938_c0_seq1	49.8051	1	100.61	100.61	6.65263	1.9427e-08	7.12837e-06
comp1667_c1_seq1	354.285	55.271	655.299	11.8561	3.56756	9.1851e-06	0.00118482
comp1667_c1_seq2	28.6484	7.54991	51.7469	6.85398	2.77694	0.000241278	0.0166075
comp1667_c1_seq3	35.5661	9.21504	63.9172	6.93617	2.79414	1.51178e-06	0.000260144
comp1667_c1_seq4	280.553	75.0592	488.046	6.50215	2.70092	0.000233587	0.0161427
comp1667_c1_seq6	54.5541	20.2321	90.8761	4.49168	2.16726	0.000291005	0.019245
comp30791_c0_seq1	18.8313	4.57715	35.0854	7.66532	2.93835	1.49818e-05	0.00177063
comp49634_c0_seq1	32.9649	1	66.9298	66.9298	6.06458	3.65811e-12	3.88568e-09
comp10709_c0_seq4	11.0034	1	23.0068	23.0068	4.52399	3.05206e-06	0.000468085
comp30383_c0_seq1	26.1226	8.87877	45.3664	5.10954	2.35319	0.000125883	0.00981059
comp3328_c0_seq3	50.5502	10.9016	92.1987	8.45734	3.0802	1.30956e-05	0.00158248
comp3328_c0_seq1	179.953	45.544	316.361	6.94628	2.79624	2.75031e-05	0.00291835
comp3328_c0_seq7	153.749	38.1807	271.318	7.10617	2.82907	5.7067e-06	0.000799673
comp3328_c0_seq6	51.5512	14.5554	90.547	6.22087	2.63712	0.000369856	0.0232108
comp3328_c0_seq5	69.626	21.4073	119.845	5.59831	2.48499	0.000131225	0.0101351
comp3328_c0_seq4	123.347	29.0819	219.612	7.55151	2.91677	1.61319e-05	0.00187996
comp33_c0_seq1	4479.47	32.3487	8928.59	276.011	8.10858	0.00140646	0.0647461
comp12832_c0_seq9	39.0925	18.5472	61.6378	3.3233	1.73262	0.00186638	0.0796141
comp12832_c0_seq1	201.627	81.9551	323.299	3.94484	1.97997	5.63511e-05	0.00525856
comp12832_c0_seq7	45.1604	18.9578	73.363	3.86981	1.95226	0.000909868	0.0468767
comp5074_c0_seq2	173.096	60.3582	287.834	4.76877	2.25362	0.000421546	0.0256684
comp7352_c0_seq13	20.673	10.0871	33.259	3.29719	1.72124	0.00172061	0.0748431
comp7352_c0_seq11	40.8269	20.4712	63.1826	3.08641	1.62593	0.00032809	0.0212564
comp15563_c0_seq1	98.3333	32.0052	166.661	5.20732	2.38054	0.00138168	0.0637761
comp41619_c0_seq1	11.4988	23.5701	1.42748	0.0605632	-4.04542	6.52121e-05	0.00590875
comp2711_c0_seq10	15.9602	6.38952	27.531	4.30877	2.10727	0.00161744	0.0716967
comp6333_c0_seq1	313.683	154.687	474.679	3.06864	1.6176	0.000393023	0.0243025
comp6333_c0_seq2	356.865	192.763	522.967	2.71301	1.43989	0.000493997	0.0291516
comp46244_c0_seq1	17.9648	2.00393	35.9256	17.9276	4.16411	0.00104355	0.0519895
comp21902_c0_seq1	225.541	36.3355	416.746	11.4694	3.51972	1.5975e-11	1.46195e-08
comp6744_c0_seq2	90.572	45.3129	137.831	3.04177	1.60491	0.00234453	0.093911
comp6473_c0_seq14	79.8505	4.8041	156.897	32.659	5.02941	0.000207362	0.0146359
comp6473_c0_seq13	71.7852	3.97737	141.593	35.5997	5.15379	3.72534e-05	0.00376645
comp6473_c0_seq12	63.8934	4.21798	125.569	29.7699	4.89578	3.35072e-05	0.00343226
comp6473_c0_seq10	99.2873	8.98993	191.585	21.311	4.41353	1.44232e-06	0.000251715
comp3415_c0_seq1	297.024	141.723	454.326	3.20573	1.68065	0.00124454	0.0591924
comp3415_c0_seq2	150.538	61.8229	241.254	3.90234	1.96434	0.000591477	0.0336575
comp3415_c0_seq3	155.341	80.4428	232.239	2.887	1.52957	0.00238027	0.0949191
comp1176_c0_seq2	2916.63	158.731	5676.52	35.7619	5.16035	2.67634e-10	1.62162e-07
comp1176_c0_seq3	456.662	30.235	885.089	29.2737	4.87153	2.15446e-08	7.72365e-06
comp1176_c0_seq1	2356.4	109.566	4605.23	42.0315	5.3934	7.38115e-07	0.000147347
comp12274_c0_seq12	23.7854	1.83117	47.7396	26.0705	4.70434	9.7996e-06	0.00124911
comp12003_c0_seq1	132.035	242.024	24.0455	0.0993517	-3.33131	0.000154334	0.0114868
comp16462_c0_seq1	181.821	26.9176	338.724	12.5838	3.65349	0.000513699	0.0301644
comp3055_c0_seq1	2206.38	127.031	4287.72	33.7533	5.07696	2.48866e-19	3.05888e-15
comp3055_c0_seq3	295.373	19.1969	573.549	29.8772	4.90097	2.80645e-17	1.60976e-13
comp4335_c0_seq8	63.1389	19.4299	108.848	5.60207	2.48596	4.26021e-05	0.00417002
comp4335_c0_seq4	197.83	63.3679	334.291	5.2754	2.39928	1.18459e-06	0.00021457
comp4335_c0_seq6	7.67329	1.21343	16.1331	13.2954	3.73286	0.00168769	0.073784
comp4335_c0_seq3	705.713	218.072	1195.35	5.48148	2.45456	9.91606e-07	0.000183477
comp42066_c0_seq1	48.9762	3.04409	96.9082	31.8349	4.99254	0.00234845	0.0940243
comp16537_c0_seq4	30.2613	3.30265	59.2199	17.931	4.16439	7.39894e-07	0.00014736
comp16537_c0_seq5	44.1604	4.39979	85.9211	19.5285	4.28751	2.61918e-09	1.25895e-06
comp16537_c0_seq1	159.011	23.5224	296.5	12.605	3.65593	1.76357e-09	8.72045e-07
comp16537_c0_seq2	56.8675	10.3799	105.355	10.1499	3.3434	0.000959949	0.0488192
comp15263_c0_seq1	43.2624	16.1051	72.4198	4.49671	2.16887	0.0017198	0.0748431
comp11493_c0_seq1	82.3006	29.608	136.993	4.62689	2.21004	9.4016e-05	0.00786747
comp25746_c0_seq1	21.8114	1	44.6228	44.6228	5.47971	1.48782e-09	7.57459e-07
comp32137_c0_seq1	64.2919	9.18064	121.403	13.2238	3.72507	3.50836e-09	1.62288e-06
comp30408_c0_seq2	59.0498	17.6113	102.488	5.81947	2.54089	1.44032e-06	0.000251715
comp3496_c0_seq1	137.036	2.72838	273.343	100.185	6.64652	7.32669e-19	6.49826e-15
comp23415_c0_seq1	88.561	24.3041	154.818	6.37002	2.6713	7.81716e-07	0.000152859
comp23415_c0_seq2	44.368	15.9351	74.8009	4.6941	2.23085	0.000134265	0.0103067
comp28860_c0_seq1	25.4752	9.67832	43.272	4.47102	2.16061	0.00141395	0.0650559
comp4623_c0_seq1	1931.17	1036.21	2828.13	2.72928	1.44852	0.00111337	0.0547076
comp22925_c0_seq1	69.8791	124.505	17.2533	0.138575	-2.85126	1.46646e-05	0.00173792
comp11036_c0_seq3	48.349	15.5188	83.1792	5.35991	2.42221	0.000731322	0.0394744
comp11036_c0_seq2	50.6562	12.4273	90.8851	7.31335	2.87053	0.000610466	0.0344913
comp2302_c0_seq1	553.662	207.458	901.865	4.34721	2.12009	1.7321e-06	0.000290615
comp2302_c0_seq2	204.887	66.425	345.349	5.19908	2.37826	9.08048e-07	0.000172849
comp2302_c0_seq3	80.297	26.5615	136.032	5.12142	2.35654	8.08823e-06	0.00106122
comp2302_c0_seq4	116.284	49.3781	185.191	3.75046	1.90707	3.25091e-05	0.00335378
comp2302_c0_seq5	68.0815	28.9509	109.212	3.77232	1.91545	0.000203062	0.0144034
comp7146_c0_seq1	54.6408	25.4176	85.864	3.37814	1.75623	0.00124618	0.0592377
comp11013_c0_seq1	78.5224	5.46069	153.584	28.1254	4.8138	4.68047e-13	6.71172e-10
comp231_c0_seq4	899.111	241.941	1558.28	6.44075	2.68723	8.89176e-06	0.00115043
comp231_c0_seq6	814.61	226.575	1404.64	6.19946	2.63214	0.000553615	0.0320326
comp231_c0_seq7	540.745	136.763	946.728	6.92242	2.79128	1.98445e-06	0.00032215
comp231_c0_seq2	127.578	39.2705	217.885	5.5483	2.47205	7.66719e-05	0.00672454
comp6149_c0_seq2	17.5752	6.0124	31.1379	5.17896	2.37266	0.0020729	0.0858692
comp1848_c0_seq1	258.294	26.6139	491.975	18.4857	4.20834	1.5285e-12	1.77146e-09
comp1848_c0_seq2	510.23	55.7387	966.722	17.3438	4.11635	6.88578e-13	9.14651e-10
comp1848_c0_seq3	352.171	33.9951	672.348	19.7778	4.30581	9.7754e-14	1.71646e-10
comp22383_c0_seq1	196.562	320.798	74.3254	0.231689	-2.10974	0.000262203	0.0177775
comp22383_c0_seq2	114.903	174.989	56.8168	0.324688	-1.62287	0.00194211	0.0815481
comp18111_c0_seq2	16.2742	5.91935	28.629	4.83652	2.27397	0.00170887	0.0745209
comp18111_c0_seq1	109.743	39.609	181.878	4.59184	2.19907	0.000140306	0.0106331
comp25837_c0_seq1	20.6209	5.73738	37.5044	6.53685	2.7086	0.000407567	0.024994
comp3594_c0_seq4	18.7329	4.51557	34.9502	7.73994	2.95232	0.000203488	0.0144217
comp3673_c0_seq4	19.0868	35.0668	5.10687	0.145633	-2.77959	0.000172053	0.0125451
comp2362_c0_seq6	46.3479	7.64329	87.0525	11.3894	3.50962	0.000817169	0.0429233
comp2362_c0_seq3	214.162	26.2761	404.047	15.377	3.9427	0.00231104	0.0928721
comp2362_c0_seq1	40.126	11.9584	70.2937	5.87818	2.55537	1.44937e-05	0.00172718
comp3477_c0_seq1	45.35	15.1266	77.5733	5.12826	2.35847	8.21997e-05	0.00710078
comp27024_c0_seq1	43.3099	2.44891	86.171	35.1874	5.13699	1.10669e-10	7.61749e-08
comp44804_c0_seq1	12.6139	25.8003	1.42748	0.0553281	-4.17584	8.28368e-05	0.00712719
comp1651_c0_seq9	155.99	235.884	78.0958	0.331077	-1.59476	0.00134743	0.0626317
comp26269_c0_seq1	20.5596	2.02204	41.0972	20.3246	4.34516	4.88883e-08	1.52781e-05
comp19304_c0_seq4	26.3802	7.98601	46.7743	5.85704	2.55017	0.000195295	0.0139559
comp28859_c0_seq2	134.713	2.76907	268.658	97.0211	6.60023	0.000560412	0.032274
comp33601_c0_seq1	35.3758	59.8047	12.9469	0.216486	-2.20766	0.00216686	0.0887621
comp3587_c0_seq10	27.2715	49.2264	7.31665	0.148633	-2.75018	2.77068e-05	0.00293218
comp15620_c0_seq9	24.7104	1.51102	49.9098	33.0305	5.04573	0.000224644	0.0156884
comp15620_c0_seq1	41.5281	1.51102	83.5451	55.2905	5.78896	1.59649e-06	0.000272541
comp37417_c0_seq1	20.9837	1.6403	42.3271	25.8044	4.68954	0.000313792	0.0204533
comp6602_c0_seq4	14.9054	28.4014	3.40939	0.120043	-3.05838	0.000571584	0.0327638
comp6602_c0_seq1	192.096	307.774	78.417	0.254787	-1.97263	0.000384329	0.023926
comp6602_c0_seq3	24.0971	44.7039	5.49024	0.122814	-3.02546	3.98499e-05	0.00395461
comp1401_c0_seq10	140.029	242.655	39.4032	0.162383	-2.62252	2.48916e-06	0.000391526
comp24409_c0_seq3	27.5851	4.79059	52.3797	10.9339	3.45073	0.000198748	0.014144
comp27222_c0_seq1	41.9525	74.8751	11.03	0.147312	-2.76306	0.000675899	0.0370627
comp583_c0_seq1	8657.75	3037.16	14280.3	4.70188	2.23324	0.00126588	0.0600416
comp583_c0_seq2	2448.35	870.178	4028.53	4.62955	2.21087	0.000618459	0.0347788
comp41388_c0_seq1	9.21403	1	19.4281	19.4281	4.28007	7.1588e-06	0.00095791
comp3254_c0_seq15	47.7605	75.9346	21.5864	0.284276	-1.81464	0.0020741	0.0858777
comp889_c0_seq1	739.242	22.2699	1458.21	65.4791	6.03296	2.63583e-07	6.1459e-05
comp4687_c0_seq2	277.587	1	556.173	556.173	9.11939	1.06718e-06	0.00019536
comp4687_c0_seq3	47.7291	1	96.4582	96.4582	6.59183	3.82976e-06	0.00056714
comp4687_c0_seq1	478.859	2.02204	957.696	473.628	8.88761	9.49529e-08	2.59354e-05
comp27145_c0_seq1	29.7591	12.9831	48.5351	3.73834	1.9024	0.00103577	0.0516616
comp3088_c1_seq117	43.2408	1.10672	87.3748	78.9495	6.30286	2.10438e-13	3.29198e-10
comp3088_c1_seq116	46.8775	2.22642	93.5286	42.0085	5.39261	1.11079e-11	1.03882e-08
comp3088_c1_seq110	18.5852	1.10672	38.0636	34.3932	5.10405	8.63301e-08	2.4038e-05
comp19359_c0_seq2	17.1186	4.38629	31.851	7.26149	2.86027	0.000418982	0.0255484
comp19359_c0_seq1	27.0671	5.71036	50.4238	8.83022	3.14245	2.23616e-05	0.00248255
comp36440_c0_seq1	23.4926	7.26155	41.7237	5.74584	2.52252	0.000535383	0.0311242
comp2891_c0_seq3	23.2818	6.28742	42.2762	6.72394	2.74931	0.00154979	0.0695578
comp2891_c0_seq2	171.761	25.7074	319.815	12.4406	3.63698	0.000124556	0.00972473
comp2891_c0_seq4	286.149	41.0095	533.289	13.004	3.70089	0.000350898	0.0223305
comp26197_c0_seq1	31.1832	9.03045	55.3359	6.1277	2.61535	0.000200699	0.0142711
comp809_c0_seq1	47.1744	9.40329	86.9456	9.24629	3.20887	0.000811093	0.042787
comp42665_c0_seq1	27.3656	10.2119	46.5194	4.5554	2.18758	0.000165433	0.0121448
comp12363_c0_seq1	546.966	23.6622	1072.27	45.3158	5.50194	0.00188416	0.0799366
comp6908_c0_seq6	25.0599	6.22139	45.8985	7.37753	2.88314	1.93856e-05	0.00220333
comp10329_c0_seq8	28.7621	52.0288	7.49533	0.144061	-2.79525	0.000111793	0.00903979
comp26617_c0_seq1	13.2141	25.8066	2.62171	0.101591	-3.29916	0.000363688	0.0229568
comp403_c0_seq3	167.293	69.499	267.086	3.84302	1.94224	0.00078234	0.0415248
comp28443_c0_seq2	29.6978	56.0519	5.34379	0.0953365	-3.39083	1.83406e-05	0.0021012
comp562_c1_seq1	601.252	22.231	1182.27	53.1811	5.73284	7.30502e-15	1.84858e-11
comp20402_c0_seq1	86.7317	36.0303	139.433	3.86988	1.95229	6.27821e-05	0.00572346
comp11374_c0_seq2	14.8417	4.57715	27.1063	5.92209	2.56611	0.000129044	0.0100026
comp848_c0_seq2	186.175	326.31	48.0393	0.14722	-2.76396	1.33176e-05	0.00160706
comp848_c0_seq1	434.717	694.603	176.831	0.254579	-1.97381	0.000287097	0.0190578
comp848_c0_seq8	49.6404	82.528	18.7529	0.227231	-2.13777	0.00017876	0.0129573
comp21577_c0_seq6	19.0168	36.3291	3.70455	0.101972	-3.29375	6.15988e-05	0.00566737
comp21577_c0_seq7	20.182	39.4845	2.87956	0.0729289	-3.77737	0.000261214	0.0177244
comp38262_c0_seq1	28.6358	56.0177	3.25389	0.0580868	-4.10565	0.000128402	0.00997075
comp44377_c0_seq1	38.7822	4.06613	75.4982	18.5676	4.21471	0.000109009	0.00888164
comp3552_c0_seq1	461.264	224.219	700.308	3.12332	1.64308	0.000752644	0.040372
comp16901_c0_seq1	216.22	426.829	7.61012	0.0178294	-5.8096	4.09898e-07	9.16032e-05
comp28698_c0_seq1	28.5214	49.975	9.06785	0.181448	-2.46237	0.00216151	0.0886014
comp13039_c0_seq1	125.491	63.0046	189.977	3.01529	1.5923	3.67918e-05	0.00372854
comp15868_c0_seq1	12.039	4.68387	21.3941	4.56761	2.19144	0.00176349	0.0762457
comp10095_c0_seq4	25.8238	10.3502	43.2974	4.18322	2.06462	0.00165826	0.0729424
comp21086_c0_seq1	195.295	376.479	16.1111	0.0427942	-4.54644	1.43228e-13	2.36094e-10
comp4206_c0_seq1	28.3355	10.2794	48.3915	4.70761	2.23499	0.0022245	0.0905362
comp4206_c0_seq5	56.8668	25.0118	90.7218	3.62716	1.85884	0.00122482	0.0585133
comp1336_c0_seq1	120.639	4.76341	238.514	50.0722	5.64594	0.00213053	0.0878335
comp34631_c0_seq1	42.2526	11.27	75.2352	6.67569	2.73892	9.54936e-06	0.00122447
comp13972_c0_seq1	53.1731	21.1173	87.229	4.13069	2.04638	0.000989975	0.0498691
comp18489_c0_seq1	119.931	209.345	32.5165	0.155325	-2.68664	0.000401281	0.0246475
comp3690_c0_seq8	23.9261	45.9747	3.87758	0.0843416	-3.56761	0.00187173	0.0796569
comp3690_c0_seq3	57.6882	103.432	13.9443	0.134816	-2.89094	3.45884e-06	0.000520272
comp3690_c0_seq1	490.9	881.517	102.283	0.11603	-3.10743	5.40697e-08	1.63232e-05
comp3690_c0_seq7	59.2483	107.951	12.5459	0.116219	-3.10508	3.00176e-06	0.000462847
comp3690_c0_seq6	101.837	181.733	23.9415	0.13174	-2.92423	1.28362e-06	0.000229132
comp3690_c0_seq5	46.2684	87.3452	7.19169	0.0823365	-3.60232	0.000293456	0.0193922
comp14609_c0_seq8	37.1673	3.55511	72.7795	20.4718	4.35556	1.83893e-10	1.16338e-07
comp9423_c0_seq2	203.177	359.551	48.8026	0.135732	-2.88116	1.86385e-07	4.5046e-05
comp23347_c0_seq1	37.6747	8.07905	69.2703	8.57406	3.09998	0.000165785	0.0121574
comp6061_c0_seq4	79.8765	16.135	145.618	9.02496	3.17392	2.20132e-07	5.23203e-05
comp6061_c0_seq5	57.8273	8.51053	109.144	12.8246	3.68084	8.26408e-05	0.00711745
comp6061_c0_seq3	208.421	53.48	365.363	6.83176	2.77226	7.11847e-08	2.09033e-05
comp6061_c0_seq1	108.621	27.1777	192.064	7.06696	2.82109	3.64407e-06	0.000542444
comp12994_c0_seq1	126.137	204.99	49.2844	0.240423	-2.05635	0.0005791	0.0330845
comp12994_c0_seq3	31.0251	55.8255	8.22477	0.14733	-2.76288	0.000182359	0.0131517
comp12994_c0_seq2	47.5336	78.2188	18.8485	0.240971	-2.05307	0.0024926	0.0978827
comp2288_c0_seq1	302.287	121.322	485.251	3.99969	1.99989	0.000263951	0.0178538
comp28418_c0_seq1	32.8609	3.77299	63.9488	16.9491	4.08314	2.74054e-07	6.3728e-05
comp13991_c0_seq14	19.761	36.7754	4.74667	0.129072	-2.95375	0.000102048	0.00841813
comp4308_c0_seq3	268.241	128.362	410.119	3.19501	1.67582	0.00162974	0.0720563
comp2225_c0_seq1	1245.15	201.935	2290.36	11.3421	3.50361	0.00171259	0.0746073
comp2965_c0_seq1	218.916	4.24333	435.588	102.652	6.68162	0.00115332	0.0558753
comp23919_c0_seq1	155.326	6.81656	305.836	44.8666	5.48757	3.24602e-11	2.65985e-08
comp23919_c0_seq2	105.98	2.44891	211.512	86.3696	6.43245	4.94388e-07	0.000106876
comp23919_c0_seq3	43.4909	2.02204	86.9598	43.0059	5.42646	6.81573e-09	2.93209e-06
comp23919_c0_seq4	17.1917	1	35.3834	35.3834	5.145	6.73882e-07	0.00013772
comp3410_c0_seq1	18.687	4.59066	34.7834	7.577	2.92163	0.00011314	0.00908914
comp32478_c0_seq1	19.7437	8.05204	33.4354	4.15241	2.05395	0.00209633	0.0866726
comp32478_c0_seq2	32.9786	10.0164	57.9409	5.78459	2.53221	0.000136703	0.0104363
comp995_c0_seq1	128.002	55.5547	202.449	3.64413	1.86558	2.94333e-05	0.00308328
comp995_c0_seq5	114.971	34.8021	197.139	5.66459	2.50197	6.32471e-06	0.000863765
comp72741_c0_seq1	15.639	1	32.2779	32.2779	5.01248	9.60145e-06	0.00122931
comp862_c0_seq11	591.902	113.182	1072.62	9.47699	3.24443	2.74788e-11	2.29538e-08
comp3380_c0_seq1	486.57	877.845	97.2946	0.110833	-3.17353	0.000955912	0.0486949
comp19523_c0_seq6	17.1021	34.9057	1.29856	0.0372019	-4.74848	1.35632e-05	0.00163014
comp19523_c0_seq7	17.4462	35.5939	1.29856	0.0364826	-4.77665	0.00029012	0.0192161
comp19523_c0_seq1	23.359	46.6086	2.10941	0.0452581	-4.46568	0.000780995	0.041479
comp435_c0_seq1	1898.83	3493.46	306.203	0.0876506	-3.51209	0.00196831	0.0824494
comp13689_c0_seq5	14.7761	27.5457	4.0065	0.145449	-2.78141	0.0014451	0.0660651
comp4959_c0_seq8	62.39	9.59861	117.181	12.2082	3.60977	1.36848e-08	5.32771e-06
comp4959_c0_seq9	43.3617	8.85604	79.8673	9.01841	3.17287	2.50947e-05	0.00272225
comp4959_c0_seq2	112.015	20.4729	205.557	10.0405	3.32776	7.36406e-09	3.15222e-06
comp4959_c0_seq4	275	45.6375	506.363	11.0953	3.47188	3.30023e-10	1.95826e-07
comp4959_c0_seq5	118.017	22.0917	215.943	9.77483	3.28907	4.33874e-08	1.38774e-05
comp4959_c0_seq6	108.68	22.2719	197.089	8.84921	3.14555	1.79764e-07	4.37862e-05
comp4959_c0_seq7	88.8236	14.554	165.093	11.3435	3.50379	2.55505e-08	8.79334e-06
comp9018_c0_seq3	328.064	41.8818	616.246	14.714	3.87911	6.05225e-05	0.00559323
comp9018_c0_seq2	550.92	74.2715	1029.57	13.8622	3.79309	2.10827e-05	0.00236806
comp9018_c0_seq1	981.893	106.173	1859.61	17.515	4.13052	6.62332e-07	0.000136006
comp9018_c0_seq4	70.1862	4.36817	138.004	31.5932	4.98154	0.00107652	0.0533848
comp8899_c0_seq1	138.724	61.4318	218.015	3.5489	1.82737	2.37676e-05	0.0026017
comp22851_c0_seq1	36.7437	7.69286	67.7944	8.81264	3.13957	3.5801e-06	0.000533844
comp12703_c0_seq2	16.8151	1	34.6301	34.6301	5.11396	0.00127656	0.0603887
comp35187_c0_seq1	30.772	7.48388	56.0602	7.4908	2.90512	0.000456143	0.0273492
comp3214_c0_seq6	15.745	2.50589	30.9842	12.3645	3.62814	3.31245e-06	0.000502646
comp43437_c0_seq1	16.1452	31.7976	2.49279	0.0783956	-3.67308	2.36157e-05	0.00259148
comp14962_c0_seq5	56.8405	8.76744	106.913	12.1944	3.60814	9.20606e-09	3.80808e-06
comp14962_c0_seq1	64.1263	13.9844	116.268	8.31416	3.05557	1.57702e-08	6.00376e-06
comp14962_c0_seq3	88.7109	16.41	163.012	9.93367	3.31233	1.97077e-09	9.68934e-07
comp14962_c0_seq9	25.7608	7.03905	46.4826	6.60353	2.72324	3.90122e-05	0.00390299
comp33578_c0_seq1	20.9615	3.47096	40.452	11.6544	3.54281	1.2727e-05	0.00154664
comp6537_c0_seq2	32.7039	3.84809	63.5597	16.5172	4.0459	3.06983e-06	0.000469139
comp26053_c0_seq1	16.8397	1	34.6794	34.6794	5.11601	4.69224e-08	1.47881e-05
comp33179_c0_seq1	8.02305	17.0461	1	0.0586644	-4.09137	6.19031e-05	0.00567813
comp5990_c0_seq1	95.4181	24.5024	168.334	6.87009	2.78033	3.94677e-08	1.28627e-05
comp21053_c0_seq5	30.9358	58.012	5.85949	0.101005	-3.30751	0.00147242	0.0671002
comp33160_c0_seq1	39.0579	2.66235	77.4534	29.0921	4.86256	2.89735e-09	1.37727e-06
comp32253_c0_seq1	41.0131	14.1272	69.899	4.94785	2.3068	7.37757e-05	0.00652373
comp13773_c0_seq2	25.656	10.6478	42.6641	4.00684	2.00246	0.000518396	0.0302799
comp3786_c0_seq1	474.012	713.092	236.931	0.332258	-1.58962	0.00135733	0.063024
comp15005_c0_seq3	42.0397	5.53761	80.5419	14.5445	3.8624	8.84541e-06	0.00114616
comp15005_c0_seq2	36.7581	3.66183	71.8543	19.6225	4.29444	5.30211e-07	0.000113763
comp15005_c0_seq7	40.119	7.07068	75.1673	10.6308	3.41018	0.000519625	0.0303311
comp15005_c0_seq8	37.6247	7.13227	70.1172	9.83099	3.29734	0.00114321	0.0556366
comp5656_c0_seq4	14.8821	1	30.7642	30.7642	4.94318	0.00025998	0.017663
comp33378_c0_seq1	35.93	3.66183	70.1981	19.1702	4.2608	1.87828e-06	0.00030782
comp23109_c0_seq4	7.86279	1.50196	16.2236	10.8016	3.43317	0.000568362	0.0326226
comp38869_c0_seq1	36.1503	1.51102	72.7896	48.1724	5.59014	0.000675263	0.0370627
comp18881_c0_seq4	50.0648	3.74137	98.3882	26.2974	4.71685	8.62665e-08	2.4038e-05
comp18881_c0_seq1	118.861	5.061	234.661	46.3665	5.53501	0.00025646	0.0174707
comp18881_c0_seq3	29.8459	1	60.6918	60.6918	5.92343	3.82458e-10	2.20848e-07
comp30936_c0_seq1	52.5857	98.5492	8.62227	0.0874921	-3.5147	5.17574e-07	0.000111608
comp26241_c0_seq2	25.717	2.53307	50.901	20.0946	4.32874	0.00239603	0.0953525
comp26241_c0_seq1	58.4117	8.15431	110.669	13.5718	3.76255	0.00134546	0.0625742
comp10508_c0_seq1	155.037	251.409	60.6652	0.241301	-2.05109	0.000797131	0.0421539
comp10508_c0_seq4	20.8132	35.672	7.95447	0.222989	-2.16495	0.00148349	0.0674158
comp36176_c0_seq1	11.9791	1	24.9581	24.9581	4.64144	3.56985e-06	0.00053324
comp16686_c0_seq1	101.637	1	204.274	204.274	7.67436	7.82695e-05	0.00682984
comp9164_c0_seq2	206.777	102.802	312.752	3.04227	1.60515	0.000633308	0.0353367
comp1774_c1_seq1	1869.55	927.336	2813.76	3.03424	1.60134	0.000284681	0.0189287
comp1774_c1_seq2	899.955	428.414	1373.5	3.206	1.68077	8.53198e-05	0.00728283
comp16081_c0_seq10	11.3621	1.51102	23.2131	15.3625	3.94135	4.12479e-05	0.00406056
comp2089_c0_seq2	472.08	132.052	814.109	6.16508	2.62412	0.000996217	0.0501248
comp30079_c0_seq1	37.9556	1	76.9111	76.9111	6.26512	3.60723e-07	8.21066e-05
comp9472_c0_seq1	100.707	50.6993	152.714	3.01216	1.5908	0.00193319	0.0814145
comp9472_c0_seq4	66.7103	20.8607	114.56	5.49166	2.45724	0.000109722	0.00891442
comp22237_c0_seq1	54.5554	2.02204	109.089	53.9497	5.75354	9.32509e-15	2.29235e-11
comp35934_c0_seq1	61.1485	14.2866	110.01	7.70027	2.94491	2.02362e-08	7.34643e-06
comp33690_c0_seq1	48.1326	7.13227	91.1329	12.7776	3.67554	1.6284e-07	4.04931e-05
comp1379_c0_seq1	271.746	13.7752	531.716	38.5995	5.27051	0.000228126	0.0158351
comp29011_c0_seq1	164.02	27.3293	302.712	11.0765	3.46943	8.73161e-10	4.69537e-07
comp33207_c0_seq2	10.5594	2.02204	21.0967	10.4334	3.38313	0.000893278	0.0462157
comp44385_c0_seq1	13.8363	27.3052	2.36726	0.0866963	-3.52789	0.000212531	0.0149517
comp37171_c0_seq2	6.29459	1	13.5892	13.5892	3.76439	0.000999395	0.0501967
comp848_c0_seq12	102.858	175.37	32.3463	0.184446	-2.43873	5.56671e-05	0.00521169
comp848_c0_seq14	75.465	126.772	26.158	0.206339	-2.27691	0.000237725	0.0164023
comp60995_c0_seq1	31.321	11.7315	52.9106	4.51015	2.17317	6.25098e-05	0.00571999
comp9766_c0_seq3	75.83	26.7143	126.946	4.75198	2.24853	0.00084632	0.0440511
comp9766_c0_seq1	462.233	136.45	790.016	5.78977	2.53351	3.76033e-07	8.51409e-05
comp32551_c0_seq1	17.6335	7.64329	29.6237	3.87578	1.95449	0.000722646	0.0390394
comp12462_c0_seq4	12.0864	22.954	3.21883	0.140229	-2.83414	0.00242199	0.0958794
comp4008_c0_seq1	1308.99	2149.86	470.12	0.218675	-2.19314	9.24963e-05	0.00777177
comp4791_c0_seq2	101.544	192.253	12.8355	0.0667634	-3.9048	7.99143e-10	4.32437e-07
comp4791_c0_seq6	120.661	228.267	15.0537	0.0659477	-3.92253	2.3987e-07	5.63884e-05
comp4446_c0_seq1	130.271	19.7003	242.841	12.3268	3.62372	1.91529e-08	7.07251e-06
comp5814_c0_seq1	147.408	5.22914	291.586	55.7619	5.80121	4.46271e-08	1.41685e-05
comp4446_c0_seq2	36.8673	5.50599	70.2287	12.755	3.67299	2.42262e-07	5.67957e-05
comp4781_c0_seq2	125.131	190.469	61.7932	0.324427	-1.62403	0.00128916	0.060777
comp42211_c0_seq1	12.7181	1	26.4362	26.4362	4.72444	0.000134328	0.0103067
comp17217_c0_seq2	19.7692	33.8242	7.71415	0.228066	-2.13248	0.000490942	0.029051
comp44797_c0_seq1	26.8088	52.7821	2.83545	0.05372	-4.2184	1.99736e-07	4.77362e-05
comp26321_c0_seq2	41.7523	7.5229	77.9816	10.3659	3.37377	2.9157e-06	0.000450385
comp15410_c0_seq1	138.501	26.5647	252.438	9.50277	3.24835	0.000285811	0.0189891
comp15978_c0_seq1	43.0635	22.4489	65.678	2.92566	1.54876	0.00224878	0.0910509
comp33987_c0_seq1	14.6455	28.2509	3.04014	0.107612	-3.21608	0.000364286	0.0229568
comp31017_c0_seq1	8.55943	1.51102	17.6078	11.6529	3.54262	0.000602758	0.0341863
comp20552_c0_seq2	9.17802	3.53699	16.8191	4.75518	2.2495	0.00237975	0.0949191
comp20552_c0_seq1	108.132	25.6491	192.615	7.50963	2.90874	1.23384e-07	3.24642e-05
comp50194_c0_seq1	12.2025	1.21343	25.1917	20.7606	4.37578	6.36168e-05	0.00579209
comp15738_c0_seq1	88.7237	29.5598	149.888	5.07066	2.34217	1.95791e-05	0.00222238
comp5083_c0_seq5	19.8217	2.44891	39.1945	16.0048	4.00044	3.19724e-06	0.00048688
comp11302_c0_seq3	16.5881	2.51495	32.6613	12.9869	3.69898	0.000777366	0.0413629
comp27410_c0_seq1	12.4269	4.27957	22.5742	5.27488	2.39914	0.000900897	0.0465093
comp31386_c0_seq1	37.895	12.0379	65.752	5.46206	2.44945	0.000958128	0.0487789
comp45135_c0_seq1	13.8904	2.00393	27.7769	13.8613	3.79299	0.000841675	0.043889
comp701_c0_seq3	73.4076	28.4819	120.333	4.2249	2.07892	0.00187829	0.0798056
comp8240_c0_seq1	429.391	151.818	708.963	4.66982	2.22337	1.55355e-07	3.89697e-05
comp22450_c0_seq1	225.596	34.8747	418.317	11.9948	3.58434	3.36551e-06	0.000507119
comp21778_c0_seq9	18.063	1	37.1261	37.1261	5.21436	2.16394e-08	7.72544e-06
comp7557_c0_seq1	406.279	158.105	656.452	4.152	2.05381	1.39397e-05	0.00166346
comp4280_c0_seq3	137.119	6.25118	269.988	43.1899	5.43262	2.0617e-16	9.79792e-13
comp32190_c0_seq3	26.1529	1	53.3058	53.3058	5.73622	0.00164765	0.0725495
comp7008_c0_seq6	68.0565	22.1653	115.948	5.23103	2.3871	9.21515e-05	0.00775036
comp13094_c0_seq1	23.5045	8.49703	40.512	4.76778	2.25332	0.00191507	0.0808494
comp3212_c0_seq3	509.029	198.819	821.24	4.1306	2.04635	0.000426626	0.0258672
comp3212_c0_seq4	131.775	41.2069	224.343	5.4443	2.44475	1.06337e-05	0.00134152
comp17974_c0_seq3	26.5441	11.6997	43.3884	3.70852	1.89084	0.000698715	0.0380486
comp1338_c0_seq2	156.364	9.97129	304.756	30.5634	4.93373	2.16368e-16	9.79792e-13
comp1338_c0_seq1	1051.35	20.6697	2084.03	100.825	6.65572	1.55408e-10	1.02855e-07
comp9370_c0_seq1	344.973	585.857	106.09	0.181084	-2.46527	4.37121e-07	9.67522e-05
comp2608_c0_seq1	267.614	2.4308	534.797	220.009	7.78142	1.54908e-07	3.89697e-05
comp3214_c0_seq3	47.9939	6.27836	91.7095	14.6072	3.86861	0.00097591	0.0493339
comp3214_c0_seq2	35.0262	1.10672	70.9456	64.1045	6.00235	1.07877e-05	0.00135307
comp3214_c0_seq1	312.456	15.6945	611.218	38.9448	5.28336	4.28886e-06	0.000625439
comp12652_c0_seq3	10.9177	1	22.8354	22.8354	4.5132	2.41437e-05	0.00263616
comp16366_c0_seq1	132.41	213.046	53.773	0.252401	-1.98621	0.000711516	0.0385505
comp33874_c0_seq1	34.3508	59.1707	11.5309	0.194876	-2.35937	1.2331e-05	0.00150325
comp8826_c0_seq1	253.588	2.02204	507.155	250.813	7.97047	0.000464802	0.0277523
comp28659_c0_seq1	6.76618	1	14.5324	14.5324	3.8612	0.00123589	0.0589114
comp12748_c0_seq2	92.4537	20.8818	166.026	7.95072	2.99109	0.000694573	0.037871
comp9007_c0_seq2	59.4285	24.6243	96.2327	3.90804	1.96644	0.000164825	0.0121312
comp28688_c0_seq1	31.9793	10.1664	55.7921	5.48787	2.45625	0.000392277	0.0242814
comp22622_c0_seq1	36.7305	1.51102	73.95	48.9404	5.61295	6.37052e-06	0.000868642
comp7101_c0_seq4	63.9591	19.1066	110.812	5.79964	2.53596	0.00013216	0.0101981
comp12594_c0_seq1	512.058	2.00393	1024.11	511.053	8.99733	4.2219e-10	2.38436e-07
comp56040_c0_seq1	30.5389	12.2244	50.8535	4.16001	2.05659	6.52414e-05	0.00590875
comp4969_c0_seq5	28.1093	5.9373	52.2812	8.80555	3.13841	0.00136523	0.0632542
comp26894_c0_seq1	27.4488	48.1022	8.7953	0.182846	-2.4513	0.00038295	0.0238758
comp19918_c0_seq1	193.656	2.51495	386.797	153.799	7.2649	1.90343e-05	0.00216913
comp7763_c0_seq7	34.5406	14.3226	56.7585	3.96285	1.98654	0.000207742	0.0146507
comp34791_c0_seq1	30.2514	55.1506	7.35228	0.133313	-2.90711	7.6851e-05	0.00673338
comp16577_c0_seq2	14.2029	1.50196	28.9039	19.2441	4.26634	0.000110511	0.00896831
comp16577_c0_seq3	6.24286	1	13.4857	13.4857	3.75336	0.00136013	0.0630516
comp16577_c0_seq4	13.3587	1.51102	27.2064	18.0053	4.17035	0.00132815	0.0620709
comp16577_c0_seq5	24.6998	1.7154	49.6842	28.9637	4.85617	6.02402e-09	2.62125e-06
comp21257_c0_seq1	198.648	306.096	93.2007	0.304482	-1.71557	0.00233816	0.0937434
comp17578_c0_seq1	67.8813	19.0391	118.723	6.23576	2.64057	2.36441e-05	0.00259148
comp33751_c0_seq1	38.6275	62.2086	17.0464	0.274019	-1.86765	0.00162868	0.0720461
comp4104_c0_seq1	970.213	258.695	1683.73	6.50857	2.70234	2.35914e-06	0.000374499
comp6420_c0_seq8	78.0601	123.688	34.4323	0.27838	-1.84487	0.00201774	0.0841922
comp6420_c0_seq6	81.7888	132.301	33.2771	0.251526	-1.99122	0.00116643	0.0562548
comp20934_c0_seq1	195.711	34.4118	359.011	10.4328	3.38305	3.00819e-06	0.000463008
comp19161_c0_seq1	6.07407	1	13.1481	13.1481	3.71679	0.000412365	0.0252271
comp28716_c0_seq1	44.5568	9.66926	81.4444	8.42303	3.07434	4.85614e-08	1.52488e-05
comp4669_c0_seq6	43.7396	12.4391	77.0401	6.19336	2.63072	0.000610073	0.0344913
comp4669_c0_seq4	292.975	72.8288	515.121	7.07303	2.82233	2.70109e-05	0.00287622
comp45797_c0_seq1	24.9347	1	50.8693	50.8693	5.66872	0.000315219	0.0204997
comp8718_c0_seq3	38.7689	11.3497	68.188	6.0079	2.58686	1.29823e-05	0.00157101
comp8718_c0_seq2	62.9422	21.3702	106.514	4.98423	2.31737	0.000839005	0.0438561
comp8718_c0_seq1	226.294	88.6943	365.893	4.12533	2.04451	9.02411e-05	0.00761202
comp8718_c0_seq5	76.168	35.2744	119.062	3.3753	1.75502	0.00212734	0.0877441
comp3833_c0_seq1	480.229	96.795	865.663	8.94326	3.1608	5.11864e-05	0.00485025
comp3833_c0_seq5	229.124	52.7692	407.48	7.72192	2.94896	0.000525472	0.0305894
comp3583_c4_seq13	52.3378	9.47839	97.1973	10.2546	3.3582	2.34854e-08	8.21405e-06
comp16_c0_seq3	221.475	1.10672	443.844	401.045	8.64762	0.00045537	0.0273219
comp16_c0_seq5	428.342	1.82212	856.863	470.257	8.87731	0.000180884	0.0130892
comp26749_c0_seq2	19.7648	37.3269	4.20272	0.112592	-3.15082	0.00112892	0.0551519
comp16157_c0_seq1	38.4872	7.99935	70.9751	8.87261	3.14936	5.03084e-05	0.00477758
comp20896_c0_seq2	13.2607	3.34612	25.1753	7.52371	2.91145	0.000903426	0.0466007
comp4999_c0_seq10	118.017	3.89783	234.137	60.0686	5.90854	1.33571e-15	4.1044e-12
comp8377_c0_seq1	482.598	772.681	194.515	0.251741	-1.98999	0.000121313	0.00956703
comp7351_c0_seq1	848.355	1	1697.71	1697.71	10.7294	3.157e-19	3.39532e-15
comp7316_c0_seq5	56.7657	18.5806	96.9507	5.21784	2.38345	0.000114876	0.0091857
comp1062_c0_seq1	317.499	46.738	590.26	12.6291	3.65868	5.06281e-08	1.5669e-05
comp6233_c0_seq1	606.082	176.799	1037.37	5.86749	2.55274	0.000162616	0.0119994
comp6233_c0_seq3	165.132	55.9445	276.318	4.93915	2.30426	0.00148576	0.0674584
comp22730_c0_seq1	15.4129	1.6403	31.1855	19.012	4.24884	3.99426e-05	0.00395924
comp837_c0_seq1	139.77	59.4464	222.093	3.73603	1.90151	6.17379e-05	0.00566901
comp8314_c0_seq4	58.4843	10.9453	108.023	9.86943	3.30297	1.14431e-07	3.04816e-05
comp7010_c0_seq8	17.7232	2.22642	35.22	15.8191	3.9836	1.97507e-06	0.000321235
comp1592_c0_seq3	66.9292	3.15081	132.708	42.1186	5.39639	7.26343e-14	1.32966e-10
comp1592_c0_seq4	175.336	13.9048	338.766	24.3632	4.60663	7.90493e-11	5.76383e-08
comp1592_c0_seq6	261.147	43.2073	481.087	11.1344	3.47695	3.93628e-07	8.88906e-05
comp19404_c0_seq5	11.2556	1	23.5111	23.5111	4.55527	0.00128766	0.0607396
comp19404_c0_seq3	15.7467	1	32.4933	32.4933	5.02207	4.06647e-06	0.000599101
comp20681_c0_seq1	15.1448	1	31.2895	31.2895	4.96761	3.87068e-08	1.26627e-05
comp20681_c0_seq2	35.872	2.94182	70.8021	24.0675	4.58901	4.29077e-05	0.00418775
comp1471_c0_seq1	1103.27	426.588	1781.95	4.17722	2.06254	0.000686739	0.0375628
comp40155_c0_seq1	17.587	2.85322	34.3208	12.0288	3.58842	0.000388006	0.0241009
comp6104_c0_seq2	156.067	256.568	57.5649	0.224364	-2.15608	2.15489e-05	0.00241313
comp25103_c0_seq6	44.2749	12.8392	77.7107	6.05264	2.59756	4.72291e-05	0.00452007
comp25103_c0_seq5	70.1479	23.5434	118.752	5.04396	2.33456	4.95122e-06	0.000707637
comp25872_c0_seq1	189.436	26.0401	354.832	13.6264	3.76833	6.90993e-13	9.14651e-10
comp33821_c0_seq1	37.2548	12.1402	64.3695	5.30217	2.40658	0.000462179	0.027634
comp42980_c0_seq1	7.13655	1	15.2731	15.2731	3.93292	0.000155364	0.0115435
comp4008_c0_seq3	243.989	408.743	81.2341	0.198741	-2.33104	8.7947e-05	0.00746977
comp21169_c0_seq1	40.0101	65.1112	16.9089	0.259693	-1.94512	0.00210842	0.087131
comp40317_c0_seq1	12.4111	1	25.8221	25.8221	4.69054	1.54544e-06	0.000264351
comp45240_c0_seq1	9.38856	17.9507	2.8264	0.157454	-2.667	0.00148065	0.0673854
comp8939_c0_seq5	15.5162	2.23548	30.797	13.7765	3.78413	7.0848e-06	0.000952627
comp8939_c0_seq2	24.9416	5.30161	46.5816	8.7863	3.13526	1.94546e-06	0.000317619
comp7156_c0_seq1	348.001	657.475	40.5273	0.0616408	-4.01997	1.39409e-07	3.54871e-05
comp6971_c0_seq1	48.8643	25.8924	73.8362	2.85166	1.5118	0.00147128	0.0671002
comp3600_c0_seq5	155.48	43.1619	269.798	6.25085	2.64405	1.84084e-07	4.46152e-05
comp3600_c0_seq1	189.812	56.7332	324.892	5.72666	2.5177	1.70564e-07	4.20491e-05
comp21913_c0_seq1	60.731	23.2729	100.189	4.30497	2.106	0.00148354	0.0674158
comp20358_c0_seq7	27.9547	1	56.9095	56.9095	5.8306	4.31147e-10	2.39326e-07
comp40591_c0_seq1	19.5007	1	40.0014	40.0014	5.32198	0.000514316	0.0301644
comp227_c0_seq7	60.6223	22.0598	101.185	4.58684	2.1975	0.00186793	0.0796408
comp12931_c0_seq4	12.5203	4.07964	22.961	5.62819	2.49267	0.00135974	0.0630516
comp5796_c0_seq2	82.7879	28.2314	139.344	4.93579	2.30328	0.00194278	0.0815481
comp30965_c0_seq3	17.5447	1.51102	35.5784	23.5459	4.55741	1.72769e-07	4.24711e-05
comp29891_c0_seq1	18.8695	4.72439	35.0147	7.41147	2.88976	0.0012666	0.0600425
comp18299_c0_seq3	76.273	30.146	124.4	4.12658	2.04495	1.01799e-05	0.00129184
comp18299_c0_seq2	128.674	39.3785	219.969	5.58602	2.48182	1.79186e-07	4.37862e-05
comp18299_c0_seq7	12.4264	4.16379	22.689	5.44912	2.44602	0.000418163	0.0255165
comp18299_c0_seq6	24.6784	3.98198	47.3749	11.8973	3.57256	3.3317e-06	0.000504676
comp18299_c0_seq9	14.4802	2.00393	28.9565	14.4499	3.85298	1.50042e-06	0.000258761
comp18299_c0_seq8	12.9062	3.36424	24.4481	7.26705	2.86137	0.00030647	0.0200672
comp14184_c0_seq1	17.188	1	35.376	35.376	5.1447	1.69829e-08	6.40872e-06
comp24829_c0_seq1	36.9217	8.03097	67.8125	8.44387	3.0779	0.000294598	0.0194378
comp12266_c0_seq1	124.592	202.468	48.7156	0.240608	-2.05524	0.000745667	0.0400727
comp18012_c0_seq1	138.777	33.5531	246.001	7.33168	2.87414	0.000999331	0.0501967
comp18012_c0_seq3	26.1203	6.77293	47.4676	7.00843	2.80909	0.00232244	0.0932431
comp24484_c0_seq1	71.9424	10.048	135.837	13.5187	3.75689	0.00109448	0.0539954
comp33156_c0_seq1	23.9271	9.66909	40.1852	4.15605	2.05521	0.000742546	0.0399299
comp33423_c0_seq1	7.16503	1.10672	15.2233	13.7554	3.78193	0.00077226	0.0411931
comp29407_c0_seq4	8.68645	1	18.3729	18.3729	4.19951	4.16749e-05	0.00409323
comp26336_c0_seq1	89.3408	150.717	29.9646	0.198814	-2.33051	4.61984e-05	0.00444119
comp1224_c0_seq1	253.289	434.2	74.3786	0.1713	-2.5454	0.000122103	0.00959273
comp11898_c0_seq1	126.257	47.0457	207.469	4.40995	2.14076	2.27556e-05	0.00251604
comp1558_c0_seq1	284.108	158.118	412.098	2.60626	1.38198	0.00228476	0.0921607
comp2840_c0_seq8	123.207	54.8731	193.54	3.52706	1.81846	0.000777091	0.0413629
comp2840_c0_seq1	690.411	17.8199	1365	76.5997	6.25927	0.000311208	0.0203157
comp2840_c0_seq5	134.433	61.3435	209.522	3.41556	1.77212	0.000628473	0.0352039
comp2840_c0_seq4	181.297	93.7448	270.849	2.88922	1.53068	0.00116001	0.056071
comp2840_c0_seq7	97.6074	3.04854	194.166	63.6917	5.99303	0.000112211	0.00903979
comp2840_c0_seq6	198.09	96.6483	301.531	3.11988	1.64149	0.00084099	0.043889
comp19186_c0_seq1	105.824	43.0757	170.573	3.95984	1.98544	7.26429e-05	0.00645008
comp12330_c0_seq1	38.2606	11.1182	67.4031	6.06243	2.5999	6.55046e-06	0.000887551
comp12330_c0_seq3	61.8758	18.4724	107.279	5.80754	2.53793	0.00164526	0.0725187
comp12330_c0_seq4	57.5381	17.775	99.3013	5.58658	2.48197	5.52779e-05	0.0051922
comp12330_c0_seq7	67.174	20.6277	115.72	5.60995	2.48799	0.000360623	0.0228481
comp12330_c0_seq6	29.3392	6.72796	53.9505	8.01884	3.00339	0.0003618	0.022885
comp21947_c0_seq2	10.3583	2.02204	20.6947	10.2345	3.35537	8.19025e-05	0.00708222
comp21947_c0_seq1	316.802	49.8551	585.749	11.749	3.55447	1.53375e-06	0.000262874
comp450_c0_seq1	673.878	22.0067	1327.75	60.3338	5.9149	3.50607e-22	6.03317e-18
comp4574_c0_seq1	96.9191	48.2507	147.587	3.05876	1.61295	0.00127889	0.0604585
comp1971_c0_seq1	1325.32	2044.5	608.134	0.297449	-1.74928	0.00107625	0.0533848
comp3203_c0_seq12	44.1769	12.4197	77.9341	6.27505	2.64963	4.01615e-05	0.00397179
comp19_c0_seq1	13460.5	3715.45	23207.6	6.24624	2.64299	8.80988e-07	0.000168818
comp479_c0_seq2	502.136	217.931	788.34	3.61739	1.85495	5.75392e-06	0.000803672
comp479_c0_seq1	319.17	135.106	505.233	3.73953	1.90286	1.7008e-05	0.00197218
comp1401_c0_seq6	108.734	184.173	35.294	0.191635	-2.38357	0.00141794	0.0651354
comp5914_c0_seq2	41.0008	1	83.0016	83.0016	6.37507	3.2429e-05	0.00335356
comp3238_c0_seq1	1514.25	116.62	2913.88	24.9861	4.64306	4.4346e-17	2.38468e-13
comp7384_c0_seq2	366.874	189.334	546.415	2.88599	1.52907	0.000284013	0.0189135
comp6989_c0_seq1	389.998	597.004	184.991	0.309866	-1.69028	0.00198711	0.0830753
comp6989_c0_seq7	39.892	67.198	14.5861	0.217061	-2.20382	0.00108856	0.0537957
comp66765_c0_seq1	20.9957	1.51102	42.4803	28.1136	4.8132	0.00039456	0.0243565
comp37571_c0_seq1	37.3256	3.55511	73.096	20.5608	4.36183	2.13038e-09	1.04145e-06
comp1977_c0_seq2	23.7262	4.81316	44.6392	9.27441	3.21326	0.000815253	0.0429013
comp14477_c0_seq1	146.915	67.0401	228.789	3.41273	1.77092	0.00114327	0.0556366
comp22140_c0_seq1	70.1638	28.8684	113.459	3.93021	1.97461	0.000256164	0.0174644
comp10714_c0_seq5	22.9015	7.67936	40.1235	5.22486	2.38539	0.000327087	0.0212074
comp10714_c0_seq4	86.8271	27.806	147.848	5.31713	2.41065	0.000143434	0.0107875
comp10714_c0_seq1	45.1398	17.7794	74.5001	4.19025	2.06703	6.24108e-05	0.0057186
comp10714_c0_seq3	68.739	17.0685	122.41	7.17168	2.84231	3.75054e-07	8.51409e-05
comp10714_c0_seq2	118.516	36.932	202.099	5.4722	2.45212	8.6115e-07	0.000166127
comp34108_c0_seq1	14.781	5.30161	26.2604	4.95328	2.30839	0.000475924	0.0283377
comp3337_c0_seq6	400.22	117.627	684.813	5.82188	2.54149	0.000111667	0.00903828
comp1723_c0_seq1	32.0873	8.20372	57.9708	7.06641	2.82098	0.000560247	0.032274
comp11953_c0_seq2	34.0803	55.6226	14.538	0.261369	-1.93584	0.00193786	0.0814915
comp11953_c0_seq1	52.1386	80.5546	25.7226	0.319319	-1.64693	0.0017181	0.0748094
comp22479_c0_seq1	13.7617	2.12876	27.3947	12.8688	3.68581	1.88556e-05	0.00215162
comp22479_c0_seq2	7.52671	1	16.0534	16.0534	4.00481	0.00047267	0.0281635
comp20882_c0_seq5	4.3093	1	9.61861	9.61861	3.26583	0.00224703	0.0910226
comp20882_c0_seq6	5.17387	1	11.3477	11.3477	3.50433	0.00172382	0.0748956
comp20882_c0_seq1	33.4458	5.08356	63.808	12.5518	3.64982	4.08968e-07	9.16032e-05
comp20882_c0_seq2	16.7096	3.03503	32.3842	10.6701	3.41551	2.17345e-05	0.00242229
comp20882_c0_seq3	9.59173	1	20.1835	20.1835	4.3351	4.47381e-05	0.00433471
comp23834_c0_seq2	23.9677	9.11921	40.8162	4.47585	2.16216	0.00128327	0.0605988
comp579_c0_seq1	666.519	308.091	1026.95	3.33326	1.73693	9.16617e-05	0.00771671
comp5784_c0_seq8	63.2763	122.38	6.17217	0.0504344	-4.30945	9.70562e-06	0.00123896
comp3254_c0_seq4	402.816	613.799	193.832	0.315791	-1.66296	0.000859548	0.0446317
comp15107_c0_seq1	15.6142	4.01805	29.2103	7.26978	2.86191	0.00203851	0.0848531
comp17122_c0_seq10	42.8922	1.10672	86.6776	78.3196	6.2913	2.38799e-13	3.66893e-10
comp42444_c0_seq2	25.1585	3.53699	48.78	13.7914	3.78569	1.26538e-07	3.30438e-05
comp42444_c0_seq1	58.7737	2.7465	116.801	42.5272	5.41031	0.000184868	0.0132992
comp30552_c0_seq1	116.794	27.2797	208.309	7.63605	2.93283	2.26165e-08	8.00781e-06
comp742_c0_seq4	349.542	196.935	504.149	2.55998	1.35613	0.00144409	0.0660651
comp742_c0_seq3	848.671	450.603	1248.74	2.77126	1.47054	0.0013948	0.064278
comp742_c0_seq1	366.386	185.563	549.209	2.95969	1.56545	0.000645027	0.0358279
comp24920_c0_seq1	42.5925	1	86.185	86.185	6.42937	0.00246763	0.0971657
comp9526_c0_seq1	197.505	301.938	95.0718	0.314871	-1.66717	0.0017253	0.0748956
comp9873_c0_seq10	7.18002	1.51102	14.849	9.82714	3.29677	0.0006141	0.0346015
comp9873_c0_seq11	13.4781	1	27.9562	27.9562	4.80509	5.34384e-07	0.000114089
comp17601_c0_seq3	74.8772	1.51102	150.243	99.4316	6.63563	1.04438e-08	4.21864e-06
comp17601_c0_seq1	322.606	5.30161	641.911	121.078	6.9198	1.83986e-06	0.000305008
comp17601_c0_seq5	35.9903	1.51102	72.4696	47.9606	5.58378	9.39869e-07	0.00017657
comp17601_c0_seq4	38.3333	1	77.6667	77.6667	6.27922	3.19619e-07	7.31376e-05
comp18525_c0_seq1	51.5186	8.17687	96.8604	11.8456	3.56629	0.00167925	0.0735542
comp35131_c0_seq1	13.6024	1.53359	27.6712	18.0434	4.1734	0.000620281	0.0348358
comp5027_c0_seq3	344.948	104.041	587.855	5.6502	2.4983	0.000119437	0.00944504
comp13165_c0_seq3	16.4358	31.4656	3.40599	0.108245	-3.20763	7.10116e-05	0.00635111
comp13165_c0_seq1	16.442	29.9236	4.96042	0.165769	-2.59275	0.00108804	0.0537957
comp13165_c0_seq4	21.3587	37.6581	7.05937	0.187459	-2.41535	0.00215738	0.0885585
comp4386_c0_seq1	26.2182	9.75769	44.6788	4.57883	2.19498	0.00115774	0.056
comp20427_c0_seq1	63.8629	33.6757	96.05	2.8522	1.51208	0.00179176	0.07713
comp19688_c0_seq1	32.2806	12.1493	54.4119	4.47861	2.16305	0.000151386	0.0112869
comp19688_c0_seq3	137.75	58.0607	219.439	3.77948	1.91819	6.26932e-05	0.00572346
comp11217_c0_seq1	39.501	20.3345	60.6675	2.98347	1.57699	0.00181686	0.0779656
comp25796_c0_seq1	29.7721	7.82493	53.7192	6.86513	2.77929	0.00187159	0.0796569
comp21753_c0_seq1	140.052	1.42687	280.678	196.709	7.61992	2.58812e-16	1.1134e-12
comp44109_c0_seq1	9.91857	1	20.8371	20.8371	4.38108	1.64687e-05	0.0019148
comp410_c0_seq1	4301.8	1431.97	7173.62	5.00962	2.3247	6.24524e-06	0.000855628
comp17479_c0_seq1	57.4019	21.4572	95.3466	4.44357	2.15172	0.0011941	0.0572683
comp17928_c0_seq6	18.5688	1.51102	37.6265	24.9013	4.63815	6.60076e-06	0.000892961
comp2214_c0_seq12	244.842	86.8336	404.85	4.66236	2.22106	0.00166203	0.0730705
comp2214_c0_seq10	160.421	54.2002	268.641	4.95647	2.30931	0.000254288	0.017364
comp4960_c0_seq4	93.243	29.5675	158.918	5.37476	2.4262	0.000699348	0.038059
comp4960_c0_seq3	144.022	47.9655	242.078	5.04692	2.3354	0.000153677	0.0114478
comp30714_c0_seq1	46.1706	19.2309	75.1102	3.9057	1.96558	8.55504e-05	0.00729502
comp30559_c0_seq1	14.8961	5.1496	26.6426	5.17373	2.3712	0.000391399	0.0242445
comp22659_c0_seq1	66.6406	107.463	27.8182	0.258863	-1.94974	0.00156441	0.0700679
comp3830_c0_seq1	169.642	49.4142	291.87	5.9066	2.56233	1.19451e-06	0.000215913
comp3830_c0_seq5	87.275	36.4163	140.134	3.8481	1.94415	0.00010086	0.00836017
comp55472_c0_seq1	12.0941	1	25.1883	25.1883	4.65468	7.56739e-07	0.000149676
comp309_c0_seq6	188.371	356.474	22.2683	0.0624683	-4.00073	0.00137003	0.0633742
comp309_c0_seq2	720.699	1288.3	155.095	0.120387	-3.05425	0.00242149	0.0958794
comp309_c0_seq3	531.837	998.691	66.9837	0.0670715	-3.89816	0.000733028	0.0394921
comp1340_c0_seq1	1136.51	603.372	1671.65	2.77051	1.47015	0.00254292	0.0996768
comp2305_c0_seq4	541.369	854.185	230.553	0.26991	-1.88945	0.000462985	0.027663
comp2305_c0_seq1	607.583	954.366	262.8	0.275366	-1.86058	0.000766552	0.0409907
comp12325_c0_seq1	46.8071	9.81649	85.7977	8.74016	3.12766	0.00203573	0.0847782
comp6025_c0_seq7	66.9542	113.047	22.8615	0.20223	-2.30593	0.00202876	0.0845892
comp6025_c0_seq1	44.4929	76.921	14.0647	0.182847	-2.45129	0.000384188	0.023926
comp31782_c0_seq1	73.712	8.9239	140.5	15.7443	3.97675	0.000112069	0.00903979
[truncated: 200 more rows]

## Sheet: enriched GO
File S3. GO term enrichment analysis in the differentially expressed transcripts associated with apomictic seed development.	GO term enrichment analysis in the differentially expressed transcripts associated with parthenogenesis (Wt_E vs. Wt_L).	GO term enrichment analysis in the differentially expressed transcripts associated with parthenogenesis (Wt_E vs. Wt_L).	GO term enrichment analysis in the differentially expressed transcripts associated with parthenogenesis (Wt_E vs. Wt_L).	GO term enrichment analysis in the differentially expressed transcripts associated with parthenogenesis (Wt_E vs. Wt_L).	GO term enrichment analysis in the differentially expressed transcripts associated with parthenogenesis (Wt_E vs. Wt_L).	GO term enrichment analysis in the differentially expressed transcripts associated with parthenogenesis (Wt_E vs. Wt_L).	GO term enrichment analysis in the differentially expressed transcripts associated with parthenogenesis (Wt_E vs. Wt_L).	GO term enrichment analysis in the differentially expressed transcripts associated with parthenogenesis (Wt_E vs. Wt_L).	GO term enrichment analysis in the differentially expressed transcripts associated with parthenogenesis (Wt_E vs. Wt_L).	GO term enrichment analysis in the differentially expressed transcripts associated with parthenogenesis (Wt_E vs. Wt_L).	GO term enrichment analysis in the differentially expressed transcripts associated with parthenogenesis (Wt_E vs. Wt_L).	GO term enrichment analysis in the differentially expressed transcripts associated with parthenogenesis (Wt_E vs. Wt_L).	GO term enrichment analysis in the differentially expressed transcripts associated with parthenogenesis (Wt_E vs. Wt_L).	GO term enrichment analysis in the differentially expressed transcripts associated with parthenogenesis (Wt_E vs. Wt_L).	GO term enrichment analysis in the differentially expressed transcripts associated with parthenogenesis (Wt_E vs. Wt_L).	GO term enrichment analysis in the differentially expressed transcripts associated with parthenogenesis (Wt_E vs. Wt_L).	GO term enrichment analysis in the differentially expressed transcripts associated with parthenogenesis (Wt_E vs. Wt_L).	GO term enrichment analysis in the differentially expressed transcripts associated with parthenogenesis (Wt_E vs. Wt_L).	GO term enrichment analysis in the differentially expressed transcripts associated with parthenogenesis (Wt_E vs. Wt_L).	GO term enrichment analysis in the differentially expressed transcripts associated with parthenogenesis (Wt_E vs. Wt_L).	GO term enrichment analysis in the differentially expressed transcripts associated with parthenogenesis (Wt_E vs. Wt_L).	GO term enrichment analysis in the differentially expressed transcripts associated with parthenogenesis (Wt_E vs. Wt_L).	GO term enrichment analysis in the differentially expressed transcripts associated with parthenogenesis (Wt_E vs. Wt_L).	GO term enrichment analysis in the differentially expressed transcripts associated with parthenogenesis (Wt_E vs. Wt_L).	GO term enrichment analysis in the differentially expressed transcripts associated with parthenogenesis (Wt_E vs. Wt_L).	GO term enrichment analysis in the differentially expressed transcripts associated with parthenogenesis (Wt_E vs. Wt_L).	GO term enrichment analysis in the differentially expressed transcripts associated with parthenogenesis (Wt_E vs. Wt_L).	GO term enrichment analysis in the differentially expressed transcripts associated with parthenogenesis (Wt_E vs. Wt_L).	GO term enrichment analysis in the differentially expressed transcripts associated with parthenogenesis (Wt_E vs. Wt_L).	GO term enrichment analysis in the differentially expressed transcripts associated with parthenogenesis (Wt_E vs. Wt_L).	GO term enrichment analysis in the differentially expressed transcripts associated with parthenogenesis (Wt_E vs. Wt_L).	GO term enrichment analysis in the differentially expressed transcripts associated with parthenogenesis (Wt_E vs. Wt_L).	GO term enrichment analysis in the differentially expressed transcripts associated with parthenogenesis (Wt_E vs. Wt_L).	GO term enrichment analysis in the differentially expressed transcripts associated with parthenogenesis (Wt_E vs. Wt_L).	GO term enrichment analysis in the differentially expressed transcripts associated with parthenogenesis (Wt_E vs. Wt_L).	GO term enrichment analysis in the differentially expressed transcripts associated with parthenogenesis (Wt_E vs. Wt_L).	GO term enrichment analysis in the differentially expressed transcripts associated with parthenogenesis (Wt_E vs. Wt_L).	GO term enrichment analysis in the differentially expressed transcripts associated with parthenogenesis (Wt_E vs. Wt_L).	GO term enrichment analysis in the differentially expressed transcripts associated with parthenogenesis (Wt_E vs. Wt_L).	GO term enrichment analysis in the differentially expressed transcripts associated with parthenogenesis (Wt_E vs. Wt_L).	GO term enrichment analysis in the differentially expressed transcripts associated with parthenogenesis (Wt_E vs. Wt_L).	GO term enrichment analysis in the differentially expressed transcripts associated with parthenogenesis (Wt_E vs. Wt_L).	GO term enrichment analysis in the differentially expressed transcripts associated with parthenogenesis (Wt_E vs. Wt_L).	GO term enrichment analysis in the differentially expressed transcripts associated with parthenogenesis (Wt_E vs. Wt_L).	GO term enrichment analysis in the differentially expressed transcripts associated with parthenogenesis (Wt_E vs. Wt_L).	GO term enrichment analysis in the differentially expressed transcripts associated with parthenogenesis (Wt_E vs. Wt_L).	GO term enrichment analysis in the differentially expressed transcripts associated with parthenogenesis (Wt_E vs. Wt_L).	GO term enrichment analysis in the differentially expressed transcripts associated with parthenogenesis (Wt_E vs. Wt_L).	GO term enrichment analysis in the differentially expressed transcripts associated with parthenogenesis (Wt_E vs. Wt_L).
goseq version 1.14.0 (Young et al., 2010) was used to analyze the differentially expressed transcripts for enriched Gene Ontology (GO) terms taking length bias into account. GO terms from the whole transcriptome were used as backgournd.
over representation of GO categories among the DE genes was determined, with 0.05 FDR cutoff (Benjamini and Hochberg, 1995).
GO_ID	GO_term	Category	Uniprot_AC	transcript	over_represented_pvalue	number DE	number In background
GO:0000038	very long-chain fatty acid metabolic process	Process	Q9C6L5	comp9328_c0_seq6	2.83474e-06	12	148
GO:0000038	very long-chain fatty acid metabolic process	Process	Q9C9P4	comp5196_c0_seq2	2.83474e-06	12	148
GO:0000038	very long-chain fatty acid metabolic process	Process	P49243	comp16277_c0_seq6	2.83474e-06	12	148
GO:0000038	very long-chain fatty acid metabolic process	Process	Q9C6L5	comp9328_c0_seq6	2.83474e-06	12	148
GO:0000038	very long-chain fatty acid metabolic process	Process	Q9LZH5	comp30606_c0_seq3	2.83474e-06	12	148
GO:0000038	very long-chain fatty acid metabolic process	Process	Q9C6L5	comp9328_c0_seq7	2.83474e-06	12	148
GO:0000038	very long-chain fatty acid metabolic process	Process	Q9XF43	comp9328_c0_seq9	2.83474e-06	12	148
GO:0000038	very long-chain fatty acid metabolic process	Process	Q9C9P4	comp5196_c0_seq1	2.83474e-06	12	148
GO:0000038	very long-chain fatty acid metabolic process	Process	Q9C6L5	comp9328_c0_seq3	2.83474e-06	12	148
GO:0000038	very long-chain fatty acid metabolic process	Process	Q9C6L5	comp9328_c0_seq7	2.83474e-06	12	148
GO:0000038	very long-chain fatty acid metabolic process	Process	Q9C9P4	comp5196_c0_seq4	2.83474e-06	12	148
GO:0000038	very long-chain fatty acid metabolic process	Process	Q9XF43	comp9328_c0_seq2	2.83474e-06	12	148
GO:0000038	very long-chain fatty acid metabolic process	Process	Q9XF43	comp9328_c0_seq9	2.83474e-06	12	148
GO:0000038	very long-chain fatty acid metabolic process	Process	Q9XF43	comp9328_c0_seq2	2.83474e-06	12	148
GO:0000038	very long-chain fatty acid metabolic process	Process	Q9LZH5	comp5914_c0_seq2	2.83474e-06	12	148
GO:0000038	very long-chain fatty acid metabolic process	Process	P49243	comp16277_c0_seq1	2.83474e-06	12	148
GO:0000038	very long-chain fatty acid metabolic process	Process	Q9C6L5	comp9328_c0_seq3	2.83474e-06	12	148
GO:0000041	transition metal ion transport	Process	Q9LHP4	comp10063_c0_seq9	0.00029026	10	171
GO:0000041	transition metal ion transport	Process	Q9FMY1	comp3507_c0_seq1	0.00029026	10	171
GO:0000041	transition metal ion transport	Process	Q945S5	comp14979_c0_seq1	0.00029026	10	171
GO:0000041	transition metal ion transport	Process	Q9FGL2	comp1504_c0_seq2	0.00029026	10	171
GO:0000041	transition metal ion transport	Process	Q9FMY1	comp3507_c0_seq6	0.00029026	10	171
GO:0000041	transition metal ion transport	Process	Q9LHP4	comp10063_c0_seq1	0.00029026	10	171
GO:0000041	transition metal ion transport	Process	Q9FGL2	comp1504_c0_seq1	0.00029026	10	171
GO:0000041	transition metal ion transport	Process	Q9LHP4	comp42426_c0_seq1	0.00029026	10	171
GO:0000041	transition metal ion transport	Process	Q9FMY1	comp14076_c0_seq1	0.00029026	10	171
GO:0000041	transition metal ion transport	Process	Q8RUD6	comp43471_c0_seq1	0.00029026	10	171
GO:0000096	sulfur amino acid metabolic process	Process	Q9XF43	comp9328_c0_seq9	0.000223217	8	107
GO:0000096	sulfur amino acid metabolic process	Process	F4K0E8	comp3176_c0_seq1	0.000223217	8	107
GO:0000096	sulfur amino acid metabolic process	Process	F4K0E8	comp3176_c0_seq6	0.000223217	8	107
GO:0000096	sulfur amino acid metabolic process	Process	Q9C9P4	comp5196_c0_seq4	0.000223217	8	107
GO:0000096	sulfur amino acid metabolic process	Process	Q9C9P4	comp5196_c0_seq2	0.000223217	8	107
GO:0000096	sulfur amino acid metabolic process	Process	Q9C9P4	comp5196_c0_seq1	0.000223217	8	107
GO:0000096	sulfur amino acid metabolic process	Process	Q9XF43	comp9328_c0_seq2	0.000223217	8	107
GO:0000096	sulfur amino acid metabolic process	Process	F4K0E8	comp3176_c0_seq4	0.000223217	8	107
GO:0000271	polysaccharide biosynthetic process	Process	Q9LJX0	comp2483_c0_seq13	4.05608e-08	24	421
GO:0000271	polysaccharide biosynthetic process	Process	Q93Z04	comp32424_c0_seq1	4.05608e-08	24	421
GO:0000271	polysaccharide biosynthetic process	Process	Q9LJX0	comp2483_c0_seq12	4.05608e-08	24	421
GO:0000271	polysaccharide biosynthetic process	Process	Q0WVN5	comp12330_c0_seq3	4.05608e-08	24	421
GO:0000271	polysaccharide biosynthetic process	Process	C0LGF4	comp2963_c0_seq10	4.05608e-08	24	421
GO:0000271	polysaccharide biosynthetic process	Process	Q0WVN5	comp12330_c0_seq11	4.05608e-08	24	421
GO:0000271	polysaccharide biosynthetic process	Process	Q940Q1	comp11540_c0_seq1	4.05608e-08	24	421
GO:0000271	polysaccharide biosynthetic process	Process	Q0WVN5	comp12330_c0_seq1	4.05608e-08	24	421
GO:0000271	polysaccharide biosynthetic process	Process	Q0WVN5	comp12330_c0_seq4	4.05608e-08	24	421
GO:0000271	polysaccharide biosynthetic process	Process	Q9LF24	comp7384_c0_seq3	4.05608e-08	24	421
GO:0000271	polysaccharide biosynthetic process	Process	Q9LJX0	comp2483_c0_seq20	4.05608e-08	24	421
GO:0000271	polysaccharide biosynthetic process	Process	Q9LJX0	comp8833_c0_seq1	4.05608e-08	24	421
GO:0000271	polysaccharide biosynthetic process	Process	Q9LJX0	comp8833_c0_seq2	4.05608e-08	24	421
GO:0000271	polysaccharide biosynthetic process	Process	Q8VYR4	comp12330_c0_seq6	4.05608e-08	24	421
GO:0000271	polysaccharide biosynthetic process	Process	Q9XF43	comp9328_c0_seq9	4.05608e-08	24	421
GO:0000271	polysaccharide biosynthetic process	Process	Q9LF24	comp7384_c0_seq2	4.05608e-08	24	421
GO:0000271	polysaccharide biosynthetic process	Process	Q9XF43	comp9328_c0_seq2	4.05608e-08	24	421
GO:0000271	polysaccharide biosynthetic process	Process	Q8VYR4	comp12330_c0_seq7	4.05608e-08	24	421
GO:0000271	polysaccharide biosynthetic process	Process	Q9LJX0	comp2483_c0_seq10	4.05608e-08	24	421
GO:0000271	polysaccharide biosynthetic process	Process	Q0WVN5	comp35021_c0_seq1	4.05608e-08	24	421
GO:0000271	polysaccharide biosynthetic process	Process	Q9LJX0	comp8833_c0_seq4	4.05608e-08	24	421
GO:0000271	polysaccharide biosynthetic process	Process	Q9LJX0	comp2483_c0_seq2	4.05608e-08	24	421
GO:0000271	polysaccharide biosynthetic process	Process	Q9LJX0	comp2483_c0_seq17	4.05608e-08	24	421
GO:0000271	polysaccharide biosynthetic process	Process	Q9LJX0	comp2483_c0_seq4	4.05608e-08	24	421
GO:0000272	polysaccharide catabolic process	Process	Q9S7Y7	comp9708_c0_seq1	4.8032e-05	11	166
GO:0000272	polysaccharide catabolic process	Process	C0LGF4	comp2963_c0_seq10	4.8032e-05	11	166
GO:0000272	polysaccharide catabolic process	Process	Q9S7Y7	comp6013_c0_seq1	4.8032e-05	11	166
GO:0000272	polysaccharide catabolic process	Process	Q9S7Y7	comp6013_c0_seq3	4.8032e-05	11	166
GO:0000272	polysaccharide catabolic process	Process	Q9S7Y7	comp6013_c0_seq7	4.8032e-05	11	166
GO:0000272	polysaccharide catabolic process	Process	Q9S7Y7	comp9708_c0_seq2	4.8032e-05	11	166
GO:0000272	polysaccharide catabolic process	Process	Q9S7Y7	comp6013_c0_seq15	4.8032e-05	11	166
GO:0000272	polysaccharide catabolic process	Process	Q9S7Y7	comp6013_c0_seq8	4.8032e-05	11	166
GO:0000272	polysaccharide catabolic process	Process	Q9S7Y7	comp6013_c0_seq5	4.8032e-05	11	166
GO:0000272	polysaccharide catabolic process	Process	O48788	comp47453_c0_seq1	4.8032e-05	11	166
GO:0000272	polysaccharide catabolic process	Process	F4J6T7	comp6013_c0_seq17	4.8032e-05	11	166
GO:0000293	ferric-chelate reductase activity	Function	Q8RWS6	comp3583_c4_seq15	0.000246813	4	21
GO:0000293	ferric-chelate reductase activity	Function	Q8RWS6	comp3583_c4_seq15	0.000246813	4	21
GO:0000293	ferric-chelate reductase activity	Function	Q8RWS6	comp3583_c4_seq13	0.000246813	4	21
GO:0000293	ferric-chelate reductase activity	Function	Q8RWS6	comp3583_c4_seq13	0.000246813	4	21
GO:0000293	ferric-chelate reductase activity	Function	Q9FLW2	comp28859_c0_seq2	0.000246813	4	21
GO:0000293	ferric-chelate reductase activity	Function	Q8VY13	comp20406_c0_seq1	0.000246813	4	21
GO:0000293	ferric-chelate reductase activity	Function	Q9FLW2	comp28859_c0_seq2	0.000246813	4	21
GO:0001158	enhancer sequence-specific DNA binding	Function	Q8H181	comp15625_c0_seq1	2.501e-07	4	5
GO:0001158	enhancer sequence-specific DNA binding	Function	Q8H181	comp15625_c0_seq5	2.501e-07	4	5
GO:0001158	enhancer sequence-specific DNA binding	Function	Q8H181	comp15625_c0_seq2	2.501e-07	4	5
GO:0001158	enhancer sequence-specific DNA binding	Function	Q8H181	comp15625_c0_seq3	2.501e-07	4	5
GO:0001558	regulation of cell growth	Process	Q42371	comp1401_c0_seq3	0.00058148	4	26
GO:0001558	regulation of cell growth	Process	Q42371	comp1401_c0_seq9	0.00058148	4	26
GO:0001558	regulation of cell growth	Process	Q42371	comp1401_c0_seq4	0.00058148	4	26
GO:0001558	regulation of cell growth	Process	Q42371	comp1401_c0_seq4	0.00058148	4	26
GO:0001558	regulation of cell growth	Process	Q42371	comp1401_c0_seq9	0.00058148	4	26
GO:0001558	regulation of cell growth	Process	Q42371	comp1401_c0_seq3	0.00058148	4	26
GO:0001558	regulation of cell growth	Process	Q42371	comp1401_c0_seq14	0.00058148	4	26
GO:0001558	regulation of cell growth	Process	Q42371	comp1401_c0_seq14	0.00058148	4	26
GO:0001653	peptide receptor activity	Function	Q8RY67	comp33166_c0_seq1	2.6588e-08	67	2170
GO:0001653	peptide receptor activity	Function	P33543	comp34657_c0_seq1	2.6588e-08	67	2170
GO:0001653	peptide receptor activity	Function	Q8RY67	comp50437_c0_seq1	2.6588e-08	67	2170
GO:0001653	peptide receptor activity	Function	Q42371	comp1401_c0_seq3	2.6588e-08	67	2170
GO:0001653	peptide receptor activity	Function	C0LGR3	comp22383_c0_seq2	2.6588e-08	67	2170
GO:0001653	peptide receptor activity	Function	Q8LFN2	comp7797_c0_seq1	2.6588e-08	67	2170
GO:0001653	peptide receptor activity	Function	Q9LT96	comp18299_c0_seq1	2.6588e-08	67	2170
GO:0001653	peptide receptor activity	Function	Q8GUH1	comp3437_c0_seq9	2.6588e-08	67	2170
GO:0001653	peptide receptor activity	Function	C0LGW6	comp1401_c0_seq11	2.6588e-08	67	2170
GO:0001653	peptide receptor activity	Function	Q42371	comp1401_c0_seq14	2.6588e-08	67	2170
GO:0001653	peptide receptor activity	Function	Q9LYN8	comp11879_c0_seq10	2.6588e-08	67	2170
GO:0001653	peptide receptor activity	Function	Q8RWW0	comp6038_c0_seq9	2.6588e-08	67	2170
GO:0001653	peptide receptor activity	Function	Q8VZG8	comp25710_c0_seq5	2.6588e-08	67	2170
GO:0001653	peptide receptor activity	Function	O48788	comp47453_c0_seq1	2.6588e-08	67	2170
GO:0001653	peptide receptor activity	Function	Q9SA25	comp48508_c0_seq1	2.6588e-08	67	2170
GO:0001653	peptide receptor activity	Function	P0C5E2	comp14487_c0_seq1	2.6588e-08	67	2170
GO:0001653	peptide receptor activity	Function	Q84MA9	comp9078_c0_seq1	2.6588e-08	67	2170
GO:0001653	peptide receptor activity	Function	Q9LT96	comp18299_c0_seq6	2.6588e-08	67	2170
GO:0001653	peptide receptor activity	Function	Q9LYX1	comp2963_c0_seq7	2.6588e-08	67	2170
GO:0001653	peptide receptor activity	Function	Q93ZS4	comp9005_c0_seq9	2.6588e-08	67	2170
GO:0001653	peptide receptor activity	Function	Q9LYN8	comp11879_c0_seq9	2.6588e-08	67	2170
GO:0001653	peptide receptor activity	Function	Q9LVP0	comp12256_c0_seq2	2.6588e-08	67	2170
GO:0001653	peptide receptor activity	Function	C0LGJ1	comp2963_c0_seq13	2.6588e-08	67	2170
GO:0001653	peptide receptor activity	Function	Q944A7	comp9178_c0_seq1	2.6588e-08	67	2170
GO:0001653	peptide receptor activity	Function	Q9LT96	comp18299_c0_seq3	2.6588e-08	67	2170
GO:0001653	peptide receptor activity	Function	C0LGS2	comp11382_c0_seq3	2.6588e-08	67	2170
GO:0001653	peptide receptor activity	Function	Q9C9Y8	comp6025_c0_seq1	2.6588e-08	67	2170
GO:0001653	peptide receptor activity	Function	Q8W4S5	comp26646_c0_seq1	2.6588e-08	67	2170
GO:0001653	peptide receptor activity	Function	Q8LFN2	comp7797_c0_seq9	2.6588e-08	67	2170
GO:0001653	peptide receptor activity	Function	Q9LVM0	comp11602_c0_seq3	2.6588e-08	67	2170
GO:0001653	peptide receptor activity	Function	Q9CAH1	comp42211_c0_seq1	2.6588e-08	67	2170
GO:0001653	peptide receptor activity	Function	Q8W4S5	comp29751_c0_seq1	2.6588e-08	67	2170
GO:0001653	peptide receptor activity	Function	Q9LX66	comp30766_c0_seq1	2.6588e-08	67	2170
GO:0001653	peptide receptor activity	Function	Q944A7	comp9178_c0_seq4	2.6588e-08	67	2170
GO:0001653	peptide receptor activity	Function	Q42371	comp1401_c0_seq4	2.6588e-08	67	2170
GO:0001653	peptide receptor activity	Function	Q9SFT7	comp6038_c0_seq26	2.6588e-08	67	2170
GO:0001653	peptide receptor activity	Function	Q9LT96	comp18299_c0_seq2	2.6588e-08	67	2170
GO:0001653	peptide receptor activity	Function	C0LGW6	comp1401_c0_seq10	2.6588e-08	67	2170
GO:0001653	peptide receptor activity	Function	C0LGS2	comp11382_c0_seq2	2.6588e-08	67	2170
GO:0001653	peptide receptor activity	Function	Q9LT96	comp16861_c0_seq1	2.6588e-08	67	2170
GO:0001653	peptide receptor activity	Function	Q9SR05	comp9929_c0_seq1	2.6588e-08	67	2170
GO:0001653	peptide receptor activity	Function	Q9LT96	comp18299_c0_seq8	2.6588e-08	67	2170
GO:0001653	peptide receptor activity	Function	O48837	comp22656_c0_seq8	2.6588e-08	67	2170
GO:0001653	peptide receptor activity	Function	O48837	comp22656_c0_seq3	2.6588e-08	67	2170
GO:0001653	peptide receptor activity	Function	Q9FE20	comp6038_c0_seq18	2.6588e-08	67	2170
GO:0001653	peptide receptor activity	Function	C0LGR3	comp22383_c0_seq1	2.6588e-08	67	2170
GO:0001653	peptide receptor activity	Function	Q944A7	comp4851_c0_seq2	2.6588e-08	67	2170
GO:0001653	peptide receptor activity	Function	Q8VYT3	comp7797_c0_seq8	2.6588e-08	67	2170
GO:0001653	peptide receptor activity	Function	Q9LVM0	comp6025_c0_seq15	2.6588e-08	67	2170
GO:0001653	peptide receptor activity	Function	Q3EDL4	comp2963_c0_seq2	2.6588e-08	67	2170
GO:0001653	peptide receptor activity	Function	Q7X8C5	comp49950_c0_seq1	2.6588e-08	67	2170
GO:0001653	peptide receptor activity	Function	Q9LHP4	comp10063_c0_seq1	2.6588e-08	67	2170
GO:0001653	peptide receptor activity	Function	Q8VZG8	comp25710_c0_seq4	2.6588e-08	67	2170
GO:0001653	peptide receptor activity	Function	Q9M9C5	comp11602_c0_seq2	2.6588e-08	67	2170
GO:0001653	peptide receptor activity	Function	Q8LFN2	comp7797_c0_seq5	2.6588e-08	67	2170
GO:0001653	peptide receptor activity	Function	Q9LHP4	comp42426_c0_seq1	2.6588e-08	67	2170
GO:0001653	peptide receptor activity	Function	Q9M9C5	comp11602_c0_seq1	2.6588e-08	67	2170
GO:0001653	peptide receptor activity	Function	Q9LHP4	comp10063_c0_seq9	2.6588e-08	67	2170
GO:0001653	peptide receptor activity	Function	O48837	comp22656_c0_seq7	2.6588e-08	67	2170
GO:0001653	peptide receptor activity	Function	Q6XAT2	comp6104_c0_seq2	2.6588e-08	67	2170
GO:0001653	peptide receptor activity	Function	P43293	comp11259_c0_seq1	2.6588e-08	67	2170
GO:0001653	peptide receptor activity	Function	Q8VZG8	comp13439_c0_seq1	2.6588e-08	67	2170
GO:0001653	peptide receptor activity	Function	C0LGG7	comp13689_c0_seq4	2.6588e-08	67	2170
GO:0001653	peptide receptor activity	Function	Q9LT96	comp18299_c0_seq7	2.6588e-08	67	2170
GO:0001653	peptide receptor activity	Function	Q9CAH1	comp51547_c0_seq1	2.6588e-08	67	2170
GO:0001653	peptide receptor activity	Function	Q42371	comp1401_c0_seq9	2.6588e-08	67	2170
GO:0001653	peptide receptor activity	Function	Q93Y06	comp13377_c0_seq2	2.6588e-08	67	2170
GO:0002237	response to molecule of bacterial origin	Process	Q6XAT2	comp6104_c0_seq2	0.000433032	16	399
GO:0002237	response to molecule of bacterial origin	Process	C0LGS2	comp11382_c0_seq3	0.000433032	16	399
GO:0002237	response to molecule of bacterial origin	Process	Q9LVP0	comp12256_c0_seq2	0.000433032	16	399
GO:0002237	response to molecule of bacterial origin	Process	Q5PP26	comp9423_c0_seq2	0.000433032	16	399
GO:0002237	response to molecule of bacterial origin	Process	C0LGW6	comp1401_c0_seq11	0.000433032	16	399
GO:0002237	response to molecule of bacterial origin	Process	Q570C0	comp12567_c0_seq1	0.000433032	16	399
GO:0002237	response to molecule of bacterial origin	Process	C0LGR3	comp22383_c0_seq2	0.000433032	16	399
GO:0002237	response to molecule of bacterial origin	Process	Q9LHP4	comp10063_c0_seq9	0.000433032	16	399
GO:0002237	response to molecule of bacterial origin	Process	Q9LHP4	comp10063_c0_seq1	0.000433032	16	399
GO:0002237	response to molecule of bacterial origin	Process	Q9LYN8	comp11879_c0_seq10	0.000433032	16	399
GO:0002237	response to molecule of bacterial origin	Process	Q9C9H7	comp37495_c0_seq1	0.000433032	16	399
GO:0002237	response to molecule of bacterial origin	Process	C0LGS2	comp11382_c0_seq2	0.000433032	16	399
GO:0002237	response to molecule of bacterial origin	Process	C0LGR3	comp22383_c0_seq1	0.000433032	16	399
GO:0002237	response to molecule of bacterial origin	Process	Q9LHP4	comp42426_c0_seq1	0.000433032	16	399
GO:0002237	response to molecule of bacterial origin	Process	Q570C0	comp12567_c0_seq1	0.000433032	16	399
GO:0002237	response to molecule of bacterial origin	Process	C0LGW6	comp1401_c0_seq10	0.000433032	16	399
GO:0002237	response to molecule of bacterial origin	Process	Q9LYN8	comp11879_c0_seq9	0.000433032	16	399
GO:0003333	amino acid transmembrane transport	Process	Q9SQZ0	comp15738_c0_seq1	9.35756e-11	19	189
GO:0003333	amino acid transmembrane transport	Process	Q9SX98	comp5383_c0_seq9	9.35756e-11	19	189
GO:0003333	amino acid transmembrane transport	Process	P92934	comp42469_c0_seq1	9.35756e-11	19	189
GO:0003333	amino acid transmembrane transport	Process	P92962	comp7937_c0_seq1	9.35756e-11	19	189
GO:0003333	amino acid transmembrane transport	Process	Q84WE9	comp5383_c0_seq12	9.35756e-11	19	189
GO:0003333	amino acid transmembrane transport	Process	Q9LZ20	comp17106_c0_seq1	9.35756e-11	19	189
GO:0003333	amino acid transmembrane transport	Process	Q9FN04	comp21212_c0_seq5	9.35756e-11	19	189
GO:0003333	amino acid transmembrane transport	Process	P92934	comp8512_c0_seq2	9.35756e-11	19	189
GO:0003333	amino acid transmembrane transport	Process	P92934	comp8512_c0_seq1	9.35756e-11	19	189
GO:0003333	amino acid transmembrane transport	Process	Q9FF99	comp36633_c0_seq1	9.35756e-11	19	189
GO:0003333	amino acid transmembrane transport	Process	P92962	comp7937_c0_seq5	9.35756e-11	19	189
GO:0003333	amino acid transmembrane transport	Process	Q84WE9	comp5383_c0_seq18	9.35756e-11	19	189
GO:0003333	amino acid transmembrane transport	Process	P92934	comp8240_c0_seq1	9.35756e-11	19	189
GO:0003333	amino acid transmembrane transport	Process	Q9SX98	comp5383_c0_seq17	9.35756e-11	19	189
GO:0003333	amino acid transmembrane transport	Process	Q9LZ20	comp22826_c0_seq1	9.35756e-11	19	189
GO:0003333	amino acid transmembrane transport	Process	Q9SX98	comp5383_c0_seq14	9.35756e-11	19	189
GO:0003333	amino acid transmembrane transport	Process	Q38967	comp21212_c0_seq1	9.35756e-11	19	189
GO:0003333	amino acid transmembrane transport	Process	P92934	comp4969_c0_seq5	9.35756e-11	19	189
GO:0003333	amino acid transmembrane transport	Process	Q9S836	comp10579_c0_seq1	9.35756e-11	19	189
GO:0003700	sequence-specific DNA binding transcription factor activity	Function	Q8GW46	comp3956_c0_seq1	3.02323e-11	79	2334
GO:0003700	sequence-specific DNA binding transcription factor activity	Function	Q8H181	comp15625_c0_seq5	3.02323e-11	79	2334
GO:0003700	sequence-specific DNA binding transcription factor activity	Function	Q9ZUG9	comp7661_c0_seq1	3.02323e-11	79	2334
GO:0003700	sequence-specific DNA binding transcription factor activity	Function	Q39234	comp20041_c0_seq1	3.02323e-11	79	2334
GO:0003700	sequence-specific DNA binding transcription factor activity	Function	Q9SRT2	comp4335_c0_seq4	3.02323e-11	79	2334
GO:0003700	sequence-specific DNA binding transcription factor activity	Function	Q9FKP8	comp3336_c0_seq4	3.02323e-11	79	2334
GO:0003700	sequence-specific DNA binding transcription factor activity	Function	Q9SYM2	comp12647_c0_seq6	3.02323e-11	79	2334
GO:0003700	sequence-specific DNA binding transcription factor activity	Function	Q9LDE1	comp20934_c0_seq1	3.02323e-11	79	2334
GO:0003700	sequence-specific DNA binding transcription factor activity	Function	Q8GWP0	comp56664_c0_seq1	3.02323e-11	79	2334
GO:0003700	sequence-specific DNA binding transcription factor activity	Function	O24606	comp3302_c0_seq2	3.02323e-11	79	2334
GO:0003700	sequence-specific DNA binding transcription factor activity	Function	Q9C983	comp33092_c0_seq1	3.02323e-11	79	2334
GO:0003700	sequence-specific DNA binding transcription factor activity	Function	O82199	comp3774_c0_seq1	3.02323e-11	79	2334
GO:0003700	sequence-specific DNA binding transcription factor activity	Function	Q3EAI1	comp3786_c0_seq1	3.02323e-11	79	2334
GO:0003700	sequence-specific DNA binding transcription factor activity	Function	Q8W1E3	comp42444_c0_seq1	3.02323e-11	79	2334
GO:0003700	sequence-specific DNA binding transcription factor activity	Function	O24606	comp3302_c0_seq1	3.02323e-11	79	2334
GO:0003700	sequence-specific DNA binding transcription factor activity	Function	Q39262	comp19722_c0_seq1	3.02323e-11	79	2334
GO:0003700	sequence-specific DNA binding transcription factor activity	Function	Q9C7T4	comp13842_c0_seq1	3.02323e-11	79	2334
GO:0003700	sequence-specific DNA binding transcription factor activity	Function	Q9FDW1	comp26749_c0_seq2	3.02323e-11	79	2334
GO:0003700	sequence-specific DNA binding transcription factor activity	Function	Q6NNN0	comp43212_c0_seq1	3.02323e-11	79	2334
GO:0003700	sequence-specific DNA binding transcription factor activity	Function	Q9SAK5	comp30883_c0_seq1	3.02323e-11	79	2334
GO:0003700	sequence-specific DNA binding transcription factor activity	Function	O80536	comp4791_c0_seq2	3.02323e-11	79	2334
GO:0003700	sequence-specific DNA binding transcription factor activity	Function	Q9SB61	comp33160_c0_seq1	3.02323e-11	79	2334
GO:0003700	sequence-specific DNA binding transcription factor activity	Function	Q9LK95	comp8058_c0_seq1	3.02323e-11	79	2334
GO:0003700	sequence-specific DNA binding transcription factor activity	Function	Q9FKK2	comp30373_c0_seq1	3.02323e-11	79	2334
GO:0003700	sequence-specific DNA binding transcription factor activity	Function	Q84TK1	comp15139_c0_seq1	3.02323e-11	79	2334
GO:0003700	sequence-specific DNA binding transcription factor activity	Function	Q9SB61	comp593_c0_seq3	3.02323e-11	79	2334
GO:0003700	sequence-specific DNA binding transcription factor activity	Function	Q9SRT2	comp4335_c0_seq8	3.02323e-11	79	2334
GO:0003700	sequence-specific DNA binding transcription factor activity	Function	Q9S7Y1	comp37638_c0_seq1	3.02323e-11	79	2334
GO:0003700	sequence-specific DNA binding transcription factor activity	Function	Q8H181	comp15625_c0_seq1	3.02323e-11	79	2334
GO:0003700	sequence-specific DNA binding transcription factor activity	Function	Q9FUA4	comp11165_c0_seq1	3.02323e-11	79	2334
GO:0003700	sequence-specific DNA binding transcription factor activity	Function	Q9FLJ2	comp15735_c0_seq1	3.02323e-11	79	2334
GO:0003700	sequence-specific DNA binding transcription factor activity	Function	Q9SB61	comp30503_c0_seq1	3.02323e-11	79	2334
GO:0003700	sequence-specific DNA binding transcription factor activity	Function	Q8W1E3	comp42444_c0_seq2	3.02323e-11	79	2334
GO:0003700	sequence-specific DNA binding transcription factor activity	Function	Q9SPG2	comp5600_c0_seq1	3.02323e-11	79	2334
GO:0003700	sequence-specific DNA binding transcription factor activity	Function	Q8LFD3	comp2089_c0_seq2	3.02323e-11	79	2334
GO:0003700	sequence-specific DNA binding transcription factor activity	Function	Q9S758	comp19180_c0_seq1	3.02323e-11	79	2334
GO:0003700	sequence-specific DNA binding transcription factor activity	Function	Q38822	comp2840_c0_seq7	3.02323e-11	79	2334
GO:0003700	sequence-specific DNA binding transcription factor activity	Function	Q8W1E3	comp42444_c0_seq2	3.02323e-11	79	2334
GO:0003700	sequence-specific DNA binding transcription factor activity	Function	Q9LDE1	comp16597_c0_seq2	3.02323e-11	79	2334
GO:0003700	sequence-specific DNA binding transcription factor activity	Function	Q8H181	comp15625_c0_seq3	3.02323e-11	79	2334
GO:0003700	sequence-specific DNA binding transcription factor activity	Function	Q9FJK3	comp9168_c0_seq1	3.02323e-11	79	2334
GO:0003700	sequence-specific DNA binding transcription factor activity	Function	Q84K00	comp32253_c0_seq1	3.02323e-11	79	2334
GO:0003700	sequence-specific DNA binding transcription factor activity	Function	Q9SB61	comp22730_c0_seq1	3.02323e-11	79	2334
GO:0003700	sequence-specific DNA binding transcription factor activity	Function	O24606	comp3302_c0_seq1	3.02323e-11	79	2334
GO:0003700	sequence-specific DNA binding transcription factor activity	Function	Q39237	comp20041_c0_seq3	3.02323e-11	79	2334
GO:0003700	sequence-specific DNA binding transcription factor activity	Function	Q39013	comp8728_c0_seq3	3.02323e-11	79	2334
GO:0003700	sequence-specific DNA binding transcription factor activity	Function	Q39234	comp20041_c0_seq1	3.02323e-11	79	2334
GO:0003700	sequence-specific DNA binding transcription factor activity	Function	P46603	comp14870_c0_seq2	3.02323e-11	79	2334
GO:0003700	sequence-specific DNA binding transcription factor activity	Function	P93024	comp27991_c0_seq1	3.02323e-11	79	2334
GO:0003700	sequence-specific DNA binding transcription factor activity	Function	Q9SJJ3	comp13734_c0_seq6	3.02323e-11	79	2334
GO:0003700	sequence-specific DNA binding transcription factor activity	Function	P93830	comp2840_c0_seq5	3.02323e-11	79	2334
GO:0003700	sequence-specific DNA binding transcription factor activity	Function	O24407	comp13903_c0_seq1	3.02323e-11	79	2334
GO:0003700	sequence-specific DNA binding transcription factor activity	Function	Q9SRT2	comp4335_c0_seq3	3.02323e-11	79	2334
GO:0003700	sequence-specific DNA binding transcription factor activity	Function	Q9SB61	comp1314_c0_seq1	3.02323e-11	79	2334
GO:0003700	sequence-specific DNA binding transcription factor activity	Function	Q8LC03	comp14941_c0_seq1	3.02323e-11	79	2334
GO:0003700	sequence-specific DNA binding transcription factor activity	Function	Q9FUA4	comp11165_c0_seq1	3.02323e-11	79	2334
GO:0003700	sequence-specific DNA binding transcription factor activity	Function	Q9LT67	comp1971_c0_seq1	3.02323e-11	79	2334
GO:0003700	sequence-specific DNA binding transcription factor activity	Function	Q8GY42	comp4280_c0_seq3	3.02323e-11	79	2334
GO:0003700	sequence-specific DNA binding transcription factor activity	Function	Q9SIV3	comp24987_c0_seq1	3.02323e-11	79	2334
GO:0003700	sequence-specific DNA binding transcription factor activity	Function	P46604	comp4363_c0_seq3	3.02323e-11	79	2334
GO:0003700	sequence-specific DNA binding transcription factor activity	Function	P62598	comp22321_c0_seq1	3.02323e-11	79	2334
GO:0003700	sequence-specific DNA binding transcription factor activity	Function	Q8W1E3	comp42444_c0_seq1	3.02323e-11	79	2334
GO:0003700	sequence-specific DNA binding transcription factor activity	Function	Q9SJ56	comp5654_c0_seq1	3.02323e-11	79	2334
GO:0003700	sequence-specific DNA binding transcription factor activity	Function	P46604	comp4363_c0_seq6	3.02323e-11	79	2334
GO:0003700	sequence-specific DNA binding transcription factor activity	Function	Q9FN29	comp26544_c0_seq1	3.02323e-11	79	2334
GO:0003700	sequence-specific DNA binding transcription factor activity	Function	Q8H181	comp15625_c0_seq2	3.02323e-11	79	2334
GO:0003700	sequence-specific DNA binding transcription factor activity	Function	Q39265	comp18579_c0_seq1	3.02323e-11	79	2334
GO:0003700	sequence-specific DNA binding transcription factor activity	Function	Q9FDW1	comp26749_c0_seq2	3.02323e-11	79	2334
GO:0003700	sequence-specific DNA binding transcription factor activity	Function	P46604	comp4363_c0_seq7	3.02323e-11	79	2334
GO:0003700	sequence-specific DNA binding transcription factor activity	Function	P48000	comp6759_c0_seq4	3.02323e-11	79	2334
GO:0003700	sequence-specific DNA binding transcription factor activity	Function	Q9SIV3	comp24987_c0_seq1	3.02323e-11	79	2334
GO:0003700	sequence-specific DNA binding transcription factor activity	Function	O24606	comp3302_c0_seq2	3.02323e-11	79	2334
GO:0003700	sequence-specific DNA binding transcription factor activity	Function	Q9FUA4	comp11165_c0_seq1	3.02323e-11	79	2334
GO:0003700	sequence-specific DNA binding transcription factor activity	Function	O24407	comp2840_c0_seq8	3.02323e-11	79	2334
GO:0003700	sequence-specific DNA binding transcription factor activity	Function	Q93VY3	comp32886_c0_seq1	3.02323e-11	79	2334
GO:0003700	sequence-specific DNA binding transcription factor activity	Function	Q93VY3	comp32886_c0_seq1	3.02323e-11	79	2334
GO:0003700	sequence-specific DNA binding transcription factor activity	Function	P93830	comp2840_c0_seq5	3.02323e-11	79	2334
GO:0003700	sequence-specific DNA binding transcription factor activity	Function	Q8RYC6	comp34347_c0_seq1	3.02323e-11	79	2334
GO:0003700	sequence-specific DNA binding transcription factor activity	Function	P93751	comp18384_c0_seq1	3.02323e-11	79	2334
GO:0003700	sequence-specific DNA binding transcription factor activity	Function	Q9ZWA6	comp18349_c0_seq1	3.02323e-11	79	2334
GO:0003700	sequence-specific DNA binding transcription factor activity	Function	Q9LK95	comp20681_c0_seq2	3.02323e-11	79	2334
GO:0003700	sequence-specific DNA binding transcription factor activity	Function	P93024	comp27991_c0_seq1	3.02323e-11	79	2334
GO:0003700	sequence-specific DNA binding transcription factor activity	Function	Q9FKK2	comp10709_c0_seq4	3.02323e-11	79	2334
GO:0003700	sequence-specific DNA binding transcription factor activity	Function	Q9SPG2	comp5600_c0_seq1	3.02323e-11	79	2334
GO:0003700	sequence-specific DNA binding transcription factor activity	Function	Q39237	comp20041_c0_seq3	3.02323e-11	79	2334
GO:0003700	sequence-specific DNA binding transcription factor activity	Function	O24606	comp3302_c0_seq2	3.02323e-11	79	2334
GO:0003700	sequence-specific DNA binding transcription factor activity	Function	Q9C983	comp33092_c0_seq1	3.02323e-11	79	2334
GO:0003700	sequence-specific DNA binding transcription factor activity	Function	Q4PSU4	comp30010_c0_seq1	3.02323e-11	79	2334
GO:0003700	sequence-specific DNA binding transcription factor activity	Function	Q39013	comp8728_c0_seq4	3.02323e-11	79	2334
GO:0003700	sequence-specific DNA binding transcription factor activity	Function	O23208	comp1123_c0_seq1	3.02323e-11	79	2334
GO:0003700	sequence-specific DNA binding transcription factor activity	Function	Q9FJK3	comp14184_c0_seq1	3.02323e-11	79	2334
GO:0003700	sequence-specific DNA binding transcription factor activity	Function	O24606	comp3302_c0_seq1	3.02323e-11	79	2334
GO:0003700	sequence-specific DNA binding transcription factor activity	Function	O80805	comp31559_c0_seq1	3.02323e-11	79	2334
GO:0003700	sequence-specific DNA binding transcription factor activity	Function	O49403	comp37417_c0_seq1	3.02323e-11	79	2334
GO:0003700	sequence-specific DNA binding transcription factor activity	Function	O24407	comp15866_c0_seq1	3.02323e-11	79	2334
GO:0003700	sequence-specific DNA binding transcription factor activity	Function	Q9LSL1	comp7261_c0_seq1	3.02323e-11	79	2334
GO:0003863	3-methyl-2-oxobutanoate dehydrogenase (2-methylpropanoyl-transferring) activity	Function	Q84JL2	comp11407_c0_seq7	5.52261e-06	5	18
GO:0003863	3-methyl-2-oxobutanoate dehydrogenase (2-methylpropanoyl-transferring) activity	Function	Q84JL2	comp9400_c0_seq11	5.52261e-06	5	18
GO:0003863	3-methyl-2-oxobutanoate dehydrogenase (2-methylpropanoyl-transferring) activity	Function	Q84JL2	comp9400_c0_seq1	5.52261e-06	5	18
GO:0003863	3-methyl-2-oxobutanoate dehydrogenase (2-methylpropanoyl-transferring) activity	Function	Q84JL2	comp9400_c0_seq15	5.52261e-06	5	18
GO:0003863	3-methyl-2-oxobutanoate dehydrogenase (2-methylpropanoyl-transferring) activity	Function	Q84JL2	comp9400_c0_seq1	5.52261e-06	5	18
GO:0003863	3-methyl-2-oxobutanoate dehydrogenase (2-methylpropanoyl-transferring) activity	Function	Q84JL2	comp11407_c0_seq6	5.52261e-06	5	18
GO:0003863	3-methyl-2-oxobutanoate dehydrogenase (2-methylpropanoyl-transferring) activity	Function	Q84JL2	comp9400_c0_seq15	5.52261e-06	5	18
GO:0003863	3-methyl-2-oxobutanoate dehydrogenase (2-methylpropanoyl-transferring) activity	Function	Q84JL2	comp11407_c0_seq6	5.52261e-06	5	18
GO:0003863	3-methyl-2-oxobutanoate dehydrogenase (2-methylpropanoyl-transferring) activity	Function	Q84JL2	comp9400_c0_seq11	5.52261e-06	5	18
GO:0003863	3-methyl-2-oxobutanoate dehydrogenase (2-methylpropanoyl-transferring) activity	Function	Q84JL2	comp11407_c0_seq7	5.52261e-06	5	18
GO:0003955	NAD(P)H dehydrogenase (quinone) activity	Function	Q9LK88	comp1848_c0_seq3	0.00132587	2	4
GO:0003955	NAD(P)H dehydrogenase (quinone) activity	Function	Q9LK88	comp1848_c0_seq1	0.00132587	2	4
GO:0004048	anthranilate phosphoribosyltransferase activity	Function	Q02166	comp17281_c0_seq5	0.000178856	3	8
GO:0004048	anthranilate phosphoribosyltransferase activity	Function	Q02166	comp17281_c0_seq5	0.000178856	3	8
GO:0004048	anthranilate phosphoribosyltransferase activity	Function	Q02166	comp17281_c0_seq3	0.000178856	3	8
GO:0004048	anthranilate phosphoribosyltransferase activity	Function	Q02166	comp17281_c0_seq7	0.000178856	3	8
GO:0004048	anthranilate phosphoribosyltransferase activity	Function	Q02166	comp17281_c0_seq7	0.000178856	3	8
GO:0004048	anthranilate phosphoribosyltransferase activity	Function	Q02166	comp17281_c0_seq3	0.000178856	3	8
GO:0004185	serine-type carboxypeptidase activity	Function	Q9C7Z9	comp8055_c0_seq3	1.20455e-05	11	143
GO:0004185	serine-type carboxypeptidase activity	Function	Q67Y83	comp21604_c0_seq1	1.20455e-05	11	143
GO:0004185	serine-type carboxypeptidase activity	Function	O64811	comp19599_c0_seq2	1.20455e-05	11	143
GO:0004185	serine-type carboxypeptidase activity	Function	Q8S8K6	comp8826_c0_seq1	1.20455e-05	11	143
GO:0004185	serine-type carboxypeptidase activity	Function	O64811	comp19599_c0_seq2	1.20455e-05	11	143
GO:0004185	serine-type carboxypeptidase activity	Function	Q8S8K6	comp8826_c0_seq1	1.20455e-05	11	143
GO:0004185	serine-type carboxypeptidase activity	Function	Q9CAU3	comp19599_c0_seq1	1.20455e-05	11	143
GO:0004185	serine-type carboxypeptidase activity	Function	Q9CAU1	comp19599_c0_seq6	1.20455e-05	11	143
GO:0004185	serine-type carboxypeptidase activity	Function	Q9CAU1	comp19599_c0_seq6	1.20455e-05	11	143
GO:0004185	serine-type carboxypeptidase activity	Function	Q9CAU0	comp8055_c0_seq4	1.20455e-05	11	143
GO:0004185	serine-type carboxypeptidase activity	Function	Q9CAU3	comp19599_c0_seq1	1.20455e-05	11	143
GO:0004185	serine-type carboxypeptidase activity	Function	Q67Y83	comp21604_c0_seq1	1.20455e-05	11	143
GO:0004185	serine-type carboxypeptidase activity	Function	Q67Y83	comp23951_c0_seq1	1.20455e-05	11	143
GO:0004185	serine-type carboxypeptidase activity	Function	P32826	comp40_c0_seq3	1.20455e-05	11	143
GO:0004185	serine-type carboxypeptidase activity	Function	Q9CAU0	comp8055_c0_seq4	1.20455e-05	11	143
GO:0004185	serine-type carboxypeptidase activity	Function	Q67Y83	comp23951_c0_seq1	1.20455e-05	11	143
GO:0004185	serine-type carboxypeptidase activity	Function	P42785	comp12508_c0_seq1	1.20455e-05	11	143
GO:0004185	serine-type carboxypeptidase activity	Function	Q9FFB0	comp3149_c0_seq1	1.20455e-05	11	143
GO:0004185	serine-type carboxypeptidase activity	Function	Q9FFB0	comp3149_c0_seq1	1.20455e-05	11	143
GO:0004185	serine-type carboxypeptidase activity	Function	P32826	comp40_c0_seq3	1.20455e-05	11	143
GO:0004252	serine-type endopeptidase activity	Function	O65351	comp3690_c0_seq11	6.05644e-10	21	261
GO:0004252	serine-type endopeptidase activity	Function	O65351	comp3031_c0_seq2	6.05644e-10	21	261
GO:0004252	serine-type endopeptidase activity	Function	O64495	comp5_c0_seq3	6.05644e-10	21	261
GO:0004252	serine-type endopeptidase activity	Function	O64495	comp5_c0_seq7	6.05644e-10	21	261
GO:0004252	serine-type endopeptidase activity	Function	O65351	comp3690_c0_seq7	6.05644e-10	21	261
GO:0004252	serine-type endopeptidase activity	Function	O65351	comp3031_c0_seq9	6.05644e-10	21	261
GO:0004252	serine-type endopeptidase activity	Function	O65351	comp5_c0_seq1	6.05644e-10	21	261
GO:0004252	serine-type endopeptidase activity	Function	O64495	comp33987_c0_seq1	6.05644e-10	21	261
GO:0004252	serine-type endopeptidase activity	Function	O65351	comp3690_c0_seq4	6.05644e-10	21	261
GO:0004252	serine-type endopeptidase activity	Function	O64495	comp5_c0_seq7	6.05644e-10	21	261
GO:0004252	serine-type endopeptidase activity	Function	O65351	comp1192_c0_seq3	6.05644e-10	21	261
GO:0004252	serine-type endopeptidase activity	Function	O65351	comp3690_c0_seq5	6.05644e-10	21	261
GO:0004252	serine-type endopeptidase activity	Function	O64495	comp5_c0_seq5	6.05644e-10	21	261
GO:0004252	serine-type endopeptidase activity	Function	O65351	comp3031_c0_seq6	6.05644e-10	21	261
GO:0004252	serine-type endopeptidase activity	Function	O64495	comp5_c0_seq3	6.05644e-10	21	261
GO:0004252	serine-type endopeptidase activity	Function	O65351	comp3690_c0_seq3	6.05644e-10	21	261
GO:0004252	serine-type endopeptidase activity	Function	O65351	comp8194_c0_seq3	6.05644e-10	21	261
GO:0004252	serine-type endopeptidase activity	Function	O64495	comp33987_c0_seq1	6.05644e-10	21	261
GO:0004252	serine-type endopeptidase activity	Function	O65351	comp3690_c0_seq8	6.05644e-10	21	261
GO:0004252	serine-type endopeptidase activity	Function	O64495	comp5_c0_seq5	6.05644e-10	21	261
GO:0004252	serine-type endopeptidase activity	Function	O65351	comp3690_c0_seq12	6.05644e-10	21	261
GO:0004252	serine-type endopeptidase activity	Function	O65351	comp5_c0_seq2	6.05644e-10	21	261
GO:0004252	serine-type endopeptidase activity	Function	Q9LLL8	comp3031_c0_seq5	6.05644e-10	21	261
GO:0004252	serine-type endopeptidase activity	Function	Q9LLL8	comp3690_c0_seq1	6.05644e-10	21	261
GO:0004252	serine-type endopeptidase activity	Function	O65351	comp3690_c0_seq6	6.05644e-10	21	261
GO:0004315	3-oxoacyl-[acyl-carrier-protein] synthase activity	Function	Q9C9P4	comp5196_c0_seq1	6.68746e-05	5	29
GO:0004315	3-oxoacyl-[acyl-carrier-protein] synthase activity	Function	Q9C9P4	comp5196_c0_seq2	6.68746e-05	5	29
GO:0004315	3-oxoacyl-[acyl-carrier-protein] synthase activity	Function	P49243	comp16277_c0_seq1	6.68746e-05	5	29
GO:0004315	3-oxoacyl-[acyl-carrier-protein] synthase activity	Function	Q9C9P4	comp5196_c0_seq4	6.68746e-05	5	29
GO:0004315	3-oxoacyl-[acyl-carrier-protein] synthase activity	Function	Q9C9P4	comp5196_c0_seq2	6.68746e-05	5	29
GO:0004315	3-oxoacyl-[acyl-carrier-protein] synthase activity	Function	Q9C9P4	comp5196_c0_seq1	6.68746e-05	5	29
GO:0004315	3-oxoacyl-[acyl-carrier-protein] synthase activity	Function	Q9C9P4	comp5196_c0_seq4	6.68746e-05	5	29
GO:0004315	3-oxoacyl-[acyl-carrier-protein] synthase activity	Function	P49243	comp16277_c0_seq6	6.68746e-05	5	29
GO:0004445	inositol-polyphosphate 5-phosphatase activity	Function	Q9FUR2	comp6473_c0_seq6	4.01114e-07	8	46
GO:0004445	inositol-polyphosphate 5-phosphatase activity	Function	Q9FUR2	comp6473_c0_seq10	4.01114e-07	8	46
GO:0004445	inositol-polyphosphate 5-phosphatase activity	Function	Q9FUR2	comp6473_c0_seq1	4.01114e-07	8	46
GO:0004445	inositol-polyphosphate 5-phosphatase activity	Function	Q9FUR2	comp6473_c0_seq8	4.01114e-07	8	46
GO:0004445	inositol-polyphosphate 5-phosphatase activity	Function	Q9FUR2	comp6473_c0_seq9	4.01114e-07	8	46
GO:0004445	inositol-polyphosphate 5-phosphatase activity	Function	Q9FUR2	comp6473_c0_seq3	4.01114e-07	8	46
GO:0004445	inositol-polyphosphate 5-phosphatase activity	Function	Q9FUR2	comp6473_c0_seq9	4.01114e-07	8	46
GO:0004445	inositol-polyphosphate 5-phosphatase activity	Function	Q9FUR2	comp6473_c0_seq8	4.01114e-07	8	46
GO:0004445	inositol-polyphosphate 5-phosphatase activity	Function	Q9FUR2	comp6473_c0_seq14	4.01114e-07	8	46
GO:0004445	inositol-polyphosphate 5-phosphatase activity	Function	Q9FUR2	comp6473_c0_seq3	4.01114e-07	8	46
GO:0004445	inositol-polyphosphate 5-phosphatase activity	Function	Q9FUR2	comp6473_c0_seq6	4.01114e-07	8	46
GO:0004445	inositol-polyphosphate 5-phosphatase activity	Function	Q9FUR2	comp6473_c0_seq10	4.01114e-07	8	46
GO:0004445	inositol-polyphosphate 5-phosphatase activity	Function	Q9FUR2	comp6473_c0_seq2	4.01114e-07	8	46
GO:0004445	inositol-polyphosphate 5-phosphatase activity	Function	Q9FUR2	comp6473_c0_seq2	4.01114e-07	8	46
GO:0004445	inositol-polyphosphate 5-phosphatase activity	Function	Q9FUR2	comp6473_c0_seq14	4.01114e-07	8	46
GO:0004445	inositol-polyphosphate 5-phosphatase activity	Function	Q9FUR2	comp6473_c0_seq1	4.01114e-07	8	46
GO:0004553	hydrolase activity, hydrolyzing O-glycosyl compounds	Function	Q9LIB9	comp3965_c0_seq3	1.10693e-11	28	386
GO:0004553	hydrolase activity, hydrolyzing O-glycosyl compounds	Function	Q9ZQG9	comp8965_c0_seq6	1.10693e-11	28	386
GO:0004553	hydrolase activity, hydrolyzing O-glycosyl compounds	Function	Q9S7Y7	comp9708_c0_seq2	1.10693e-11	28	386
GO:0004553	hydrolase activity, hydrolyzing O-glycosyl compounds	Function	Q9S7Y7	comp6013_c0_seq1	1.10693e-11	28	386
GO:0004553	hydrolase activity, hydrolyzing O-glycosyl compounds	Function	Q9S7Y7	comp6013_c0_seq5	1.10693e-11	28	386
GO:0004553	hydrolase activity, hydrolyzing O-glycosyl compounds	Function	Q43866	comp3965_c0_seq1	1.10693e-11	28	386
GO:0004553	hydrolase activity, hydrolyzing O-glycosyl compounds	Function	Q9S7Y7	comp6013_c0_seq7	1.10693e-11	28	386
GO:0004553	hydrolase activity, hydrolyzing O-glycosyl compounds	Function	Q9S7Y7	comp6013_c0_seq3	1.10693e-11	28	386
GO:0004553	hydrolase activity, hydrolyzing O-glycosyl compounds	Function	Q9S7Y7	comp6013_c0_seq15	1.10693e-11	28	386
GO:0004553	hydrolase activity, hydrolyzing O-glycosyl compounds	Function	Q9SGZ5	comp18182_c0_seq1	1.10693e-11	28	386
GO:0004553	hydrolase activity, hydrolyzing O-glycosyl compounds	Function	Q9SGZ5	comp18182_c0_seq1	1.10693e-11	28	386
GO:0004553	hydrolase activity, hydrolyzing O-glycosyl compounds	Function	Q42059	comp3254_c0_seq15	1.10693e-11	28	386
GO:0004553	hydrolase activity, hydrolyzing O-glycosyl compounds	Function	Q38909	comp310_c0_seq1	1.10693e-11	28	386
GO:0004553	hydrolase activity, hydrolyzing O-glycosyl compounds	Function	Q8VYE5	comp9794_c0_seq1	1.10693e-11	28	386
GO:0004553	hydrolase activity, hydrolyzing O-glycosyl compounds	Function	F4J6T7	comp6013_c0_seq17	1.10693e-11	28	386
GO:0004553	hydrolase activity, hydrolyzing O-glycosyl compounds	Function	Q9S7Y7	comp9708_c0_seq1	1.10693e-11	28	386
GO:0004553	hydrolase activity, hydrolyzing O-glycosyl compounds	Function	Q8VYE5	comp9794_c0_seq1	1.10693e-11	28	386
GO:0004553	hydrolase activity, hydrolyzing O-glycosyl compounds	Function	O80690	comp7010_c0_seq8	1.10693e-11	28	386
GO:0004553	hydrolase activity, hydrolyzing O-glycosyl compounds	Function	Q67XZ3	comp18525_c0_seq1	1.10693e-11	28	386
GO:0004553	hydrolase activity, hydrolyzing O-glycosyl compounds	Function	O80690	comp7010_c0_seq8	1.10693e-11	28	386
GO:0004553	hydrolase activity, hydrolyzing O-glycosyl compounds	Function	Q42059	comp3254_c0_seq4	1.10693e-11	28	386
GO:0004553	hydrolase activity, hydrolyzing O-glycosyl compounds	Function	Q67XZ3	comp18525_c0_seq1	1.10693e-11	28	386
GO:0004553	hydrolase activity, hydrolyzing O-glycosyl compounds	Function	O81416	comp6619_c0_seq1	1.10693e-11	28	386
GO:0004553	hydrolase activity, hydrolyzing O-glycosyl compounds	Function	Q9SGZ5	comp18182_c0_seq2	1.10693e-11	28	386
GO:0004553	hydrolase activity, hydrolyzing O-glycosyl compounds	Function	Q43866	comp3965_c0_seq1	1.10693e-11	28	386
GO:0004553	hydrolase activity, hydrolyzing O-glycosyl compounds	Function	Q8W4S6	comp3965_c0_seq4	1.10693e-11	28	386
GO:0004553	hydrolase activity, hydrolyzing O-glycosyl compounds	Function	Q9S7Y7	comp6013_c0_seq8	1.10693e-11	28	386
GO:0004553	hydrolase activity, hydrolyzing O-glycosyl compounds	Function	Q9SGZ5	comp18182_c0_seq2	1.10693e-11	28	386
GO:0004553	hydrolase activity, hydrolyzing O-glycosyl compounds	Function	Q8LF99	comp25146_c0_seq1	1.10693e-11	28	386
GO:0004553	hydrolase activity, hydrolyzing O-glycosyl compounds	Function	Q8W4S6	comp3965_c0_seq4	1.10693e-11	28	386
GO:0004553	hydrolase activity, hydrolyzing O-glycosyl compounds	Function	Q8L868	comp1651_c0_seq9	1.10693e-11	28	386
GO:0004553	hydrolase activity, hydrolyzing O-glycosyl compounds	Function	Q8LER3	comp24920_c0_seq1	1.10693e-11	28	386
GO:0004553	hydrolase activity, hydrolyzing O-glycosyl compounds	Function	Q9ZQG9	comp8965_c0_seq1	1.10693e-11	28	386
GO:0004553	hydrolase activity, hydrolyzing O-glycosyl compounds	Function	Q9LV33	comp5341_c0_seq1	1.10693e-11	28	386
GO:0004553	hydrolase activity, hydrolyzing O-glycosyl compounds	Function	Q9ZQG9	comp8965_c0_seq3	1.10693e-11	28	386
GO:0004565	beta-galactosidase activity	Function	Q9SCW1	comp14_c1_seq23	2.8621e-06	8	59
GO:0004565	beta-galactosidase activity	Function	Q9SCW1	comp14_c1_seq9	2.8621e-06	8	59
GO:0004565	beta-galactosidase activity	Function	Q9SCV9	comp231_c0_seq2	2.8621e-06	8	59
GO:0004565	beta-galactosidase activity	Function	Q9FFN4	comp24484_c0_seq1	2.8621e-06	8	59
GO:0004565	beta-galactosidase activity	Function	Q9SCV9	comp231_c0_seq7	2.8621e-06	8	59
GO:0004565	beta-galactosidase activity	Function	Q9SCW1	comp14_c1_seq23	2.8621e-06	8	59
GO:0004565	beta-galactosidase activity	Function	Q9SCW1	comp14_c1_seq1	2.8621e-06	8	59
GO:0004565	beta-galactosidase activity	Function	Q9SCW1	comp14_c1_seq1	2.8621e-06	8	59
GO:0004565	beta-galactosidase activity	Function	Q9MAJ7	comp231_c0_seq4	2.8621e-06	8	59
GO:0004565	beta-galactosidase activity	Function	Q8GX69	comp16462_c0_seq1	2.8621e-06	8	59
GO:0004565	beta-galactosidase activity	Function	Q9SCV9	comp231_c0_seq7	2.8621e-06	8	59
GO:0004565	beta-galactosidase activity	Function	Q9SCW1	comp14_c1_seq9	2.8621e-06	8	59
GO:0004565	beta-galactosidase activity	Function	Q9SCV9	comp231_c0_seq2	2.8621e-06	8	59
GO:0004565	beta-galactosidase activity	Function	Q9FFN4	comp24484_c0_seq1	2.8621e-06	8	59
GO:0004565	beta-galactosidase activity	Function	Q9MAJ7	comp231_c0_seq4	2.8621e-06	8	59
GO:0004565	beta-galactosidase activity	Function	Q8GX69	comp16462_c0_seq1	2.8621e-06	8	59
GO:0004601	peroxidase activity	Function	Q96520	comp19523_c0_seq1	3.57346e-06	11	126
GO:0004601	peroxidase activity	Function	Q9FLC0	comp8099_c0_seq17	3.57346e-06	11	126
GO:0004601	peroxidase activity	Function	Q96520	comp5784_c0_seq4	3.57346e-06	11	126
GO:0004601	peroxidase activity	Function	Q96520	comp5784_c0_seq8	3.57346e-06	11	126
GO:0004601	peroxidase activity	Function	Q96520	comp5784_c0_seq4	3.57346e-06	11	126
GO:0004601	peroxidase activity	Function	Q9FMR0	comp16677_c0_seq1	3.57346e-06	11	126
GO:0004601	peroxidase activity	Function	Q9SZH2	comp3021_c0_seq1	3.57346e-06	11	126
GO:0004601	peroxidase activity	Function	Q96520	comp5784_c0_seq7	3.57346e-06	11	126
GO:0004601	peroxidase activity	Function	Q9SYT0	comp2003_c0_seq1	3.57346e-06	11	126
GO:0004601	peroxidase activity	Function	Q96520	comp5784_c0_seq6	3.57346e-06	11	126
GO:0004601	peroxidase activity	Function	Q9FLC0	comp8099_c0_seq17	3.57346e-06	11	126
GO:0004601	peroxidase activity	Function	Q96520	comp19523_c0_seq7	3.57346e-06	11	126
GO:0004601	peroxidase activity	Function	Q96520	comp5784_c0_seq8	3.57346e-06	11	126
GO:0004601	peroxidase activity	Function	Q96520	comp19523_c0_seq1	3.57346e-06	11	126
GO:0004601	peroxidase activity	Function	Q96520	comp19523_c0_seq7	3.57346e-06	11	126
GO:0004601	peroxidase activity	Function	Q43872	comp21902_c0_seq1	3.57346e-06	11	126
GO:0004601	peroxidase activity	Function	Q43872	comp21902_c0_seq1	3.57346e-06	11	126
GO:0004601	peroxidase activity	Function	Q96520	comp5784_c0_seq7	3.57346e-06	11	126
GO:0004601	peroxidase activity	Function	Q96520	comp5784_c0_seq6	3.57346e-06	11	126
GO:0004601	peroxidase activity	Function	Q9FMR0	comp16677_c0_seq1	3.57346e-06	11	126
GO:0004617	phosphoglycerate dehydrogenase activity	Function	O04130	comp2390_c0_seq10	1.80077e-07	5	10
GO:0004617	phosphoglycerate dehydrogenase activity	Function	O04130	comp2390_c0_seq1	1.80077e-07	5	10
GO:0004617	phosphoglycerate dehydrogenase activity	Function	O04130	comp2390_c0_seq2	1.80077e-07	5	10
GO:0004617	phosphoglycerate dehydrogenase activity	Function	O04130	comp2390_c0_seq7	1.80077e-07	5	10
GO:0004617	phosphoglycerate dehydrogenase activity	Function	O04130	comp2390_c0_seq8	1.80077e-07	5	10
GO:0004617	phosphoglycerate dehydrogenase activity	Function	O04130	comp2390_c0_seq2	1.80077e-07	5	10
GO:0004617	phosphoglycerate dehydrogenase activity	Function	O04130	comp2390_c0_seq7	1.80077e-07	5	10
GO:0004617	phosphoglycerate dehydrogenase activity	Function	O04130	comp2390_c0_seq10	1.80077e-07	5	10
GO:0004617	phosphoglycerate dehydrogenase activity	Function	O04130	comp2390_c0_seq8	1.80077e-07	5	10
GO:0004617	phosphoglycerate dehydrogenase activity	Function	O04130	comp2390_c0_seq1	1.80077e-07	5	10
GO:0004650	polygalacturonase activity	Function	Q949Z1	comp12043_c0_seq2	5.60836e-05	6	45
GO:0004650	polygalacturonase activity	Function	Q949Z1	comp13165_c0_seq1	5.60836e-05	6	45
GO:0004650	polygalacturonase activity	Function	Q9LW07	comp5656_c0_seq4	5.60836e-05	6	45
GO:0004650	polygalacturonase activity	Function	Q9LW07	comp5656_c0_seq4	5.60836e-05	6	45
GO:0004650	polygalacturonase activity	Function	Q949Z1	comp13165_c0_seq3	5.60836e-05	6	45
GO:0004650	polygalacturonase activity	Function	Q949Z1	comp13165_c0_seq1	5.60836e-05	6	45
GO:0004650	polygalacturonase activity	Function	Q949Z1	comp12043_c0_seq4	5.60836e-05	6	45
GO:0004650	polygalacturonase activity	Function	Q949Z1	comp13165_c0_seq3	5.60836e-05	6	45
GO:0004650	polygalacturonase activity	Function	Q949Z1	comp12043_c0_seq2	5.60836e-05	6	45
GO:0004650	polygalacturonase activity	Function	Q949Z1	comp12043_c0_seq4	5.60836e-05	6	45
GO:0004650	polygalacturonase activity	Function	Q949Z1	comp12043_c0_seq1	5.60836e-05	6	45
GO:0004650	polygalacturonase activity	Function	Q949Z1	comp12043_c0_seq1	5.60836e-05	6	45
GO:0004674	protein serine/threonine kinase activity	Function	Q8W1D5	comp10471_c0_seq3	4.38268e-05	53	1960
GO:0004674	protein serine/threonine kinase activity	Function	Q9LVM0	comp6025_c0_seq15	4.38268e-05	53	1960
GO:0004674	protein serine/threonine kinase activity	Function	Q8LFN2	comp7797_c0_seq1	4.38268e-05	53	1960
GO:0004674	protein serine/threonine kinase activity	Function	Q9LQQ8	comp6038_c0_seq20	4.38268e-05	53	1960
GO:0004674	protein serine/threonine kinase activity	Function	C0LGS2	comp11382_c0_seq3	4.38268e-05	53	1960
GO:0004674	protein serine/threonine kinase activity	Function	Q9LEU7	comp10471_c0_seq2	4.38268e-05	53	1960
GO:0004674	protein serine/threonine kinase activity	Function	Q9C8M5	comp42514_c0_seq1	4.38268e-05	53	1960
GO:0004674	protein serine/threonine kinase activity	Function	Q9LVM0	comp11602_c0_seq3	4.38268e-05	53	1960
GO:0004674	protein serine/threonine kinase activity	Function	Q54H46	comp21169_c0_seq1	4.38268e-05	53	1960
GO:0004674	protein serine/threonine kinase activity	Function	Q94F62	comp40503_c0_seq1	4.38268e-05	53	1960
GO:0004674	protein serine/threonine kinase activity	Function	Q9LUL2	comp43608_c0_seq1	4.38268e-05	53	1960
GO:0004674	protein serine/threonine kinase activity	Function	Q9LT96	comp18299_c0_seq1	4.38268e-05	53	1960
GO:0004674	protein serine/threonine kinase activity	Function	Q9LHP4	comp10063_c0_seq1	4.38268e-05	53	1960
GO:0004674	protein serine/threonine kinase activity	Function	Q8W4S5	comp29751_c0_seq1	4.38268e-05	53	1960
GO:0004674	protein serine/threonine kinase activity	Function	Q9FE20	comp6038_c0_seq18	4.38268e-05	53	1960
GO:0004674	protein serine/threonine kinase activity	Function	Q9C9Y8	comp6025_c0_seq1	4.38268e-05	53	1960
GO:0004674	protein serine/threonine kinase activity	Function	P90648	comp22450_c0_seq1	4.38268e-05	53	1960
GO:0004674	protein serine/threonine kinase activity	Function	Q9C8M5	comp42514_c0_seq1	4.38268e-05	53	1960
GO:0004674	protein serine/threonine kinase activity	Function	C0LGF4	comp2963_c0_seq10	4.38268e-05	53	1960
GO:0004674	protein serine/threonine kinase activity	Function	Q9LT96	comp18299_c0_seq8	4.38268e-05	53	1960
GO:0004674	protein serine/threonine kinase activity	Function	Q9M9C5	comp11602_c0_seq1	4.38268e-05	53	1960
GO:0004674	protein serine/threonine kinase activity	Function	Q9LT96	comp18299_c0_seq3	4.38268e-05	53	1960
GO:0004674	protein serine/threonine kinase activity	Function	P33543	comp34657_c0_seq1	4.38268e-05	53	1960
GO:0004674	protein serine/threonine kinase activity	Function	C0LGF4	comp2963_c0_seq10	4.38268e-05	53	1960
GO:0004674	protein serine/threonine kinase activity	Function	Q9LQQ8	comp6038_c0_seq13	4.38268e-05	53	1960
GO:0004674	protein serine/threonine kinase activity	Function	Q9LT96	comp18299_c0_seq6	4.38268e-05	53	1960
GO:0004674	protein serine/threonine kinase activity	Function	C0LGS2	comp11382_c0_seq2	4.38268e-05	53	1960
GO:0004674	protein serine/threonine kinase activity	Function	Q8W4S5	comp26646_c0_seq1	4.38268e-05	53	1960
GO:0004674	protein serine/threonine kinase activity	Function	Q9LT96	comp16861_c0_seq1	4.38268e-05	53	1960
GO:0004674	protein serine/threonine kinase activity	Function	Q9LHP4	comp10063_c0_seq9	4.38268e-05	53	1960
GO:0004674	protein serine/threonine kinase activity	Function	Q9LUL2	comp43608_c0_seq1	4.38268e-05	53	1960
GO:0004674	protein serine/threonine kinase activity	Function	Q8RWW0	comp6038_c0_seq9	4.38268e-05	53	1960
GO:0004674	protein serine/threonine kinase activity	Function	Q9LEU7	comp10471_c0_seq1	4.38268e-05	53	1960
GO:0004674	protein serine/threonine kinase activity	Function	Q93Y06	comp13377_c0_seq2	4.38268e-05	53	1960
GO:0004674	protein serine/threonine kinase activity	Function	C0LGJ1	comp2963_c0_seq13	4.38268e-05	53	1960
GO:0004674	protein serine/threonine kinase activity	Function	P90648	comp23919_c0_seq2	4.38268e-05	53	1960
GO:0004674	protein serine/threonine kinase activity	Function	Q94F62	comp40503_c0_seq1	4.38268e-05	53	1960
GO:0004674	protein serine/threonine kinase activity	Function	Q3EDL4	comp2963_c0_seq2	4.38268e-05	53	1960
GO:0004674	protein serine/threonine kinase activity	Function	C0LGG7	comp13689_c0_seq4	4.38268e-05	53	1960
GO:0004674	protein serine/threonine kinase activity	Function	Q9LVP0	comp12256_c0_seq2	4.38268e-05	53	1960
GO:0004674	protein serine/threonine kinase activity	Function	Q8RXT4	comp28262_c0_seq1	4.38268e-05	53	1960
GO:0004674	protein serine/threonine kinase activity	Function	O22932	comp18380_c0_seq1	4.38268e-05	53	1960
GO:0004674	protein serine/threonine kinase activity	Function	Q9LQQ8	comp6038_c0_seq28	4.38268e-05	53	1960
GO:0004674	protein serine/threonine kinase activity	Function	Q9SYQ8	comp25103_c0_seq5	4.38268e-05	53	1960
GO:0004674	protein serine/threonine kinase activity	Function	O48788	comp47453_c0_seq1	4.38268e-05	53	1960
GO:0004674	protein serine/threonine kinase activity	Function	Q9LEU7	comp10471_c0_seq4	4.38268e-05	53	1960
GO:0004674	protein serine/threonine kinase activity	Function	Q8LFN2	comp7797_c0_seq9	4.38268e-05	53	1960
GO:0004674	protein serine/threonine kinase activity	Function	Q9LT96	comp18299_c0_seq7	4.38268e-05	53	1960
GO:0004674	protein serine/threonine kinase activity	Function	P90648	comp23919_c0_seq2	4.38268e-05	53	1960
GO:0004674	protein serine/threonine kinase activity	Function	P90648	comp22450_c0_seq1	4.38268e-05	53	1960
GO:0004674	protein serine/threonine kinase activity	Function	Q8LFN2	comp7797_c0_seq5	4.38268e-05	53	1960
GO:0004674	protein serine/threonine kinase activity	Function	Q64FQ2	comp54089_c0_seq1	4.38268e-05	53	1960
GO:0004674	protein serine/threonine kinase activity	Function	Q9SYQ8	comp25103_c0_seq6	4.38268e-05	53	1960
GO:0004674	protein serine/threonine kinase activity	Function	Q9LHP4	comp42426_c0_seq1	4.38268e-05	53	1960
GO:0004674	protein serine/threonine kinase activity	Function	Q9M9E9	comp3553_c0_seq5	4.38268e-05	53	1960
GO:0004674	protein serine/threonine kinase activity	Function	Q8RY65	comp2963_c0_seq1	4.38268e-05	53	1960
GO:0004674	protein serine/threonine kinase activity	Function	Q7X8C5	comp49950_c0_seq1	4.38268e-05	53	1960
GO:0004674	protein serine/threonine kinase activity	Function	Q9LT96	comp18299_c0_seq2	4.38268e-05	53	1960
GO:0004674	protein serine/threonine kinase activity	Function	Q9M9C5	comp11602_c0_seq2	4.38268e-05	53	1960
GO:0004675	transmembrane receptor protein serine/threonine kinase activity	Function	O48837	comp22656_c0_seq8	2.21604e-08	67	2159
GO:0004675	transmembrane receptor protein serine/threonine kinase activity	Function	Q9LT96	comp18299_c0_seq1	2.21604e-08	67	2159
GO:0004675	transmembrane receptor protein serine/threonine kinase activity	Function	Q9LHP4	comp42426_c0_seq1	2.21604e-08	67	2159
GO:0004675	transmembrane receptor protein serine/threonine kinase activity	Function	Q42371	comp1401_c0_seq3	2.21604e-08	67	2159
GO:0004675	transmembrane receptor protein serine/threonine kinase activity	Function	Q3EDL4	comp2963_c0_seq2	2.21604e-08	67	2159
GO:0004675	transmembrane receptor protein serine/threonine kinase activity	Function	Q9FE20	comp6038_c0_seq18	2.21604e-08	67	2159
GO:0004675	transmembrane receptor protein serine/threonine kinase activity	Function	Q8W4S5	comp26646_c0_seq1	2.21604e-08	67	2159
GO:0004675	transmembrane receptor protein serine/threonine kinase activity	Function	Q8LFN2	comp7797_c0_seq9	2.21604e-08	67	2159
GO:0004675	transmembrane receptor protein serine/threonine kinase activity	Function	Q9LYN8	comp11879_c0_seq10	2.21604e-08	67	2159
GO:0004675	transmembrane receptor protein serine/threonine kinase activity	Function	Q9LX66	comp30766_c0_seq1	2.21604e-08	67	2159
GO:0004675	transmembrane receptor protein serine/threonine kinase activity	Function	P0C5E2	comp14487_c0_seq1	2.21604e-08	67	2159
GO:0004675	transmembrane receptor protein serine/threonine kinase activity	Function	Q9CAH1	comp42211_c0_seq1	2.21604e-08	67	2159
GO:0004675	transmembrane receptor protein serine/threonine kinase activity	Function	C0LGW6	comp1401_c0_seq10	2.21604e-08	67	2159
GO:0004675	transmembrane receptor protein serine/threonine kinase activity	Function	Q8RWW0	comp6038_c0_seq9	2.21604e-08	67	2159
GO:0004675	transmembrane receptor protein serine/threonine kinase activity	Function	Q9SFT7	comp6038_c0_seq26	2.21604e-08	67	2159
GO:0004675	transmembrane receptor protein serine/threonine kinase activity	Function	Q9LHP4	comp10063_c0_seq1	2.21604e-08	67	2159
GO:0004675	transmembrane receptor protein serine/threonine kinase activity	Function	C0LGS2	comp11382_c0_seq2	2.21604e-08	67	2159
GO:0004675	transmembrane receptor protein serine/threonine kinase activity	Function	Q9LYN8	comp11879_c0_seq9	2.21604e-08	67	2159
GO:0004675	transmembrane receptor protein serine/threonine kinase activity	Function	Q9M9C5	comp11602_c0_seq1	2.21604e-08	67	2159
GO:0004675	transmembrane receptor protein serine/threonine kinase activity	Function	Q8VZG8	comp25710_c0_seq4	2.21604e-08	67	2159
GO:0004675	transmembrane receptor protein serine/threonine kinase activity	Function	Q9LT96	comp18299_c0_seq7	2.21604e-08	67	2159
GO:0004675	transmembrane receptor protein serine/threonine kinase activity	Function	Q8RY67	comp33166_c0_seq1	2.21604e-08	67	2159
GO:0004675	transmembrane receptor protein serine/threonine kinase activity	Function	Q9SR05	comp9929_c0_seq1	2.21604e-08	67	2159
GO:0004675	transmembrane receptor protein serine/threonine kinase activity	Function	Q8GUH1	comp3437_c0_seq9	2.21604e-08	67	2159
GO:0004675	transmembrane receptor protein serine/threonine kinase activity	Function	Q42371	comp1401_c0_seq4	2.21604e-08	67	2159
GO:0004675	transmembrane receptor protein serine/threonine kinase activity	Function	Q944A7	comp4851_c0_seq2	2.21604e-08	67	2159
GO:0004675	transmembrane receptor protein serine/threonine kinase activity	Function	Q9LVP0	comp12256_c0_seq2	2.21604e-08	67	2159
GO:0004675	transmembrane receptor protein serine/threonine kinase activity	Function	Q9C9Y8	comp6025_c0_seq1	2.21604e-08	67	2159
GO:0004675	transmembrane receptor protein serine/threonine kinase activity	Function	Q8VYT3	comp7797_c0_seq8	2.21604e-08	67	2159
GO:0004675	transmembrane receptor protein serine/threonine kinase activity	Function	C0LGG7	comp13689_c0_seq4	2.21604e-08	67	2159
GO:0004675	transmembrane receptor protein serine/threonine kinase activity	Function	Q8LFN2	comp7797_c0_seq5	2.21604e-08	67	2159
GO:0004675	transmembrane receptor protein serine/threonine kinase activity	Function	Q9SA25	comp48508_c0_seq1	2.21604e-08	67	2159
GO:0004675	transmembrane receptor protein serine/threonine kinase activity	Function	Q8RY67	comp50437_c0_seq1	2.21604e-08	67	2159
GO:0004675	transmembrane receptor protein serine/threonine kinase activity	Function	Q8VZG8	comp13439_c0_seq1	2.21604e-08	67	2159
GO:0004675	transmembrane receptor protein serine/threonine kinase activity	Function	Q42371	comp1401_c0_seq14	2.21604e-08	67	2159
GO:0004675	transmembrane receptor protein serine/threonine kinase activity	Function	Q7X8C5	comp49950_c0_seq1	2.21604e-08	67	2159
GO:0004675	transmembrane receptor protein serine/threonine kinase activity	Function	O48837	comp22656_c0_seq3	2.21604e-08	67	2159
GO:0004675	transmembrane receptor protein serine/threonine kinase activity	Function	Q8LFN2	comp7797_c0_seq1	2.21604e-08	67	2159
GO:0004675	transmembrane receptor protein serine/threonine kinase activity	Function	C0LGR3	comp22383_c0_seq2	2.21604e-08	67	2159
GO:0004675	transmembrane receptor protein serine/threonine kinase activity	Function	Q8VZG8	comp25710_c0_seq5	2.21604e-08	67	2159
GO:0004675	transmembrane receptor protein serine/threonine kinase activity	Function	Q93Y06	comp13377_c0_seq2	2.21604e-08	67	2159
GO:0004675	transmembrane receptor protein serine/threonine kinase activity	Function	Q42371	comp1401_c0_seq9	2.21604e-08	67	2159
GO:0004675	transmembrane receptor protein serine/threonine kinase activity	Function	Q9CAH1	comp51547_c0_seq1	2.21604e-08	67	2159
GO:0004675	transmembrane receptor protein serine/threonine kinase activity	Function	Q8W4S5	comp29751_c0_seq1	2.21604e-08	67	2159
GO:0004675	transmembrane receptor protein serine/threonine kinase activity	Function	Q9LT96	comp18299_c0_seq2	2.21604e-08	67	2159
GO:0004675	transmembrane receptor protein serine/threonine kinase activity	Function	O48837	comp22656_c0_seq7	2.21604e-08	67	2159
GO:0004675	transmembrane receptor protein serine/threonine kinase activity	Function	Q9LT96	comp16861_c0_seq1	2.21604e-08	67	2159
GO:0004675	transmembrane receptor protein serine/threonine kinase activity	Function	C0LGS2	comp11382_c0_seq3	2.21604e-08	67	2159
GO:0004675	transmembrane receptor protein serine/threonine kinase activity	Function	Q9LVM0	comp11602_c0_seq3	2.21604e-08	67	2159
GO:0004675	transmembrane receptor protein serine/threonine kinase activity	Function	Q84MA9	comp9078_c0_seq1	2.21604e-08	67	2159
GO:0004675	transmembrane receptor protein serine/threonine kinase activity	Function	O48788	comp47453_c0_seq1	2.21604e-08	67	2159
GO:0004675	transmembrane receptor protein serine/threonine kinase activity	Function	C0LGJ1	comp2963_c0_seq13	2.21604e-08	67	2159
GO:0004675	transmembrane receptor protein serine/threonine kinase activity	Function	C0LGR3	comp22383_c0_seq1	2.21604e-08	67	2159
GO:0004675	transmembrane receptor protein serine/threonine kinase activity	Function	Q6XAT2	comp6104_c0_seq2	2.21604e-08	67	2159
GO:0004675	transmembrane receptor protein serine/threonine kinase activity	Function	P43293	comp11259_c0_seq1	2.21604e-08	67	2159
GO:0004675	transmembrane receptor protein serine/threonine kinase activity	Function	Q944A7	comp9178_c0_seq4	2.21604e-08	67	2159
GO:0004675	transmembrane receptor protein serine/threonine kinase activity	Function	Q9LT96	comp18299_c0_seq3	2.21604e-08	67	2159
GO:0004675	transmembrane receptor protein serine/threonine kinase activity	Function	Q93ZS4	comp9005_c0_seq9	2.21604e-08	67	2159
GO:0004675	transmembrane receptor protein serine/threonine kinase activity	Function	Q9LT96	comp18299_c0_seq8	2.21604e-08	67	2159
GO:0004675	transmembrane receptor protein serine/threonine kinase activity	Function	Q9LHP4	comp10063_c0_seq9	2.21604e-08	67	2159
GO:0004675	transmembrane receptor protein serine/threonine kinase activity	Function	Q9LVM0	comp6025_c0_seq15	2.21604e-08	67	2159
GO:0004675	transmembrane receptor protein serine/threonine kinase activity	Function	Q9M9C5	comp11602_c0_seq2	2.21604e-08	67	2159
GO:0004675	transmembrane receptor protein serine/threonine kinase activity	Function	C0LGW6	comp1401_c0_seq11	2.21604e-08	67	2159
GO:0004675	transmembrane receptor protein serine/threonine kinase activity	Function	Q9LYX1	comp2963_c0_seq7	2.21604e-08	67	2159
GO:0004675	transmembrane receptor protein serine/threonine kinase activity	Function	P33543	comp34657_c0_seq1	2.21604e-08	67	2159
GO:0004675	transmembrane receptor protein serine/threonine kinase activity	Function	Q944A7	comp9178_c0_seq1	2.21604e-08	67	2159
GO:0004675	transmembrane receptor protein serine/threonine kinase activity	Function	Q9LT96	comp18299_c0_seq6	2.21604e-08	67	2159
GO:0004722	protein serine/threonine phosphatase activity	Function	Q0WRB2	comp4945_c0_seq6	0.00105581	15	393
GO:0004722	protein serine/threonine phosphatase activity	Function	Q8VYZ2	comp4446_c0_seq1	0.00105581	15	393
GO:0004722	protein serine/threonine phosphatase activity	Function	Q8H129	comp4446_c0_seq2	0.00105581	15	393
GO:0004722	protein serine/threonine phosphatase activity	Function	Q0WRB2	comp7352_c0_seq8	0.00105581	15	393
GO:0004722	protein serine/threonine phosphatase activity	Function	Q9M9W9	comp7352_c0_seq2	0.00105581	15	393
GO:0004722	protein serine/threonine phosphatase activity	Function	Q9M9W9	comp7352_c0_seq5	0.00105581	15	393
GO:0004722	protein serine/threonine phosphatase activity	Function	Q9SIV9	comp11574_c0_seq3	0.00105581	15	393
GO:0004722	protein serine/threonine phosphatase activity	Function	Q9M9W9	comp4945_c0_seq8	0.00105581	15	393
GO:0004722	protein serine/threonine phosphatase activity	Function	Q8H129	comp745_c0_seq5	0.00105581	15	393
GO:0004722	protein serine/threonine phosphatase activity	Function	Q5MAU8	comp8021_c0_seq1	0.00105581	15	393
GO:0004722	protein serine/threonine phosphatase activity	Function	Q9M9W9	comp4945_c0_seq4	0.00105581	15	393
GO:0004722	protein serine/threonine phosphatase activity	Function	Q8VYZ2	comp745_c0_seq1	0.00105581	15	393
GO:0004722	protein serine/threonine phosphatase activity	Function	Q9SR79	comp10099_c0_seq1	0.00105581	15	393
GO:0004722	protein serine/threonine phosphatase activity	Function	Q0WRB2	comp7352_c0_seq11	0.00105581	15	393
GO:0004722	protein serine/threonine phosphatase activity	Function	Q9M9W9	comp7352_c0_seq7	0.00105581	15	393
GO:0005215	transporter activity	Function	Q9FJH6	comp18012_c0_seq1	3.10035e-11	42	852
GO:0005215	transporter activity	Function	P0CI03	comp30841_c0_seq1	3.10035e-11	42	852
GO:0005215	transporter activity	Function	Q9LYT3	comp8160_c0_seq1	3.10035e-11	42	852
GO:0005215	transporter activity	Function	Q9M390	comp10336_c0_seq4	3.10035e-11	42	852
GO:0005215	transporter activity	Function	Q9LFB8	comp18896_c0_seq1	3.10035e-11	42	852
GO:0005215	transporter activity	Function	Q9LQL2	comp8660_c0_seq1	3.10035e-11	42	852
GO:0005215	transporter activity	Function	Q9SX20	comp26321_c0_seq1	3.10035e-11	42	852
GO:0005215	transporter activity	Function	Q9FJH6	comp15024_c0_seq1	3.10035e-11	42	852
GO:0005215	transporter activity	Function	Q9M390	comp31533_c0_seq3	3.10035e-11	42	852
GO:0005215	transporter activity	Function	Q8GXN2	comp33513_c0_seq1	3.10035e-11	42	852
GO:0005215	transporter activity	Function	Q9LYT3	comp6189_c0_seq14	3.10035e-11	42	852
GO:0005215	transporter activity	Function	Q9SX20	comp38869_c0_seq1	3.10035e-11	42	852
GO:0005215	transporter activity	Function	Q9LUH3	comp14962_c0_seq13	3.10035e-11	42	852
GO:0005215	transporter activity	Function	Q9S836	comp10579_c0_seq1	3.10035e-11	42	852
GO:0005215	transporter activity	Function	Q9LYT3	comp19891_c0_seq2	3.10035e-11	42	852
GO:0005215	transporter activity	Function	Q9SIA3	comp14962_c0_seq9	3.10035e-11	42	852
GO:0005215	transporter activity	Function	Q9SX20	comp26321_c0_seq1	3.10035e-11	42	852
GO:0005215	transporter activity	Function	Q9SX20	comp38869_c0_seq1	3.10035e-11	42	852
GO:0005215	transporter activity	Function	Q9SX20	comp43272_c0_seq1	3.10035e-11	42	852
GO:0005215	transporter activity	Function	Q9LYT3	comp22743_c0_seq1	3.10035e-11	42	852
GO:0005215	transporter activity	Function	Q9SIA5	comp14962_c0_seq5	3.10035e-11	42	852
GO:0005215	transporter activity	Function	Q9SX20	comp29612_c0_seq1	3.10035e-11	42	852
GO:0005215	transporter activity	Function	Q9LYT3	comp24082_c0_seq1	3.10035e-11	42	852
GO:0005215	transporter activity	Function	Q9SIA4	comp14962_c0_seq3	3.10035e-11	42	852
GO:0005215	transporter activity	Function	Q9LUH2	comp14962_c0_seq1	3.10035e-11	42	852
GO:0005215	transporter activity	Function	Q8H157	comp13972_c0_seq1	3.10035e-11	42	852
GO:0005215	transporter activity	Function	Q9M390	comp10336_c0_seq6	3.10035e-11	42	852
GO:0005215	transporter activity	Function	Q9LFB8	comp10149_c0_seq1	3.10035e-11	42	852
GO:0005215	transporter activity	Function	Q9LFB8	comp10336_c0_seq9	3.10035e-11	42	852
GO:0005215	transporter activity	Function	Q9M390	comp39536_c0_seq1	3.10035e-11	42	852
GO:0005215	transporter activity	Function	Q9FJH6	comp18012_c0_seq3	3.10035e-11	42	852
GO:0005215	transporter activity	Function	Q9SX20	comp26321_c0_seq2	3.10035e-11	42	852
GO:0005215	transporter activity	Function	Q5E930	comp22292_c0_seq2	3.10035e-11	42	852
GO:0005215	transporter activity	Function	Q9SX20	comp26321_c0_seq2	3.10035e-11	42	852
GO:0005215	transporter activity	Function	Q9M390	comp10336_c0_seq13	3.10035e-11	42	852
GO:0005215	transporter activity	Function	Q9LYT3	comp6189_c0_seq9	3.10035e-11	42	852
GO:0005215	transporter activity	Function	Q9SX20	comp43272_c0_seq1	3.10035e-11	42	852
GO:0005215	transporter activity	Function	Q9M9V7	comp8719_c0_seq1	3.10035e-11	42	852
GO:0005215	transporter activity	Function	Q9SIA3	comp14962_c0_seq12	3.10035e-11	42	852
GO:0005215	transporter activity	Function	Q9M390	comp10336_c0_seq10	3.10035e-11	42	852
GO:0005215	transporter activity	Function	Q9LYT3	comp6189_c0_seq15	3.10035e-11	42	852
GO:0005215	transporter activity	Function	Q9SX20	comp29612_c0_seq1	3.10035e-11	42	852
GO:0005215	transporter activity	Function	Q9LFB8	comp10336_c0_seq3	3.10035e-11	42	852
GO:0005215	transporter activity	Function	Q9LYT3	comp6189_c0_seq10	3.10035e-11	42	852
GO:0005215	transporter activity	Function	Q9LYT3	comp19891_c0_seq1	3.10035e-11	42	852
GO:0005215	transporter activity	Function	Q9M390	comp10336_c0_seq12	3.10035e-11	42	852
GO:0005215	transporter activity	Function	P0CI03	comp30841_c0_seq1	3.10035e-11	42	852
GO:0005215	transporter activity	Function	Q9LYT3	comp6189_c0_seq13	3.10035e-11	42	852
GO:0005315	inorganic phosphate transmembrane transporter activity	Function	Q494P0	comp21778_c0_seq8	0.000562045	5	45
GO:0005315	inorganic phosphate transmembrane transporter activity	Function	Q494P0	comp21778_c0_seq4	0.000562045	5	45
GO:0005315	inorganic phosphate transmembrane transporter activity	Function	Q494P0	comp21778_c0_seq9	0.000562045	5	45
GO:0005315	inorganic phosphate transmembrane transporter activity	Function	Q7XJR2	comp9474_c0_seq1	0.000562045	5	45
GO:0005315	inorganic phosphate transmembrane transporter activity	Function	Q96303	comp21778_c0_seq10	0.000562045	5	45
GO:0005345	purine nucleobase transmembrane transporter activity	Function	Q9FZ95	comp15762_c0_seq3	0.00115303	4	31
GO:0005345	purine nucleobase transmembrane transporter activity	Function	Q9FZ95	comp15762_c0_seq4	0.00115303	4	31
GO:0005345	purine nucleobase transmembrane transporter activity	Function	Q9FZ96	comp38259_c0_seq1	0.00115303	4	31
GO:0005345	purine nucleobase transmembrane transporter activity	Function	Q9FZ96	comp701_c0_seq3	0.00115303	4	31
GO:0005345	purine nucleobase transmembrane transporter activity	Function	Q9FZ95	comp15762_c0_seq4	0.00115303	4	31
GO:0005345	purine nucleobase transmembrane transporter activity	Function	Q9FZ95	comp15762_c0_seq3	0.00115303	4	31
GO:0005345	purine nucleobase transmembrane transporter activity	Function	Q9FZ96	comp38259_c0_seq1	0.00115303	4	31
GO:0005345	purine nucleobase transmembrane transporter activity	Function	Q9FZ96	comp701_c0_seq3	0.00115303	4	31
GO:0005351	sugar:proton symporter activity	Function	Q8VZ80	comp17601_c0_seq3	8.47032e-06	15	253
GO:0005351	sugar:proton symporter activity	Function	Q494P0	comp21778_c0_seq8	8.47032e-06	15	253
GO:0005351	sugar:proton symporter activity	Function	Q8VZ80	comp17601_c0_seq5	8.47032e-06	15	253
GO:0005351	sugar:proton symporter activity	Function	Q6AWX0	comp9759_c0_seq1	8.47032e-06	15	253
GO:0005351	sugar:proton symporter activity	Function	Q8LBI9	comp2260_c1_seq2	8.47032e-06	15	253
GO:0005351	sugar:proton symporter activity	Function	Q8LBI9	comp2260_c1_seq5	8.47032e-06	15	253
GO:0005351	sugar:proton symporter activity	Function	Q8VZ80	comp17601_c0_seq4	8.47032e-06	15	253
GO:0005351	sugar:proton symporter activity	Function	Q8VZ80	comp17601_c0_seq5	8.47032e-06	15	253
GO:0005351	sugar:proton symporter activity	Function	Q8VZ80	comp17601_c0_seq3	8.47032e-06	15	253
GO:0005351	sugar:proton symporter activity	Function	Q7XJR2	comp9474_c0_seq1	8.47032e-06	15	253
GO:0005351	sugar:proton symporter activity	Function	Q9XIH7	comp17601_c0_seq1	8.47032e-06	15	253
GO:0005351	sugar:proton symporter activity	Function	Q8LPQ8	comp24829_c0_seq1	8.47032e-06	15	253
GO:0005351	sugar:proton symporter activity	Function	Q96303	comp21778_c0_seq10	8.47032e-06	15	253
GO:0005351	sugar:proton symporter activity	Function	Q8LBI9	comp2260_c1_seq1	8.47032e-06	15	253
GO:0005351	sugar:proton symporter activity	Function	Q494P0	comp21778_c0_seq9	8.47032e-06	15	253
GO:0005351	sugar:proton symporter activity	Function	Q9C757	comp1817_c0_seq3	8.47032e-06	15	253
GO:0005351	sugar:proton symporter activity	Function	Q8VZ80	comp17601_c0_seq4	8.47032e-06	15	253
GO:0005351	sugar:proton symporter activity	Function	Q494P0	comp21778_c0_seq4	8.47032e-06	15	253
GO:0005354	galactose transmembrane transporter activity	Function	Q8VZ80	comp17601_c0_seq4	0.000265195	3	9
GO:0005354	galactose transmembrane transporter activity	Function	Q8VZ80	comp17601_c0_seq5	0.000265195	3	9
GO:0005354	galactose transmembrane transporter activity	Function	Q8VZ80	comp17601_c0_seq3	0.000265195	3	9
GO:0005355	glucose transmembrane transporter activity	Function	Q8VZ80	comp17601_c0_seq3	0.000265598	3	9
GO:0005355	glucose transmembrane transporter activity	Function	Q8VZ80	comp17601_c0_seq4	0.000265598	3	9
GO:0005355	glucose transmembrane transporter activity	Function	Q8VZ80	comp17601_c0_seq5	0.000265598	3	9
GO:0005365	myo-inositol transmembrane transporter activity	Function	Q8VZ80	comp17601_c0_seq5	1.3383e-05	3	4
GO:0005365	myo-inositol transmembrane transporter activity	Function	Q8VZ80	comp17601_c0_seq3	1.3383e-05	3	4
GO:0005365	myo-inositol transmembrane transporter activity	Function	Q8VZ80	comp17601_c0_seq4	1.3383e-05	3	4
GO:0005451	monovalent cation:proton antiporter activity	Function	Q9SUQ7	comp14609_c0_seq12	1.09994e-13	12	36
GO:0005451	monovalent cation:proton antiporter activity	Function	Q9FFR9	comp14609_c0_seq7	1.09994e-13	12	36
GO:0005451	monovalent cation:proton antiporter activity	Function	Q9FFR9	comp14609_c0_seq10	1.09994e-13	12	36
GO:0005451	monovalent cation:proton antiporter activity	Function	Q9FFR9	comp14609_c0_seq1	1.09994e-13	12	36
GO:0005451	monovalent cation:proton antiporter activity	Function	Q9FFR9	comp14609_c0_seq13	1.09994e-13	12	36
GO:0005451	monovalent cation:proton antiporter activity	Function	Q9FFR9	comp14609_c0_seq5	1.09994e-13	12	36
GO:0005451	monovalent cation:proton antiporter activity	Function	Q1HDT2	comp35961_c0_seq1	1.09994e-13	12	36
GO:0005451	monovalent cation:proton antiporter activity	Function	Q1HDT2	comp35961_c0_seq1	1.09994e-13	12	36
GO:0005451	monovalent cation:proton antiporter activity	Function	Q9SUQ7	comp14609_c0_seq9	1.09994e-13	12	36
GO:0005451	monovalent cation:proton antiporter activity	Function	Q9SUQ7	comp14609_c0_seq6	1.09994e-13	12	36
GO:0005451	monovalent cation:proton antiporter activity	Function	Q9SUQ7	comp14609_c0_seq4	1.09994e-13	12	36
GO:0005451	monovalent cation:proton antiporter activity	Function	Q9FFR9	comp14609_c0_seq2	1.09994e-13	12	36
GO:0005451	monovalent cation:proton antiporter activity	Function	Q9FFR9	comp14609_c0_seq8	1.09994e-13	12	36
GO:0005506	iron ion binding	Function	F4HVY0	comp3203_c0_seq2	4.97572e-06	18	338
GO:0005506	iron ion binding	Function	Q9FMY1	comp14076_c0_seq1	4.97572e-06	18	338
GO:0005506	iron ion binding	Function	Q9LUC5	comp22992_c0_seq3	4.97572e-06	18	338
GO:0005506	iron ion binding	Function	F4K0E8	comp3176_c0_seq4	4.97572e-06	18	338
GO:0005506	iron ion binding	Function	Q949P1	comp36418_c0_seq1	4.97572e-06	18	338
GO:0005506	iron ion binding	Function	Q9FMY1	comp3507_c0_seq1	4.97572e-06	18	338
GO:0005506	iron ion binding	Function	Q9ZUX1	comp8377_c0_seq1	4.97572e-06	18	338
GO:0005506	iron ion binding	Function	F4K0E8	comp3176_c0_seq1	4.97572e-06	18	338
GO:0005506	iron ion binding	Function	Q8L799	comp5419_c0_seq4	4.97572e-06	18	338
GO:0005506	iron ion binding	Function	F4K0E8	comp3176_c0_seq6	4.97572e-06	18	338
GO:0005506	iron ion binding	Function	Q39112	comp11267_c0_seq3	4.97572e-06	18	338
GO:0005506	iron ion binding	Function	Q39112	comp11267_c0_seq1	4.97572e-06	18	338
GO:0005506	iron ion binding	Function	Q9FMY1	comp3507_c0_seq6	4.97572e-06	18	338
GO:0005506	iron ion binding	Function	O80823	comp18776_c0_seq10	4.97572e-06	18	338
GO:0005506	iron ion binding	Function	F4HVY0	comp3203_c0_seq3	4.97572e-06	18	338
GO:0005506	iron ion binding	Function	F4HVX7	comp3203_c0_seq12	4.97572e-06	18	338
GO:0005506	iron ion binding	Function	Q9ZUX1	comp3507_c0_seq7	4.97572e-06	18	338
GO:0005506	iron ion binding	Function	O64989	comp10303_c0_seq1	4.97572e-06	18	338
GO:0005547	phosphatidylinositol-3,4,5-trisphosphate binding	Function	Q96262	comp17094_c0_seq1	0.00132338	2	4
GO:0005547	phosphatidylinositol-3,4,5-trisphosphate binding	Function	Q96262	comp17094_c0_seq3	0.00132338	2	4
GO:0005576	extracellular region	Component	Q9C857	comp1977_c0_seq2	2.92638e-71	211	3221
GO:0005576	extracellular region	Component	Q5MAU8	comp8021_c0_seq1	2.92638e-71	211	3221
GO:0005576	extracellular region	Component	P82769	comp33_c0_seq1	2.92638e-71	211	3221
GO:0005576	extracellular region	Component	O65351	comp1192_c0_seq3	2.92638e-71	211	3221
GO:0005576	extracellular region	Component	Q42059	comp3254_c0_seq15	2.92638e-71	211	3221
GO:0005576	extracellular region	Component	P82751	comp2837_c0_seq1	2.92638e-71	211	3221
GO:0005576	extracellular region	Component	Q42371	comp1401_c0_seq9	2.92638e-71	211	3221
GO:0005576	extracellular region	Component	O65351	comp3690_c0_seq11	2.92638e-71	211	3221
GO:0005576	extracellular region	Component	F4J6T7	comp6013_c0_seq17	2.92638e-71	211	3221
GO:0005576	extracellular region	Component	P82769	comp33_c0_seq1	2.92638e-71	211	3221
GO:0005576	extracellular region	Component	Q9STM6	comp19359_c0_seq2	2.92638e-71	211	3221
GO:0005576	extracellular region	Component	P50699	comp18642_c0_seq1	2.92638e-71	211	3221
GO:0005576	extracellular region	Component	Q96520	comp5784_c0_seq8	2.92638e-71	211	3221
GO:0005576	extracellular region	Component	Q9ZQA3	comp15576_c0_seq5	2.92638e-71	211	3221
GO:0005576	extracellular region	Component	Q43866	comp3965_c0_seq1	2.92638e-71	211	3221
GO:0005576	extracellular region	Component	Q9C857	comp1977_c0_seq2	2.92638e-71	211	3221
GO:0005576	extracellular region	Component	Q96520	comp5784_c0_seq6	2.92638e-71	211	3221
GO:0005576	extracellular region	Component	Q9SA25	comp48508_c0_seq1	2.92638e-71	211	3221
GO:0005576	extracellular region	Component	Q9S728	comp560_c0_seq2	2.92638e-71	211	3221
GO:0005576	extracellular region	Component	Q9SRM5	comp20896_c0_seq2	2.92638e-71	211	3221
GO:0005576	extracellular region	Component	Q9FJ45	comp19359_c0_seq1	2.92638e-71	211	3221
GO:0005576	extracellular region	Component	O22918	comp3008_c0_seq2	2.92638e-71	211	3221
GO:0005576	extracellular region	Component	Q9ZUX1	comp3507_c0_seq7	2.92638e-71	211	3221
GO:0005576	extracellular region	Component	O65351	comp3690_c0_seq4	2.92638e-71	211	3221
GO:0005576	extracellular region	Component	O65351	comp3031_c0_seq9	2.92638e-71	211	3221
GO:0005576	extracellular region	Component	O65351	comp3031_c0_seq2	2.92638e-71	211	3221
GO:0005576	extracellular region	Component	O81416	comp6619_c0_seq1	2.92638e-71	211	3221
GO:0005576	extracellular region	Component	Q8LER3	comp24920_c0_seq1	2.92638e-71	211	3221
GO:0005576	extracellular region	Component	Q9SR79	comp10099_c0_seq1	2.92638e-71	211	3221
GO:0005576	extracellular region	Component	Q9SCW1	comp14_c1_seq1	2.92638e-71	211	3221
GO:0005576	extracellular region	Component	Q9M5J8	comp20552_c0_seq2	2.92638e-71	211	3221
GO:0005576	extracellular region	Component	O65351	comp5_c0_seq2	2.92638e-71	211	3221
GO:0005576	extracellular region	Component	Q8S8K6	comp8826_c0_seq1	2.92638e-71	211	3221
GO:0005576	extracellular region	Component	O35604	comp4623_c0_seq1	2.92638e-71	211	3221
GO:0005576	extracellular region	Component	O64495	comp5_c0_seq5	2.92638e-71	211	3221
GO:0005576	extracellular region	Component	P82727	comp7435_c0_seq1	2.92638e-71	211	3221
GO:0005576	extracellular region	Component	Q9CAU3	comp19599_c0_seq1	2.92638e-71	211	3221
GO:0005576	extracellular region	Component	O65351	comp3690_c0_seq6	2.92638e-71	211	3221
GO:0005576	extracellular region	Component	Q949Z1	comp12043_c0_seq4	2.92638e-71	211	3221
GO:0005576	extracellular region	Component	Q5MAU8	comp8021_c0_seq1	2.92638e-71	211	3221
GO:0005576	extracellular region	Component	Q9FHQ1	comp47004_c0_seq1	2.92638e-71	211	3221
GO:0005576	extracellular region	Component	Q9SGZ5	comp18182_c0_seq1	2.92638e-71	211	3221
GO:0005576	extracellular region	Component	Q9LT96	comp18299_c0_seq1	2.92638e-71	211	3221
GO:0005576	extracellular region	Component	Q9STL4	comp3583_c4_seq27	2.92638e-71	211	3221
GO:0005576	extracellular region	Component	Q3EBM5	comp2302_c0_seq2	2.92638e-71	211	3221
GO:0005576	extracellular region	Component	Q41916	comp44758_c0_seq1	2.92638e-71	211	3221
GO:0005576	extracellular region	Component	Q9FZP1	comp20750_c0_seq1	2.92638e-71	211	3221
GO:0005576	extracellular region	Component	O65351	comp3690_c0_seq4	2.92638e-71	211	3221
GO:0005576	extracellular region	Component	O65351	comp3690_c0_seq12	2.92638e-71	211	3221
GO:0005576	extracellular region	Component	Q9FUJ3	comp820_c0_seq1	2.92638e-71	211	3221
GO:0005576	extracellular region	Component	O65351	comp3690_c0_seq5	2.92638e-71	211	3221
GO:0005576	extracellular region	Component	Q8W453	comp38320_c0_seq1	2.92638e-71	211	3221
GO:0005576	extracellular region	Component	O64495	comp33987_c0_seq1	2.92638e-71	211	3221
GO:0005576	extracellular region	Component	Q9SCV9	comp231_c0_seq2	2.92638e-71	211	3221
GO:0005576	extracellular region	Component	Q9FMR0	comp16677_c0_seq1	2.92638e-71	211	3221
GO:0005576	extracellular region	Component	Q9SVU5	comp56219_c0_seq1	2.92638e-71	211	3221
GO:0005576	extracellular region	Component	Q9STM6	comp19359_c0_seq2	2.92638e-71	211	3221
GO:0005576	extracellular region	Component	Q94F40	comp16712_c0_seq2	2.92638e-71	211	3221
GO:0005576	extracellular region	Component	O65351	comp5_c0_seq1	2.92638e-71	211	3221
GO:0005576	extracellular region	Component	Q96520	comp5784_c0_seq4	2.92638e-71	211	3221
GO:0005576	extracellular region	Component	Q9CAU0	comp8055_c0_seq4	2.92638e-71	211	3221
GO:0005576	extracellular region	Component	O65351	comp3690_c0_seq11	2.92638e-71	211	3221
GO:0005576	extracellular region	Component	Q9FFN4	comp24484_c0_seq1	2.92638e-71	211	3221
GO:0005576	extracellular region	Component	Q9LW07	comp5656_c0_seq4	2.92638e-71	211	3221
GO:0005576	extracellular region	Component	Q67YU0	comp1193_c0_seq1	2.92638e-71	211	3221
GO:0005576	extracellular region	Component	Q96520	comp19523_c0_seq7	2.92638e-71	211	3221
GO:0005576	extracellular region	Component	O65351	comp5_c0_seq1	2.92638e-71	211	3221
GO:0005576	extracellular region	Component	Q8R116	comp5475_c0_seq3	2.92638e-71	211	3221
GO:0005576	extracellular region	Component	Q56XP4	comp56008_c0_seq1	2.92638e-71	211	3221
GO:0005576	extracellular region	Component	Q43867	comp9865_c0_seq1	2.92638e-71	211	3221
GO:0005576	extracellular region	Component	Q9ZQG9	comp8965_c0_seq1	2.92638e-71	211	3221
GO:0005576	extracellular region	Component	Q9SF78	comp1696_c0_seq2	2.92638e-71	211	3221
GO:0005576	extracellular region	Component	Q9FMR0	comp16677_c0_seq1	2.92638e-71	211	3221
GO:0005576	extracellular region	Component	Q8R116	comp5475_c0_seq4	2.92638e-71	211	3221
GO:0005576	extracellular region	Component	Q8S8K6	comp8826_c0_seq1	2.92638e-71	211	3221
GO:0005576	extracellular region	Component	Q8LF99	comp25146_c0_seq1	2.92638e-71	211	3221
GO:0005576	extracellular region	Component	Q8LB81	comp35934_c0_seq1	2.92638e-71	211	3221
GO:0005576	extracellular region	Component	Q8GX69	comp16462_c0_seq1	2.92638e-71	211	3221
GO:0005576	extracellular region	Component	P46690	comp268_c1_seq2	2.92638e-71	211	3221
GO:0005576	extracellular region	Component	Q9MAJ7	comp231_c0_seq4	2.92638e-71	211	3221
GO:0005576	extracellular region	Component	Q9LQY3	comp9786_c0_seq1	2.92638e-71	211	3221
GO:0005576	extracellular region	Component	Q9FZP1	comp20750_c0_seq1	2.92638e-71	211	3221
GO:0005576	extracellular region	Component	Q9SCV9	comp231_c0_seq7	2.92638e-71	211	3221
GO:0005576	extracellular region	Component	Q6NMQ7	comp268_c1_seq1	2.92638e-71	211	3221
GO:0005576	extracellular region	Component	O65351	comp3690_c0_seq8	2.92638e-71	211	3221
GO:0005576	extracellular region	Component	Q9ZQG9	comp8965_c0_seq6	2.92638e-71	211	3221
GO:0005576	extracellular region	Component	Q9CAU3	comp19599_c0_seq1	2.92638e-71	211	3221
GO:0005576	extracellular region	Component	Q8H166	comp623_c0_seq1	2.92638e-71	211	3221
GO:0005576	extracellular region	Component	Q96520	comp5784_c0_seq6	2.92638e-71	211	3221
GO:0005576	extracellular region	Component	P82751	comp2837_c0_seq1	2.92638e-71	211	3221
GO:0005576	extracellular region	Component	Q93YW8	comp1696_c0_seq7	2.92638e-71	211	3221
GO:0005576	extracellular region	Component	Q8LB81	comp35934_c0_seq1	2.92638e-71	211	3221
GO:0005576	extracellular region	Component	O65351	comp3031_c0_seq2	2.92638e-71	211	3221
GO:0005576	extracellular region	Component	Q9SR79	comp10099_c0_seq1	2.92638e-71	211	3221
GO:0005576	extracellular region	Component	O80638	comp32190_c0_seq3	2.92638e-71	211	3221
GO:0005576	extracellular region	Component	Q9M9C5	comp11602_c0_seq2	2.92638e-71	211	3221
GO:0005576	extracellular region	Component	Q94BT2	comp7008_c0_seq5	2.92638e-71	211	3221
GO:0005576	extracellular region	Component	Q8VYZ2	comp745_c0_seq1	2.92638e-71	211	3221
GO:0005576	extracellular region	Component	Q8R116	comp5630_c0_seq1	2.92638e-71	211	3221
GO:0005576	extracellular region	Component	Q9S7Y7	comp6013_c0_seq5	2.92638e-71	211	3221
GO:0005576	extracellular region	Component	Q96520	comp5784_c0_seq7	2.92638e-71	211	3221
GO:0005576	extracellular region	Component	Q9FLC0	comp8099_c0_seq17	2.92638e-71	211	3221
GO:0005576	extracellular region	Component	Q93YW8	comp1696_c0_seq7	2.92638e-71	211	3221
GO:0005576	extracellular region	Component	Q8VYE5	comp9794_c0_seq1	2.92638e-71	211	3221
GO:0005576	extracellular region	Component	O81416	comp6619_c0_seq1	2.92638e-71	211	3221
GO:0005576	extracellular region	Component	Q67Y83	comp21604_c0_seq1	2.92638e-71	211	3221
GO:0005576	extracellular region	Component	Q9SVU5	comp56219_c0_seq1	2.92638e-71	211	3221
GO:0005576	extracellular region	Component	Q9C9Y8	comp6025_c0_seq1	2.92638e-71	211	3221
GO:0005576	extracellular region	Component	Q9STY3	comp11302_c0_seq3	2.92638e-71	211	3221
GO:0005576	extracellular region	Component	Q9SIV9	comp11574_c0_seq3	2.92638e-71	211	3221
GO:0005576	extracellular region	Component	C0LGW6	comp1401_c0_seq10	2.92638e-71	211	3221
GO:0005576	extracellular region	Component	Q42371	comp1401_c0_seq14	2.92638e-71	211	3221
GO:0005576	extracellular region	Component	Q9M8Y5	comp3680_c0_seq1	2.92638e-71	211	3221
GO:0005576	extracellular region	Component	Q9SF78	comp1696_c0_seq5	2.92638e-71	211	3221
GO:0005576	extracellular region	Component	Q9SF78	comp1696_c0_seq1	2.92638e-71	211	3221
GO:0005576	extracellular region	Component	Q96520	comp19523_c0_seq7	2.92638e-71	211	3221
GO:0005576	extracellular region	Component	Q9SGZ5	comp18182_c0_seq2	2.92638e-71	211	3221
GO:0005576	extracellular region	Component	Q2V392	comp1633_c0_seq1	2.92638e-71	211	3221
GO:0005576	extracellular region	Component	F4HWQ8	comp3552_c0_seq1	2.92638e-71	211	3221
GO:0005576	extracellular region	Component	Q9ZQA3	comp15576_c0_seq4	2.92638e-71	211	3221
GO:0005576	extracellular region	Component	Q9S7X2	comp5083_c0_seq7	2.92638e-71	211	3221
GO:0005576	extracellular region	Component	Q9S7Y7	comp6013_c0_seq15	2.92638e-71	211	3221
GO:0005576	extracellular region	Component	Q8LB81	comp3680_c0_seq2	2.92638e-71	211	3221
GO:0005576	extracellular region	Component	Q9S7Y7	comp6013_c0_seq7	2.92638e-71	211	3221
GO:0005576	extracellular region	Component	Q949Z1	comp13165_c0_seq3	2.92638e-71	211	3221
GO:0005576	extracellular region	Component	Q67YU0	comp1193_c0_seq3	2.92638e-71	211	3221
GO:0005576	extracellular region	Component	P94040	comp28556_c0_seq2	2.92638e-71	211	3221
GO:0005576	extracellular region	Component	Q43872	comp21902_c0_seq1	2.92638e-71	211	3221
GO:0005576	extracellular region	Component	Q8W3M4	comp18777_c0_seq1	2.92638e-71	211	3221
GO:0005576	extracellular region	Component	Q9FHQ1	comp40493_c0_seq1	2.92638e-71	211	3221
GO:0005576	extracellular region	Component	Q9SRM5	comp10382_c0_seq5	2.92638e-71	211	3221
GO:0005576	extracellular region	Component	Q494P0	comp21778_c0_seq9	2.92638e-71	211	3221
GO:0005576	extracellular region	Component	O64638	comp32761_c0_seq1	2.92638e-71	211	3221
GO:0005576	extracellular region	Component	Q9CAU0	comp8055_c0_seq4	2.92638e-71	211	3221
GO:0005576	extracellular region	Component	Q949Z1	comp12043_c0_seq1	2.92638e-71	211	3221
GO:0005576	extracellular region	Component	Q9SF78	comp1696_c0_seq8	2.92638e-71	211	3221
GO:0005576	extracellular region	Component	Q949Z1	comp12043_c0_seq1	2.92638e-71	211	3221
GO:0005576	extracellular region	Component	Q9ZUX1	comp8377_c0_seq1	2.92638e-71	211	3221
GO:0005576	extracellular region	Component	Q42371	comp1401_c0_seq4	2.92638e-71	211	3221
GO:0005576	extracellular region	Component	Q9LT96	comp16861_c0_seq1	2.92638e-71	211	3221
GO:0005576	extracellular region	Component	Q42059	comp3254_c0_seq4	2.92638e-71	211	3221
GO:0005576	extracellular region	Component	Q8L868	comp1651_c0_seq9	2.92638e-71	211	3221
GO:0005576	extracellular region	Component	O65351	comp3690_c0_seq8	2.92638e-71	211	3221
GO:0005576	extracellular region	Component	Q67Y83	comp21604_c0_seq1	2.92638e-71	211	3221
GO:0005576	extracellular region	Component	Q84WQ5	comp3328_c0_seq1	2.92638e-71	211	3221
GO:0005576	extracellular region	Component	Q6XBF8	comp2302_c0_seq4	2.92638e-71	211	3221
GO:0005576	extracellular region	Component	Q9LT96	comp18299_c0_seq7	2.92638e-71	211	3221
GO:0005576	extracellular region	Component	Q9SF78	comp1696_c0_seq5	2.92638e-71	211	3221
GO:0005576	extracellular region	Component	Q43872	comp21902_c0_seq1	2.92638e-71	211	3221
GO:0005576	extracellular region	Component	Q9S7Y7	comp6013_c0_seq1	2.92638e-71	211	3221
GO:0005576	extracellular region	Component	O65351	comp3031_c0_seq6	2.92638e-71	211	3221
GO:0005576	extracellular region	Component	Q9ZQA4	comp15576_c0_seq6	2.92638e-71	211	3221
GO:0005576	extracellular region	Component	Q84WQ5	comp3328_c0_seq4	2.92638e-71	211	3221
GO:0005576	extracellular region	Component	Q9LT96	comp18299_c0_seq6	2.92638e-71	211	3221
GO:0005576	extracellular region	Component	A6X935	comp7763_c0_seq7	2.92638e-71	211	3221
GO:0005576	extracellular region	Component	Q949Z1	comp12043_c0_seq4	2.92638e-71	211	3221
GO:0005576	extracellular region	Component	Q9ZQG9	comp8965_c0_seq3	2.92638e-71	211	3221
GO:0005576	extracellular region	Component	O22918	comp3008_c0_seq2	2.92638e-71	211	3221
GO:0005576	extracellular region	Component	Q9ZQG9	comp8965_c0_seq6	2.92638e-71	211	3221
GO:0005576	extracellular region	Component	Q42059	comp3254_c0_seq15	2.92638e-71	211	3221
GO:0005576	extracellular region	Component	Q2V392	comp1633_c0_seq1	2.92638e-71	211	3221
GO:0005576	extracellular region	Component	Q8LB81	comp3680_c0_seq2	2.92638e-71	211	3221
GO:0005576	extracellular region	Component	Q9LW07	comp5656_c0_seq4	2.92638e-71	211	3221
GO:0005576	extracellular region	Component	Q6NMQ7	comp268_c1_seq1	2.92638e-71	211	3221
GO:0005576	extracellular region	Component	Q9ZQA3	comp15576_c0_seq4	2.92638e-71	211	3221
GO:0005576	extracellular region	Component	Q8H129	comp745_c0_seq5	2.92638e-71	211	3221
GO:0005576	extracellular region	Component	Q944R1	comp9370_c0_seq1	2.92638e-71	211	3221
GO:0005576	extracellular region	Component	O65351	comp3690_c0_seq3	2.92638e-71	211	3221
GO:0005576	extracellular region	Component	Q8L868	comp1651_c0_seq9	2.92638e-71	211	3221
GO:0005576	extracellular region	Component	Q9FHQ1	comp47004_c0_seq1	2.92638e-71	211	3221
GO:0005576	extracellular region	Component	Q8H129	comp745_c0_seq5	2.92638e-71	211	3221
GO:0005576	extracellular region	Component	Q9C7Z9	comp8055_c0_seq3	2.92638e-71	211	3221
GO:0005576	extracellular region	Component	Q38909	comp310_c0_seq1	2.92638e-71	211	3221
GO:0005576	extracellular region	Component	P46690	comp268_c1_seq2	2.92638e-71	211	3221
GO:0005576	extracellular region	Component	P82727	comp7435_c0_seq1	2.92638e-71	211	3221
GO:0005576	extracellular region	Component	Q9C554	comp3881_c0_seq1	2.92638e-71	211	3221
GO:0005576	extracellular region	Component	Q67XZ3	comp18525_c0_seq1	2.92638e-71	211	3221
GO:0005576	extracellular region	Component	C0LGW6	comp1401_c0_seq11	2.92638e-71	211	3221
GO:0005576	extracellular region	Component	Q9FLN0	comp37156_c0_seq1	2.92638e-71	211	3221
GO:0005576	extracellular region	Component	Q94BT2	comp7008_c0_seq3	2.92638e-71	211	3221
GO:0005576	extracellular region	Component	O65351	comp1192_c0_seq3	2.92638e-71	211	3221
GO:0005576	extracellular region	Component	Q9FXJ1	comp33578_c0_seq1	2.92638e-71	211	3221
GO:0005576	extracellular region	Component	Q9SZH2	comp3021_c0_seq1	2.92638e-71	211	3221
GO:0005576	extracellular region	Component	Q9STY3	comp11302_c0_seq3	2.92638e-71	211	3221
GO:0005576	extracellular region	Component	Q3EBM5	comp2302_c0_seq2	2.92638e-71	211	3221
GO:0005576	extracellular region	Component	Q9LS40	comp1816_c0_seq1	2.92638e-71	211	3221
GO:0005576	extracellular region	Component	Q949Z1	comp13165_c0_seq1	2.92638e-71	211	3221
GO:0005576	extracellular region	Component	O80690	comp7010_c0_seq8	2.92638e-71	211	3221
GO:0005576	extracellular region	Component	Q8S8N6	comp2549_c0_seq1	2.92638e-71	211	3221
GO:0005576	extracellular region	Component	Q9ZQA4	comp15576_c0_seq2	2.92638e-71	211	3221
GO:0005576	extracellular region	Component	Q8S8N6	comp2549_c0_seq1	2.92638e-71	211	3221
GO:0005576	extracellular region	Component	Q9SCW1	comp14_c1_seq23	2.92638e-71	211	3221
GO:0005576	extracellular region	Component	Q9M0C2	comp23441_c0_seq2	2.92638e-71	211	3221
GO:0005576	extracellular region	Component	P32826	comp40_c0_seq3	2.92638e-71	211	3221
GO:0005576	extracellular region	Component	Q949Z1	comp13165_c0_seq1	2.92638e-71	211	3221
GO:0005576	extracellular region	Component	Q9LT96	comp18299_c0_seq2	2.92638e-71	211	3221
GO:0005576	extracellular region	Component	Q8H129	comp4446_c0_seq2	2.92638e-71	211	3221
GO:0005576	extracellular region	Component	Q9S7Y7	comp6013_c0_seq8	2.92638e-71	211	3221
GO:0005576	extracellular region	Component	O65351	comp3690_c0_seq6	2.92638e-71	211	3221
GO:0005576	extracellular region	Component	O65351	comp3690_c0_seq12	2.92638e-71	211	3221
GO:0005576	extracellular region	Component	Q42059	comp3254_c0_seq4	2.92638e-71	211	3221
GO:0005576	extracellular region	Component	Q949Z1	comp12043_c0_seq2	2.92638e-71	211	3221
GO:0005576	extracellular region	Component	Q9FLW2	comp28859_c0_seq2	2.92638e-71	211	3221
GO:0005576	extracellular region	Component	P0C5E2	comp14487_c0_seq1	2.92638e-71	211	3221
GO:0005576	extracellular region	Component	Q494P0	comp21778_c0_seq8	2.92638e-71	211	3221
GO:0005576	extracellular region	Component	Q9ZUK6	comp2891_c0_seq3	2.92638e-71	211	3221
GO:0005576	extracellular region	Component	Q9FJ40	comp22195_c0_seq2	2.92638e-71	211	3221
GO:0005576	extracellular region	Component	Q9SF78	comp1696_c0_seq2	2.92638e-71	211	3221
GO:0005576	extracellular region	Component	Q67YU0	comp1193_c0_seq1	2.92638e-71	211	3221
GO:0005576	extracellular region	Component	Q9LLL8	comp3690_c0_seq1	2.92638e-71	211	3221
GO:0005576	extracellular region	Component	Q9CAU1	comp19599_c0_seq6	2.92638e-71	211	3221
GO:0005576	extracellular region	Component	Q9SF78	comp1696_c0_seq1	2.92638e-71	211	3221
GO:0005576	extracellular region	Component	Q940Q1	comp11540_c0_seq1	2.92638e-71	211	3221
GO:0005576	extracellular region	Component	O65351	comp3690_c0_seq7	2.92638e-71	211	3221
GO:0005576	extracellular region	Component	Q9ZQA3	comp15576_c0_seq3	2.92638e-71	211	3221
GO:0005576	extracellular region	Component	O80823	comp18776_c0_seq10	2.92638e-71	211	3221
GO:0005576	extracellular region	Component	Q9SF78	comp1696_c0_seq8	2.92638e-71	211	3221
GO:0005576	extracellular region	Component	O65351	comp8194_c0_seq3	2.92638e-71	211	3221
GO:0005576	extracellular region	Component	O65351	comp3690_c0_seq5	2.92638e-71	211	3221
GO:0005576	extracellular region	Component	O64638	comp32106_c0_seq1	2.92638e-71	211	3221
GO:0005576	extracellular region	Component	Q9LT96	comp18299_c0_seq8	2.92638e-71	211	3221
GO:0005576	extracellular region	Component	Q9FJ45	comp19359_c0_seq1	2.92638e-71	211	3221
GO:0005576	extracellular region	Component	Q9FXJ1	comp33578_c0_seq1	2.92638e-71	211	3221
GO:0005576	extracellular region	Component	Q9ZQA3	comp15576_c0_seq3	2.92638e-71	211	3221
GO:0005576	extracellular region	Component	Q494P0	comp21778_c0_seq4	2.92638e-71	211	3221
GO:0005576	extracellular region	Component	O65351	comp3031_c0_seq9	2.92638e-71	211	3221
GO:0005576	extracellular region	Component	Q84WQ5	comp3328_c0_seq2	2.92638e-71	211	3221
GO:0005576	extracellular region	Component	Q93ZQ3	comp21577_c0_seq6	2.92638e-71	211	3221
GO:0005576	extracellular region	Component	Q9M8Y5	comp3680_c0_seq1	2.92638e-71	211	3221
GO:0005576	extracellular region	Component	Q96520	comp19523_c0_seq1	2.92638e-71	211	3221
GO:0005576	extracellular region	Component	Q9M9C5	comp11602_c0_seq1	2.92638e-71	211	3221
GO:0005576	extracellular region	Component	Q9LZD3	comp3779_c0_seq15	2.92638e-71	211	3221
GO:0005576	extracellular region	Component	Q39176	comp4087_c0_seq1	2.92638e-71	211	3221
GO:0005576	extracellular region	Component	P32826	comp40_c0_seq3	2.92638e-71	211	3221
GO:0005576	extracellular region	Component	Q9ZQG9	comp8965_c0_seq3	2.92638e-71	211	3221
GO:0005576	extracellular region	Component	Q96520	comp19523_c0_seq1	2.92638e-71	211	3221
GO:0005576	extracellular region	Component	O64636	comp22128_c0_seq8	2.92638e-71	211	3221
GO:0005576	extracellular region	Component	Q9FHQ1	comp40493_c0_seq1	2.92638e-71	211	3221
GO:0005576	extracellular region	Component	Q9FJ40	comp22195_c0_seq1	2.92638e-71	211	3221
GO:0005576	extracellular region	Component	Q9SIV9	comp11574_c0_seq3	2.92638e-71	211	3221
GO:0005576	extracellular region	Component	Q9M0C2	comp23441_c0_seq2	2.92638e-71	211	3221
GO:0005576	extracellular region	Component	Q949Z1	comp12043_c0_seq2	2.92638e-71	211	3221
GO:0005576	extracellular region	Component	Q94BT2	comp8360_c0_seq4	2.92638e-71	211	3221
GO:0005576	extracellular region	Component	Q8RXT9	comp23287_c0_seq1	2.92638e-71	211	3221
GO:0005576	extracellular region	Component	Q39176	comp4087_c0_seq1	2.92638e-71	211	3221
GO:0005576	extracellular region	Component	Q9ZQA3	comp15576_c0_seq5	2.92638e-71	211	3221
GO:0005576	extracellular region	Component	Q8H129	comp4446_c0_seq2	2.92638e-71	211	3221
GO:0005576	extracellular region	Component	Q8VYT3	comp7797_c0_seq8	2.92638e-71	211	3221
GO:0005576	extracellular region	Component	Q949Z1	comp13165_c0_seq3	2.92638e-71	211	3221
GO:0005576	extracellular region	Component	Q84WQ5	comp3328_c0_seq6	2.92638e-71	211	3221
GO:0005576	extracellular region	Component	Q9S7Y7	comp6013_c0_seq3	2.92638e-71	211	3221
GO:0005576	extracellular region	Component	Q84WQ5	comp3328_c0_seq3	2.92638e-71	211	3221
GO:0005576	extracellular region	Component	Q949P1	comp36418_c0_seq1	2.92638e-71	211	3221
GO:0005576	extracellular region	Component	Q9FJ40	comp22195_c0_seq1	2.92638e-71	211	3221
GO:0005576	extracellular region	Component	O65351	comp5_c0_seq2	2.92638e-71	211	3221
GO:0005576	extracellular region	Component	Q4PSQ5	comp3544_c0_seq3	2.92638e-71	211	3221
GO:0005576	extracellular region	Component	Q94F40	comp16712_c0_seq2	2.92638e-71	211	3221
GO:0005576	extracellular region	Component	Q9LTS3	comp820_c0_seq3	2.92638e-71	211	3221
GO:0005576	extracellular region	Component	Q9M8Y5	comp48455_c0_seq1	2.92638e-71	211	3221
GO:0005576	extracellular region	Component	Q67Y83	comp23951_c0_seq1	2.92638e-71	211	3221
GO:0005576	extracellular region	Component	Q9M8Y5	comp48455_c0_seq1	2.92638e-71	211	3221
GO:0005576	extracellular region	Component	Q67YU0	comp1193_c0_seq3	2.92638e-71	211	3221
GO:0005576	extracellular region	Component	Q9LIB9	comp3965_c0_seq3	2.92638e-71	211	3221
GO:0005576	extracellular region	Component	F4IWA8	comp2822_c0_seq8	2.92638e-71	211	3221
GO:0005576	extracellular region	Component	Q41916	comp44758_c0_seq1	2.92638e-71	211	3221
GO:0005576	extracellular region	Component	Q8VYZ2	comp4446_c0_seq1	2.92638e-71	211	3221
GO:0005576	extracellular region	Component	Q9FFB0	comp3149_c0_seq1	2.92638e-71	211	3221
GO:0005576	extracellular region	Component	Q9ZQG9	comp8965_c0_seq1	2.92638e-71	211	3221
GO:0005576	extracellular region	Component	O65351	comp3031_c0_seq6	2.92638e-71	211	3221
GO:0005576	extracellular region	Component	Q9S7Y7	comp9708_c0_seq2	2.92638e-71	211	3221
GO:0005576	extracellular region	Component	Q8RXT9	comp23287_c0_seq1	2.92638e-71	211	3221
GO:0005576	extracellular region	Component	Q93ZS4	comp9005_c0_seq9	2.92638e-71	211	3221
GO:0005576	extracellular region	Component	Q67Y83	comp23951_c0_seq1	2.92638e-71	211	3221
GO:0005576	extracellular region	Component	O64811	comp19599_c0_seq2	2.92638e-71	211	3221
GO:0005576	extracellular region	Component	Q9FJ40	comp22195_c0_seq2	2.92638e-71	211	3221
GO:0005576	extracellular region	Component	Q42371	comp1401_c0_seq3	2.92638e-71	211	3221
GO:0005576	extracellular region	Component	Q9LV33	comp5341_c0_seq1	2.92638e-71	211	3221
GO:0005576	extracellular region	Component	O65351	comp8194_c0_seq3	2.92638e-71	211	3221
GO:0005576	extracellular region	Component	Q9FFB0	comp3149_c0_seq1	2.92638e-71	211	3221
GO:0005576	extracellular region	Component	Q4PSQ5	comp3544_c0_seq3	2.92638e-71	211	3221
GO:0005576	extracellular region	Component	Q96520	comp5784_c0_seq8	2.92638e-71	211	3221
GO:0005576	extracellular region	Component	Q9LLL8	comp3031_c0_seq5	2.92638e-71	211	3221
GO:0005576	extracellular region	Component	Q41916	comp5086_c0_seq1	2.92638e-71	211	3221
GO:0005576	extracellular region	Component	Q8VYZ2	comp4446_c0_seq1	2.92638e-71	211	3221
GO:0005576	extracellular region	Component	Q84WQ5	comp3328_c0_seq7	2.92638e-71	211	3221
GO:0005576	extracellular region	Component	Q9C554	comp3881_c0_seq1	2.92638e-71	211	3221
GO:0005576	extracellular region	Component	O64811	comp19599_c0_seq2	2.92638e-71	211	3221
GO:0005576	extracellular region	Component	Q8VYZ2	comp745_c0_seq1	2.92638e-71	211	3221
GO:0005576	extracellular region	Component	Q96520	comp5784_c0_seq4	2.92638e-71	211	3221
GO:0005576	extracellular region	Component	O64495	comp5_c0_seq3	2.92638e-71	211	3221
GO:0005576	extracellular region	Component	Q9CAU1	comp19599_c0_seq6	2.92638e-71	211	3221
GO:0005576	extracellular region	Component	Q9LT96	comp18299_c0_seq3	2.92638e-71	211	3221
GO:0005576	extracellular region	Component	Q9SCW1	comp14_c1_seq9	2.92638e-71	211	3221
GO:0005576	extracellular region	Component	O64495	comp5_c0_seq7	2.92638e-71	211	3221
GO:0005576	extracellular region	Component	Q9S7Y7	comp9708_c0_seq1	2.92638e-71	211	3221
GO:0005576	extracellular region	Component	Q41916	comp5086_c0_seq1	2.92638e-71	211	3221
GO:0005576	extracellular region	Component	Q6XBF8	comp2302_c0_seq3	2.92638e-71	211	3221
GO:0005576	extracellular region	Component	O65351	comp3690_c0_seq3	2.92638e-71	211	3221
GO:0005576	extracellular region	Component	O65351	comp3690_c0_seq7	2.92638e-71	211	3221
GO:0005576	extracellular region	Component	Q93ZQ3	comp21577_c0_seq7	2.92638e-71	211	3221
GO:0005576	extracellular region	Component	Q9SF78	comp1696_c0_seq3	2.92638e-71	211	3221
GO:0005576	extracellular region	Component	Q6XBF8	comp2302_c0_seq1	2.92638e-71	211	3221
GO:0005576	extracellular region	Component	Q9SF78	comp1696_c0_seq3	2.92638e-71	211	3221
GO:0005576	extracellular region	Component	Q96520	comp5784_c0_seq7	2.92638e-71	211	3221
GO:0005576	extracellular region	Component	Q9SF78	comp1696_c0_seq6	2.92638e-71	211	3221
GO:0005576	extracellular region	Component	Q9SF78	comp1696_c0_seq6	2.92638e-71	211	3221
GO:0005576	extracellular region	Component	F4IWA8	comp2822_c0_seq7	2.92638e-71	211	3221
GO:0005618	cell wall	Component	Q4PSQ5	comp3544_c0_seq3	4.00793e-34	84	1078
GO:0005618	cell wall	Component	Q8LER3	comp24920_c0_seq1	4.00793e-34	84	1078
GO:0005618	cell wall	Component	O65351	comp5_c0_seq2	4.00793e-34	84	1078
GO:0005618	cell wall	Component	F4J6T7	comp6013_c0_seq17	4.00793e-34	84	1078
GO:0005618	cell wall	Component	Q949Z1	comp12043_c0_seq2	4.00793e-34	84	1078
GO:0005618	cell wall	Component	Q9SIV9	comp11574_c0_seq3	4.00793e-34	84	1078
GO:0005618	cell wall	Component	Q9ZQA3	comp15576_c0_seq4	4.00793e-34	84	1078
GO:0005618	cell wall	Component	Q9FLC0	comp8099_c0_seq17	4.00793e-34	84	1078
GO:0005618	cell wall	Component	O65351	comp3690_c0_seq3	4.00793e-34	84	1078
GO:0005618	cell wall	Component	Q8W4S6	comp3965_c0_seq4	4.00793e-34	84	1078
GO:0005618	cell wall	Component	O65351	comp3690_c0_seq8	4.00793e-34	84	1078
GO:0005618	cell wall	Component	Q9SCW1	comp14_c1_seq1	4.00793e-34	84	1078
GO:0005618	cell wall	Component	O65351	comp3031_c0_seq9	4.00793e-34	84	1078
GO:0005618	cell wall	Component	Q9ZQG9	comp8965_c0_seq1	4.00793e-34	84	1078
GO:0005618	cell wall	Component	Q9LLL8	comp3031_c0_seq5	4.00793e-34	84	1078
GO:0005618	cell wall	Component	Q9S7Y7	comp6013_c0_seq15	4.00793e-34	84	1078
GO:0005618	cell wall	Component	O65351	comp5_c0_seq1	4.00793e-34	84	1078
GO:0005618	cell wall	Component	Q9FFN4	comp24484_c0_seq1	4.00793e-34	84	1078
GO:0005618	cell wall	Component	Q9ZQA4	comp15576_c0_seq6	4.00793e-34	84	1078
GO:0005618	cell wall	Component	Q9SYT0	comp2003_c0_seq1	4.00793e-34	84	1078
GO:0005618	cell wall	Component	Q9S7Y7	comp9708_c0_seq2	4.00793e-34	84	1078
GO:0005618	cell wall	Component	Q8GX69	comp16462_c0_seq1	4.00793e-34	84	1078
GO:0005618	cell wall	Component	O65351	comp3690_c0_seq5	4.00793e-34	84	1078
GO:0005618	cell wall	Component	P53492	comp6155_c0_seq1	4.00793e-34	84	1078
GO:0005618	cell wall	Component	Q9ZQA3	comp15576_c0_seq5	4.00793e-34	84	1078
GO:0005618	cell wall	Component	Q9SGZ5	comp18182_c0_seq2	4.00793e-34	84	1078
GO:0005618	cell wall	Component	O65351	comp3031_c0_seq2	4.00793e-34	84	1078
GO:0005618	cell wall	Component	Q9S7Y7	comp6013_c0_seq1	4.00793e-34	84	1078
GO:0005618	cell wall	Component	Q9ZQA4	comp15576_c0_seq2	4.00793e-34	84	1078
GO:0005618	cell wall	Component	Q9S7Y7	comp6013_c0_seq3	4.00793e-34	84	1078
GO:0005618	cell wall	Component	Q41951	comp2107_c0_seq1	4.00793e-34	84	1078
GO:0005618	cell wall	Component	Q38909	comp310_c0_seq1	4.00793e-34	84	1078
GO:0005618	cell wall	Component	O65351	comp1192_c0_seq3	4.00793e-34	84	1078
GO:0005618	cell wall	Component	Q9SGZ5	comp18182_c0_seq1	4.00793e-34	84	1078
GO:0005618	cell wall	Component	Q67XZ3	comp18525_c0_seq1	4.00793e-34	84	1078
GO:0005618	cell wall	Component	Q9SCW1	comp14_c1_seq23	4.00793e-34	84	1078
GO:0005618	cell wall	Component	Q9S7Y7	comp9708_c0_seq1	4.00793e-34	84	1078
GO:0005618	cell wall	Component	Q8LF99	comp25146_c0_seq1	4.00793e-34	84	1078
GO:0005618	cell wall	Component	Q9S7Y7	comp6013_c0_seq7	4.00793e-34	84	1078
GO:0005618	cell wall	Component	Q949Z1	comp13165_c0_seq3	4.00793e-34	84	1078
GO:0005618	cell wall	Component	P29513	comp46_c0_seq16	4.00793e-34	84	1078
GO:0005618	cell wall	Component	O65351	comp8194_c0_seq3	4.00793e-34	84	1078
GO:0005618	cell wall	Component	O65351	comp3031_c0_seq6	4.00793e-34	84	1078
GO:0005618	cell wall	Component	O65351	comp3690_c0_seq11	4.00793e-34	84	1078
GO:0005618	cell wall	Component	Q41916	comp44758_c0_seq1	4.00793e-34	84	1078
GO:0005618	cell wall	Component	Q9ZQG9	comp8965_c0_seq3	4.00793e-34	84	1078
GO:0005618	cell wall	Component	Q8VYE5	comp9794_c0_seq1	4.00793e-34	84	1078
GO:0005618	cell wall	Component	Q96520	comp5784_c0_seq7	4.00793e-34	84	1078
GO:0005618	cell wall	Component	O64495	comp33987_c0_seq1	4.00793e-34	84	1078
GO:0005618	cell wall	Component	Q96520	comp19523_c0_seq1	4.00793e-34	84	1078
GO:0005618	cell wall	Component	Q9S7Y7	comp6013_c0_seq8	4.00793e-34	84	1078
GO:0005618	cell wall	Component	O64495	comp5_c0_seq3	4.00793e-34	84	1078
GO:0005618	cell wall	Component	O65351	comp3690_c0_seq4	4.00793e-34	84	1078
GO:0005618	cell wall	Component	Q9SCV9	comp231_c0_seq7	4.00793e-34	84	1078
GO:0005618	cell wall	Component	Q9ZQG9	comp8965_c0_seq6	4.00793e-34	84	1078
GO:0005618	cell wall	Component	O64495	comp5_c0_seq7	4.00793e-34	84	1078
GO:0005618	cell wall	Component	Q9S7Y7	comp6013_c0_seq5	4.00793e-34	84	1078
GO:0005618	cell wall	Component	O65351	comp3690_c0_seq6	4.00793e-34	84	1078
GO:0005618	cell wall	Component	Q96520	comp19523_c0_seq7	4.00793e-34	84	1078
GO:0005618	cell wall	Component	Q9MAJ7	comp231_c0_seq4	4.00793e-34	84	1078
GO:0005618	cell wall	Component	O65351	comp3690_c0_seq12	4.00793e-34	84	1078
GO:0005618	cell wall	Component	Q9SCV9	comp231_c0_seq2	4.00793e-34	84	1078
GO:0005618	cell wall	Component	Q949Z1	comp13165_c0_seq1	4.00793e-34	84	1078
GO:0005618	cell wall	Component	Q8L868	comp1651_c0_seq9	4.00793e-34	84	1078
GO:0005618	cell wall	Component	Q96520	comp5784_c0_seq4	4.00793e-34	84	1078
GO:0005618	cell wall	Component	Q9LZD3	comp3779_c0_seq15	4.00793e-34	84	1078
GO:0005618	cell wall	Component	Q96520	comp5784_c0_seq6	4.00793e-34	84	1078
GO:0005618	cell wall	Component	Q43867	comp9865_c0_seq1	4.00793e-34	84	1078
GO:0005618	cell wall	Component	Q9LV33	comp5341_c0_seq1	4.00793e-34	84	1078
GO:0005618	cell wall	Component	O64495	comp5_c0_seq5	4.00793e-34	84	1078
GO:0005618	cell wall	Component	O65351	comp3690_c0_seq7	4.00793e-34	84	1078
GO:0005618	cell wall	Component	Q9STY3	comp11302_c0_seq3	4.00793e-34	84	1078
GO:0005618	cell wall	Component	Q9LLL8	comp3690_c0_seq1	4.00793e-34	84	1078
GO:0005618	cell wall	Component	Q43866	comp3965_c0_seq1	4.00793e-34	84	1078
GO:0005618	cell wall	Component	F4HWQ8	comp3552_c0_seq1	4.00793e-34	84	1078
GO:0005618	cell wall	Component	Q9ZQA3	comp15576_c0_seq3	4.00793e-34	84	1078
GO:0005618	cell wall	Component	Q9SCW1	comp14_c1_seq9	4.00793e-34	84	1078
GO:0005618	cell wall	Component	Q949Z1	comp12043_c0_seq1	4.00793e-34	84	1078
GO:0005618	cell wall	Component	Q9M5J8	comp20552_c0_seq2	4.00793e-34	84	1078
GO:0005618	cell wall	Component	Q949Z1	comp12043_c0_seq4	4.00793e-34	84	1078
GO:0005618	cell wall	Component	Q41916	comp5086_c0_seq1	4.00793e-34	84	1078
GO:0005618	cell wall	Component	Q94F40	comp16712_c0_seq2	4.00793e-34	84	1078
GO:0005618	cell wall	Component	Q96520	comp5784_c0_seq8	4.00793e-34	84	1078
GO:0005618	cell wall	Component	Q9C554	comp3881_c0_seq1	4.00793e-34	84	1078
GO:0005770	late endosome	Component	Q9FFR9	comp14609_c0_seq2	9.19515e-06	11	139
GO:0005770	late endosome	Component	Q9SUQ7	comp14609_c0_seq6	9.19515e-06	11	139
GO:0005770	late endosome	Component	Q9FFR9	comp14609_c0_seq1	9.19515e-06	11	139
GO:0005770	late endosome	Component	Q9FFR9	comp14609_c0_seq10	9.19515e-06	11	139
GO:0005770	late endosome	Component	Q9FFR9	comp14609_c0_seq7	9.19515e-06	11	139
GO:0005770	late endosome	Component	Q9SUQ7	comp14609_c0_seq4	9.19515e-06	11	139
GO:0005770	late endosome	Component	Q9SUQ7	comp14609_c0_seq12	9.19515e-06	11	139
GO:0005770	late endosome	Component	Q9SUQ7	comp14609_c0_seq9	9.19515e-06	11	139
GO:0005770	late endosome	Component	Q9FFR9	comp14609_c0_seq5	9.19515e-06	11	139
GO:0005770	late endosome	Component	Q9FFR9	comp14609_c0_seq13	9.19515e-06	11	139
GO:0005770	late endosome	Component	Q9FFR9	comp14609_c0_seq8	9.19515e-06	11	139
GO:0005773	vacuole	Component	Q8H129	comp745_c0_seq5	4.67269e-12	57	1345
GO:0005773	vacuole	Component	F4HWQ8	comp3552_c0_seq1	4.67269e-12	57	1345
GO:0005773	vacuole	Component	Q8H129	comp4446_c0_seq2	4.67269e-12	57	1345
GO:0005773	vacuole	Component	Q41951	comp2107_c0_seq1	4.67269e-12	57	1345
GO:0005773	vacuole	Component	Q39131	comp1782_c0_seq1	4.67269e-12	57	1345
GO:0005773	vacuole	Component	P32826	comp40_c0_seq3	4.67269e-12	57	1345
GO:0005773	vacuole	Component	Q96262	comp17094_c0_seq3	4.67269e-12	57	1345
GO:0005773	vacuole	Component	Q944A7	comp9178_c0_seq4	4.67269e-12	57	1345
GO:0005773	vacuole	Component	Q96520	comp19523_c0_seq1	4.67269e-12	57	1345
GO:0005773	vacuole	Component	Q8GTY0	comp1448_c0_seq6	4.67269e-12	57	1345
GO:0005773	vacuole	Component	Q8GTY0	comp1448_c0_seq6	4.67269e-12	57	1345
GO:0005773	vacuole	Component	Q9SCW1	comp14_c1_seq23	4.67269e-12	57	1345
GO:0005773	vacuole	Component	Q9SVG4	comp65984_c0_seq1	4.67269e-12	57	1345
GO:0005773	vacuole	Component	Q9ZVX8	comp11056_c0_seq1	4.67269e-12	57	1345
GO:0005773	vacuole	Component	Q944A7	comp4851_c0_seq2	4.67269e-12	57	1345
GO:0005773	vacuole	Component	Q96520	comp19523_c0_seq7	4.67269e-12	57	1345
GO:0005773	vacuole	Component	Q9SCW1	comp14_c1_seq1	4.67269e-12	57	1345
GO:0005773	vacuole	Component	Q8LPQ8	comp24829_c0_seq1	4.67269e-12	57	1345
GO:0005773	vacuole	Component	Q9C857	comp1977_c0_seq2	4.67269e-12	57	1345
GO:0005773	vacuole	Component	Q8GX69	comp16462_c0_seq1	4.67269e-12	57	1345
GO:0005773	vacuole	Component	Q39131	comp1782_c0_seq2	4.67269e-12	57	1345
GO:0005773	vacuole	Component	Q96303	comp21778_c0_seq10	4.67269e-12	57	1345
GO:0005773	vacuole	Component	Q7XJJ7	comp14624_c0_seq3	4.67269e-12	57	1345
GO:0005773	vacuole	Component	P25818	comp1457_c0_seq1	4.67269e-12	57	1345
GO:0005773	vacuole	Component	Q93Z81	comp14979_c0_seq2	4.67269e-12	57	1345
GO:0005773	vacuole	Component	Q67XZ3	comp18525_c0_seq1	4.67269e-12	57	1345
GO:0005773	vacuole	Component	Q9LJX4	comp15868_c0_seq3	4.67269e-12	57	1345
GO:0005773	vacuole	Component	Q8S8N6	comp2549_c0_seq1	4.67269e-12	57	1345
GO:0005773	vacuole	Component	Q8LG88	comp9350_c0_seq2	4.67269e-12	57	1345
GO:0005773	vacuole	Component	Q944A7	comp9178_c0_seq1	4.67269e-12	57	1345
GO:0005773	vacuole	Component	Q9ZT63	comp6333_c0_seq1	4.67269e-12	57	1345
GO:0005773	vacuole	Component	Q96262	comp17094_c0_seq1	4.67269e-12	57	1345
GO:0005773	vacuole	Component	Q9SCV9	comp231_c0_seq7	4.67269e-12	57	1345
GO:0005773	vacuole	Component	Q9FFN4	comp24484_c0_seq1	4.67269e-12	57	1345
GO:0005773	vacuole	Component	Q9ZT63	comp6333_c0_seq2	4.67269e-12	57	1345
GO:0005773	vacuole	Component	Q42564	comp848_c0_seq14	4.67269e-12	57	1345
GO:0005773	vacuole	Component	Q9LTS3	comp820_c0_seq3	4.67269e-12	57	1345
GO:0005773	vacuole	Component	Q96520	comp5784_c0_seq4	4.67269e-12	57	1345
GO:0005773	vacuole	Component	Q42564	comp848_c0_seq8	4.67269e-12	57	1345
GO:0005773	vacuole	Component	Q9MAJ7	comp231_c0_seq4	4.67269e-12	57	1345
GO:0005773	vacuole	Component	Q7XJJ7	comp10470_c0_seq1	4.67269e-12	57	1345
GO:0005773	vacuole	Component	Q8H166	comp623_c0_seq1	4.67269e-12	57	1345
GO:0005773	vacuole	Component	P94111	comp24409_c0_seq3	4.67269e-12	57	1345
GO:0005773	vacuole	Component	Q9LJX4	comp15868_c0_seq1	4.67269e-12	57	1345
GO:0005773	vacuole	Component	Q9SYT0	comp2003_c0_seq1	4.67269e-12	57	1345
GO:0005773	vacuole	Component	Q42564	comp848_c0_seq12	4.67269e-12	57	1345
GO:0005773	vacuole	Component	Q9SVG4	comp43004_c0_seq1	4.67269e-12	57	1345
GO:0005773	vacuole	Component	Q9LZJ5	comp5027_c0_seq3	4.67269e-12	57	1345
GO:0005773	vacuole	Component	Q9SCW1	comp14_c1_seq9	4.67269e-12	57	1345
GO:0005773	vacuole	Component	O80852	comp7195_c0_seq4	4.67269e-12	57	1345
GO:0005773	vacuole	Component	Q9LRS0	comp4206_c0_seq7	4.67269e-12	57	1345
GO:0005773	vacuole	Component	Q9SCV9	comp231_c0_seq2	4.67269e-12	57	1345
GO:0005773	vacuole	Component	P93004	comp5974_c0_seq1	4.67269e-12	57	1345
GO:0005773	vacuole	Component	Q96520	comp5784_c0_seq6	4.67269e-12	57	1345
GO:0005773	vacuole	Component	Q8H166	comp623_c0_seq1	4.67269e-12	57	1345
GO:0005773	vacuole	Component	Q96520	comp5784_c0_seq8	4.67269e-12	57	1345
GO:0005773	vacuole	Component	Q9LZJ5	comp5027_c0_seq1	4.67269e-12	57	1345
GO:0005773	vacuole	Component	Q96520	comp5784_c0_seq7	4.67269e-12	57	1345
GO:0005773	vacuole	Component	Q9LZJ5	comp5027_c0_seq2	4.67269e-12	57	1345
GO:0005886	plasma membrane	Component	Q9LJX0	comp2483_c0_seq2	1.62767e-35	309	9749
GO:0005886	plasma membrane	Component	Q8H157	comp13972_c0_seq1	1.62767e-35	309	9749
GO:0005886	plasma membrane	Component	P94111	comp24409_c0_seq3	1.62767e-35	309	9749
GO:0005886	plasma membrane	Component	Q6AWX0	comp9759_c0_seq1	1.62767e-35	309	9749
GO:0005886	plasma membrane	Component	Q8W245	comp38440_c0_seq1	1.62767e-35	309	9749
GO:0005886	plasma membrane	Component	Q9M390	comp10336_c0_seq6	1.62767e-35	309	9749
GO:0005886	plasma membrane	Component	Q9SYD6	comp2516_c0_seq12	1.62767e-35	309	9749
GO:0005886	plasma membrane	Component	Q8GUH1	comp3437_c0_seq9	1.62767e-35	309	9749
GO:0005886	plasma membrane	Component	Q84MA5	comp21947_c0_seq1	1.62767e-35	309	9749
GO:0005886	plasma membrane	Component	Q8RXN0	comp25872_c0_seq1	1.62767e-35	309	9749
GO:0005886	plasma membrane	Component	Q8LPG9	comp9968_c0_seq1	1.62767e-35	309	9749
GO:0005886	plasma membrane	Component	Q9LFB8	comp18896_c0_seq1	1.62767e-35	309	9749
GO:0005886	plasma membrane	Component	Q8LFN2	comp7797_c0_seq9	1.62767e-35	309	9749
GO:0005886	plasma membrane	Component	Q8RWW0	comp6038_c0_seq9	1.62767e-35	309	9749
GO:0005886	plasma membrane	Component	Q9SL29	comp26083_c0_seq3	1.62767e-35	309	9749
GO:0005886	plasma membrane	Component	Q9LYN8	comp11879_c0_seq10	1.62767e-35	309	9749
GO:0005886	plasma membrane	Component	O80970	comp13320_c1_seq1	1.62767e-35	309	9749
GO:0005886	plasma membrane	Component	P92934	comp8240_c0_seq1	1.62767e-35	309	9749
GO:0005886	plasma membrane	Component	Q8RY65	comp2963_c0_seq1	1.62767e-35	309	9749
GO:0005886	plasma membrane	Component	Q9M390	comp10336_c0_seq6	1.62767e-35	309	9749
GO:0005886	plasma membrane	Component	Q8W4S5	comp26646_c0_seq1	1.62767e-35	309	9749
GO:0005886	plasma membrane	Component	Q9SYQ8	comp25103_c0_seq5	1.62767e-35	309	9749
GO:0005886	plasma membrane	Component	P0CI03	comp30841_c0_seq1	1.62767e-35	309	9749
GO:0005886	plasma membrane	Component	Q84MA9	comp9078_c0_seq1	1.62767e-35	309	9749
GO:0005886	plasma membrane	Component	C0LGG7	comp13689_c0_seq4	1.62767e-35	309	9749
GO:0005886	plasma membrane	Component	P92934	comp8512_c0_seq2	1.62767e-35	309	9749
GO:0005886	plasma membrane	Component	Q3EDL4	comp2963_c0_seq2	1.62767e-35	309	9749
GO:0005886	plasma membrane	Component	Q8GV43	comp11217_c0_seq1	1.62767e-35	309	9749
GO:0005886	plasma membrane	Component	Q9C6W5	comp33965_c0_seq2	1.62767e-35	309	9749
GO:0005886	plasma membrane	Component	Q8W4S5	comp26646_c0_seq1	1.62767e-35	309	9749
GO:0005886	plasma membrane	Component	Q9SJE8	comp12652_c0_seq1	1.62767e-35	309	9749
GO:0005886	plasma membrane	Component	Q8GUH1	comp3437_c0_seq9	1.62767e-35	309	9749
GO:0005886	plasma membrane	Component	Q9LJX0	comp8833_c0_seq1	1.62767e-35	309	9749
GO:0005886	plasma membrane	Component	Q9LYT3	comp22743_c0_seq1	1.62767e-35	309	9749
GO:0005886	plasma membrane	Component	Q9SIA5	comp14962_c0_seq5	1.62767e-35	309	9749
GO:0005886	plasma membrane	Component	Q9LZ20	comp17106_c0_seq1	1.62767e-35	309	9749
GO:0005886	plasma membrane	Component	Q6NQN5	comp7623_c0_seq1	1.62767e-35	309	9749
GO:0005886	plasma membrane	Component	Q8W245	comp38440_c0_seq1	1.62767e-35	309	9749
GO:0005886	plasma membrane	Component	Q9LJX0	comp2483_c0_seq4	1.62767e-35	309	9749
GO:0005886	plasma membrane	Component	Q9LZD3	comp3779_c0_seq15	1.62767e-35	309	9749
GO:0005886	plasma membrane	Component	Q9SVG4	comp65984_c0_seq1	1.62767e-35	309	9749
GO:0005886	plasma membrane	Component	Q9M390	comp10336_c0_seq10	1.62767e-35	309	9749
GO:0005886	plasma membrane	Component	Q9LYT3	comp19891_c0_seq2	1.62767e-35	309	9749
GO:0005886	plasma membrane	Component	Q9LJX0	comp2483_c0_seq17	1.62767e-35	309	9749
GO:0005886	plasma membrane	Component	Q9M390	comp10336_c0_seq10	1.62767e-35	309	9749
GO:0005886	plasma membrane	Component	Q96303	comp21778_c0_seq10	1.62767e-35	309	9749
GO:0005886	plasma membrane	Component	C0LGR3	comp22383_c0_seq2	1.62767e-35	309	9749
GO:0005886	plasma membrane	Component	Q93XX5	comp29891_c0_seq1	1.62767e-35	309	9749
GO:0005886	plasma membrane	Component	P43293	comp11259_c0_seq1	1.62767e-35	309	9749
GO:0005886	plasma membrane	Component	Q8LFN2	comp7797_c0_seq5	1.62767e-35	309	9749
GO:0005886	plasma membrane	Component	Q8RY67	comp50437_c0_seq1	1.62767e-35	309	9749
GO:0005886	plasma membrane	Component	Q8LFN2	comp7797_c0_seq1	1.62767e-35	309	9749
GO:0005886	plasma membrane	Component	Q9SX98	comp5383_c0_seq17	1.62767e-35	309	9749
GO:0005886	plasma membrane	Component	P93004	comp5974_c0_seq1	1.62767e-35	309	9749
GO:0005886	plasma membrane	Component	Q3EDL4	comp2963_c0_seq2	1.62767e-35	309	9749
GO:0005886	plasma membrane	Component	Q9SH58	comp21129_c0_seq1	1.62767e-35	309	9749
GO:0005886	plasma membrane	Component	Q8W4S5	comp29751_c0_seq1	1.62767e-35	309	9749
GO:0005886	plasma membrane	Component	Q944A7	comp9178_c0_seq4	1.62767e-35	309	9749
GO:0005886	plasma membrane	Component	Q9M390	comp10336_c0_seq12	1.62767e-35	309	9749
GO:0005886	plasma membrane	Component	Q00874	comp2214_c0_seq4	1.62767e-35	309	9749
GO:0005886	plasma membrane	Component	Q9C8M5	comp42514_c0_seq1	1.62767e-35	309	9749
GO:0005886	plasma membrane	Component	Q9LYT3	comp6189_c0_seq15	1.62767e-35	309	9749
GO:0005886	plasma membrane	Component	Q9FE20	comp6038_c0_seq18	1.62767e-35	309	9749
GO:0005886	plasma membrane	Component	Q0WVN5	comp12330_c0_seq4	1.62767e-35	309	9749
GO:0005886	plasma membrane	Component	Q8LFN2	comp7797_c0_seq5	1.62767e-35	309	9749
GO:0005886	plasma membrane	Component	Q9M2Z4	comp6379_c0_seq1	1.62767e-35	309	9749
GO:0005886	plasma membrane	Component	Q9FUQ7	comp6403_c0_seq5	1.62767e-35	309	9749
GO:0005886	plasma membrane	Component	Q9FIF0	comp6038_c0_seq29	1.62767e-35	309	9749
GO:0005886	plasma membrane	Component	Q8LFN2	comp7797_c0_seq9	1.62767e-35	309	9749
GO:0005886	plasma membrane	Component	Q9LQL2	comp8660_c0_seq1	1.62767e-35	309	9749
GO:0005886	plasma membrane	Component	Q9LK88	comp1848_c0_seq1	1.62767e-35	309	9749
GO:0005886	plasma membrane	Component	Q9LZH5	comp30606_c0_seq3	1.62767e-35	309	9749
GO:0005886	plasma membrane	Component	Q9ZQ89	comp16227_c0_seq1	1.62767e-35	309	9749
GO:0005886	plasma membrane	Component	Q9SX20	comp26321_c0_seq2	1.62767e-35	309	9749
GO:0005886	plasma membrane	Component	O65718	comp3981_c0_seq2	1.62767e-35	309	9749
GO:0005886	plasma membrane	Component	P33543	comp34657_c0_seq1	1.62767e-35	309	9749
GO:0005886	plasma membrane	Component	Q9LZD3	comp3779_c0_seq15	1.62767e-35	309	9749
GO:0005886	plasma membrane	Component	Q9SL29	comp26083_c0_seq1	1.62767e-35	309	9749
GO:0005886	plasma membrane	Component	Q944A7	comp9178_c0_seq1	1.62767e-35	309	9749
GO:0005886	plasma membrane	Component	Q9LQQ8	comp6038_c0_seq13	1.62767e-35	309	9749
GO:0005886	plasma membrane	Component	Q9SXB0	comp33207_c0_seq2	1.62767e-35	309	9749
GO:0005886	plasma membrane	Component	P92934	comp4969_c0_seq5	1.62767e-35	309	9749
GO:0005886	plasma membrane	Component	O81223	comp6403_c0_seq3	1.62767e-35	309	9749
GO:0005886	plasma membrane	Component	Q96262	comp17094_c0_seq1	1.62767e-35	309	9749
GO:0005886	plasma membrane	Component	O81223	comp6403_c0_seq1	1.62767e-35	309	9749
GO:0005886	plasma membrane	Component	Q7XJJ7	comp10470_c0_seq1	1.62767e-35	309	9749
GO:0005886	plasma membrane	Component	Q8VZG8	comp25710_c0_seq5	1.62767e-35	309	9749
GO:0005886	plasma membrane	Component	F4JLK2	comp18537_c0_seq1	1.62767e-35	309	9749
GO:0005886	plasma membrane	Component	Q9SIA5	comp14962_c0_seq5	1.62767e-35	309	9749
GO:0005886	plasma membrane	Component	Q9M390	comp39536_c0_seq1	1.62767e-35	309	9749
GO:0005886	plasma membrane	Component	C0LGR3	comp22383_c0_seq1	1.62767e-35	309	9749
GO:0005886	plasma membrane	Component	Q9LYX1	comp2963_c0_seq7	1.62767e-35	309	9749
GO:0005886	plasma membrane	Component	Q9M390	comp39536_c0_seq1	1.62767e-35	309	9749
GO:0005886	plasma membrane	Component	Q9SYD6	comp2516_c0_seq9	1.62767e-35	309	9749
GO:0005886	plasma membrane	Component	Q9SZN7	comp19186_c0_seq1	1.62767e-35	309	9749
GO:0005886	plasma membrane	Component	Q9LJX0	comp2483_c0_seq12	1.62767e-35	309	9749
GO:0005886	plasma membrane	Component	Q9SA25	comp48508_c0_seq1	1.62767e-35	309	9749
GO:0005886	plasma membrane	Component	C0LGG7	comp13689_c0_seq4	1.62767e-35	309	9749
GO:0005886	plasma membrane	Component	Q96262	comp17094_c0_seq3	1.62767e-35	309	9749
GO:0005886	plasma membrane	Component	Q8VY13	comp20406_c0_seq1	1.62767e-35	309	9749
GO:0005886	plasma membrane	Component	Q8GTY0	comp1448_c0_seq6	1.62767e-35	309	9749
GO:0005886	plasma membrane	Component	P92934	comp8512_c0_seq2	1.62767e-35	309	9749
GO:0005886	plasma membrane	Component	Q8VZ80	comp17601_c0_seq5	1.62767e-35	309	9749
GO:0005886	plasma membrane	Component	Q9LQQ8	comp6038_c0_seq20	1.62767e-35	309	9749
GO:0005886	plasma membrane	Component	Q9LYT3	comp24082_c0_seq1	1.62767e-35	309	9749
GO:0005886	plasma membrane	Component	Q9M0Y1	comp15005_c0_seq8	1.62767e-35	309	9749
GO:0005886	plasma membrane	Component	P0C5E2	comp14487_c0_seq1	1.62767e-35	309	9749
GO:0005886	plasma membrane	Component	Q944A7	comp4851_c0_seq2	1.62767e-35	309	9749
GO:0005886	plasma membrane	Component	Q9LYX1	comp2963_c0_seq7	1.62767e-35	309	9749
GO:0005886	plasma membrane	Component	Q93XX5	comp29891_c0_seq1	1.62767e-35	309	9749
GO:0005886	plasma membrane	Component	O80852	comp7195_c0_seq4	1.62767e-35	309	9749
GO:0005886	plasma membrane	Component	Q93Z04	comp32424_c0_seq1	1.62767e-35	309	9749
GO:0005886	plasma membrane	Component	P92934	comp42469_c0_seq1	1.62767e-35	309	9749
GO:0005886	plasma membrane	Component	Q00874	comp2214_c0_seq10	1.62767e-35	309	9749
GO:0005886	plasma membrane	Component	Q39131	comp1782_c0_seq1	1.62767e-35	309	9749
GO:0005886	plasma membrane	Component	P42785	comp12508_c0_seq1	1.62767e-35	309	9749
GO:0005886	plasma membrane	Component	Q00874	comp2214_c0_seq12	1.62767e-35	309	9749
GO:0005886	plasma membrane	Component	Q8VZG8	comp25710_c0_seq4	1.62767e-35	309	9749
GO:0005886	plasma membrane	Component	P20431	comp2245_c0_seq1	1.62767e-35	309	9749
GO:0005886	plasma membrane	Component	Q9SD53	comp28821_c0_seq1	1.62767e-35	309	9749
GO:0005886	plasma membrane	Component	Q7XJJ7	comp14624_c0_seq3	1.62767e-35	309	9749
GO:0005886	plasma membrane	Component	P0CW97	comp24061_c0_seq1	1.62767e-35	309	9749
GO:0005886	plasma membrane	Component	O64864	comp1829_c0_seq1	1.62767e-35	309	9749
GO:0005886	plasma membrane	Component	Q9LFB8	comp10336_c0_seq9	1.62767e-35	309	9749
GO:0005886	plasma membrane	Component	Q944A7	comp9178_c0_seq1	1.62767e-35	309	9749
GO:0005886	plasma membrane	Component	Q8RXN0	comp23128_c0_seq1	1.62767e-35	309	9749
GO:0005886	plasma membrane	Component	Q8GTY0	comp1448_c0_seq6	1.62767e-35	309	9749
GO:0005886	plasma membrane	Component	Q6XAT2	comp6104_c0_seq2	1.62767e-35	309	9749
GO:0005886	plasma membrane	Component	Q42371	comp1401_c0_seq4	1.62767e-35	309	9749
GO:0005886	plasma membrane	Component	O81123	comp29526_c0_seq1	1.62767e-35	309	9749
GO:0005886	plasma membrane	Component	O81123	comp29526_c0_seq1	1.62767e-35	309	9749
GO:0005886	plasma membrane	Component	Q9M9V7	comp8719_c0_seq1	1.62767e-35	309	9749
GO:0005886	plasma membrane	Component	Q8GXN2	comp33513_c0_seq1	1.62767e-35	309	9749
GO:0005886	plasma membrane	Component	Q9LT96	comp18299_c0_seq2	1.62767e-35	309	9749
GO:0005886	plasma membrane	Component	Q94BT2	comp7008_c0_seq3	1.62767e-35	309	9749
GO:0005886	plasma membrane	Component	Q00874	comp2214_c0_seq4	1.62767e-35	309	9749
GO:0005886	plasma membrane	Component	Q9LEU7	comp10471_c0_seq4	1.62767e-35	309	9749
GO:0005886	plasma membrane	Component	Q9SYD6	comp2516_c0_seq6	1.62767e-35	309	9749
GO:0005886	plasma membrane	Component	Q9SX20	comp43272_c0_seq1	1.62767e-35	309	9749
GO:0005886	plasma membrane	Component	Q9LYT3	comp6189_c0_seq9	1.62767e-35	309	9749
GO:0005886	plasma membrane	Component	Q8H157	comp13972_c0_seq1	1.62767e-35	309	9749
GO:0005886	plasma membrane	Component	Q8VZG8	comp25710_c0_seq5	1.62767e-35	309	9749
GO:0005886	plasma membrane	Component	Q00874	comp2214_c0_seq6	1.62767e-35	309	9749
GO:0005886	plasma membrane	Component	Q9C9Y8	comp6025_c0_seq1	1.62767e-35	309	9749
GO:0005886	plasma membrane	Component	Q9LT96	comp18299_c0_seq1	1.62767e-35	309	9749
GO:0005886	plasma membrane	Component	Q39152	comp12274_c0_seq7	1.62767e-35	309	9749
GO:0005886	plasma membrane	Component	P92934	comp42469_c0_seq1	1.62767e-35	309	9749
GO:0005886	plasma membrane	Component	C0LGR3	comp22383_c0_seq2	1.62767e-35	309	9749
GO:0005886	plasma membrane	Component	Q8VZ80	comp17601_c0_seq3	1.62767e-35	309	9749
GO:0005886	plasma membrane	Component	Q8S8L9	comp17124_c0_seq1	1.62767e-35	309	9749
GO:0005886	plasma membrane	Component	P92962	comp7937_c0_seq5	1.62767e-35	309	9749
GO:0005886	plasma membrane	Component	Q43866	comp3965_c0_seq1	1.62767e-35	309	9749
GO:0005886	plasma membrane	Component	Q8L868	comp1651_c0_seq9	1.62767e-35	309	9749
GO:0005886	plasma membrane	Component	Q9M2Z4	comp6379_c0_seq1	1.62767e-35	309	9749
GO:0005886	plasma membrane	Component	Q9SH58	comp10983_c0_seq1	1.62767e-35	309	9749
GO:0005886	plasma membrane	Component	Q9M9C5	comp11602_c0_seq1	1.62767e-35	309	9749
GO:0005886	plasma membrane	Component	Q9LUH3	comp14962_c0_seq13	1.62767e-35	309	9749
GO:0005886	plasma membrane	Component	Q9SX20	comp26321_c0_seq1	1.62767e-35	309	9749
GO:0005886	plasma membrane	Component	Q9FUQ7	comp6403_c0_seq5	1.62767e-35	309	9749
GO:0005886	plasma membrane	Component	Q66GP0	comp26990_c0_seq1	1.62767e-35	309	9749
GO:0005886	plasma membrane	Component	Q9LFW3	comp28531_c0_seq1	1.62767e-35	309	9749
GO:0005886	plasma membrane	Component	Q9LY51	comp11217_c0_seq8	1.62767e-35	309	9749
GO:0005886	plasma membrane	Component	O35604	comp4623_c0_seq1	1.62767e-35	309	9749
GO:0005886	plasma membrane	Component	Q94BZ1	comp12832_c0_seq1	1.62767e-35	309	9749
GO:0005886	plasma membrane	Component	Q9LQQ8	comp6038_c0_seq13	1.62767e-35	309	9749
GO:0005886	plasma membrane	Component	Q8W4F0	comp22851_c0_seq1	1.62767e-35	309	9749
GO:0005886	plasma membrane	Component	P93004	comp5974_c0_seq1	1.62767e-35	309	9749
GO:0005886	plasma membrane	Component	C0LGR3	comp22383_c0_seq1	1.62767e-35	309	9749
GO:0005886	plasma membrane	Component	Q9S836	comp10579_c0_seq1	1.62767e-35	309	9749
GO:0005886	plasma membrane	Component	Q9LYT3	comp8160_c0_seq1	1.62767e-35	309	9749
GO:0005886	plasma membrane	Component	Q8GXN2	comp33513_c0_seq1	1.62767e-35	309	9749
GO:0005886	plasma membrane	Component	O22932	comp18380_c0_seq1	1.62767e-35	309	9749
GO:0005886	plasma membrane	Component	Q8LBI9	comp2260_c1_seq1	1.62767e-35	309	9749
GO:0005886	plasma membrane	Component	P92962	comp7937_c0_seq1	1.62767e-35	309	9749
GO:0005886	plasma membrane	Component	Q5PP26	comp9423_c0_seq2	1.62767e-35	309	9749
GO:0005886	plasma membrane	Component	Q9LVM0	comp11602_c0_seq3	1.62767e-35	309	9749
GO:0005886	plasma membrane	Component	Q5PP26	comp9423_c0_seq2	1.62767e-35	309	9749
GO:0005886	plasma membrane	Component	Q9M390	comp10336_c0_seq12	1.62767e-35	309	9749
GO:0005886	plasma membrane	Component	Q9LQQ8	comp6038_c0_seq20	1.62767e-35	309	9749
GO:0005886	plasma membrane	Component	Q9CAH1	comp51547_c0_seq1	1.62767e-35	309	9749
GO:0005886	plasma membrane	Component	Q9LT96	comp18299_c0_seq7	1.62767e-35	309	9749
GO:0005886	plasma membrane	Component	Q8LBI9	comp2260_c1_seq2	1.62767e-35	309	9749
GO:0005886	plasma membrane	Component	P33543	comp34657_c0_seq1	1.62767e-35	309	9749
GO:0005886	plasma membrane	Component	Q9SYD6	comp2516_c0_seq1	1.62767e-35	309	9749
GO:0005886	plasma membrane	Component	Q84WE9	comp5383_c0_seq12	1.62767e-35	309	9749
GO:0005886	plasma membrane	Component	Q8W1D5	comp10471_c0_seq3	1.62767e-35	309	9749
GO:0005886	plasma membrane	Component	O80624	comp12994_c0_seq1	1.62767e-35	309	9749
GO:0005886	plasma membrane	Component	Q93ZS4	comp9005_c0_seq9	1.62767e-35	309	9749
GO:0005886	plasma membrane	Component	Q8LGG8	comp410_c0_seq1	1.62767e-35	309	9749
GO:0005886	plasma membrane	Component	Q9SX20	comp38869_c0_seq1	1.62767e-35	309	9749
GO:0005886	plasma membrane	Component	Q9FJH6	comp18012_c0_seq1	1.62767e-35	309	9749
GO:0005886	plasma membrane	Component	Q8VZ80	comp17601_c0_seq5	1.62767e-35	309	9749
GO:0005886	plasma membrane	Component	Q00874	comp2214_c0_seq8	1.62767e-35	309	9749
GO:0005886	plasma membrane	Component	Q9FJH6	comp15024_c0_seq1	1.62767e-35	309	9749
GO:0005886	plasma membrane	Component	Q00874	comp2214_c0_seq8	1.62767e-35	309	9749
GO:0005886	plasma membrane	Component	Q94BT2	comp7008_c0_seq3	1.62767e-35	309	9749
GO:0005886	plasma membrane	Component	Q94BZ1	comp12832_c0_seq7	1.62767e-35	309	9749
GO:0005886	plasma membrane	Component	Q9SR64	comp15005_c0_seq7	1.62767e-35	309	9749
GO:0005886	plasma membrane	Component	Q42371	comp1401_c0_seq9	1.62767e-35	309	9749
GO:0005886	plasma membrane	Component	Q9LYT3	comp6189_c0_seq13	1.62767e-35	309	9749
GO:0005886	plasma membrane	Component	Q9LJX0	comp2483_c0_seq17	1.62767e-35	309	9749
GO:0005886	plasma membrane	Component	Q38967	comp21212_c0_seq1	1.62767e-35	309	9749
GO:0005886	plasma membrane	Component	Q9M0Y1	comp15005_c0_seq3	1.62767e-35	309	9749
GO:0005886	plasma membrane	Component	Q9LYT3	comp19891_c0_seq1	1.62767e-35	309	9749
GO:0005886	plasma membrane	Component	Q9C757	comp1817_c0_seq3	1.62767e-35	309	9749
GO:0005886	plasma membrane	Component	Q8W4S5	comp29751_c0_seq1	1.62767e-35	309	9749
GO:0005886	plasma membrane	Component	Q9SYM1	comp60964_c0_seq1	1.62767e-35	309	9749
GO:0005886	plasma membrane	Component	Q7X8C5	comp49950_c0_seq1	1.62767e-35	309	9749
GO:0005886	plasma membrane	Component	Q9LZ20	comp22826_c0_seq1	1.62767e-35	309	9749
GO:0005886	plasma membrane	Component	Q9LHP4	comp10063_c0_seq1	1.62767e-35	309	9749
GO:0005886	plasma membrane	Component	Q9C8S6	comp1340_c0_seq1	1.62767e-35	309	9749
GO:0005886	plasma membrane	Component	Q9LQQ8	comp6038_c0_seq28	1.62767e-35	309	9749
GO:0005886	plasma membrane	Component	Q9C533	comp6989_c0_seq7	1.62767e-35	309	9749
GO:0005886	plasma membrane	Component	Q9LJX0	comp2483_c0_seq4	1.62767e-35	309	9749
GO:0005886	plasma membrane	Component	Q8RXT4	comp28262_c0_seq1	1.62767e-35	309	9749
GO:0005886	plasma membrane	Component	Q9C942	comp4308_c0_seq3	1.62767e-35	309	9749
GO:0005886	plasma membrane	Component	O48837	comp22656_c0_seq3	1.62767e-35	309	9749
GO:0005886	plasma membrane	Component	Q9SYQ8	comp25103_c0_seq6	1.62767e-35	309	9749
GO:0005886	plasma membrane	Component	Q9SYT0	comp2003_c0_seq1	1.62767e-35	309	9749
GO:0005886	plasma membrane	Component	Q9LJX0	comp8833_c0_seq2	1.62767e-35	309	9749
GO:0005886	plasma membrane	Component	Q9LHP4	comp10063_c0_seq9	1.62767e-35	309	9749
GO:0005886	plasma membrane	Component	Q9C942	comp9260_c0_seq10	1.62767e-35	309	9749
GO:0005886	plasma membrane	Component	Q9S836	comp10579_c0_seq1	1.62767e-35	309	9749
GO:0005886	plasma membrane	Component	Q9LJX0	comp2483_c0_seq10	1.62767e-35	309	9749
GO:0005886	plasma membrane	Component	Q9LVM0	comp6025_c0_seq15	1.62767e-35	309	9749
GO:0005886	plasma membrane	Component	Q9LJX0	comp8833_c0_seq4	1.62767e-35	309	9749
GO:0005886	plasma membrane	Component	Q8VYE5	comp9794_c0_seq1	1.62767e-35	309	9749
GO:0005886	plasma membrane	Component	C0LGS2	comp11382_c0_seq3	1.62767e-35	309	9749
GO:0005886	plasma membrane	Component	Q8RY67	comp33166_c0_seq1	1.62767e-35	309	9749
GO:0005886	plasma membrane	Component	P92962	comp7937_c0_seq5	1.62767e-35	309	9749
GO:0005886	plasma membrane	Component	Q9LUD7	comp9931_c0_seq11	1.62767e-35	309	9749
GO:0005886	plasma membrane	Component	Q0WVN5	comp12330_c0_seq3	1.62767e-35	309	9749
GO:0005886	plasma membrane	Component	Q42371	comp1401_c0_seq14	1.62767e-35	309	9749
GO:0005886	plasma membrane	Component	Q9LFB8	comp10336_c0_seq3	1.62767e-35	309	9749
GO:0005886	plasma membrane	Component	Q38967	comp21212_c0_seq1	1.62767e-35	309	9749
GO:0005886	plasma membrane	Component	O48837	comp22656_c0_seq8	1.62767e-35	309	9749
GO:0005886	plasma membrane	Component	Q494P0	comp21778_c0_seq4	1.62767e-35	309	9749
GO:0005886	plasma membrane	Component	Q9SIA3	comp14962_c0_seq9	1.62767e-35	309	9749
GO:0005886	plasma membrane	Component	Q9SZN7	comp20427_c0_seq1	1.62767e-35	309	9749
GO:0005886	plasma membrane	Component	Q8GTY0	comp1448_c0_seq6	1.62767e-35	309	9749
GO:0005886	plasma membrane	Component	Q944A7	comp4851_c0_seq2	1.62767e-35	309	9749
GO:0005886	plasma membrane	Component	Q9LJX0	comp8833_c0_seq4	1.62767e-35	309	9749
GO:0005886	plasma membrane	Component	Q494P0	comp21778_c0_seq8	1.62767e-35	309	9749
GO:0005886	plasma membrane	Component	Q2EF88	comp7480_c0_seq20	1.62767e-35	309	9749
GO:0005886	plasma membrane	Component	Q66GP0	comp24738_c0_seq1	1.62767e-35	309	9749
GO:0005886	plasma membrane	Component	Q9SYD6	comp2516_c0_seq1	1.62767e-35	309	9749
GO:0005886	plasma membrane	Component	Q9T0A0	comp21147_c0_seq1	1.62767e-35	309	9749
GO:0005886	plasma membrane	Component	Q9LJX0	comp2483_c0_seq10	1.62767e-35	309	9749
GO:0005886	plasma membrane	Component	Q8VY13	comp20406_c0_seq1	1.62767e-35	309	9749
GO:0005886	plasma membrane	Component	Q9SCP2	comp7824_c0_seq16	1.62767e-35	309	9749
GO:0005886	plasma membrane	Component	Q9SD84	comp1646_c0_seq1	1.62767e-35	309	9749
GO:0005886	plasma membrane	Component	Q64FQ2	comp54089_c0_seq1	1.62767e-35	309	9749
GO:0005886	plasma membrane	Component	Q9LFW3	comp5315_c0_seq6	1.62767e-35	309	9749
GO:0005886	plasma membrane	Component	Q96262	comp17094_c0_seq1	1.62767e-35	309	9749
GO:0005886	plasma membrane	Component	Q9XIH7	comp17601_c0_seq1	1.62767e-35	309	9749
GO:0005886	plasma membrane	Component	P92962	comp7937_c0_seq1	1.62767e-35	309	9749
GO:0005886	plasma membrane	Component	Q9LJX0	comp2483_c0_seq2	1.62767e-35	309	9749
GO:0005886	plasma membrane	Component	Q8W4F0	comp21319_c0_seq1	1.62767e-35	309	9749
GO:0005886	plasma membrane	Component	Q9LFB8	comp18896_c0_seq1	1.62767e-35	309	9749
GO:0005886	plasma membrane	Component	Q0WVN5	comp12330_c0_seq1	1.62767e-35	309	9749
GO:0005886	plasma membrane	Component	Q9LJX0	comp2483_c0_seq12	1.62767e-35	309	9749
GO:0005886	plasma membrane	Component	O81223	comp6403_c0_seq1	1.62767e-35	309	9749
GO:0005886	plasma membrane	Component	Q9LQQ8	comp6038_c0_seq28	1.62767e-35	309	9749
GO:0005886	plasma membrane	Component	Q9C9H7	comp37495_c0_seq1	1.62767e-35	309	9749
GO:0005886	plasma membrane	Component	Q9FFH6	comp17866_c0_seq3	1.62767e-35	309	9749
GO:0005886	plasma membrane	Component	Q9LJX0	comp2483_c0_seq13	1.62767e-35	309	9749
GO:0005886	plasma membrane	Component	C0LGS2	comp11382_c0_seq3	1.62767e-35	309	9749
GO:0005886	plasma membrane	Component	Q9M0Y3	comp15005_c0_seq2	1.62767e-35	309	9749
GO:0005886	plasma membrane	Component	Q8RXN0	comp25872_c0_seq1	1.62767e-35	309	9749
GO:0005886	plasma membrane	Component	Q8W3M4	comp18777_c0_seq1	1.62767e-35	309	9749
GO:0005886	plasma membrane	Component	Q9SYD6	comp2516_c0_seq3	1.62767e-35	309	9749
GO:0005886	plasma membrane	Component	Q9LZJ5	comp5027_c0_seq1	1.62767e-35	309	9749
GO:0005886	plasma membrane	Component	P53492	comp6155_c0_seq1	1.62767e-35	309	9749
GO:0005886	plasma membrane	Component	Q8W4F0	comp22851_c0_seq1	1.62767e-35	309	9749
GO:0005886	plasma membrane	Component	Q9LYT3	comp6189_c0_seq10	1.62767e-35	309	9749
GO:0005886	plasma membrane	Component	A6X935	comp7763_c0_seq7	1.62767e-35	309	9749
GO:0005886	plasma membrane	Component	Q8W4F0	comp29523_c0_seq2	1.62767e-35	309	9749
GO:0005886	plasma membrane	Component	P20431	comp2245_c0_seq1	1.62767e-35	309	9749
GO:0005886	plasma membrane	Component	Q9LJX0	comp8833_c0_seq1	1.62767e-35	309	9749
GO:0005886	plasma membrane	Component	Q8VZG8	comp25710_c0_seq4	1.62767e-35	309	9749
GO:0005886	plasma membrane	Component	Q9LFW3	comp28531_c0_seq1	1.62767e-35	309	9749
GO:0005886	plasma membrane	Component	C0LGS2	comp11382_c0_seq2	1.62767e-35	309	9749
GO:0005886	plasma membrane	Component	Q9LZH5	comp5914_c0_seq2	1.62767e-35	309	9749
GO:0005886	plasma membrane	Component	O22203	comp10095_c0_seq4	1.62767e-35	309	9749
GO:0005886	plasma membrane	Component	O64864	comp1829_c0_seq2	1.62767e-35	309	9749
GO:0005886	plasma membrane	Component	Q9SSF8	comp11829_c0_seq1	1.62767e-35	309	9749
GO:0005886	plasma membrane	Component	C0LGF4	comp2963_c0_seq10	1.62767e-35	309	9749
GO:0005886	plasma membrane	Component	O48788	comp47453_c0_seq1	1.62767e-35	309	9749
GO:0005886	plasma membrane	Component	Q6R3L0	comp30008_c0_seq3	1.62767e-35	309	9749
GO:0005886	plasma membrane	Component	Q9SVG4	comp43004_c0_seq1	1.62767e-35	309	9749
GO:0005886	plasma membrane	Component	Q9LFW3	comp5315_c0_seq6	1.62767e-35	309	9749
GO:0005886	plasma membrane	Component	P52577	comp3212_c0_seq4	1.62767e-35	309	9749
GO:0005886	plasma membrane	Component	Q39131	comp1782_c0_seq2	1.62767e-35	309	9749
GO:0005886	plasma membrane	Component	Q9CAH1	comp51547_c0_seq1	1.62767e-35	309	9749
GO:0005886	plasma membrane	Component	C0LGJ1	comp2963_c0_seq13	1.62767e-35	309	9749
GO:0005886	plasma membrane	Component	Q9XIH7	comp17601_c0_seq1	1.62767e-35	309	9749
GO:0005886	plasma membrane	Component	Q9LVP0	comp12256_c0_seq2	1.62767e-35	309	9749
GO:0005886	plasma membrane	Component	Q9LEU7	comp10471_c0_seq1	1.62767e-35	309	9749
GO:0005886	plasma membrane	Component	Q9SYM1	comp33605_c0_seq1	1.62767e-35	309	9749
GO:0005886	plasma membrane	Component	O81223	comp6403_c0_seq3	1.62767e-35	309	9749
GO:0005886	plasma membrane	Component	O82199	comp3774_c0_seq1	1.62767e-35	309	9749
GO:0005886	plasma membrane	Component	Q9FN04	comp21212_c0_seq5	1.62767e-35	309	9749
GO:0005886	plasma membrane	Component	Q9M390	comp10336_c0_seq13	1.62767e-35	309	9749
GO:0005886	plasma membrane	Component	O48837	comp22656_c0_seq8	1.62767e-35	309	9749
GO:0005886	plasma membrane	Component	Q41951	comp2107_c0_seq1	1.62767e-35	309	9749
GO:0005886	plasma membrane	Component	Q5E930	comp22292_c0_seq2	1.62767e-35	309	9749
GO:0005886	plasma membrane	Component	Q9C6W5	comp33965_c0_seq2	1.62767e-35	309	9749
GO:0005886	plasma membrane	Component	Q9SX98	comp5383_c0_seq17	1.62767e-35	309	9749
GO:0005886	plasma membrane	Component	Q8VZ80	comp17601_c0_seq3	1.62767e-35	309	9749
GO:0005886	plasma membrane	Component	Q9LK88	comp1848_c0_seq3	1.62767e-35	309	9749
GO:0005886	plasma membrane	Component	Q94BT2	comp8360_c0_seq4	1.62767e-35	309	9749
GO:0005886	plasma membrane	Component	Q84WG1	comp44109_c0_seq1	1.62767e-35	309	9749
GO:0005886	plasma membrane	Component	Q8VZG8	comp13439_c0_seq1	1.62767e-35	309	9749
GO:0005886	plasma membrane	Component	Q8LBI9	comp2260_c1_seq5	1.62767e-35	309	9749
GO:0005886	plasma membrane	Component	P29513	comp46_c0_seq16	1.62767e-35	309	9749
GO:0005886	plasma membrane	Component	Q00874	comp2214_c0_seq10	1.62767e-35	309	9749
GO:0005886	plasma membrane	Component	Q8RXN0	comp23128_c0_seq1	1.62767e-35	309	9749
GO:0005886	plasma membrane	Component	Q9SX98	comp5383_c0_seq14	1.62767e-35	309	9749
GO:0005886	plasma membrane	Component	Q9SX98	comp5383_c0_seq9	1.62767e-35	309	9749
GO:0005886	plasma membrane	Component	Q9C6W5	comp33258_c0_seq1	1.62767e-35	309	9749
GO:0005886	plasma membrane	Component	Q9LJX0	comp2483_c0_seq13	1.62767e-35	309	9749
GO:0005886	plasma membrane	Component	P92934	comp8240_c0_seq1	1.62767e-35	309	9749
GO:0005886	plasma membrane	Component	Q9LFB8	comp10149_c0_seq1	1.62767e-35	309	9749
GO:0005886	plasma membrane	Component	Q0WVN5	comp35021_c0_seq1	1.62767e-35	309	9749
GO:0005886	plasma membrane	Component	Q9M5J8	comp20552_c0_seq2	1.62767e-35	309	9749
GO:0005886	plasma membrane	Component	Q8RWW0	comp6038_c0_seq9	1.62767e-35	309	9749
GO:0005886	plasma membrane	Component	Q6R3L0	comp30008_c0_seq3	1.62767e-35	309	9749
GO:0005886	plasma membrane	Component	Q9M390	comp31533_c0_seq3	1.62767e-35	309	9749
GO:0005886	plasma membrane	Component	Q43867	comp9865_c0_seq1	1.62767e-35	309	9749
GO:0005886	plasma membrane	Component	Q94F62	comp40503_c0_seq1	1.62767e-35	309	9749
GO:0005886	plasma membrane	Component	Q66GP0	comp17680_c0_seq7	1.62767e-35	309	9749
GO:0005886	plasma membrane	Component	Q9LZJ5	comp5027_c0_seq3	1.62767e-35	309	9749
GO:0005886	plasma membrane	Component	Q94BT2	comp7008_c0_seq5	1.62767e-35	309	9749
GO:0005886	plasma membrane	Component	Q9LQL2	comp8660_c0_seq1	1.62767e-35	309	9749
GO:0005886	plasma membrane	Component	Q8W4F0	comp21319_c0_seq1	1.62767e-35	309	9749
GO:0005886	plasma membrane	Component	Q93Y06	comp13377_c0_seq2	1.62767e-35	309	9749
GO:0005886	plasma membrane	Component	P92934	comp8512_c0_seq1	1.62767e-35	309	9749
GO:0005886	plasma membrane	Component	Q9FY94	comp2225_c0_seq1	1.62767e-35	309	9749
GO:0005886	plasma membrane	Component	Q9SYD6	comp2516_c0_seq3	1.62767e-35	309	9749
GO:0005886	plasma membrane	Component	P92934	comp8512_c0_seq1	1.62767e-35	309	9749
GO:0005886	plasma membrane	Component	Q9FF99	comp36633_c0_seq1	1.62767e-35	309	9749
GO:0005886	plasma membrane	Component	O64864	comp1829_c0_seq2	1.62767e-35	309	9749
GO:0005886	plasma membrane	Component	Q56XP4	comp56008_c0_seq1	1.62767e-35	309	9749
GO:0005886	plasma membrane	Component	Q8GV43	comp11217_c0_seq9	1.62767e-35	309	9749
GO:0005886	plasma membrane	Component	Q9M9C5	comp11602_c0_seq2	1.62767e-35	309	9749
GO:0005886	plasma membrane	Component	Q9FF99	comp36633_c0_seq1	1.62767e-35	309	9749
GO:0005886	plasma membrane	Component	Q494P0	comp21778_c0_seq9	1.62767e-35	309	9749
GO:0005886	plasma membrane	Component	Q9SYD6	comp2516_c0_seq6	1.62767e-35	309	9749
GO:0005886	plasma membrane	Component	Q8RWS6	comp3583_c4_seq15	1.62767e-35	309	9749
GO:0005886	plasma membrane	Component	Q944A7	comp9178_c0_seq4	1.62767e-35	309	9749
GO:0005886	plasma membrane	Component	Q9LUH2	comp14962_c0_seq1	1.62767e-35	309	9749
GO:0005886	plasma membrane	Component	Q94BT2	comp7008_c0_seq5	1.62767e-35	309	9749
GO:0005886	plasma membrane	Component	Q94BT2	comp8360_c0_seq4	1.62767e-35	309	9749
GO:0005886	plasma membrane	Component	Q9FJH6	comp18012_c0_seq3	1.62767e-35	309	9749
GO:0005886	plasma membrane	Component	Q00874	comp2214_c0_seq6	1.62767e-35	309	9749
GO:0005886	plasma membrane	Component	P0C5E2	comp14487_c0_seq1	1.62767e-35	309	9749
GO:0005886	plasma membrane	Component	Q9LX66	comp30766_c0_seq1	1.62767e-35	309	9749
GO:0005886	plasma membrane	Component	P92934	comp4969_c0_seq5	1.62767e-35	309	9749
GO:0005886	plasma membrane	Component	C0LGF4	comp2963_c0_seq10	1.62767e-35	309	9749
GO:0005886	plasma membrane	Component	Q9FKB6	comp33610_c0_seq1	1.62767e-35	309	9749
GO:0005886	plasma membrane	Component	Q94BT9	comp1725_c0_seq1	1.62767e-35	309	9749
GO:0005886	plasma membrane	Component	Q9SX98	comp5383_c0_seq9	1.62767e-35	309	9749
GO:0005886	plasma membrane	Component	Q9SZN7	comp11497_c0_seq1	1.62767e-35	309	9749
GO:0005886	plasma membrane	Component	Q9SXB0	comp33207_c0_seq2	1.62767e-35	309	9749
GO:0005886	plasma membrane	Component	Q9SYD6	comp2516_c0_seq9	1.62767e-35	309	9749
GO:0005886	plasma membrane	Component	Q9FKB6	comp33610_c0_seq1	1.62767e-35	309	9749
GO:0005886	plasma membrane	Component	Q9SX20	comp29612_c0_seq1	1.62767e-35	309	9749
GO:0005886	plasma membrane	Component	C0LGS2	comp11382_c0_seq2	1.62767e-35	309	9749
GO:0005886	plasma membrane	Component	Q94F62	comp40503_c0_seq1	1.62767e-35	309	9749
GO:0005886	plasma membrane	Component	Q9LY51	comp11217_c0_seq8	1.62767e-35	309	9749
GO:0005886	plasma membrane	Component	Q9LT96	comp18299_c0_seq6	1.62767e-35	309	9749
GO:0005886	plasma membrane	Component	Q0WVN5	comp12330_c0_seq11	1.62767e-35	309	9749
GO:0005886	plasma membrane	Component	P93004	comp5974_c0_seq1	1.62767e-35	309	9749
GO:0005886	plasma membrane	Component	Q9M390	comp31533_c0_seq3	1.62767e-35	309	9749
GO:0005886	plasma membrane	Component	Q9M9V7	comp8719_c0_seq1	1.62767e-35	309	9749
GO:0005886	plasma membrane	Component	Q8VYT3	comp7797_c0_seq8	1.62767e-35	309	9749
GO:0005886	plasma membrane	Component	Q42371	comp1401_c0_seq3	1.62767e-35	309	9749
GO:0005886	plasma membrane	Component	Q9FKB6	comp29618_c0_seq1	1.62767e-35	309	9749
GO:0005886	plasma membrane	Component	Q94BZ1	comp12832_c0_seq9	1.62767e-35	309	9749
GO:0005886	plasma membrane	Component	O48837	comp22656_c0_seq3	1.62767e-35	309	9749
GO:0005886	plasma membrane	Component	Q96262	comp17094_c0_seq3	1.62767e-35	309	9749
GO:0005886	plasma membrane	Component	Q9LHP4	comp42426_c0_seq1	1.62767e-35	309	9749
GO:0005886	plasma membrane	Component	Q9FJH6	comp18012_c0_seq3	1.62767e-35	309	9749
GO:0005886	plasma membrane	Component	Q9M390	comp10336_c0_seq13	1.62767e-35	309	9749
GO:0005886	plasma membrane	Component	Q84WE9	comp5383_c0_seq12	1.62767e-35	309	9749
GO:0005886	plasma membrane	Component	Q66GP0	comp17680_c0_seq5	1.62767e-35	309	9749
GO:0005886	plasma membrane	Component	Q9CAH1	comp42211_c0_seq1	1.62767e-35	309	9749
GO:0005886	plasma membrane	Component	Q9LEU7	comp10471_c0_seq2	1.62767e-35	309	9749
GO:0005886	plasma membrane	Component	Q9FJH6	comp15024_c0_seq1	1.62767e-35	309	9749
GO:0005886	plasma membrane	Component	Q9LVP0	comp12256_c0_seq2	1.62767e-35	309	9749
GO:0005886	plasma membrane	Component	Q9SR05	comp9929_c0_seq1	1.62767e-35	309	9749
GO:0005886	plasma membrane	Component	Q00874	comp2214_c0_seq12	1.62767e-35	309	9749
GO:0005886	plasma membrane	Component	Q9M390	comp10336_c0_seq4	1.62767e-35	309	9749
GO:0005886	plasma membrane	Component	Q9LT96	comp16861_c0_seq1	1.62767e-35	309	9749
GO:0005886	plasma membrane	Component	Q9LJX0	comp2483_c0_seq20	1.62767e-35	309	9749
GO:0005886	plasma membrane	Component	C0LGW6	comp1401_c0_seq11	1.62767e-35	309	9749
GO:0005886	plasma membrane	Component	Q9LFB8	comp10336_c0_seq3	1.62767e-35	309	9749
GO:0005886	plasma membrane	Component	Q9LFB8	comp10149_c0_seq1	1.62767e-35	309	9749
GO:0005886	plasma membrane	Component	Q9LFB8	comp10336_c0_seq9	1.62767e-35	309	9749
GO:0005886	plasma membrane	Component	Q9SIA4	comp14962_c0_seq3	1.62767e-35	309	9749
GO:0005886	plasma membrane	Component	Q9FJH6	comp18012_c0_seq1	1.62767e-35	309	9749
GO:0005886	plasma membrane	Component	Q9CAH1	comp42211_c0_seq1	1.62767e-35	309	9749
GO:0005886	plasma membrane	Component	Q9C6W5	comp33258_c0_seq1	1.62767e-35	309	9749
GO:0005886	plasma membrane	Component	Q8VZ80	comp17601_c0_seq4	1.62767e-35	309	9749
GO:0005886	plasma membrane	Component	Q93Y06	comp13377_c0_seq2	1.62767e-35	309	9749
GO:0005886	plasma membrane	Component	Q9C757	comp1817_c0_seq3	1.62767e-35	309	9749
GO:0005886	plasma membrane	Component	Q9FKB6	comp29618_c0_seq1	1.62767e-35	309	9749
GO:0005886	plasma membrane	Component	Q84MA5	comp21947_c0_seq2	1.62767e-35	309	9749
GO:0005886	plasma membrane	Component	Q9LX66	comp30766_c0_seq1	1.62767e-35	309	9749
GO:0005886	plasma membrane	Component	Q8VZ80	comp17601_c0_seq4	1.62767e-35	309	9749
GO:0005886	plasma membrane	Component	Q9SFT7	comp6038_c0_seq26	1.62767e-35	309	9749
GO:0005886	plasma membrane	Component	Q8VZL4	comp17578_c0_seq1	1.62767e-35	309	9749
GO:0005886	plasma membrane	Component	C0LGW6	comp1401_c0_seq10	1.62767e-35	309	9749
GO:0005886	plasma membrane	Component	Q8RWS6	comp3583_c4_seq13	1.62767e-35	309	9749
GO:0005886	plasma membrane	Component	Q9M390	comp10336_c0_seq4	1.62767e-35	309	9749
GO:0005886	plasma membrane	Component	Q8LFN2	comp7797_c0_seq1	1.62767e-35	309	9749
GO:0005886	plasma membrane	Component	C0LGJ1	comp2963_c0_seq13	1.62767e-35	309	9749
GO:0005886	plasma membrane	Component	Q9LZJ5	comp5027_c0_seq2	1.62767e-35	309	9749
GO:0005886	plasma membrane	Component	Q9FN04	comp21212_c0_seq5	1.62767e-35	309	9749
GO:0005886	plasma membrane	Component	Q9C533	comp6989_c0_seq1	1.62767e-35	309	9749
GO:0005886	plasma membrane	Component	Q8W4F0	comp29523_c0_seq2	1.62767e-35	309	9749
GO:0005886	plasma membrane	Component	Q9LJX0	comp8833_c0_seq2	1.62767e-35	309	9749
GO:0005886	plasma membrane	Component	Q9FFH6	comp17866_c0_seq3	1.62767e-35	309	9749
GO:0005886	plasma membrane	Component	Q84WE9	comp5383_c0_seq18	1.62767e-35	309	9749
GO:0005886	plasma membrane	Component	Q9LJX0	comp2483_c0_seq20	1.62767e-35	309	9749
GO:0005886	plasma membrane	Component	O49696	comp12652_c0_seq3	1.62767e-35	309	9749
GO:0005886	plasma membrane	Component	Q9SIA3	comp14962_c0_seq12	1.62767e-35	309	9749
GO:0005886	plasma membrane	Component	O48837	comp22656_c0_seq7	1.62767e-35	309	9749
GO:0005886	plasma membrane	Component	Q9SYQ8	comp25103_c0_seq6	1.62767e-35	309	9749
GO:0005886	plasma membrane	Component	Q9LUL2	comp43608_c0_seq1	1.62767e-35	309	9749
GO:0005886	plasma membrane	Component	O64864	comp1829_c0_seq1	1.62767e-35	309	9749
GO:0005886	plasma membrane	Component	Q9SYD6	comp2516_c0_seq12	1.62767e-35	309	9749
GO:0005886	plasma membrane	Component	Q9FE20	comp6038_c0_seq18	1.62767e-35	309	9749
GO:0005886	plasma membrane	Component	Q9SX98	comp5383_c0_seq14	1.62767e-35	309	9749
GO:0005886	plasma membrane	Component	Q9SFT7	comp6038_c0_seq26	1.62767e-35	309	9749
GO:0005886	plasma membrane	Component	Q1PEM5	comp17063_c0_seq1	1.62767e-35	309	9749
GO:0005886	plasma membrane	Component	Q9LYN8	comp11879_c0_seq9	1.62767e-35	309	9749
GO:0005886	plasma membrane	Component	Q9LYT3	comp6189_c0_seq14	1.62767e-35	309	9749
GO:0005886	plasma membrane	Component	Q9LT96	comp18299_c0_seq8	1.62767e-35	309	9749
GO:0005886	plasma membrane	Component	Q5E930	comp22292_c0_seq2	1.62767e-35	309	9749
GO:0005886	plasma membrane	Component	Q84WE9	comp5383_c0_seq18	1.62767e-35	309	9749
GO:0005886	plasma membrane	Component	O48837	comp22656_c0_seq7	1.62767e-35	309	9749
GO:0005886	plasma membrane	Component	Q6AWT8	comp13546_c0_seq4	1.62767e-35	309	9749
GO:0005886	plasma membrane	Component	Q9SYQ8	comp25103_c0_seq5	1.62767e-35	309	9749
GO:0005886	plasma membrane	Component	Q8VZG8	comp13439_c0_seq1	1.62767e-35	309	9749
GO:0005886	plasma membrane	Component	Q9SL29	comp26083_c0_seq6	1.62767e-35	309	9749
GO:0005886	plasma membrane	Component	Q9LT96	comp18299_c0_seq3	1.62767e-35	309	9749
GO:0005887	integral component of plasma membrane	Component	Q9SL29	comp26083_c0_seq1	3.05263e-06	17	294
GO:0005887	integral component of plasma membrane	Component	O35604	comp4623_c0_seq1	3.05263e-06	17	294
GO:0005887	integral component of plasma membrane	Component	Q9FGL2	comp1504_c0_seq2	3.05263e-06	17	294
GO:0005887	integral component of plasma membrane	Component	O22925	comp60442_c0_seq1	3.05263e-06	17	294
GO:0005887	integral component of plasma membrane	Component	Q9ZVX8	comp11056_c0_seq1	3.05263e-06	17	294
GO:0005887	integral component of plasma membrane	Component	P25818	comp1457_c0_seq1	3.05263e-06	17	294
GO:0005887	integral component of plasma membrane	Component	Q9FY94	comp2225_c0_seq1	3.05263e-06	17	294
GO:0005887	integral component of plasma membrane	Component	Q9SL29	comp26083_c0_seq3	3.05263e-06	17	294
GO:0005887	integral component of plasma membrane	Component	Q6NQN5	comp7623_c0_seq1	3.05263e-06	17	294
GO:0005887	integral component of plasma membrane	Component	Q41951	comp2107_c0_seq1	3.05263e-06	17	294
GO:0005887	integral component of plasma membrane	Component	Q38967	comp21212_c0_seq1	3.05263e-06	17	294
GO:0005887	integral component of plasma membrane	Component	P93004	comp5974_c0_seq1	3.05263e-06	17	294
GO:0005887	integral component of plasma membrane	Component	O65718	comp3981_c0_seq2	3.05263e-06	17	294
GO:0005887	integral component of plasma membrane	Component	Q9FZ96	comp38259_c0_seq1	3.05263e-06	17	294
GO:0005887	integral component of plasma membrane	Component	Q9FGL2	comp1504_c0_seq1	3.05263e-06	17	294
GO:0005887	integral component of plasma membrane	Component	Q9FZ96	comp701_c0_seq3	3.05263e-06	17	294
GO:0005887	integral component of plasma membrane	Component	Q9SL29	comp26083_c0_seq6	3.05263e-06	17	294
GO:0005975	carbohydrate metabolic process	Process	O80690	comp7010_c0_seq8	7.57561e-07	28	640
GO:0005975	carbohydrate metabolic process	Process	Q9LW07	comp5656_c0_seq4	7.57561e-07	28	640
GO:0005975	carbohydrate metabolic process	Process	Q949Z1	comp13165_c0_seq3	7.57561e-07	28	640
GO:0005975	carbohydrate metabolic process	Process	Q9FFN4	comp24484_c0_seq1	7.57561e-07	28	640
GO:0005975	carbohydrate metabolic process	Process	Q9LV33	comp5341_c0_seq1	7.57561e-07	28	640
GO:0005975	carbohydrate metabolic process	Process	Q9ZQG9	comp8965_c0_seq3	7.57561e-07	28	640
GO:0005975	carbohydrate metabolic process	Process	Q9SGZ5	comp18182_c0_seq1	7.57561e-07	28	640
GO:0005975	carbohydrate metabolic process	Process	Q9SCW1	comp14_c1_seq9	7.57561e-07	28	640
GO:0005975	carbohydrate metabolic process	Process	Q949Z1	comp12043_c0_seq1	7.57561e-07	28	640
GO:0005975	carbohydrate metabolic process	Process	Q9ZQG9	comp8965_c0_seq1	7.57561e-07	28	640
GO:0005975	carbohydrate metabolic process	Process	Q949Z1	comp13165_c0_seq1	7.57561e-07	28	640
GO:0005975	carbohydrate metabolic process	Process	Q9SCW1	comp14_c1_seq23	7.57561e-07	28	640
GO:0005975	carbohydrate metabolic process	Process	Q8W4S6	comp3965_c0_seq4	7.57561e-07	28	640
GO:0005975	carbohydrate metabolic process	Process	Q9SGZ5	comp18182_c0_seq2	7.57561e-07	28	640
GO:0005975	carbohydrate metabolic process	Process	Q949Z1	comp12043_c0_seq2	7.57561e-07	28	640
GO:0005975	carbohydrate metabolic process	Process	Q67XZ3	comp18525_c0_seq1	7.57561e-07	28	640
GO:0005975	carbohydrate metabolic process	Process	Q8VYE5	comp9794_c0_seq1	7.57561e-07	28	640
GO:0005975	carbohydrate metabolic process	Process	Q949Z1	comp13165_c0_seq1	7.57561e-07	28	640
GO:0005975	carbohydrate metabolic process	Process	Q8L868	comp1651_c0_seq9	7.57561e-07	28	640
GO:0005975	carbohydrate metabolic process	Process	Q9ZQG9	comp8965_c0_seq6	7.57561e-07	28	640
GO:0005975	carbohydrate metabolic process	Process	Q949Z1	comp12043_c0_seq2	7.57561e-07	28	640
GO:0005975	carbohydrate metabolic process	Process	Q949Z1	comp13165_c0_seq3	7.57561e-07	28	640
GO:0005975	carbohydrate metabolic process	Process	Q8L850	comp23415_c0_seq1	7.57561e-07	28	640
GO:0005975	carbohydrate metabolic process	Process	Q9MAJ7	comp231_c0_seq4	7.57561e-07	28	640
GO:0005975	carbohydrate metabolic process	Process	Q9SCV9	comp231_c0_seq2	7.57561e-07	28	640
GO:0005975	carbohydrate metabolic process	Process	Q9SCW1	comp14_c1_seq1	7.57561e-07	28	640
GO:0005975	carbohydrate metabolic process	Process	Q8L850	comp23415_c0_seq2	7.57561e-07	28	640
GO:0005975	carbohydrate metabolic process	Process	Q949Z1	comp12043_c0_seq4	7.57561e-07	28	640
GO:0005975	carbohydrate metabolic process	Process	Q8GX69	comp16462_c0_seq1	7.57561e-07	28	640
GO:0005975	carbohydrate metabolic process	Process	Q43866	comp3965_c0_seq1	7.57561e-07	28	640
GO:0005975	carbohydrate metabolic process	Process	Q949Z1	comp12043_c0_seq1	7.57561e-07	28	640
GO:0005975	carbohydrate metabolic process	Process	Q949Z1	comp12043_c0_seq4	7.57561e-07	28	640
GO:0005975	carbohydrate metabolic process	Process	Q9LW07	comp5656_c0_seq4	7.57561e-07	28	640
GO:0005975	carbohydrate metabolic process	Process	Q9SCV9	comp231_c0_seq7	7.57561e-07	28	640
GO:0005982	starch metabolic process	Process	Q9S7Y7	comp6013_c0_seq15	0.000635472	10	189
GO:0005982	starch metabolic process	Process	Q9S7Y7	comp9708_c0_seq1	0.000635472	10	189
GO:0005982	starch metabolic process	Process	Q9S7Y7	comp6013_c0_seq8	0.000635472	10	189
GO:0005982	starch metabolic process	Process	Q9S7Y7	comp6013_c0_seq7	0.000635472	10	189
GO:0005982	starch metabolic process	Process	Q9S7Y7	comp6013_c0_seq1	0.000635472	10	189
GO:0005982	starch metabolic process	Process	O48788	comp47453_c0_seq1	0.000635472	10	189
GO:0005982	starch metabolic process	Process	C0LGF4	comp2963_c0_seq10	0.000635472	10	189
GO:0005982	starch metabolic process	Process	Q9S7Y7	comp6013_c0_seq5	0.000635472	10	189
GO:0005982	starch metabolic process	Process	Q9S7Y7	comp9708_c0_seq2	0.000635472	10	189
GO:0005982	starch metabolic process	Process	Q9S7Y7	comp6013_c0_seq3	0.000635472	10	189
GO:0006351	transcription, DNA-templated	Process	Q9FJK3	comp9168_c0_seq1	0.000533586	78	3516
GO:0006351	transcription, DNA-templated	Process	Q39237	comp20041_c0_seq3	0.000533586	78	3516
GO:0006351	transcription, DNA-templated	Process	Q9FN29	comp26544_c0_seq1	0.000533586	78	3516
GO:0006351	transcription, DNA-templated	Process	O80536	comp4791_c0_seq2	0.000533586	78	3516
GO:0006351	transcription, DNA-templated	Process	P46604	comp4363_c0_seq3	0.000533586	78	3516
GO:0006351	transcription, DNA-templated	Process	Q12873	comp17810_c0_seq1	0.000533586	78	3516
GO:0006351	transcription, DNA-templated	Process	Q84TK1	comp15139_c0_seq1	0.000533586	78	3516
GO:0006351	transcription, DNA-templated	Process	Q8W1E3	comp42444_c0_seq2	0.000533586	78	3516
GO:0006351	transcription, DNA-templated	Process	Q8S8I2	comp30079_c0_seq1	0.000533586	78	3516
GO:0006351	transcription, DNA-templated	Process	Q9ZWS7	comp10625_c0_seq2	0.000533586	78	3516
GO:0006351	transcription, DNA-templated	Process	O24407	comp13903_c0_seq1	0.000533586	78	3516
GO:0006351	transcription, DNA-templated	Process	Q8H181	comp15625_c0_seq5	0.000533586	78	3516
GO:0006351	transcription, DNA-templated	Process	Q8RYC6	comp34347_c0_seq1	0.000533586	78	3516
GO:0006351	transcription, DNA-templated	Process	Q9ZWA6	comp18349_c0_seq1	0.000533586	78	3516
GO:0006351	transcription, DNA-templated	Process	Q9C7T4	comp13842_c0_seq1	0.000533586	78	3516
GO:0006351	transcription, DNA-templated	Process	Q9SRT2	comp4335_c0_seq4	0.000533586	78	3516
GO:0006351	transcription, DNA-templated	Process	Q9SRT2	comp4335_c0_seq3	0.000533586	78	3516
GO:0006351	transcription, DNA-templated	Process	Q9FKP8	comp3336_c0_seq4	0.000533586	78	3516
GO:0006351	transcription, DNA-templated	Process	Q9LT67	comp1971_c0_seq1	0.000533586	78	3516
GO:0006351	transcription, DNA-templated	Process	Q8H181	comp15625_c0_seq3	0.000533586	78	3516
GO:0006351	transcription, DNA-templated	Process	P46604	comp4363_c0_seq7	0.000533586	78	3516
GO:0006351	transcription, DNA-templated	Process	Q9FLJ2	comp15735_c0_seq1	0.000533586	78	3516
GO:0006351	transcription, DNA-templated	Process	Q84K00	comp32253_c0_seq1	0.000533586	78	3516
GO:0006351	transcription, DNA-templated	Process	P46603	comp14870_c0_seq2	0.000533586	78	3516
GO:0006351	transcription, DNA-templated	Process	O49403	comp37417_c0_seq1	0.000533586	78	3516
GO:0006351	transcription, DNA-templated	Process	Q9C983	comp33092_c0_seq1	0.000533586	78	3516
GO:0006351	transcription, DNA-templated	Process	P62598	comp22321_c0_seq1	0.000533586	78	3516
GO:0006351	transcription, DNA-templated	Process	Q4PSU4	comp30010_c0_seq1	0.000533586	78	3516
GO:0006351	transcription, DNA-templated	Process	Q5ZIX8	comp26053_c0_seq1	0.000533586	78	3516
GO:0006351	transcription, DNA-templated	Process	O80805	comp31559_c0_seq1	0.000533586	78	3516
GO:0006351	transcription, DNA-templated	Process	Q9SRT2	comp4335_c0_seq8	0.000533586	78	3516
GO:0006351	transcription, DNA-templated	Process	Q9SYM2	comp12647_c0_seq6	0.000533586	78	3516
GO:0006351	transcription, DNA-templated	Process	Q9M658	comp17810_c0_seq3	0.000533586	78	3516
GO:0006351	transcription, DNA-templated	Process	Q9C598	comp8728_c0_seq5	0.000533586	78	3516
GO:0006351	transcription, DNA-templated	Process	Q9SAK5	comp30883_c0_seq1	0.000533586	78	3516
GO:0006351	transcription, DNA-templated	Process	Q9SIV3	comp24987_c0_seq1	0.000533586	78	3516
GO:0006351	transcription, DNA-templated	Process	Q8LFD3	comp2089_c0_seq2	0.000533586	78	3516
GO:0006351	transcription, DNA-templated	Process	P93024	comp27991_c0_seq1	0.000533586	78	3516
GO:0006351	transcription, DNA-templated	Process	Q9LDE1	comp20934_c0_seq1	0.000533586	78	3516
GO:0006351	transcription, DNA-templated	Process	Q8GY42	comp4280_c0_seq3	0.000533586	78	3516
GO:0006351	transcription, DNA-templated	Process	Q9FUA4	comp11165_c0_seq1	0.000533586	78	3516
GO:0006351	transcription, DNA-templated	Process	Q9SB61	comp30503_c0_seq1	0.000533586	78	3516
GO:0006351	transcription, DNA-templated	Process	Q39013	comp8728_c0_seq3	0.000533586	78	3516
GO:0006351	transcription, DNA-templated	Process	Q8W1E3	comp42444_c0_seq1	0.000533586	78	3516
GO:0006351	transcription, DNA-templated	Process	O24606	comp3302_c0_seq2	0.000533586	78	3516
GO:0006351	transcription, DNA-templated	Process	Q39234	comp20041_c0_seq1	0.000533586	78	3516
GO:0006351	transcription, DNA-templated	Process	Q3EAI1	comp3786_c0_seq1	0.000533586	78	3516
GO:0006351	transcription, DNA-templated	Process	Q9FKK2	comp30373_c0_seq1	0.000533586	78	3516
GO:0006351	transcription, DNA-templated	Process	Q39265	comp18579_c0_seq1	0.000533586	78	3516
GO:0006351	transcription, DNA-templated	Process	P93751	comp18384_c0_seq1	0.000533586	78	3516
GO:0006351	transcription, DNA-templated	Process	Q93VY3	comp32886_c0_seq1	0.000533586	78	3516
GO:0006351	transcription, DNA-templated	Process	Q9LK95	comp8058_c0_seq1	0.000533586	78	3516
GO:0006351	transcription, DNA-templated	Process	Q9S7Y1	comp37638_c0_seq1	0.000533586	78	3516
GO:0006351	transcription, DNA-templated	Process	Q9S758	comp19180_c0_seq1	0.000533586	78	3516
GO:0006351	transcription, DNA-templated	Process	O24407	comp15866_c0_seq1	0.000533586	78	3516
GO:0006351	transcription, DNA-templated	Process	Q8LC03	comp14941_c0_seq1	0.000533586	78	3516
GO:0006351	transcription, DNA-templated	Process	Q9SB61	comp593_c0_seq3	0.000533586	78	3516
GO:0006351	transcription, DNA-templated	Process	Q9SB61	comp1314_c0_seq1	0.000533586	78	3516
GO:0006351	transcription, DNA-templated	Process	Q9SB61	comp22730_c0_seq1	0.000533586	78	3516
GO:0006351	transcription, DNA-templated	Process	Q38822	comp2840_c0_seq7	0.000533586	78	3516
GO:0006351	transcription, DNA-templated	Process	Q8H181	comp15625_c0_seq1	0.000533586	78	3516
GO:0006351	transcription, DNA-templated	Process	P46604	comp4363_c0_seq6	0.000533586	78	3516
GO:0006351	transcription, DNA-templated	Process	Q9LDE1	comp16597_c0_seq2	0.000533586	78	3516
GO:0006351	transcription, DNA-templated	Process	Q39013	comp8728_c0_seq4	0.000533586	78	3516
GO:0006351	transcription, DNA-templated	Process	O23208	comp1123_c0_seq1	0.000533586	78	3516
GO:0006351	transcription, DNA-templated	Process	Q9SJ56	comp5654_c0_seq1	0.000533586	78	3516
GO:0006351	transcription, DNA-templated	Process	Q8H181	comp15625_c0_seq2	0.000533586	78	3516
GO:0006351	transcription, DNA-templated	Process	O24407	comp2840_c0_seq8	0.000533586	78	3516
GO:0006351	transcription, DNA-templated	Process	Q9SPG2	comp5600_c0_seq1	0.000533586	78	3516
GO:0006351	transcription, DNA-templated	Process	Q9SB61	comp33160_c0_seq1	0.000533586	78	3516
GO:0006351	transcription, DNA-templated	Process	Q9ZUG9	comp7661_c0_seq1	0.000533586	78	3516
GO:0006351	transcription, DNA-templated	Process	Q9FJK3	comp14184_c0_seq1	0.000533586	78	3516
GO:0006351	transcription, DNA-templated	Process	Q9LK95	comp20681_c0_seq2	0.000533586	78	3516
GO:0006351	transcription, DNA-templated	Process	Q9LSL1	comp7261_c0_seq1	0.000533586	78	3516
GO:0006351	transcription, DNA-templated	Process	O24606	comp3302_c0_seq1	0.000533586	78	3516
GO:0006351	transcription, DNA-templated	Process	Q9FDW1	comp26749_c0_seq2	0.000533586	78	3516
GO:0006351	transcription, DNA-templated	Process	Q9SJJ3	comp13734_c0_seq6	0.000533586	78	3516
GO:0006351	transcription, DNA-templated	Process	Q9FKK2	comp10709_c0_seq4	0.000533586	78	3516
GO:0006355	regulation of transcription, DNA-templated	Process	Q9LK95	comp8058_c0_seq1	0.000157542	86	3804
GO:0006355	regulation of transcription, DNA-templated	Process	Q9SAK5	comp30883_c0_seq1	0.000157542	86	3804
GO:0006355	regulation of transcription, DNA-templated	Process	Q9FKK2	comp30373_c0_seq1	0.000157542	86	3804
GO:0006355	regulation of transcription, DNA-templated	Process	Q9ZWA6	comp18349_c0_seq1	0.000157542	86	3804
GO:0006355	regulation of transcription, DNA-templated	Process	Q9SB61	comp1314_c0_seq1	0.000157542	86	3804
GO:0006355	regulation of transcription, DNA-templated	Process	Q9LK95	comp8058_c0_seq1	0.000157542	86	3804
GO:0006355	regulation of transcription, DNA-templated	Process	Q9SIV3	comp24987_c0_seq1	0.000157542	86	3804
GO:0006355	regulation of transcription, DNA-templated	Process	O24606	comp3302_c0_seq2	0.000157542	86	3804
GO:0006355	regulation of transcription, DNA-templated	Process	Q3EAI1	comp3786_c0_seq1	0.000157542	86	3804
GO:0006355	regulation of transcription, DNA-templated	Process	Q39234	comp20041_c0_seq1	0.000157542	86	3804
GO:0006355	regulation of transcription, DNA-templated	Process	Q9SB61	comp30503_c0_seq1	0.000157542	86	3804
GO:0006355	regulation of transcription, DNA-templated	Process	P46604	comp4363_c0_seq3	0.000157542	86	3804
GO:0006355	regulation of transcription, DNA-templated	Process	Q8H181	comp15625_c0_seq5	0.000157542	86	3804
GO:0006355	regulation of transcription, DNA-templated	Process	Q9SYM2	comp12647_c0_seq6	0.000157542	86	3804
GO:0006355	regulation of transcription, DNA-templated	Process	Q9LDE1	comp20934_c0_seq1	0.000157542	86	3804
GO:0006355	regulation of transcription, DNA-templated	Process	Q9SRT2	comp4335_c0_seq8	0.000157542	86	3804
GO:0006355	regulation of transcription, DNA-templated	Process	P93751	comp18384_c0_seq1	0.000157542	86	3804
GO:0006355	regulation of transcription, DNA-templated	Process	Q5RJC5	comp3214_c0_seq1	0.000157542	86	3804
GO:0006355	regulation of transcription, DNA-templated	Process	Q93VY3	comp32886_c0_seq1	0.000157542	86	3804
GO:0006355	regulation of transcription, DNA-templated	Process	O23208	comp1123_c0_seq1	0.000157542	86	3804
GO:0006355	regulation of transcription, DNA-templated	Process	Q39013	comp8728_c0_seq3	0.000157542	86	3804
GO:0006355	regulation of transcription, DNA-templated	Process	Q9SPG2	comp5600_c0_seq1	0.000157542	86	3804
GO:0006355	regulation of transcription, DNA-templated	Process	Q9C598	comp8728_c0_seq5	0.000157542	86	3804
GO:0006355	regulation of transcription, DNA-templated	Process	O80536	comp4791_c0_seq2	0.000157542	86	3804
GO:0006355	regulation of transcription, DNA-templated	Process	O49403	comp37417_c0_seq1	0.000157542	86	3804
GO:0006355	regulation of transcription, DNA-templated	Process	Q9FLJ2	comp15735_c0_seq1	0.000157542	86	3804
GO:0006355	regulation of transcription, DNA-templated	Process	Q6NNN0	comp43212_c0_seq1	0.000157542	86	3804
GO:0006355	regulation of transcription, DNA-templated	Process	Q39262	comp19722_c0_seq1	0.000157542	86	3804
GO:0006355	regulation of transcription, DNA-templated	Process	Q9FDW1	comp26749_c0_seq2	0.000157542	86	3804
GO:0006355	regulation of transcription, DNA-templated	Process	Q9SYM2	comp12647_c0_seq6	0.000157542	86	3804
GO:0006355	regulation of transcription, DNA-templated	Process	Q39237	comp20041_c0_seq3	0.000157542	86	3804
GO:0006355	regulation of transcription, DNA-templated	Process	O24407	comp13903_c0_seq1	0.000157542	86	3804
GO:0006355	regulation of transcription, DNA-templated	Process	Q9ZWS7	comp10625_c0_seq2	0.000157542	86	3804
GO:0006355	regulation of transcription, DNA-templated	Process	Q8GWP0	comp56664_c0_seq1	0.000157542	86	3804
GO:0006355	regulation of transcription, DNA-templated	Process	Q9LDE1	comp16597_c0_seq2	0.000157542	86	3804
GO:0006355	regulation of transcription, DNA-templated	Process	Q9C983	comp33092_c0_seq1	0.000157542	86	3804
GO:0006355	regulation of transcription, DNA-templated	Process	Q84TK1	comp15139_c0_seq1	0.000157542	86	3804
GO:0006355	regulation of transcription, DNA-templated	Process	Q9FN29	comp26544_c0_seq1	0.000157542	86	3804
GO:0006355	regulation of transcription, DNA-templated	Process	Q9SYM2	comp12647_c0_seq6	0.000157542	86	3804
GO:0006355	regulation of transcription, DNA-templated	Process	O82199	comp3774_c0_seq1	0.000157542	86	3804
GO:0006355	regulation of transcription, DNA-templated	Process	P46604	comp4363_c0_seq3	0.000157542	86	3804
GO:0006355	regulation of transcription, DNA-templated	Process	Q9ZUG9	comp7661_c0_seq1	0.000157542	86	3804
GO:0006355	regulation of transcription, DNA-templated	Process	Q8S8I2	comp30079_c0_seq1	0.000157542	86	3804
GO:0006355	regulation of transcription, DNA-templated	Process	Q9FN29	comp26544_c0_seq1	0.000157542	86	3804
GO:0006355	regulation of transcription, DNA-templated	Process	Q12873	comp17810_c0_seq1	0.000157542	86	3804
GO:0006355	regulation of transcription, DNA-templated	Process	O80805	comp31559_c0_seq1	0.000157542	86	3804
GO:0006355	regulation of transcription, DNA-templated	Process	P46603	comp14870_c0_seq2	0.000157542	86	3804
GO:0006355	regulation of transcription, DNA-templated	Process	Q8RYC6	comp34347_c0_seq1	0.000157542	86	3804
GO:0006355	regulation of transcription, DNA-templated	Process	P62598	comp22321_c0_seq1	0.000157542	86	3804
GO:0006355	regulation of transcription, DNA-templated	Process	Q8W1E3	comp42444_c0_seq2	0.000157542	86	3804
GO:0006355	regulation of transcription, DNA-templated	Process	P93024	comp27991_c0_seq1	0.000157542	86	3804
GO:0006355	regulation of transcription, DNA-templated	Process	O23208	comp1123_c0_seq1	0.000157542	86	3804
GO:0006355	regulation of transcription, DNA-templated	Process	Q8GY42	comp4280_c0_seq3	0.000157542	86	3804
GO:0006355	regulation of transcription, DNA-templated	Process	O24407	comp2840_c0_seq8	0.000157542	86	3804
GO:0006355	regulation of transcription, DNA-templated	Process	Q9S7Y1	comp37638_c0_seq1	0.000157542	86	3804
GO:0006355	regulation of transcription, DNA-templated	Process	Q8LFD3	comp2089_c0_seq2	0.000157542	86	3804
GO:0006355	regulation of transcription, DNA-templated	Process	P93751	comp18384_c0_seq1	0.000157542	86	3804
GO:0006355	regulation of transcription, DNA-templated	Process	Q9SPG2	comp5600_c0_seq1	0.000157542	86	3804
GO:0006355	regulation of transcription, DNA-templated	Process	Q8LFD3	comp2089_c0_seq2	0.000157542	86	3804
GO:0006355	regulation of transcription, DNA-templated	Process	Q39265	comp18579_c0_seq1	0.000157542	86	3804
GO:0006355	regulation of transcription, DNA-templated	Process	Q9LK95	comp20681_c0_seq2	0.000157542	86	3804
GO:0006355	regulation of transcription, DNA-templated	Process	P46604	comp4363_c0_seq7	0.000157542	86	3804
GO:0006355	regulation of transcription, DNA-templated	Process	Q8H181	comp15625_c0_seq1	0.000157542	86	3804
GO:0006355	regulation of transcription, DNA-templated	Process	Q9FUA4	comp11165_c0_seq1	0.000157542	86	3804
GO:0006355	regulation of transcription, DNA-templated	Process	Q9LT67	comp1971_c0_seq1	0.000157542	86	3804
GO:0006355	regulation of transcription, DNA-templated	Process	Q9FKP8	comp3336_c0_seq4	0.000157542	86	3804
GO:0006355	regulation of transcription, DNA-templated	Process	Q9SRT2	comp4335_c0_seq3	0.000157542	86	3804
GO:0006355	regulation of transcription, DNA-templated	Process	P46604	comp4363_c0_seq6	0.000157542	86	3804
GO:0006355	regulation of transcription, DNA-templated	Process	Q9M5J8	comp20552_c0_seq2	0.000157542	86	3804
GO:0006355	regulation of transcription, DNA-templated	Process	Q9S758	comp19180_c0_seq1	0.000157542	86	3804
GO:0006355	regulation of transcription, DNA-templated	Process	Q9ZWA6	comp18349_c0_seq1	0.000157542	86	3804
GO:0006355	regulation of transcription, DNA-templated	Process	Q9LMK2	comp11051_c0_seq2	0.000157542	86	3804
GO:0006355	regulation of transcription, DNA-templated	Process	Q9SRT2	comp4335_c0_seq4	0.000157542	86	3804
GO:0006355	regulation of transcription, DNA-templated	Process	Q9C7T4	comp13842_c0_seq1	0.000157542	86	3804
GO:0006355	regulation of transcription, DNA-templated	Process	Q9FJK3	comp9168_c0_seq1	0.000157542	86	3804
GO:0006355	regulation of transcription, DNA-templated	Process	Q8LC03	comp14941_c0_seq1	0.000157542	86	3804
GO:0006355	regulation of transcription, DNA-templated	Process	Q9FDW1	comp26749_c0_seq2	0.000157542	86	3804
GO:0006355	regulation of transcription, DNA-templated	Process	Q9FUA4	comp11165_c0_seq1	0.000157542	86	3804
GO:0006355	regulation of transcription, DNA-templated	Process	Q8VYZ0	comp44868_c0_seq1	0.000157542	86	3804
GO:0006355	regulation of transcription, DNA-templated	Process	Q9FJK3	comp14184_c0_seq1	0.000157542	86	3804
GO:0006355	regulation of transcription, DNA-templated	Process	Q9LSL1	comp7261_c0_seq1	0.000157542	86	3804
GO:0006355	regulation of transcription, DNA-templated	Process	Q39013	comp8728_c0_seq4	0.000157542	86	3804
GO:0006355	regulation of transcription, DNA-templated	Process	P46603	comp14870_c0_seq2	0.000157542	86	3804
GO:0006355	regulation of transcription, DNA-templated	Process	Q9LK95	comp20681_c0_seq2	0.000157542	86	3804
GO:0006355	regulation of transcription, DNA-templated	Process	Q9LDE1	comp20934_c0_seq1	0.000157542	86	3804
GO:0006355	regulation of transcription, DNA-templated	Process	Q5ZIX8	comp26053_c0_seq1	0.000157542	86	3804
GO:0006355	regulation of transcription, DNA-templated	Process	Q9LDE1	comp16597_c0_seq2	0.000157542	86	3804
GO:0006355	regulation of transcription, DNA-templated	Process	P46604	comp4363_c0_seq6	0.000157542	86	3804
GO:0006355	regulation of transcription, DNA-templated	Process	Q9SB61	comp593_c0_seq3	0.000157542	86	3804
GO:0006355	regulation of transcription, DNA-templated	Process	Q9C983	comp33092_c0_seq1	0.000157542	86	3804
GO:0006355	regulation of transcription, DNA-templated	Process	Q9SB61	comp33160_c0_seq1	0.000157542	86	3804
GO:0006355	regulation of transcription, DNA-templated	Process	Q9SJJ3	comp13734_c0_seq6	0.000157542	86	3804
GO:0006355	regulation of transcription, DNA-templated	Process	Q9C983	comp33092_c0_seq1	0.000157542	86	3804
GO:0006355	regulation of transcription, DNA-templated	Process	O24606	comp3302_c0_seq1	0.000157542	86	3804
GO:0006355	regulation of transcription, DNA-templated	Process	Q9SIV3	comp24987_c0_seq1	0.000157542	86	3804
GO:0006355	regulation of transcription, DNA-templated	Process	Q8GW46	comp3956_c0_seq1	0.000157542	86	3804
GO:0006355	regulation of transcription, DNA-templated	Process	Q9FDW1	comp26749_c0_seq2	0.000157542	86	3804
GO:0006355	regulation of transcription, DNA-templated	Process	O24407	comp15866_c0_seq1	0.000157542	86	3804
GO:0006355	regulation of transcription, DNA-templated	Process	Q8H181	comp15625_c0_seq3	0.000157542	86	3804
GO:0006355	regulation of transcription, DNA-templated	Process	Q9SJ56	comp5654_c0_seq1	0.000157542	86	3804
GO:0006355	regulation of transcription, DNA-templated	Process	Q38822	comp2840_c0_seq7	0.000157542	86	3804
GO:0006355	regulation of transcription, DNA-templated	Process	Q8LC03	comp14941_c0_seq1	0.000157542	86	3804
GO:0006355	regulation of transcription, DNA-templated	Process	Q8H181	comp15625_c0_seq2	0.000157542	86	3804
GO:0006355	regulation of transcription, DNA-templated	Process	Q4PSU4	comp30010_c0_seq1	0.000157542	86	3804
GO:0006355	regulation of transcription, DNA-templated	Process	P48000	comp6759_c0_seq4	0.000157542	86	3804
GO:0006355	regulation of transcription, DNA-templated	Process	Q8W1E3	comp42444_c0_seq1	0.000157542	86	3804
GO:0006355	regulation of transcription, DNA-templated	Process	Q9FKK2	comp10709_c0_seq4	0.000157542	86	3804
GO:0006355	regulation of transcription, DNA-templated	Process	Q9SB61	comp22730_c0_seq1	0.000157542	86	3804
GO:0006355	regulation of transcription, DNA-templated	Process	P46604	comp4363_c0_seq7	0.000157542	86	3804
GO:0006468	protein phosphorylation	Process	Q9LHP4	comp10063_c0_seq9	2.08844e-05	55	2003
GO:0006468	protein phosphorylation	Process	Q9LEU7	comp10471_c0_seq2	2.08844e-05	55	2003
GO:0006468	protein phosphorylation	Process	Q9LQQ8	comp6038_c0_seq20	2.08844e-05	55	2003
GO:0006468	protein phosphorylation	Process	Q9LT96	comp18299_c0_seq6	2.08844e-05	55	2003
GO:0006468	protein phosphorylation	Process	Q9LHP4	comp10063_c0_seq1	2.08844e-05	55	2003
GO:0006468	protein phosphorylation	Process	P90648	comp22450_c0_seq1	2.08844e-05	55	2003
GO:0006468	protein phosphorylation	Process	Q54H46	comp21169_c0_seq1	2.08844e-05	55	2003
GO:0006468	protein phosphorylation	Process	Q93Y06	comp13377_c0_seq2	2.08844e-05	55	2003
GO:0006468	protein phosphorylation	Process	Q8LFN2	comp7797_c0_seq9	2.08844e-05	55	2003
GO:0006468	protein phosphorylation	Process	P90648	comp23919_c0_seq2	2.08844e-05	55	2003
GO:0006468	protein phosphorylation	Process	Q9LVM0	comp6025_c0_seq15	2.08844e-05	55	2003
GO:0006468	protein phosphorylation	Process	Q8RY65	comp2963_c0_seq1	2.08844e-05	55	2003
GO:0006468	protein phosphorylation	Process	Q9M9C5	comp11602_c0_seq2	2.08844e-05	55	2003
GO:0006468	protein phosphorylation	Process	O48837	comp22656_c0_seq7	2.08844e-05	55	2003
GO:0006468	protein phosphorylation	Process	Q9LVP0	comp12256_c0_seq2	2.08844e-05	55	2003
GO:0006468	protein phosphorylation	Process	Q9LT96	comp18299_c0_seq1	2.08844e-05	55	2003
GO:0006468	protein phosphorylation	Process	O48837	comp22656_c0_seq3	2.08844e-05	55	2003
GO:0006468	protein phosphorylation	Process	Q8RXT4	comp28262_c0_seq1	2.08844e-05	55	2003
GO:0006468	protein phosphorylation	Process	Q9LVM0	comp11602_c0_seq3	2.08844e-05	55	2003
GO:0006468	protein phosphorylation	Process	C0LGG7	comp13689_c0_seq4	2.08844e-05	55	2003
GO:0006468	protein phosphorylation	Process	Q9LHP4	comp42426_c0_seq1	2.08844e-05	55	2003
GO:0006468	protein phosphorylation	Process	Q9LT96	comp16861_c0_seq1	2.08844e-05	55	2003
GO:0006468	protein phosphorylation	Process	O22932	comp18380_c0_seq1	2.08844e-05	55	2003
GO:0006468	protein phosphorylation	Process	Q9LUL2	comp43608_c0_seq1	2.08844e-05	55	2003
GO:0006468	protein phosphorylation	Process	Q9LT96	comp18299_c0_seq7	2.08844e-05	55	2003
GO:0006468	protein phosphorylation	Process	C0LGF4	comp2963_c0_seq10	2.08844e-05	55	2003
GO:0006468	protein phosphorylation	Process	Q9C8M5	comp42514_c0_seq1	2.08844e-05	55	2003
GO:0006468	protein phosphorylation	Process	O48788	comp47453_c0_seq1	2.08844e-05	55	2003
GO:0006468	protein phosphorylation	Process	Q8RY65	comp2963_c0_seq1	2.08844e-05	55	2003
GO:0006468	protein phosphorylation	Process	Q84MA9	comp9078_c0_seq1	2.08844e-05	55	2003
GO:0006468	protein phosphorylation	Process	O48837	comp22656_c0_seq8	2.08844e-05	55	2003
GO:0006468	protein phosphorylation	Process	Q9LQQ8	comp6038_c0_seq13	2.08844e-05	55	2003
GO:0006468	protein phosphorylation	Process	Q9LT96	comp18299_c0_seq2	2.08844e-05	55	2003
GO:0006468	protein phosphorylation	Process	Q8W4S5	comp26646_c0_seq1	2.08844e-05	55	2003
GO:0006468	protein phosphorylation	Process	Q8W1D5	comp10471_c0_seq3	2.08844e-05	55	2003
GO:0006468	protein phosphorylation	Process	Q9LT96	comp18299_c0_seq3	2.08844e-05	55	2003
GO:0006468	protein phosphorylation	Process	Q64FQ2	comp54089_c0_seq1	2.08844e-05	55	2003
GO:0006468	protein phosphorylation	Process	Q8LFN2	comp7797_c0_seq5	2.08844e-05	55	2003
GO:0006468	protein phosphorylation	Process	Q9M9C5	comp11602_c0_seq1	2.08844e-05	55	2003
GO:0006468	protein phosphorylation	Process	Q9SYQ8	comp25103_c0_seq6	2.08844e-05	55	2003
GO:0006468	protein phosphorylation	Process	C0LGJ1	comp2963_c0_seq13	2.08844e-05	55	2003
GO:0006468	protein phosphorylation	Process	Q9SSF8	comp11829_c0_seq1	2.08844e-05	55	2003
GO:0006468	protein phosphorylation	Process	Q9LEU7	comp10471_c0_seq4	2.08844e-05	55	2003
GO:0006468	protein phosphorylation	Process	Q64FQ2	comp54089_c0_seq1	2.08844e-05	55	2003
GO:0006468	protein phosphorylation	Process	C0LGS2	comp11382_c0_seq2	2.08844e-05	55	2003
GO:0006468	protein phosphorylation	Process	Q8LFN2	comp7797_c0_seq1	2.08844e-05	55	2003
GO:0006468	protein phosphorylation	Process	C0LGF4	comp2963_c0_seq10	2.08844e-05	55	2003
GO:0006468	protein phosphorylation	Process	Q9LQQ8	comp6038_c0_seq28	2.08844e-05	55	2003
GO:0006468	protein phosphorylation	Process	Q9C9Y8	comp6025_c0_seq1	2.08844e-05	55	2003
GO:0006468	protein phosphorylation	Process	Q9SYQ8	comp25103_c0_seq5	2.08844e-05	55	2003
GO:0006468	protein phosphorylation	Process	C0LGS2	comp11382_c0_seq3	2.08844e-05	55	2003
GO:0006468	protein phosphorylation	Process	Q8W4S5	comp29751_c0_seq1	2.08844e-05	55	2003
GO:0006468	protein phosphorylation	Process	Q94F62	comp40503_c0_seq1	2.08844e-05	55	2003
GO:0006468	protein phosphorylation	Process	Q9LEU7	comp10471_c0_seq1	2.08844e-05	55	2003
GO:0006468	protein phosphorylation	Process	P33543	comp34657_c0_seq1	2.08844e-05	55	2003
GO:0006468	protein phosphorylation	Process	Q7X8C5	comp49950_c0_seq1	2.08844e-05	55	2003
GO:0006468	protein phosphorylation	Process	Q9LT96	comp18299_c0_seq8	2.08844e-05	55	2003
GO:0006468	protein phosphorylation	Process	Q9M9E9	comp3553_c0_seq5	2.08844e-05	55	2003
GO:0006508	proteolysis	Process	Q8H166	comp623_c0_seq1	1.39491e-05	42	1359
GO:0006508	proteolysis	Process	Q9STL4	comp3583_c4_seq27	1.39491e-05	42	1359
GO:0006508	proteolysis	Process	Q6XBF8	comp2302_c0_seq4	1.39491e-05	42	1359
GO:0006508	proteolysis	Process	Q9CAU3	comp19599_c0_seq1	1.39491e-05	42	1359
GO:0006508	proteolysis	Process	O65351	comp8194_c0_seq3	1.39491e-05	42	1359
GO:0006508	proteolysis	Process	Q8S8K6	comp8826_c0_seq1	1.39491e-05	42	1359
GO:0006508	proteolysis	Process	O64495	comp5_c0_seq5	1.39491e-05	42	1359
GO:0006508	proteolysis	Process	O65351	comp3690_c0_seq3	1.39491e-05	42	1359
GO:0006508	proteolysis	Process	O64495	comp33987_c0_seq1	1.39491e-05	42	1359
GO:0006508	proteolysis	Process	O65351	comp3690_c0_seq6	1.39491e-05	42	1359
GO:0006508	proteolysis	Process	Q7TMR0	comp12508_c0_seq2	1.39491e-05	42	1359
GO:0006508	proteolysis	Process	O65351	comp3690_c0_seq11	1.39491e-05	42	1359
GO:0006508	proteolysis	Process	O65351	comp3690_c0_seq4	1.39491e-05	42	1359
GO:0006508	proteolysis	Process	O64495	comp33987_c0_seq1	1.39491e-05	42	1359
GO:0006508	proteolysis	Process	O65351	comp3690_c0_seq8	1.39491e-05	42	1359
GO:0006508	proteolysis	Process	O65351	comp3690_c0_seq8	1.39491e-05	42	1359
GO:0006508	proteolysis	Process	Q9CAU3	comp19599_c0_seq1	1.39491e-05	42	1359
GO:0006508	proteolysis	Process	O65351	comp3031_c0_seq2	1.39491e-05	42	1359
GO:0006508	proteolysis	Process	Q6XBF8	comp2302_c0_seq4	1.39491e-05	42	1359
GO:0006508	proteolysis	Process	P32826	comp40_c0_seq3	1.39491e-05	42	1359
GO:0006508	proteolysis	Process	O65351	comp3031_c0_seq6	1.39491e-05	42	1359
GO:0006508	proteolysis	Process	O65351	comp1192_c0_seq3	1.39491e-05	42	1359
GO:0006508	proteolysis	Process	O64811	comp19599_c0_seq2	1.39491e-05	42	1359
GO:0006508	proteolysis	Process	O65351	comp3690_c0_seq5	1.39491e-05	42	1359
GO:0006508	proteolysis	Process	O65351	comp3031_c0_seq2	1.39491e-05	42	1359
GO:0006508	proteolysis	Process	O65351	comp3690_c0_seq5	1.39491e-05	42	1359
GO:0006508	proteolysis	Process	O65351	comp3690_c0_seq3	1.39491e-05	42	1359
GO:0006508	proteolysis	Process	O65351	comp5_c0_seq1	1.39491e-05	42	1359
GO:0006508	proteolysis	Process	O65351	comp3690_c0_seq5	1.39491e-05	42	1359
GO:0006508	proteolysis	Process	O65351	comp3031_c0_seq9	1.39491e-05	42	1359
GO:0006508	proteolysis	Process	O65351	comp3690_c0_seq6	1.39491e-05	42	1359
GO:0006508	proteolysis	Process	O64495	comp5_c0_seq3	1.39491e-05	42	1359
GO:0006508	proteolysis	Process	O65351	comp3690_c0_seq11	1.39491e-05	42	1359
GO:0006508	proteolysis	Process	Q67Y83	comp21604_c0_seq1	1.39491e-05	42	1359
GO:0006508	proteolysis	Process	Q9C7Z9	comp8055_c0_seq3	1.39491e-05	42	1359
GO:0006508	proteolysis	Process	O64495	comp5_c0_seq5	1.39491e-05	42	1359
GO:0006508	proteolysis	Process	Q93VG8	comp15370_c0_seq1	1.39491e-05	42	1359
GO:0006508	proteolysis	Process	O64495	comp5_c0_seq7	1.39491e-05	42	1359
GO:0006508	proteolysis	Process	P32826	comp40_c0_seq3	1.39491e-05	42	1359
GO:0006508	proteolysis	Process	O65351	comp3690_c0_seq6	1.39491e-05	42	1359
GO:0006508	proteolysis	Process	O65351	comp5_c0_seq1	1.39491e-05	42	1359
GO:0006508	proteolysis	Process	O65351	comp5_c0_seq2	1.39491e-05	42	1359
GO:0006508	proteolysis	Process	O65351	comp8194_c0_seq3	1.39491e-05	42	1359
GO:0006508	proteolysis	Process	O65351	comp3031_c0_seq6	1.39491e-05	42	1359
GO:0006508	proteolysis	Process	Q6XBF8	comp2302_c0_seq3	1.39491e-05	42	1359
GO:0006508	proteolysis	Process	O65351	comp3031_c0_seq6	1.39491e-05	42	1359
GO:0006508	proteolysis	Process	O65351	comp3690_c0_seq4	1.39491e-05	42	1359
GO:0006508	proteolysis	Process	Q9STL4	comp3583_c4_seq27	1.39491e-05	42	1359
GO:0006508	proteolysis	Process	Q9FFB0	comp3149_c0_seq1	1.39491e-05	42	1359
GO:0006508	proteolysis	Process	Q67Y83	comp23951_c0_seq1	1.39491e-05	42	1359
GO:0006508	proteolysis	Process	Q8H166	comp623_c0_seq1	1.39491e-05	42	1359
GO:0006508	proteolysis	Process	O65351	comp3690_c0_seq7	1.39491e-05	42	1359
[truncated: 4,679 more rows]
[truncated: 5,000 more columns]

## Sheet: GO_slim
transcript	GO_Type	Slim_GO_ID	Slim_GO_Name	Input_GOID	Input_GO_Name	subjectid	description	species
comp10063_c0_seq1	P	GO:0008150	biological_process	GO:0000041	transition metal ion transport	sp|Q9LHP4|RCH2_ARATH	Receptor-like protein kinase 2	Arabidopsis thaliana
comp10063_c0_seq1	P	GO:0009987	cellular process	GO:0046777	protein autophosphorylation	sp|Q9LHP4|RCH2_ARATH	Receptor-like protein kinase 2	Arabidopsis thaliana
comp10063_c0_seq1	P	GO:0007165	signal transduction	GO:0007165	signal transduction	sp|Q9LHP4|RCH2_ARATH	Receptor-like protein kinase 2	Arabidopsis thaliana
comp10063_c0_seq1	C	GO:0005575	cellular_component	GO:0009506	plasmodesma	sp|Q9LHP4|RCH2_ARATH	Receptor-like protein kinase 2	Arabidopsis thaliana
comp10063_c0_seq1	F	GO:0005515	protein binding	GO:0031625	ubiquitin protein ligase binding	sp|Q9LHP4|RCH2_ARATH	Receptor-like protein kinase 2	Arabidopsis thaliana
comp10063_c0_seq1	P	GO:0007275	multicellular organismal development	GO:0010103	stomatal complex morphogenesis	sp|Q9LHP4|RCH2_ARATH	Receptor-like protein kinase 2	Arabidopsis thaliana
comp10063_c0_seq1	C	GO:0005886	plasma membrane	GO:0005886	plasma membrane	sp|Q9LHP4|RCH2_ARATH	Receptor-like protein kinase 2	Arabidopsis thaliana
comp10063_c0_seq1	P	GO:0009719	response to endogenous stimulus	GO:0009755	hormone-mediated signaling pathway	sp|Q9LHP4|RCH2_ARATH	Receptor-like protein kinase 2	Arabidopsis thaliana
comp10063_c0_seq1	P	GO:0006810	transport	GO:0000041	transition metal ion transport	sp|Q9LHP4|RCH2_ARATH	Receptor-like protein kinase 2	Arabidopsis thaliana
comp10063_c0_seq1	P	GO:0008152	metabolic process	GO:0046777	protein autophosphorylation	sp|Q9LHP4|RCH2_ARATH	Receptor-like protein kinase 2	Arabidopsis thaliana
comp10063_c0_seq1	P	GO:0009987	cellular process	GO:0006468	protein phosphorylation	sp|Q9LHP4|RCH2_ARATH	Receptor-like protein kinase 2	Arabidopsis thaliana
comp10063_c0_seq1	F	GO:0004872	receptor activity	GO:0001653	peptide receptor activity	sp|Q9LHP4|RCH2_ARATH	Receptor-like protein kinase 2	Arabidopsis thaliana
comp10063_c0_seq1	P	GO:0006464	cellular protein modification process	GO:0046777	protein autophosphorylation	sp|Q9LHP4|RCH2_ARATH	Receptor-like protein kinase 2	Arabidopsis thaliana
comp10063_c0_seq1	P	GO:0007165	signal transduction	GO:0009755	hormone-mediated signaling pathway	sp|Q9LHP4|RCH2_ARATH	Receptor-like protein kinase 2	Arabidopsis thaliana
comp10063_c0_seq1	P	GO:0006464	cellular protein modification process	GO:0006468	protein phosphorylation	sp|Q9LHP4|RCH2_ARATH	Receptor-like protein kinase 2	Arabidopsis thaliana
comp10063_c0_seq1	P	GO:0009908	flower development	GO:0048443	stamen development	sp|Q9LHP4|RCH2_ARATH	Receptor-like protein kinase 2	Arabidopsis thaliana
comp10063_c0_seq1	P	GO:0007275	multicellular organismal development	GO:0048443	stamen development	sp|Q9LHP4|RCH2_ARATH	Receptor-like protein kinase 2	Arabidopsis thaliana
comp10063_c0_seq1	P	GO:0007165	signal transduction	GO:0007169	transmembrane receptor protein tyrosine kinase signaling pathway	sp|Q9LHP4|RCH2_ARATH	Receptor-like protein kinase 2	Arabidopsis thaliana
comp10063_c0_seq1	P	GO:0008150	biological_process	GO:0009755	hormone-mediated signaling pathway	sp|Q9LHP4|RCH2_ARATH	Receptor-like protein kinase 2	Arabidopsis thaliana
comp10063_c0_seq1	F	GO:0016740	transferase activity	GO:0004674	protein serine/threonine kinase activity	sp|Q9LHP4|RCH2_ARATH	Receptor-like protein kinase 2	Arabidopsis thaliana
comp10063_c0_seq1	P	GO:0008150	biological_process	GO:0048443	stamen development	sp|Q9LHP4|RCH2_ARATH	Receptor-like protein kinase 2	Arabidopsis thaliana
comp10063_c0_seq1	F	GO:0004871	signal transducer activity	GO:0001653	peptide receptor activity	sp|Q9LHP4|RCH2_ARATH	Receptor-like protein kinase 2	Arabidopsis thaliana
comp10063_c0_seq1	F	GO:0004872	receptor activity	GO:0004675	transmembrane receptor protein serine/threonine kinase activity	sp|Q9LHP4|RCH2_ARATH	Receptor-like protein kinase 2	Arabidopsis thaliana
comp10063_c0_seq1	F	GO:0016301	kinase activity	GO:0004675	transmembrane receptor protein serine/threonine kinase activity	sp|Q9LHP4|RCH2_ARATH	Receptor-like protein kinase 2	Arabidopsis thaliana
comp10063_c0_seq1	P	GO:0009653	anatomical structure morphogenesis	GO:0010103	stomatal complex morphogenesis	sp|Q9LHP4|RCH2_ARATH	Receptor-like protein kinase 2	Arabidopsis thaliana
comp10063_c0_seq1	F	GO:0004871	signal transducer activity	GO:0004675	transmembrane receptor protein serine/threonine kinase activity	sp|Q9LHP4|RCH2_ARATH	Receptor-like protein kinase 2	Arabidopsis thaliana
comp10063_c0_seq1	P	GO:0008152	metabolic process	GO:0006468	protein phosphorylation	sp|Q9LHP4|RCH2_ARATH	Receptor-like protein kinase 2	Arabidopsis thaliana
comp10063_c0_seq1	P	GO:0009791	post-embryonic development	GO:0010103	stomatal complex morphogenesis	sp|Q9LHP4|RCH2_ARATH	Receptor-like protein kinase 2	Arabidopsis thaliana
comp10063_c0_seq1	F	GO:0016740	transferase activity	GO:0004675	transmembrane receptor protein serine/threonine kinase activity	sp|Q9LHP4|RCH2_ARATH	Receptor-like protein kinase 2	Arabidopsis thaliana
comp10063_c0_seq1	F	GO:0016301	kinase activity	GO:0004674	protein serine/threonine kinase activity	sp|Q9LHP4|RCH2_ARATH	Receptor-like protein kinase 2	Arabidopsis thaliana
comp10063_c0_seq1	P	GO:0008150	biological_process	GO:0010103	stomatal complex morphogenesis	sp|Q9LHP4|RCH2_ARATH	Receptor-like protein kinase 2	Arabidopsis thaliana
comp10063_c0_seq1	P	GO:0009987	cellular process	GO:0009755	hormone-mediated signaling pathway	sp|Q9LHP4|RCH2_ARATH	Receptor-like protein kinase 2	Arabidopsis thaliana
comp10063_c0_seq9	P	GO:0008150	biological_process	GO:0010103	stomatal complex morphogenesis	sp|Q9LHP4|RCH2_ARATH	Receptor-like protein kinase 2	Arabidopsis thaliana
comp10063_c0_seq9	P	GO:0008152	metabolic process	GO:0046777	protein autophosphorylation	sp|Q9LHP4|RCH2_ARATH	Receptor-like protein kinase 2	Arabidopsis thaliana
comp10063_c0_seq9	F	GO:0016301	kinase activity	GO:0004675	transmembrane receptor protein serine/threonine kinase activity	sp|Q9LHP4|RCH2_ARATH	Receptor-like protein kinase 2	Arabidopsis thaliana
comp10063_c0_seq9	P	GO:0009719	response to endogenous stimulus	GO:0009755	hormone-mediated signaling pathway	sp|Q9LHP4|RCH2_ARATH	Receptor-like protein kinase 2	Arabidopsis thaliana
comp10063_c0_seq9	P	GO:0006810	transport	GO:0000041	transition metal ion transport	sp|Q9LHP4|RCH2_ARATH	Receptor-like protein kinase 2	Arabidopsis thaliana
comp10063_c0_seq9	P	GO:0008152	metabolic process	GO:0006468	protein phosphorylation	sp|Q9LHP4|RCH2_ARATH	Receptor-like protein kinase 2	Arabidopsis thaliana
comp10063_c0_seq9	P	GO:0008150	biological_process	GO:0000041	transition metal ion transport	sp|Q9LHP4|RCH2_ARATH	Receptor-like protein kinase 2	Arabidopsis thaliana
comp10063_c0_seq9	F	GO:0016301	kinase activity	GO:0004674	protein serine/threonine kinase activity	sp|Q9LHP4|RCH2_ARATH	Receptor-like protein kinase 2	Arabidopsis thaliana
comp10063_c0_seq9	F	GO:0004872	receptor activity	GO:0004675	transmembrane receptor protein serine/threonine kinase activity	sp|Q9LHP4|RCH2_ARATH	Receptor-like protein kinase 2	Arabidopsis thaliana
comp10063_c0_seq9	P	GO:0007165	signal transduction	GO:0007169	transmembrane receptor protein tyrosine kinase signaling pathway	sp|Q9LHP4|RCH2_ARATH	Receptor-like protein kinase 2	Arabidopsis thaliana
comp10063_c0_seq9	P	GO:0008150	biological_process	GO:0009755	hormone-mediated signaling pathway	sp|Q9LHP4|RCH2_ARATH	Receptor-like protein kinase 2	Arabidopsis thaliana
comp10063_c0_seq9	F	GO:0004871	signal transducer activity	GO:0004675	transmembrane receptor protein serine/threonine kinase activity	sp|Q9LHP4|RCH2_ARATH	Receptor-like protein kinase 2	Arabidopsis thaliana
comp10063_c0_seq9	P	GO:0007165	signal transduction	GO:0009755	hormone-mediated signaling pathway	sp|Q9LHP4|RCH2_ARATH	Receptor-like protein kinase 2	Arabidopsis thaliana
comp10063_c0_seq9	P	GO:0009791	post-embryonic development	GO:0010103	stomatal complex morphogenesis	sp|Q9LHP4|RCH2_ARATH	Receptor-like protein kinase 2	Arabidopsis thaliana
comp10063_c0_seq9	F	GO:0004872	receptor activity	GO:0001653	peptide receptor activity	sp|Q9LHP4|RCH2_ARATH	Receptor-like protein kinase 2	Arabidopsis thaliana
comp10063_c0_seq9	F	GO:0016740	transferase activity	GO:0004675	transmembrane receptor protein serine/threonine kinase activity	sp|Q9LHP4|RCH2_ARATH	Receptor-like protein kinase 2	Arabidopsis thaliana
comp10063_c0_seq9	P	GO:0007165	signal transduction	GO:0007165	signal transduction	sp|Q9LHP4|RCH2_ARATH	Receptor-like protein kinase 2	Arabidopsis thaliana
comp10063_c0_seq9	P	GO:0009653	anatomical structure morphogenesis	GO:0010103	stomatal complex morphogenesis	sp|Q9LHP4|RCH2_ARATH	Receptor-like protein kinase 2	Arabidopsis thaliana
comp10063_c0_seq9	C	GO:0005886	plasma membrane	GO:0005886	plasma membrane	sp|Q9LHP4|RCH2_ARATH	Receptor-like protein kinase 2	Arabidopsis thaliana
comp10063_c0_seq9	P	GO:0006464	cellular protein modification process	GO:0006468	protein phosphorylation	sp|Q9LHP4|RCH2_ARATH	Receptor-like protein kinase 2	Arabidopsis thaliana
comp10063_c0_seq9	P	GO:0009908	flower development	GO:0048443	stamen development	sp|Q9LHP4|RCH2_ARATH	Receptor-like protein kinase 2	Arabidopsis thaliana
comp10063_c0_seq9	P	GO:0006464	cellular protein modification process	GO:0046777	protein autophosphorylation	sp|Q9LHP4|RCH2_ARATH	Receptor-like protein kinase 2	Arabidopsis thaliana
comp10063_c0_seq9	P	GO:0008150	biological_process	GO:0048443	stamen development	sp|Q9LHP4|RCH2_ARATH	Receptor-like protein kinase 2	Arabidopsis thaliana
comp10063_c0_seq9	F	GO:0005515	protein binding	GO:0031625	ubiquitin protein ligase binding	sp|Q9LHP4|RCH2_ARATH	Receptor-like protein kinase 2	Arabidopsis thaliana
comp10063_c0_seq9	P	GO:0009987	cellular process	GO:0009755	hormone-mediated signaling pathway	sp|Q9LHP4|RCH2_ARATH	Receptor-like protein kinase 2	Arabidopsis thaliana
comp10063_c0_seq9	P	GO:0009987	cellular process	GO:0046777	protein autophosphorylation	sp|Q9LHP4|RCH2_ARATH	Receptor-like protein kinase 2	Arabidopsis thaliana
comp10063_c0_seq9	C	GO:0005575	cellular_component	GO:0009506	plasmodesma	sp|Q9LHP4|RCH2_ARATH	Receptor-like protein kinase 2	Arabidopsis thaliana
comp10063_c0_seq9	F	GO:0004871	signal transducer activity	GO:0001653	peptide receptor activity	sp|Q9LHP4|RCH2_ARATH	Receptor-like protein kinase 2	Arabidopsis thaliana
comp10063_c0_seq9	P	GO:0007275	multicellular organismal development	GO:0010103	stomatal complex morphogenesis	sp|Q9LHP4|RCH2_ARATH	Receptor-like protein kinase 2	Arabidopsis thaliana
comp10063_c0_seq9	F	GO:0016740	transferase activity	GO:0004674	protein serine/threonine kinase activity	sp|Q9LHP4|RCH2_ARATH	Receptor-like protein kinase 2	Arabidopsis thaliana
comp10063_c0_seq9	P	GO:0009987	cellular process	GO:0006468	protein phosphorylation	sp|Q9LHP4|RCH2_ARATH	Receptor-like protein kinase 2	Arabidopsis thaliana
comp10063_c0_seq9	P	GO:0007275	multicellular organismal development	GO:0048443	stamen development	sp|Q9LHP4|RCH2_ARATH	Receptor-like protein kinase 2	Arabidopsis thaliana
comp10095_c0_seq4	P	GO:0006950	response to stress	GO:0009611	response to wounding	sp|O22203|C98A3_ARATH	Cytochrome P450 98A3	Arabidopsis thaliana
comp10095_c0_seq4	C	GO:0005622	intracellular	GO:0043231	intracellular membrane-bounded organelle	sp|O22203|C98A3_ARATH	Cytochrome P450 98A3	Arabidopsis thaliana
comp10095_c0_seq4	F	GO:0003824	catalytic activity	GO:0004497	monooxygenase activity	sp|O22203|C98A3_ARATH	Cytochrome P450 98A3	Arabidopsis thaliana
comp10095_c0_seq4	P	GO:0008150	biological_process	GO:0009963	positive regulation of flavonoid biosynthetic process	sp|O22203|C98A3_ARATH	Cytochrome P450 98A3	Arabidopsis thaliana
comp10095_c0_seq4	P	GO:0008152	metabolic process	GO:0009813	flavonoid biosynthetic process	sp|O22203|C98A3_ARATH	Cytochrome P450 98A3	Arabidopsis thaliana
comp10095_c0_seq4	C	GO:0005575	cellular_component	GO:0016021	integral component of membrane	sp|O22203|C98A3_ARATH	Cytochrome P450 98A3	Arabidopsis thaliana
comp10095_c0_seq4	P	GO:0009058	biosynthetic process	GO:0009813	flavonoid biosynthetic process	sp|O22203|C98A3_ARATH	Cytochrome P450 98A3	Arabidopsis thaliana
comp10095_c0_seq4	C	GO:0005886	plasma membrane	GO:0005886	plasma membrane	sp|O22203|C98A3_ARATH	Cytochrome P450 98A3	Arabidopsis thaliana
comp10095_c0_seq4	C	GO:0005623	cell	GO:0043231	intracellular membrane-bounded organelle	sp|O22203|C98A3_ARATH	Cytochrome P450 98A3	Arabidopsis thaliana
comp10095_c0_seq4	C	GO:0005575	cellular_component	GO:0043231	intracellular membrane-bounded organelle	sp|O22203|C98A3_ARATH	Cytochrome P450 98A3	Arabidopsis thaliana
comp10095_c0_seq4	P	GO:0009058	biosynthetic process	GO:0009963	positive regulation of flavonoid biosynthetic process	sp|O22203|C98A3_ARATH	Cytochrome P450 98A3	Arabidopsis thaliana
comp10095_c0_seq4	P	GO:0008152	metabolic process	GO:0055114	oxidation-reduction process	sp|O22203|C98A3_ARATH	Cytochrome P450 98A3	Arabidopsis thaliana
comp10095_c0_seq4	F	GO:0003824	catalytic activity	GO:0016709	oxidoreductase activity, acting on paired donors, with incorporation or reduction of molecular oxygen, NAD(P)H as one donor, and incorporation of one atom of oxygen	sp|O22203|C98A3_ARATH	Cytochrome P450 98A3	Arabidopsis thaliana
comp10095_c0_seq4	P	GO:0008152	metabolic process	GO:0009963	positive regulation of flavonoid biosynthetic process	sp|O22203|C98A3_ARATH	Cytochrome P450 98A3	Arabidopsis thaliana
comp10095_c0_seq4	C	GO:0016020	membrane	GO:0016021	integral component of membrane	sp|O22203|C98A3_ARATH	Cytochrome P450 98A3	Arabidopsis thaliana
comp10095_c0_seq4	P	GO:0008150	biological_process	GO:0055114	oxidation-reduction process	sp|O22203|C98A3_ARATH	Cytochrome P450 98A3	Arabidopsis thaliana
comp10099_c0_seq1	F	GO:0016787	hydrolase activity	GO:0004722	protein serine/threonine phosphatase activity	sp|Q9SR79|PPA16_ARATH	Probable inactive purple acid phosphatase 16	Arabidopsis thaliana
comp10099_c0_seq1	C	GO:0016020	membrane	GO:0016020	membrane	sp|Q9SR79|PPA16_ARATH	Probable inactive purple acid phosphatase 16	Arabidopsis thaliana
comp10099_c0_seq1	C	GO:0005576	extracellular region	GO:0005576	extracellular region	sp|Q9SR79|PPA16_ARATH	Probable inactive purple acid phosphatase 16	Arabidopsis thaliana
comp10104_c0_seq1	P	GO:0006629	lipid metabolic process	GO:0016126	sterol biosynthetic process	sp|Q9FX94|CXE5_ARATH	Probable carboxylesterase 5	Arabidopsis thaliana
comp10104_c0_seq1	P	GO:0009058	biosynthetic process	GO:0016126	sterol biosynthetic process	sp|Q9FX94|CXE5_ARATH	Probable carboxylesterase 5	Arabidopsis thaliana
comp10104_c0_seq1	P	GO:0009987	cellular process	GO:0042546	cell wall biogenesis	sp|Q9FX94|CXE5_ARATH	Probable carboxylesterase 5	Arabidopsis thaliana
comp10104_c0_seq1	P	GO:0008150	biological_process	GO:0042546	cell wall biogenesis	sp|Q9FX94|CXE5_ARATH	Probable carboxylesterase 5	Arabidopsis thaliana
comp10104_c0_seq1	P	GO:0008150	biological_process	GO:0016126	sterol biosynthetic process	sp|Q9FX94|CXE5_ARATH	Probable carboxylesterase 5	Arabidopsis thaliana
comp10104_c0_seq1	F	GO:0016787	hydrolase activity	GO:0052689	carboxylic ester hydrolase activity	sp|Q9FX94|CXE5_ARATH	Probable carboxylesterase 5	Arabidopsis thaliana
comp10104_c0_seq1	P	GO:0008152	metabolic process	GO:0016126	sterol biosynthetic process	sp|Q9FX94|CXE5_ARATH	Probable carboxylesterase 5	Arabidopsis thaliana
comp10149_c0_seq1	P	GO:0006810	transport	GO:0006857	oligopeptide transport	sp|Q9LFB8|PTR5_ARATH	Protein NRT1/ PTR FAMILY 8.2	Arabidopsis thaliana
comp10149_c0_seq1	C	GO:0016020	membrane	GO:0016021	integral component of membrane	sp|Q9LFB8|PTR5_ARATH	Protein NRT1/ PTR FAMILY 8.2	Arabidopsis thaliana
comp10149_c0_seq1	C	GO:0005886	plasma membrane	GO:0005886	plasma membrane	sp|Q9LFB8|PTR5_ARATH	Protein NRT1/ PTR FAMILY 8.2	Arabidopsis thaliana
comp10149_c0_seq1	C	GO:0005575	cellular_component	GO:0016021	integral component of membrane	sp|Q9LFB8|PTR5_ARATH	Protein NRT1/ PTR FAMILY 8.2	Arabidopsis thaliana
comp10149_c0_seq1	C	GO:0016020	membrane	GO:0016020	membrane	sp|Q9LFB8|PTR5_ARATH	Protein NRT1/ PTR FAMILY 8.2	Arabidopsis thaliana
comp10149_c0_seq1	P	GO:0008150	biological_process	GO:0042938	dipeptide transport	sp|Q9LFB8|PTR5_ARATH	Protein NRT1/ PTR FAMILY 8.2	Arabidopsis thaliana
comp10149_c0_seq1	F	GO:0005215	transporter activity	GO:0042936	dipeptide transporter activity	sp|Q9LFB8|PTR5_ARATH	Protein NRT1/ PTR FAMILY 8.2	Arabidopsis thaliana
comp10149_c0_seq1	P	GO:0006810	transport	GO:0042938	dipeptide transport	sp|Q9LFB8|PTR5_ARATH	Protein NRT1/ PTR FAMILY 8.2	Arabidopsis thaliana
comp10149_c0_seq1	P	GO:0008150	biological_process	GO:0006857	oligopeptide transport	sp|Q9LFB8|PTR5_ARATH	Protein NRT1/ PTR FAMILY 8.2	Arabidopsis thaliana
comp10149_c0_seq1	F	GO:0005215	transporter activity	GO:0005215	transporter activity	sp|Q9LFB8|PTR5_ARATH	Protein NRT1/ PTR FAMILY 8.2	Arabidopsis thaliana
comp10303_c0_seq1	P	GO:0008152	metabolic process	GO:0016126	sterol biosynthetic process	sp|O64989|C90B1_ARATH	Cytochrome P450 90B1	Arabidopsis thaliana
comp10303_c0_seq1	P	GO:0008150	biological_process	GO:0055114	oxidation-reduction process	sp|O64989|C90B1_ARATH	Cytochrome P450 90B1	Arabidopsis thaliana
comp10303_c0_seq1	P	GO:0008150	biological_process	GO:0016126	sterol biosynthetic process	sp|O64989|C90B1_ARATH	Cytochrome P450 90B1	Arabidopsis thaliana
comp10303_c0_seq1	P	GO:0008150	biological_process	GO:0009753	response to jasmonic acid	sp|O64989|C90B1_ARATH	Cytochrome P450 90B1	Arabidopsis thaliana
comp10303_c0_seq1	P	GO:0006629	lipid metabolic process	GO:0016126	sterol biosynthetic process	sp|O64989|C90B1_ARATH	Cytochrome P450 90B1	Arabidopsis thaliana
comp10303_c0_seq1	P	GO:0008152	metabolic process	GO:0055114	oxidation-reduction process	sp|O64989|C90B1_ARATH	Cytochrome P450 90B1	Arabidopsis thaliana
comp10303_c0_seq1	F	GO:0005488	binding	GO:0020037	heme binding	sp|O64989|C90B1_ARATH	Cytochrome P450 90B1	Arabidopsis thaliana
comp10303_c0_seq1	C	GO:0016020	membrane	GO:0016021	integral component of membrane	sp|O64989|C90B1_ARATH	Cytochrome P450 90B1	Arabidopsis thaliana
comp10303_c0_seq1	F	GO:0003824	catalytic activity	GO:0016705	oxidoreductase activity, acting on paired donors, with incorporation or reduction of molecular oxygen	sp|O64989|C90B1_ARATH	Cytochrome P450 90B1	Arabidopsis thaliana
comp10303_c0_seq1	F	GO:0005488	binding	GO:0005506	iron ion binding	sp|O64989|C90B1_ARATH	Cytochrome P450 90B1	Arabidopsis thaliana
comp10303_c0_seq1	P	GO:0009719	response to endogenous stimulus	GO:0009753	response to jasmonic acid	sp|O64989|C90B1_ARATH	Cytochrome P450 90B1	Arabidopsis thaliana
comp10303_c0_seq1	P	GO:0009058	biosynthetic process	GO:0016126	sterol biosynthetic process	sp|O64989|C90B1_ARATH	Cytochrome P450 90B1	Arabidopsis thaliana
comp10303_c0_seq1	C	GO:0005575	cellular_component	GO:0016021	integral component of membrane	sp|O64989|C90B1_ARATH	Cytochrome P450 90B1	Arabidopsis thaliana
comp10336_c0_seq10	C	GO:0005886	plasma membrane	GO:0005886	plasma membrane	sp|Q9M390|PTR1_ARATH	Protein NRT1/ PTR FAMILY 8.1	Arabidopsis thaliana
comp10336_c0_seq10	P	GO:0008152	metabolic process	GO:0006807	nitrogen compound metabolic process	sp|Q9M390|PTR1_ARATH	Protein NRT1/ PTR FAMILY 8.1	Arabidopsis thaliana
comp10336_c0_seq10	P	GO:0009987	cellular process	GO:0015996	chlorophyll catabolic process	sp|Q9M390|PTR1_ARATH	Protein NRT1/ PTR FAMILY 8.1	Arabidopsis thaliana
comp10336_c0_seq10	P	GO:0008150	biological_process	GO:0015996	chlorophyll catabolic process	sp|Q9M390|PTR1_ARATH	Protein NRT1/ PTR FAMILY 8.1	Arabidopsis thaliana
comp10336_c0_seq10	P	GO:0006810	transport	GO:0006857	oligopeptide transport	sp|Q9M390|PTR1_ARATH	Protein NRT1/ PTR FAMILY 8.1	Arabidopsis thaliana
comp10336_c0_seq10	P	GO:0009056	catabolic process	GO:0015996	chlorophyll catabolic process	sp|Q9M390|PTR1_ARATH	Protein NRT1/ PTR FAMILY 8.1	Arabidopsis thaliana
comp10336_c0_seq10	C	GO:0005575	cellular_component	GO:0016021	integral component of membrane	sp|Q9M390|PTR1_ARATH	Protein NRT1/ PTR FAMILY 8.1	Arabidopsis thaliana
comp10336_c0_seq10	P	GO:0008150	biological_process	GO:0042939	tripeptide transport	sp|Q9M390|PTR1_ARATH	Protein NRT1/ PTR FAMILY 8.1	Arabidopsis thaliana
comp10336_c0_seq10	C	GO:0016020	membrane	GO:0016021	integral component of membrane	sp|Q9M390|PTR1_ARATH	Protein NRT1/ PTR FAMILY 8.1	Arabidopsis thaliana
comp10336_c0_seq10	F	GO:0005215	transporter activity	GO:0042936	dipeptide transporter activity	sp|Q9M390|PTR1_ARATH	Protein NRT1/ PTR FAMILY 8.1	Arabidopsis thaliana
comp10336_c0_seq10	C	GO:0005575	cellular_component	GO:0009506	plasmodesma	sp|Q9M390|PTR1_ARATH	Protein NRT1/ PTR FAMILY 8.1	Arabidopsis thaliana
comp10336_c0_seq10	C	GO:0016020	membrane	GO:0016020	membrane	sp|Q9M390|PTR1_ARATH	Protein NRT1/ PTR FAMILY 8.1	Arabidopsis thaliana
comp10336_c0_seq10	P	GO:0008150	biological_process	GO:0042938	dipeptide transport	sp|Q9M390|PTR1_ARATH	Protein NRT1/ PTR FAMILY 8.1	Arabidopsis thaliana
comp10336_c0_seq10	P	GO:0008150	biological_process	GO:0006857	oligopeptide transport	sp|Q9M390|PTR1_ARATH	Protein NRT1/ PTR FAMILY 8.1	Arabidopsis thaliana
comp10336_c0_seq10	P	GO:0006810	transport	GO:0015824	proline transport	sp|Q9M390|PTR1_ARATH	Protein NRT1/ PTR FAMILY 8.1	Arabidopsis thaliana
comp10336_c0_seq10	P	GO:0008150	biological_process	GO:0015824	proline transport	sp|Q9M390|PTR1_ARATH	Protein NRT1/ PTR FAMILY 8.1	Arabidopsis thaliana
comp10336_c0_seq10	P	GO:0008152	metabolic process	GO:0015996	chlorophyll catabolic process	sp|Q9M390|PTR1_ARATH	Protein NRT1/ PTR FAMILY 8.1	Arabidopsis thaliana
comp10336_c0_seq10	F	GO:0005215	transporter activity	GO:0005215	transporter activity	sp|Q9M390|PTR1_ARATH	Protein NRT1/ PTR FAMILY 8.1	Arabidopsis thaliana
comp10336_c0_seq10	P	GO:0006810	transport	GO:0042939	tripeptide transport	sp|Q9M390|PTR1_ARATH	Protein NRT1/ PTR FAMILY 8.1	Arabidopsis thaliana
comp10336_c0_seq10	F	GO:0005215	transporter activity	GO:0042937	tripeptide transporter activity	sp|Q9M390|PTR1_ARATH	Protein NRT1/ PTR FAMILY 8.1	Arabidopsis thaliana
comp10336_c0_seq10	P	GO:0006810	transport	GO:0042938	dipeptide transport	sp|Q9M390|PTR1_ARATH	Protein NRT1/ PTR FAMILY 8.1	Arabidopsis thaliana
comp10336_c0_seq12	P	GO:0009987	cellular process	GO:0015996	chlorophyll catabolic process	sp|Q9M390|PTR1_ARATH	Protein NRT1/ PTR FAMILY 8.1	Arabidopsis thaliana
comp10336_c0_seq12	P	GO:0008150	biological_process	GO:0042939	tripeptide transport	sp|Q9M390|PTR1_ARATH	Protein NRT1/ PTR FAMILY 8.1	Arabidopsis thaliana
comp10336_c0_seq12	F	GO:0005215	transporter activity	GO:0005215	transporter activity	sp|Q9M390|PTR1_ARATH	Protein NRT1/ PTR FAMILY 8.1	Arabidopsis thaliana
comp10336_c0_seq12	P	GO:0008152	metabolic process	GO:0015996	chlorophyll catabolic process	sp|Q9M390|PTR1_ARATH	Protein NRT1/ PTR FAMILY 8.1	Arabidopsis thaliana
comp10336_c0_seq12	F	GO:0005215	transporter activity	GO:0042936	dipeptide transporter activity	sp|Q9M390|PTR1_ARATH	Protein NRT1/ PTR FAMILY 8.1	Arabidopsis thaliana
comp10336_c0_seq12	P	GO:0008150	biological_process	GO:0042938	dipeptide transport	sp|Q9M390|PTR1_ARATH	Protein NRT1/ PTR FAMILY 8.1	Arabidopsis thaliana
comp10336_c0_seq12	F	GO:0005215	transporter activity	GO:0042937	tripeptide transporter activity	sp|Q9M390|PTR1_ARATH	Protein NRT1/ PTR FAMILY 8.1	Arabidopsis thaliana
comp10336_c0_seq12	P	GO:0006810	transport	GO:0006857	oligopeptide transport	sp|Q9M390|PTR1_ARATH	Protein NRT1/ PTR FAMILY 8.1	Arabidopsis thaliana
comp10336_c0_seq12	C	GO:0005886	plasma membrane	GO:0005886	plasma membrane	sp|Q9M390|PTR1_ARATH	Protein NRT1/ PTR FAMILY 8.1	Arabidopsis thaliana
comp10336_c0_seq12	P	GO:0009056	catabolic process	GO:0015996	chlorophyll catabolic process	sp|Q9M390|PTR1_ARATH	Protein NRT1/ PTR FAMILY 8.1	Arabidopsis thaliana
comp10336_c0_seq12	C	GO:0005575	cellular_component	GO:0009506	plasmodesma	sp|Q9M390|PTR1_ARATH	Protein NRT1/ PTR FAMILY 8.1	Arabidopsis thaliana
comp10336_c0_seq12	P	GO:0006810	transport	GO:0015824	proline transport	sp|Q9M390|PTR1_ARATH	Protein NRT1/ PTR FAMILY 8.1	Arabidopsis thaliana
comp10336_c0_seq12	P	GO:0008152	metabolic process	GO:0006807	nitrogen compound metabolic process	sp|Q9M390|PTR1_ARATH	Protein NRT1/ PTR FAMILY 8.1	Arabidopsis thaliana
comp10336_c0_seq12	P	GO:0008150	biological_process	GO:0006857	oligopeptide transport	sp|Q9M390|PTR1_ARATH	Protein NRT1/ PTR FAMILY 8.1	Arabidopsis thaliana
comp10336_c0_seq12	C	GO:0016020	membrane	GO:0016020	membrane	sp|Q9M390|PTR1_ARATH	Protein NRT1/ PTR FAMILY 8.1	Arabidopsis thaliana
comp10336_c0_seq12	P	GO:0006810	transport	GO:0042938	dipeptide transport	sp|Q9M390|PTR1_ARATH	Protein NRT1/ PTR FAMILY 8.1	Arabidopsis thaliana
comp10336_c0_seq12	P	GO:0006810	transport	GO:0042939	tripeptide transport	sp|Q9M390|PTR1_ARATH	Protein NRT1/ PTR FAMILY 8.1	Arabidopsis thaliana
comp10336_c0_seq12	C	GO:0005575	cellular_component	GO:0016021	integral component of membrane	sp|Q9M390|PTR1_ARATH	Protein NRT1/ PTR FAMILY 8.1	Arabidopsis thaliana
comp10336_c0_seq12	P	GO:0008150	biological_process	GO:0015824	proline transport	sp|Q9M390|PTR1_ARATH	Protein NRT1/ PTR FAMILY 8.1	Arabidopsis thaliana
comp10336_c0_seq12	C	GO:0016020	membrane	GO:0016021	integral component of membrane	sp|Q9M390|PTR1_ARATH	Protein NRT1/ PTR FAMILY 8.1	Arabidopsis thaliana
comp10336_c0_seq12	P	GO:0008150	biological_process	GO:0015996	chlorophyll catabolic process	sp|Q9M390|PTR1_ARATH	Protein NRT1/ PTR FAMILY 8.1	Arabidopsis thaliana
comp10336_c0_seq13	P	GO:0008150	biological_process	GO:0015824	proline transport	sp|Q9M390|PTR1_ARATH	Protein NRT1/ PTR FAMILY 8.1	Arabidopsis thaliana
comp10336_c0_seq13	C	GO:0005575	cellular_component	GO:0016021	integral component of membrane	sp|Q9M390|PTR1_ARATH	Protein NRT1/ PTR FAMILY 8.1	Arabidopsis thaliana
comp10336_c0_seq13	P	GO:0008152	metabolic process	GO:0006807	nitrogen compound metabolic process	sp|Q9M390|PTR1_ARATH	Protein NRT1/ PTR FAMILY 8.1	Arabidopsis thaliana
comp10336_c0_seq13	P	GO:0008150	biological_process	GO:0006857	oligopeptide transport	sp|Q9M390|PTR1_ARATH	Protein NRT1/ PTR FAMILY 8.1	Arabidopsis thaliana
comp10336_c0_seq13	P	GO:0008152	metabolic process	GO:0015996	chlorophyll catabolic process	sp|Q9M390|PTR1_ARATH	Protein NRT1/ PTR FAMILY 8.1	Arabidopsis thaliana
comp10336_c0_seq13	P	GO:0006810	transport	GO:0042938	dipeptide transport	sp|Q9M390|PTR1_ARATH	Protein NRT1/ PTR FAMILY 8.1	Arabidopsis thaliana
comp10336_c0_seq13	P	GO:0008150	biological_process	GO:0015996	chlorophyll catabolic process	sp|Q9M390|PTR1_ARATH	Protein NRT1/ PTR FAMILY 8.1	Arabidopsis thaliana
comp10336_c0_seq13	F	GO:0005215	transporter activity	GO:0005215	transporter activity	sp|Q9M390|PTR1_ARATH	Protein NRT1/ PTR FAMILY 8.1	Arabidopsis thaliana
comp10336_c0_seq13	F	GO:0005215	transporter activity	GO:0042936	dipeptide transporter activity	sp|Q9M390|PTR1_ARATH	Protein NRT1/ PTR FAMILY 8.1	Arabidopsis thaliana
comp10336_c0_seq13	C	GO:0005886	plasma membrane	GO:0005886	plasma membrane	sp|Q9M390|PTR1_ARATH	Protein NRT1/ PTR FAMILY 8.1	Arabidopsis thaliana
comp10336_c0_seq13	C	GO:0005575	cellular_component	GO:0009506	plasmodesma	sp|Q9M390|PTR1_ARATH	Protein NRT1/ PTR FAMILY 8.1	Arabidopsis thaliana
comp10336_c0_seq13	P	GO:0009056	catabolic process	GO:0015996	chlorophyll catabolic process	sp|Q9M390|PTR1_ARATH	Protein NRT1/ PTR FAMILY 8.1	Arabidopsis thaliana
comp10336_c0_seq13	P	GO:0006810	transport	GO:0006857	oligopeptide transport	sp|Q9M390|PTR1_ARATH	Protein NRT1/ PTR FAMILY 8.1	Arabidopsis thaliana
comp10336_c0_seq13	F	GO:0005215	transporter activity	GO:0042937	tripeptide transporter activity	sp|Q9M390|PTR1_ARATH	Protein NRT1/ PTR FAMILY 8.1	Arabidopsis thaliana
comp10336_c0_seq13	P	GO:0006810	transport	GO:0042939	tripeptide transport	sp|Q9M390|PTR1_ARATH	Protein NRT1/ PTR FAMILY 8.1	Arabidopsis thaliana
comp10336_c0_seq13	C	GO:0016020	membrane	GO:0016021	integral component of membrane	sp|Q9M390|PTR1_ARATH	Protein NRT1/ PTR FAMILY 8.1	Arabidopsis thaliana
comp10336_c0_seq13	P	GO:0006810	transport	GO:0015824	proline transport	sp|Q9M390|PTR1_ARATH	Protein NRT1/ PTR FAMILY 8.1	Arabidopsis thaliana
comp10336_c0_seq13	P	GO:0008150	biological_process	GO:0042938	dipeptide transport	sp|Q9M390|PTR1_ARATH	Protein NRT1/ PTR FAMILY 8.1	Arabidopsis thaliana
comp10336_c0_seq13	P	GO:0009987	cellular process	GO:0015996	chlorophyll catabolic process	sp|Q9M390|PTR1_ARATH	Protein NRT1/ PTR FAMILY 8.1	Arabidopsis thaliana
comp10336_c0_seq13	P	GO:0008150	biological_process	GO:0042939	tripeptide transport	sp|Q9M390|PTR1_ARATH	Protein NRT1/ PTR FAMILY 8.1	Arabidopsis thaliana
comp10336_c0_seq13	C	GO:0016020	membrane	GO:0016020	membrane	sp|Q9M390|PTR1_ARATH	Protein NRT1/ PTR FAMILY 8.1	Arabidopsis thaliana
comp10336_c0_seq3	P	GO:0006810	transport	GO:0006857	oligopeptide transport	sp|Q9LFB8|PTR5_ARATH	Protein NRT1/ PTR FAMILY 8.2	Arabidopsis thaliana
comp10336_c0_seq3	P	GO:0008150	biological_process	GO:0042938	dipeptide transport	sp|Q9LFB8|PTR5_ARATH	Protein NRT1/ PTR FAMILY 8.2	Arabidopsis thaliana
comp10336_c0_seq3	P	GO:0008150	biological_process	GO:0006857	oligopeptide transport	sp|Q9LFB8|PTR5_ARATH	Protein NRT1/ PTR FAMILY 8.2	Arabidopsis thaliana
comp10336_c0_seq3	P	GO:0006810	transport	GO:0042938	dipeptide transport	sp|Q9LFB8|PTR5_ARATH	Protein NRT1/ PTR FAMILY 8.2	Arabidopsis thaliana
comp10336_c0_seq3	C	GO:0016020	membrane	GO:0016021	integral component of membrane	sp|Q9LFB8|PTR5_ARATH	Protein NRT1/ PTR FAMILY 8.2	Arabidopsis thaliana
comp10336_c0_seq3	F	GO:0005215	transporter activity	GO:0005215	transporter activity	sp|Q9LFB8|PTR5_ARATH	Protein NRT1/ PTR FAMILY 8.2	Arabidopsis thaliana
comp10336_c0_seq3	C	GO:0016020	membrane	GO:0016020	membrane	sp|Q9LFB8|PTR5_ARATH	Protein NRT1/ PTR FAMILY 8.2	Arabidopsis thaliana
comp10336_c0_seq3	C	GO:0005575	cellular_component	GO:0016021	integral component of membrane	sp|Q9LFB8|PTR5_ARATH	Protein NRT1/ PTR FAMILY 8.2	Arabidopsis thaliana
comp10336_c0_seq3	F	GO:0005215	transporter activity	GO:0042936	dipeptide transporter activity	sp|Q9LFB8|PTR5_ARATH	Protein NRT1/ PTR FAMILY 8.2	Arabidopsis thaliana
comp10336_c0_seq3	C	GO:0005886	plasma membrane	GO:0005886	plasma membrane	sp|Q9LFB8|PTR5_ARATH	Protein NRT1/ PTR FAMILY 8.2	Arabidopsis thaliana
comp10336_c0_seq4	P	GO:0008150	biological_process	GO:0006857	oligopeptide transport	sp|Q9M390|PTR1_ARATH	Protein NRT1/ PTR FAMILY 8.1	Arabidopsis thaliana
comp10336_c0_seq4	F	GO:0005215	transporter activity	GO:0005215	transporter activity	sp|Q9M390|PTR1_ARATH	Protein NRT1/ PTR FAMILY 8.1	Arabidopsis thaliana
comp10336_c0_seq4	P	GO:0008150	biological_process	GO:0015824	proline transport	sp|Q9M390|PTR1_ARATH	Protein NRT1/ PTR FAMILY 8.1	Arabidopsis thaliana
comp10336_c0_seq4	P	GO:0009987	cellular process	GO:0015996	chlorophyll catabolic process	sp|Q9M390|PTR1_ARATH	Protein NRT1/ PTR FAMILY 8.1	Arabidopsis thaliana
comp10336_c0_seq4	C	GO:0005886	plasma membrane	GO:0005886	plasma membrane	sp|Q9M390|PTR1_ARATH	Protein NRT1/ PTR FAMILY 8.1	Arabidopsis thaliana
comp10336_c0_seq4	P	GO:0008152	metabolic process	GO:0006807	nitrogen compound metabolic process	sp|Q9M390|PTR1_ARATH	Protein NRT1/ PTR FAMILY 8.1	Arabidopsis thaliana
comp10336_c0_seq4	P	GO:0008150	biological_process	GO:0015996	chlorophyll catabolic process	sp|Q9M390|PTR1_ARATH	Protein NRT1/ PTR FAMILY 8.1	Arabidopsis thaliana
comp10336_c0_seq4	P	GO:0008150	biological_process	GO:0042938	dipeptide transport	sp|Q9M390|PTR1_ARATH	Protein NRT1/ PTR FAMILY 8.1	Arabidopsis thaliana
comp10336_c0_seq4	F	GO:0005215	transporter activity	GO:0042936	dipeptide transporter activity	sp|Q9M390|PTR1_ARATH	Protein NRT1/ PTR FAMILY 8.1	Arabidopsis thaliana
comp10336_c0_seq4	C	GO:0005575	cellular_component	GO:0016021	integral component of membrane	sp|Q9M390|PTR1_ARATH	Protein NRT1/ PTR FAMILY 8.1	Arabidopsis thaliana
comp10336_c0_seq4	F	GO:0005215	transporter activity	GO:0042937	tripeptide transporter activity	sp|Q9M390|PTR1_ARATH	Protein NRT1/ PTR FAMILY 8.1	Arabidopsis thaliana
comp10336_c0_seq4	P	GO:0006810	transport	GO:0042938	dipeptide transport	sp|Q9M390|PTR1_ARATH	Protein NRT1/ PTR FAMILY 8.1	Arabidopsis thaliana
comp10336_c0_seq4	P	GO:0009056	catabolic process	GO:0015996	chlorophyll catabolic process	sp|Q9M390|PTR1_ARATH	Protein NRT1/ PTR FAMILY 8.1	Arabidopsis thaliana
comp10336_c0_seq4	P	GO:0006810	transport	GO:0015824	proline transport	sp|Q9M390|PTR1_ARATH	Protein NRT1/ PTR FAMILY 8.1	Arabidopsis thaliana
comp10336_c0_seq4	C	GO:0005575	cellular_component	GO:0009506	plasmodesma	sp|Q9M390|PTR1_ARATH	Protein NRT1/ PTR FAMILY 8.1	Arabidopsis thaliana
comp10336_c0_seq4	C	GO:0016020	membrane	GO:0016020	membrane	sp|Q9M390|PTR1_ARATH	Protein NRT1/ PTR FAMILY 8.1	Arabidopsis thaliana
comp10336_c0_seq4	P	GO:0006810	transport	GO:0006857	oligopeptide transport	sp|Q9M390|PTR1_ARATH	Protein NRT1/ PTR FAMILY 8.1	Arabidopsis thaliana
comp10336_c0_seq4	C	GO:0016020	membrane	GO:0016021	integral component of membrane	sp|Q9M390|PTR1_ARATH	Protein NRT1/ PTR FAMILY 8.1	Arabidopsis thaliana
comp10336_c0_seq4	P	GO:0008150	biological_process	GO:0042939	tripeptide transport	sp|Q9M390|PTR1_ARATH	Protein NRT1/ PTR FAMILY 8.1	Arabidopsis thaliana
comp10336_c0_seq4	P	GO:0006810	transport	GO:0042939	tripeptide transport	sp|Q9M390|PTR1_ARATH	Protein NRT1/ PTR FAMILY 8.1	Arabidopsis thaliana
comp10336_c0_seq4	P	GO:0008152	metabolic process	GO:0015996	chlorophyll catabolic process	sp|Q9M390|PTR1_ARATH	Protein NRT1/ PTR FAMILY 8.1	Arabidopsis thaliana
comp10336_c0_seq6	P	GO:0008150	biological_process	GO:0006857	oligopeptide transport	sp|Q9M390|PTR1_ARATH	Protein NRT1/ PTR FAMILY 8.1	Arabidopsis thaliana
comp10336_c0_seq6	P	GO:0008150	biological_process	GO:0015824	proline transport	sp|Q9M390|PTR1_ARATH	Protein NRT1/ PTR FAMILY 8.1	Arabidopsis thaliana
comp10336_c0_seq6	C	GO:0005886	plasma membrane	GO:0005886	plasma membrane	sp|Q9M390|PTR1_ARATH	Protein NRT1/ PTR FAMILY 8.1	Arabidopsis thaliana
comp10336_c0_seq6	P	GO:0009987	cellular process	GO:0015996	chlorophyll catabolic process	sp|Q9M390|PTR1_ARATH	Protein NRT1/ PTR FAMILY 8.1	Arabidopsis thaliana
comp10336_c0_seq6	C	GO:0016020	membrane	GO:0016021	integral component of membrane	sp|Q9M390|PTR1_ARATH	Protein NRT1/ PTR FAMILY 8.1	Arabidopsis thaliana
comp10336_c0_seq6	P	GO:0006810	transport	GO:0006857	oligopeptide transport	sp|Q9M390|PTR1_ARATH	Protein NRT1/ PTR FAMILY 8.1	Arabidopsis thaliana
comp10336_c0_seq6	F	GO:0005215	transporter activity	GO:0042937	tripeptide transporter activity	sp|Q9M390|PTR1_ARATH	Protein NRT1/ PTR FAMILY 8.1	Arabidopsis thaliana
comp10336_c0_seq6	F	GO:0005215	transporter activity	GO:0005215	transporter activity	sp|Q9M390|PTR1_ARATH	Protein NRT1/ PTR FAMILY 8.1	Arabidopsis thaliana
comp10336_c0_seq6	C	GO:0005575	cellular_component	GO:0009506	plasmodesma	sp|Q9M390|PTR1_ARATH	Protein NRT1/ PTR FAMILY 8.1	Arabidopsis thaliana
comp10336_c0_seq6	P	GO:0008152	metabolic process	GO:0015996	chlorophyll catabolic process	sp|Q9M390|PTR1_ARATH	Protein NRT1/ PTR FAMILY 8.1	Arabidopsis thaliana
comp10336_c0_seq6	C	GO:0016020	membrane	GO:0016020	membrane	sp|Q9M390|PTR1_ARATH	Protein NRT1/ PTR FAMILY 8.1	Arabidopsis thaliana
comp10336_c0_seq6	P	GO:0008150	biological_process	GO:0042939	tripeptide transport	sp|Q9M390|PTR1_ARATH	Protein NRT1/ PTR FAMILY 8.1	Arabidopsis thaliana
comp10336_c0_seq6	P	GO:0008150	biological_process	GO:0015996	chlorophyll catabolic process	sp|Q9M390|PTR1_ARATH	Protein NRT1/ PTR FAMILY 8.1	Arabidopsis thaliana
comp10336_c0_seq6	P	GO:0008152	metabolic process	GO:0006807	nitrogen compound metabolic process	sp|Q9M390|PTR1_ARATH	Protein NRT1/ PTR FAMILY 8.1	Arabidopsis thaliana
comp10336_c0_seq6	P	GO:0009056	catabolic process	GO:0015996	chlorophyll catabolic process	sp|Q9M390|PTR1_ARATH	Protein NRT1/ PTR FAMILY 8.1	Arabidopsis thaliana
comp10336_c0_seq6	C	GO:0005575	cellular_component	GO:0016021	integral component of membrane	sp|Q9M390|PTR1_ARATH	Protein NRT1/ PTR FAMILY 8.1	Arabidopsis thaliana
comp10336_c0_seq6	P	GO:0006810	transport	GO:0042938	dipeptide transport	sp|Q9M390|PTR1_ARATH	Protein NRT1/ PTR FAMILY 8.1	Arabidopsis thaliana
comp10336_c0_seq6	P	GO:0006810	transport	GO:0042939	tripeptide transport	sp|Q9M390|PTR1_ARATH	Protein NRT1/ PTR FAMILY 8.1	Arabidopsis thaliana
comp10336_c0_seq6	F	GO:0005215	transporter activity	GO:0042936	dipeptide transporter activity	sp|Q9M390|PTR1_ARATH	Protein NRT1/ PTR FAMILY 8.1	Arabidopsis thaliana
comp10336_c0_seq6	P	GO:0006810	transport	GO:0015824	proline transport	sp|Q9M390|PTR1_ARATH	Protein NRT1/ PTR FAMILY 8.1	Arabidopsis thaliana
comp10336_c0_seq6	P	GO:0008150	biological_process	GO:0042938	dipeptide transport	sp|Q9M390|PTR1_ARATH	Protein NRT1/ PTR FAMILY 8.1	Arabidopsis thaliana
comp10336_c0_seq9	P	GO:0008150	biological_process	GO:0042938	dipeptide transport	sp|Q9LFB8|PTR5_ARATH	Protein NRT1/ PTR FAMILY 8.2	Arabidopsis thaliana
comp10336_c0_seq9	C	GO:0016020	membrane	GO:0016021	integral component of membrane	sp|Q9LFB8|PTR5_ARATH	Protein NRT1/ PTR FAMILY 8.2	Arabidopsis thaliana
comp10336_c0_seq9	C	GO:0005886	plasma membrane	GO:0005886	plasma membrane	sp|Q9LFB8|PTR5_ARATH	Protein NRT1/ PTR FAMILY 8.2	Arabidopsis thaliana
comp10336_c0_seq9	C	GO:0005575	cellular_component	GO:0016021	integral component of membrane	sp|Q9LFB8|PTR5_ARATH	Protein NRT1/ PTR FAMILY 8.2	Arabidopsis thaliana
comp10336_c0_seq9	C	GO:0016020	membrane	GO:0016020	membrane	sp|Q9LFB8|PTR5_ARATH	Protein NRT1/ PTR FAMILY 8.2	Arabidopsis thaliana
comp10336_c0_seq9	P	GO:0006810	transport	GO:0006857	oligopeptide transport	sp|Q9LFB8|PTR5_ARATH	Protein NRT1/ PTR FAMILY 8.2	Arabidopsis thaliana
comp10336_c0_seq9	F	GO:0005215	transporter activity	GO:0042936	dipeptide transporter activity	sp|Q9LFB8|PTR5_ARATH	Protein NRT1/ PTR FAMILY 8.2	Arabidopsis thaliana
comp10336_c0_seq9	F	GO:0005215	transporter activity	GO:0005215	transporter activity	sp|Q9LFB8|PTR5_ARATH	Protein NRT1/ PTR FAMILY 8.2	Arabidopsis thaliana
comp10336_c0_seq9	P	GO:0008150	biological_process	GO:0006857	oligopeptide transport	sp|Q9LFB8|PTR5_ARATH	Protein NRT1/ PTR FAMILY 8.2	Arabidopsis thaliana
comp10336_c0_seq9	P	GO:0006810	transport	GO:0042938	dipeptide transport	sp|Q9LFB8|PTR5_ARATH	Protein NRT1/ PTR FAMILY 8.2	Arabidopsis thaliana
comp10382_c0_seq5	P	GO:0006629	lipid metabolic process	GO:0016042	lipid catabolic process	sp|Q9SRM5|CPR49_ARATH	GDSL esterase/lipase CPRD49	Arabidopsis thaliana
comp10382_c0_seq5	P	GO:0008152	metabolic process	GO:0016042	lipid catabolic process	sp|Q9SRM5|CPR49_ARATH	GDSL esterase/lipase CPRD49	Arabidopsis thaliana
comp10382_c0_seq5	C	GO:0005576	extracellular region	GO:0048046	apoplast	sp|Q9SRM5|CPR49_ARATH	GDSL esterase/lipase CPRD49	Arabidopsis thaliana
comp10382_c0_seq5	C	GO:0005576	extracellular region	GO:0005576	extracellular region	sp|Q9SRM5|CPR49_ARATH	GDSL esterase/lipase CPRD49	Arabidopsis thaliana
comp10382_c0_seq5	P	GO:0008150	biological_process	GO:0016042	lipid catabolic process	sp|Q9SRM5|CPR49_ARATH	GDSL esterase/lipase CPRD49	Arabidopsis thaliana
comp10382_c0_seq5	F	GO:0016787	hydrolase activity	GO:0052689	carboxylic ester hydrolase activity	sp|Q9SRM5|CPR49_ARATH	GDSL esterase/lipase CPRD49	Arabidopsis thaliana
comp10382_c0_seq5	P	GO:0009056	catabolic process	GO:0016042	lipid catabolic process	sp|Q9SRM5|CPR49_ARATH	GDSL esterase/lipase CPRD49	Arabidopsis thaliana
comp10382_c0_seq5	F	GO:0016787	hydrolase activity	GO:0016788	hydrolase activity, acting on ester bonds	sp|Q9SRM5|CPR49_ARATH	GDSL esterase/lipase CPRD49	Arabidopsis thaliana
comp10470_c0_seq1	C	GO:0005886	plasma membrane	GO:0005886	plasma membrane	sp|Q7XJJ7|FAAH_ARATH	Fatty acid amide hydrolase	Arabidopsis thaliana
comp10470_c0_seq1	P	GO:0008150	biological_process	GO:0042742	defense response to bacterium	sp|Q7XJJ7|FAAH_ARATH	Fatty acid amide hydrolase	Arabidopsis thaliana
comp10470_c0_seq1	C	GO:0005773	vacuole	GO:0005773	vacuole	sp|Q7XJJ7|FAAH_ARATH	Fatty acid amide hydrolase	Arabidopsis thaliana
comp10470_c0_seq1	C	GO:0005575	cellular_component	GO:0016021	integral component of membrane	sp|Q7XJJ7|FAAH_ARATH	Fatty acid amide hydrolase	Arabidopsis thaliana
comp10470_c0_seq1	P	GO:0009605	response to external stimulus	GO:0042742	defense response to bacterium	sp|Q7XJJ7|FAAH_ARATH	Fatty acid amide hydrolase	Arabidopsis thaliana
comp10470_c0_seq1	P	GO:0009607	response to biotic stimulus	GO:0042742	defense response to bacterium	sp|Q7XJJ7|FAAH_ARATH	Fatty acid amide hydrolase	Arabidopsis thaliana
comp10470_c0_seq1	C	GO:0016020	membrane	GO:0016021	integral component of membrane	sp|Q7XJJ7|FAAH_ARATH	Fatty acid amide hydrolase	Arabidopsis thaliana
comp10470_c0_seq1	P	GO:0006950	response to stress	GO:0042742	defense response to bacterium	sp|Q7XJJ7|FAAH_ARATH	Fatty acid amide hydrolase	Arabidopsis thaliana
comp10471_c0_seq1	P	GO:0007165	signal transduction	GO:0007165	signal transduction	sp|Q9LEU7|CIPK5_ARATH	CBL-interacting serine/threonine-protein kinase 5	Arabidopsis thaliana
comp10471_c0_seq1	P	GO:0008152	metabolic process	GO:0006468	protein phosphorylation	sp|Q9LEU7|CIPK5_ARATH	CBL-interacting serine/threonine-protein kinase 5	Arabidopsis thaliana
comp10471_c0_seq1	F	GO:0016740	transferase activity	GO:0004674	protein serine/threonine kinase activity	sp|Q9LEU7|CIPK5_ARATH	CBL-interacting serine/threonine-protein kinase 5	Arabidopsis thaliana
comp10471_c0_seq1	F	GO:0016301	kinase activity	GO:0004674	protein serine/threonine kinase activity	sp|Q9LEU7|CIPK5_ARATH	CBL-interacting serine/threonine-protein kinase 5	Arabidopsis thaliana
comp10471_c0_seq1	P	GO:0009987	cellular process	GO:0006468	protein phosphorylation	sp|Q9LEU7|CIPK5_ARATH	CBL-interacting serine/threonine-protein kinase 5	Arabidopsis thaliana
comp10471_c0_seq1	C	GO:0005886	plasma membrane	GO:0005886	plasma membrane	sp|Q9LEU7|CIPK5_ARATH	CBL-interacting serine/threonine-protein kinase 5	Arabidopsis thaliana
comp10471_c0_seq1	P	GO:0006464	cellular protein modification process	GO:0006468	protein phosphorylation	sp|Q9LEU7|CIPK5_ARATH	CBL-interacting serine/threonine-protein kinase 5	Arabidopsis thaliana
comp10471_c0_seq2	C	GO:0005886	plasma membrane	GO:0005886	plasma membrane	sp|Q9LEU7|CIPK5_ARATH	CBL-interacting serine/threonine-protein kinase 5	Arabidopsis thaliana
comp10471_c0_seq2	F	GO:0016301	kinase activity	GO:0004674	protein serine/threonine kinase activity	sp|Q9LEU7|CIPK5_ARATH	CBL-interacting serine/threonine-protein kinase 5	Arabidopsis thaliana
comp10471_c0_seq2	F	GO:0016740	transferase activity	GO:0004674	protein serine/threonine kinase activity	sp|Q9LEU7|CIPK5_ARATH	CBL-interacting serine/threonine-protein kinase 5	Arabidopsis thaliana
comp10471_c0_seq2	P	GO:0007165	signal transduction	GO:0007165	signal transduction	sp|Q9LEU7|CIPK5_ARATH	CBL-interacting serine/threonine-protein kinase 5	Arabidopsis thaliana
comp10471_c0_seq2	P	GO:0009987	cellular process	GO:0006468	protein phosphorylation	sp|Q9LEU7|CIPK5_ARATH	CBL-interacting serine/threonine-protein kinase 5	Arabidopsis thaliana
comp10471_c0_seq2	P	GO:0006464	cellular protein modification process	GO:0006468	protein phosphorylation	sp|Q9LEU7|CIPK5_ARATH	CBL-interacting serine/threonine-protein kinase 5	Arabidopsis thaliana
comp10471_c0_seq2	P	GO:0008152	metabolic process	GO:0006468	protein phosphorylation	sp|Q9LEU7|CIPK5_ARATH	CBL-interacting serine/threonine-protein kinase 5	Arabidopsis thaliana
comp10471_c0_seq3	P	GO:0009607	response to biotic stimulus	GO:0050832	defense response to fungus	sp|Q8W1D5|CIPKP_ARATH	CBL-interacting serine/threonine-protein kinase 25	Arabidopsis thaliana
comp10471_c0_seq3	P	GO:0006950	response to stress	GO:0050832	defense response to fungus	sp|Q8W1D5|CIPKP_ARATH	CBL-interacting serine/threonine-protein kinase 25	Arabidopsis thaliana
comp10471_c0_seq3	P	GO:0006464	cellular protein modification process	GO:0006468	protein phosphorylation	sp|Q8W1D5|CIPKP_ARATH	CBL-interacting serine/threonine-protein kinase 25	Arabidopsis thaliana
comp10471_c0_seq3	C	GO:0005886	plasma membrane	GO:0005886	plasma membrane	sp|Q8W1D5|CIPKP_ARATH	CBL-interacting serine/threonine-protein kinase 25	Arabidopsis thaliana
comp10471_c0_seq3	F	GO:0016301	kinase activity	GO:0004674	protein serine/threonine kinase activity	sp|Q8W1D5|CIPKP_ARATH	CBL-interacting serine/threonine-protein kinase 25	Arabidopsis thaliana
comp10471_c0_seq3	P	GO:0008150	biological_process	GO:0050832	defense response to fungus	sp|Q8W1D5|CIPKP_ARATH	CBL-interacting serine/threonine-protein kinase 25	Arabidopsis thaliana
comp10471_c0_seq3	P	GO:0007165	signal transduction	GO:0007165	signal transduction	sp|Q8W1D5|CIPKP_ARATH	CBL-interacting serine/threonine-protein kinase 25	Arabidopsis thaliana
comp10471_c0_seq3	P	GO:0009987	cellular process	GO:0006468	protein phosphorylation	sp|Q8W1D5|CIPKP_ARATH	CBL-interacting serine/threonine-protein kinase 25	Arabidopsis thaliana
comp10471_c0_seq3	P	GO:0009605	response to external stimulus	GO:0050832	defense response to fungus	sp|Q8W1D5|CIPKP_ARATH	CBL-interacting serine/threonine-protein kinase 25	Arabidopsis thaliana
[truncated: 11,457 more rows]
