# Supplementary material for: Comparative transcriptome analysis of the wild-type model apomict Hieracium praealtum and its loss of parthenogenesis (lop) mutant
Source: BMC Plant Biol. 2018 Sep 24;18:206. doi: 10.1186/s12870-018-1423-1 (PMC6154955; doi:10.1186/s12870-018-1423-1)
Supplement: Supplementary file 4 — Differential expression analysis to discover changes associated with sexually-induced seed development in lop138. (XLSX 2077 kb) [file 12870_2018_1423_MOESM4_ESM.xlsx]

## Sheet: lop_E vs. lop_L
File S4.Differential expression analysis to discover changes associated with sexually-induced seed development in lop138. Sample containing mature embryo sacs (lop_E) was used as reference to find changes in samples undergoing seed development (lop_L)
DESeq (Anders and Huber, 2010) version 1.14.0 was used for differential expression analysis. The p values for statistical significance of the fold change between the experimental conditions were then adjusted for multiple testing with the Benjamini-Hochberg method of controlling false discovery rate (FDR) (Benjamini and Hochberg, 1995)
A = lop_E	B = lop_L
transcript ID	baseMean	baseMeanA	baseMeanB	foldChange	log2FoldChange	pval	padj
comp25629_c0_seq1	229.144	44.7076	415.581	9.29554	3.21654	3.24985e-10	3.31731e-08
comp24755_c0_seq5	29.2965	7.3519	53.2412	7.24183	2.85635	0.00370775	0.0637848
comp3748_c0_seq1	976.881	307.791	1647.97	5.35419	2.42067	1.88336e-08	1.42687e-06
comp3748_c0_seq2	80.7449	21.9245	141.565	6.45693	2.69085	1.55641e-05	0.000611539
comp17983_c0_seq1	257.716	21.8123	495.619	22.722	4.50602	9.77925e-17	2.40583e-14
comp6904_c0_seq8	163.694	81.3586	248.03	3.04861	1.60815	0.00158229	0.0322576
comp2028_c0_seq5	26.918	3.45093	52.385	15.18	3.9241	7.03521e-05	0.00229907
comp27810_c0_seq1	30.7281	53.868	9.58819	0.177994	-2.4901	0.00505618	0.0814317
comp28355_c0_seq1	36.8495	10.7831	64.9159	6.02017	2.5898	0.000653227	0.0154386
comp13103_c0_seq11	184.315	65.5915	305.039	4.65058	2.21741	1.62671e-05	0.00063659
comp2152_c0_seq1	5596.84	3141.46	8054.23	2.56385	1.35831	0.00105599	0.0231024
comp57764_c0_seq1	17.6439	2.39906	34.8887	14.5427	3.86222	0.000582679	0.014063
comp39052_c0_seq1	48.3079	84.1974	14.4185	0.171246	-2.54585	0.000886386	0.0199308
comp18529_c0_seq3	46.4004	2.39906	92.4017	38.5159	5.26738	1.3301e-09	1.21853e-07
comp15625_c0_seq3	53.1739	100.251	8.09676	0.0807648	-3.63013	8.34616e-07	4.51213e-05
comp15625_c0_seq1	56.8211	100.016	15.6261	0.156236	-2.67821	0.000108272	0.00331676
comp16564_c0_seq1	90.8669	2.63396	181.1	68.7558	6.10341	1.50941e-14	2.83681e-12
comp16564_c0_seq2	60.9404	1.81698	122.064	67.1796	6.06995	1.10873e-12	1.64861e-10
comp20002_c0_seq1	143.181	229.178	59.1844	0.258247	-1.95318	0.000368567	0.00956145
comp17567_c0_seq1	99.8993	41.8179	159.981	3.82565	1.93571	0.00206044	0.0399857
comp16031_c0_seq3	44.1276	17.3189	72.9364	4.21138	2.07429	0.00584407	0.0913003
comp18211_c0_seq1	219.035	2.98114	437.088	146.618	7.19592	1.0245e-26	6.6464e-24
comp30532_c0_seq1	10.0188	1	21.0376	21.0376	4.3949	0.00165425	0.0334598
comp20602_c0_seq2	46.8435	5.95284	89.7342	15.0742	3.91401	3.8153e-07	2.22914e-05
comp15757_c0_seq1	382.093	21.6896	744.497	34.325	5.10119	8.10434e-22	3.41243e-19
comp15757_c0_seq3	77.3222	5.43207	151.212	27.837	4.79893	3.1229e-11	3.8146e-09
comp15757_c0_seq4	58.6118	6.12643	113.097	18.4605	4.20637	8.06976e-09	6.54406e-07
comp29167_c0_seq1	48.2342	93.368	5.10034	0.0546262	-4.19426	4.101e-07	2.38334e-05
comp1047_c0_seq12	89.1881	161.686	18.6901	0.115595	-3.11285	0.000103892	0.00320838
comp1047_c0_seq10	303.943	560.011	49.8752	0.0890611	-3.48906	0.000176918	0.00504876
comp25102_c0_seq1	119.146	53.3878	186.904	3.50086	1.80771	0.000838039	0.0190097
comp8260_c0_seq13	107.187	30.033	186.34	6.20451	2.63332	4.87436e-06	0.000221767
comp838_c0_seq1	3594.06	2134.54	5055.59	2.36847	1.24396	0.00336509	0.0591922
comp838_c0_seq4	951.033	582.641	1321.42	2.26799	1.18142	0.0061322	0.0947705
comp32053_c0_seq1	32.7687	10.7321	56.8053	5.29303	2.40409	0.00347267	0.0605736
comp35169_c0_seq1	63.6031	111.485	17.7213	0.158957	-2.65329	0.00146398	0.0303688
comp2782_c0_seq2	340.849	96.636	587.061	6.07498	2.60288	3.13326e-08	2.26788e-06
comp31844_c0_seq1	116.344	53.9802	180.708	3.34767	1.74316	0.00183208	0.0362857
comp2596_c0_seq1	167.356	19.5349	317.177	16.2364	4.02116	8.2657e-13	1.26338e-10
comp31638_c0_seq1	64.2455	1.81698	128.674	70.8176	6.14604	3.38217e-10	3.44035e-08
comp11651_c0_seq1	126.98	51.3254	204.634	3.98699	1.9953	0.000306489	0.00819371
comp7140_c0_seq14	62.23	3.32831	123.132	36.9952	5.20927	9.24851e-11	1.04461e-08
comp7140_c0_seq12	177.127	8.21984	348.034	42.3406	5.40397	1.21167e-19	4.0045e-17
comp7140_c0_seq11	114.498	6.8821	224.113	32.5646	5.02523	4.71541e-15	9.55406e-13
comp7140_c0_seq10	36.1829	1.81698	72.5489	39.9283	5.31934	3.65026e-08	2.6269e-06
comp6126_c0_seq4	57.8825	20.168	97.597	4.83921	2.27477	0.000580042	0.0140178
comp6126_c0_seq5	32.6479	11.4368	55.859	4.88416	2.28811	0.00625997	0.0962526
comp6126_c0_seq7	13.3634	2.74624	25.9806	9.46043	3.24191	0.0047149	0.0771698
comp18415_c0_seq1	88.3008	15.7056	162.896	10.3718	3.3746	0.000184576	0.0052383
comp773_c0_seq2	1348.1	484.093	2214.11	4.57372	2.19337	2.06902e-07	1.28061e-05
comp773_c0_seq1	224.928	83.9115	367.945	4.38492	2.13255	1.01983e-05	0.000426875
comp48273_c0_seq1	29.73	51.5293	9.93065	0.192719	-2.37543	0.00489279	0.0794724
comp13893_c0_seq5	88.532	8.75095	170.313	19.4622	4.2826	0.00461496	0.076017
comp10850_c0_seq1	531.104	1.81698	1062.39	584.702	9.19156	5.84257e-29	4.73795e-26
comp3554_c1_seq1	1270.78	1869.2	674.363	0.360777	-1.47082	0.000424247	0.0107605
comp3305_c0_seq1	589.259	149.056	1031.46	6.91999	2.79077	1.16481e-09	1.08182e-07
comp5251_c0_seq1	338.082	517.301	160.864	0.310968	-1.68516	0.000189393	0.00536111
comp53648_c0_seq1	67.6641	122.432	14.8961	0.121668	-3.03897	9.28441e-06	0.00039339
comp2714_c0_seq1	1671.93	2667.96	677.913	0.254095	-1.97656	1.41609e-06	7.257e-05
comp2814_c0_seq3	226.811	121.533	334.088	2.74895	1.45888	0.00260903	0.0483768
comp36239_c0_seq1	23.9942	5.95284	44.0356	7.39742	2.88702	0.00203394	0.0395503
comp19782_c0_seq1	126.439	198.644	56.233	0.283084	-1.8207	0.00113911	0.0245664
comp9964_c0_seq1	908.303	1320.07	498.534	0.377657	-1.40485	0.00130849	0.0276978
comp52399_c0_seq1	41.6456	1	84.2911	84.2911	6.39731	4.40423e-11	5.2623e-09
comp5148_c0_seq1	625.411	75.0178	1177.8	15.7003	3.97272	3.58469e-16	8.15457e-14
comp5148_c0_seq2	680.944	75.5282	1288.36	17.058	4.09238	3.17842e-17	8.48687e-15
comp7205_c0_seq4	57.8702	24.7123	93.028	3.76444	1.91244	0.00275263	0.0504349
comp7205_c0_seq8	53.4378	21.9755	86.9	3.9544	1.98346	0.00288209	0.0523688
comp23531_c0_seq1	280.452	103.57	459.333	4.43501	2.14894	5.59243e-06	0.000251304
comp6958_c0_seq1	274.754	440.997	110.511	0.250593	-1.99658	4.16176e-05	0.00145563
comp7536_c0_seq10	69.2536	28.5726	111.935	3.91755	1.96995	0.00147491	0.0305377
comp572_c0_seq1	6884.03	4041.31	9728.74	2.40732	1.26743	0.00181221	0.0359817
comp2830_c1_seq4	196.033	300.745	93.3208	0.310299	-1.68827	0.000823694	0.0187425
comp4969_c0_seq6	92.4786	8.16887	178.788	21.8865	4.45197	1.55945e-11	1.99384e-09
comp20834_c0_seq3	138.728	64.7339	214.723	3.31701	1.72988	0.00235607	0.0446253
comp11902_c0_seq1	74.6398	27.3368	123.943	4.53391	2.18076	0.000306098	0.00818575
comp21718_c0_seq1	434.346	18.8915	851.8	45.089	5.4947	2.64555e-20	9.53497e-18
comp21718_c0_seq2	189.102	2.63396	377.57	143.347	7.16337	1.20359e-24	6.35011e-22
comp10303_c0_seq3	59.1175	5.95284	114.282	19.1979	4.26288	7.19386e-09	5.88164e-07
comp13298_c0_seq1	75.1795	16.2773	136.082	8.36018	3.06353	0.00143806	0.0299233
comp19624_c0_seq3	34.0112	10.9057	59.1168	5.42074	2.43849	0.00211951	0.0409053
comp33796_c0_seq1	10.947	1	22.8941	22.8941	4.5169	0.000833302	0.0189415
comp14195_c0_seq1	208.706	326.203	93.2082	0.285737	-1.80724	0.000332741	0.00877235
comp27175_c0_seq1	28.2976	4.61509	53.9801	11.6964	3.548	0.000148437	0.00432866
comp555_c0_seq1	755.129	187.197	1325.06	7.07842	2.82343	2.38886e-10	2.48478e-08
comp29094_c0_seq1	17.8695	2.63396	35.105	13.3279	3.73637	0.00103815	0.0227648
comp1718_c0_seq1	587.936	68.8904	1108.98	16.0978	4.00879	6.88618e-11	7.90431e-09
comp1718_c0_seq3	317.47	44.8716	592.068	13.1947	3.72189	2.21528e-12	3.14451e-10
comp11584_c0_seq3	382.816	560.214	207.419	0.370249	-1.43343	0.000888086	0.0199588
comp27198_c0_seq1	214.384	91.7245	339.044	3.69634	1.8861	0.000242447	0.00666054
comp5031_c0_seq1	3535.87	4831.78	2241.96	0.464004	-1.10779	0.00569627	0.089663
comp14852_c0_seq1	224.773	116.651	334.894	2.87091	1.52151	0.000892168	0.0200342
comp23034_c0_seq1	51.2488	20.3416	84.156	4.13715	2.04864	0.00263629	0.0487621
comp1105_c0_seq1	284.125	111.525	458.725	4.11319	2.04026	1.80874e-05	0.000696008
comp40442_c0_seq1	52.6298	8.34246	98.9172	11.8571	3.56768	1.25252e-06	6.49863e-05
comp29482_c0_seq1	74.2834	30.7783	119.788	3.89197	1.9605	0.00176725	0.0352008
comp9979_c0_seq1	263.456	104.611	424.3	4.05596	2.02004	0.000130933	0.00389776
comp1526_c0_seq1	42.7802	4.2066	83.3539	19.815	4.30852	0.000554182	0.0134672
comp1526_c0_seq3	89.4761	3.04245	177.91	58.4759	5.86977	1.50873e-10	1.62729e-08
comp1526_c0_seq2	1268.3	38.4584	2500.13	65.0088	6.02256	0.00299769	0.0539763
comp6275_c0_seq1	890.975	5.89153	1778.06	301.799	8.23745	5.94131e-44	1.67853e-40
comp27187_c0_seq1	120.026	29.6548	212.398	7.16234	2.84043	2.37846e-07	1.45365e-05
comp20203_c0_seq3	92.1262	20.1886	166.064	8.2256	3.04012	5.09463e-06	0.000231188
comp4280_c0_seq1	1359.32	382.301	2338.35	6.11651	2.61271	2.58465e-09	2.27048e-07
comp4280_c0_seq2	1177.7	306.425	2050.97	6.69321	2.7427	7.19468e-10	6.90161e-08
comp30392_c0_seq1	144.101	241.485	48.7172	0.20174	-2.30943	0.000138894	0.00409717
comp4280_c0_seq4	390.032	94.6245	687.439	7.26491	2.86095	3.11549e-06	0.000148373
comp5277_c0_seq1	315.71	184.062	449.357	2.44133	1.28767	0.00527111	0.0842579
comp5277_c0_seq2	36.6471	12.8972	62.3971	4.83805	2.27443	0.00495867	0.0803339
comp14747_c0_seq1	221.929	83.1662	362.691	4.36104	2.12467	1.24293e-05	0.000500492
comp134_c0_seq2	2422.26	81.5743	4764.94	58.4122	5.8682	4.77603e-06	0.000217632
comp34494_c0_seq1	33.0708	2.22547	65.9161	29.619	4.88845	2.81206e-07	1.6979e-05
comp19940_c0_seq3	53.8231	16.6858	92.9605	5.57122	2.47799	0.000594084	0.0143091
comp19940_c0_seq2	206.878	46.8114	368.945	7.88154	2.97848	8.43219e-09	6.79392e-07
comp19940_c0_seq1	239.377	48.384	432.37	8.93622	3.15966	4.96903e-10	4.87884e-08
comp12564_c0_seq1	420.172	209.459	632.886	3.02153	1.59528	0.000294058	0.00789269
comp19795_c0_seq12	13.2645	1.40849	27.1206	19.2551	4.26717	0.000971687	0.021512
comp19795_c0_seq11	34.8069	7.883	63.7308	8.08459	3.01517	0.00047621	0.0118292
comp27834_c0_seq1	23.0386	1	47.0771	47.0771	5.55695	5.7874e-07	3.26169e-05
comp21925_c0_seq1	188.776	63.2632	316.29	4.99958	2.32181	5.39487e-06	0.000243174
comp1446_c0_seq10	85.2376	144.683	27.7919	0.192088	-2.38016	0.000100037	0.00310466
comp18211_c0_seq3	21.7228	1	44.4457	44.4457	5.47397	1.18334e-06	6.17627e-05
comp18211_c0_seq2	28.6146	1	58.2292	58.2292	5.86367	2.98559e-08	2.17901e-06
comp60968_c0_seq1	19.4368	1.81698	39.0566	21.4954	4.42595	6.99068e-05	0.00228708
comp31323_c0_seq1	24.5367	5.02358	46.0497	9.16671	3.1964	0.00449389	0.0743726
comp15262_c0_seq1	31.8734	55.8387	9.90812	0.177442	-2.49458	0.00210419	0.0406816
comp1022_c0_seq3	2475.47	1307.95	3644.99	2.78681	1.47861	0.000419211	0.0106606
comp1022_c0_seq4	312.189	150.219	476.158	3.16976	1.66437	0.000388589	0.0100097
comp13829_c0_seq3	95.2843	4.96227	187.606	37.8066	5.24056	3.95183e-14	7.16574e-12
comp13829_c0_seq1	39.0825	2.16416	78.0009	36.0421	5.17161	1.13313e-06	5.93902e-05
comp13829_c0_seq7	21.1071	2.98114	41.233	13.8313	3.78986	0.000220478	0.00613202
comp13829_c0_seq5	40.5574	1	82.1148	82.1148	6.35957	6.41356e-11	7.43982e-09
comp13829_c0_seq4	52.2949	3.56321	103.027	28.9139	4.85369	2.56712e-07	1.55593e-05
comp6533_c0_seq1	155.482	232.854	80.1097	0.344034	-1.53938	0.0039328	0.0668424
comp38865_c0_seq1	36.6959	1	74.3917	74.3917	6.21707	3.98145e-10	3.99427e-08
comp28032_c0_seq6	37.3423	9.04716	67.6374	7.47609	2.90228	0.000404646	0.0103489
comp5670_c1_seq1	1711.4	775.74	2649.05	3.41487	1.77183	0.000448002	0.0112458
comp16801_c0_seq5	24.7898	4.61509	46.9645	10.1763	3.34714	0.00167786	0.0338272
comp27863_c0_seq1	61.0588	19.1264	104.991	5.48932	2.45663	0.000326998	0.0086522
comp56705_c0_seq1	13.5769	28.1538	1	0.0355192	-4.81526	0.000166799	0.00479437
comp19133_c0_seq1	97.8448	170.285	27.4044	0.160933	-2.63547	9.35218e-06	0.00039607
comp1665_c0_seq5	372.045	535.153	210.938	0.394164	-1.34313	0.00193182	0.0378392
comp6646_c0_seq1	69.9341	10.2113	131.657	12.8932	3.68854	1.25096e-07	8.1156e-06
comp429_c0_seq1	5595.66	918.804	10274.5	11.1825	3.48317	2.34884e-15	4.94504e-13
comp12804_c0_seq3	46.428	78.5812	16.2749	0.20711	-2.27153	0.00203944	0.0396484
comp23156_c0_seq1	46.4895	6.48395	88.4951	13.6483	3.77065	3.28423e-06	0.000155311
comp26082_c0_seq1	19.0159	2.39906	37.6328	15.6865	3.97145	0.00022936	0.0063488
comp15757_c0_seq2	206.327	14.2349	400.419	28.1294	4.81401	6.32957e-14	1.12902e-11
comp3774_c0_seq1	1026.68	1845.84	209.523	0.113511	-3.1391	9.18628e-13	1.38238e-10
comp3774_c0_seq2	398.19	729.184	69.1964	0.0948957	-3.39751	3.02099e-08	2.20301e-06
comp3774_c0_seq3	165.325	300.644	32.0049	0.106454	-3.23169	0.00252767	0.0471313
comp3571_c0_seq17	50.4212	20.75	82.0923	3.95624	1.98413	0.00284987	0.0519447
comp5909_c0_seq1	345.931	511.338	182.524	0.356953	-1.48619	0.00132206	0.027941
comp5909_c0_seq2	150.607	231.252	71.963	0.311189	-1.68414	0.00169573	0.0341067
comp9621_c0_seq1	406.841	202.261	613.421	3.03282	1.60066	0.000930771	0.0207636
comp30373_c0_seq1	58.3512	2.57265	116.13	45.1402	5.49634	1.48815e-11	1.91106e-09
comp12079_c0_seq1	328.564	190.874	468.255	2.45322	1.29468	0.00454653	0.0750875
comp15040_c0_seq3	15.1969	2.16416	30.2296	13.9683	3.80409	0.000843196	0.0191019
comp37321_c0_seq1	31.3474	3.79811	60.8967	16.0334	4.00301	0.00311258	0.0556165
comp6458_c0_seq12	146.36	222.766	71.954	0.323003	-1.63038	0.0013231	0.0279562
comp6458_c0_seq14	85.1417	130.857	41.4267	0.316581	-1.65935	0.0045653	0.0753266
comp17244_c0_seq2	43.0649	1	87.1299	87.1299	6.4451	1.19831e-10	1.32215e-08
comp17244_c0_seq1	122.308	2.16416	244.453	112.955	6.81961	2.17448e-20	8.06964e-18
comp12710_c0_seq1	62.8058	1.81698	125.795	69.2329	6.11339	7.43444e-05	0.00241243
comp6909_c0_seq8	36.8787	8.40377	67.3536	8.01468	3.00264	0.000280646	0.00759321
comp18455_c0_seq1	133.972	47.751	222.194	4.65317	2.21822	5.75599e-05	0.00192852
comp26374_c0_seq1	39.5737	13.7038	67.4437	4.92153	2.29911	0.00222656	0.0425774
comp11074_c0_seq1	188.539	56.2273	322.85	5.74188	2.52152	0.000501449	0.0123746
comp16913_c0_seq6	45.854	1	92.7081	92.7081	6.53462	5.56149e-12	7.62256e-10
comp13061_c0_seq1	355.997	576.921	137.073	0.237594	-2.07343	8.96236e-06	0.000381405
comp5246_c0_seq3	52.3031	85.2396	21.3666	0.250665	-1.99617	0.00392877	0.0667867
comp16913_c0_seq9	21.2497	1	43.4994	43.4994	5.44292	1.29943e-06	6.72213e-05
comp12394_c0_seq2	54.6758	15.7462	95.6054	6.07164	2.60209	0.00137523	0.028809
comp10986_c1_seq9	33.4932	9.22075	59.7656	6.48164	2.69636	0.00117812	0.0253081
comp10986_c1_seq1	95.2663	17.7274	174.805	9.86075	3.3017	8.5649e-08	5.76574e-06
comp10986_c1_seq3	118.263	28.7056	209.82	7.30939	2.86975	1.33866e-06	6.90059e-05
comp22333_c0_seq2	19.9195	4.31888	37.5201	8.68746	3.11894	0.00163753	0.0331905
comp9888_c0_seq4	58.2916	25.0189	93.5642	3.73975	1.90294	0.00538504	0.0857971
comp7996_c0_seq4	114.391	12.8868	217.895	16.9084	4.07966	1.90252e-11	2.39404e-09
comp30099_c0_seq1	70.1283	7.22928	135.027	18.6778	4.22326	7.38342e-10	7.05946e-08
comp1167_c0_seq5	4134.21	27.3368	8243.09	301.538	8.23619	2.76204e-51	2.19911e-47
comp1962_c0_seq1	3523.88	5124.05	1925.72	0.375821	-1.41188	0.000284332	0.00767636
comp20678_c0_seq1	83.3421	22.2614	146.423	6.57743	2.71752	0.00190068	0.037374
comp28692_c0_seq1	94.9884	39.6019	152.375	3.84767	1.94399	0.00116847	0.0251377
comp29879_c0_seq1	109.377	47.1076	173.647	3.68619	1.88213	0.00450369	0.0745065
comp7094_c0_seq1	129.462	43.6461	217.278	4.97816	2.31561	0.000334812	0.00881634
comp22276_c0_seq3	27.3826	4.38019	52.385	11.9595	3.58009	0.000115005	0.00349367
comp29_c0_seq1	34497.6	17468.7	51528.4	2.94976	1.5606	0.000259191	0.00708274
comp11598_c0_seq1	293.185	424.73	163.64	0.38528	-1.37602	0.00289212	0.0524963
comp28446_c0_seq1	19.4393	36.0171	4.86154	0.134979	-2.8892	0.00576357	0.0904025
comp1587_c0_seq2	34.0878	69.1756	1	0.014456	-6.11219	2.39704e-09	2.11628e-07
comp9022_c0_seq1	864.349	1180.63	550.068	0.465911	-1.10187	0.00641357	0.0981488
comp21508_c0_seq1	78.4594	33.5971	125.322	3.73013	1.89923	0.00275194	0.0504349
comp24254_c0_seq1	28.9426	55.0011	4.88406	0.0887993	-3.49331	0.004841	0.0787773
comp13663_c0_seq1	387.916	228.791	549.041	2.39974	1.26288	0.00582803	0.0911392
comp3321_c0_seq3	25.557	45.7698	7.34426	0.160461	-2.63971	0.00563176	0.0888392
comp3321_c0_seq1	615.78	989.032	244.529	0.247241	-2.01601	0.00573874	0.090121
comp6513_c1_seq7	53.6302	24.7529	84.5074	3.41403	1.77148	0.00320244	0.0568219
comp6513_c1_seq5	27.0121	8.92454	47.0996	5.27754	2.39987	0.00573311	0.0900859
comp24584_c0_seq1	55.187	16.6245	95.7496	5.75954	2.52595	0.000280838	0.00759607
comp11868_c0_seq4	49.6247	12.9481	88.3014	6.81963	2.76969	0.00013717	0.0040545
comp11868_c0_seq7	45.8999	10.5585	83.2412	7.88381	2.97889	5.09352e-05	0.00173039
comp11868_c0_seq1	170.303	47.3321	295.274	6.23835	2.64116	3.23032e-07	1.92305e-05
comp11868_c0_seq2	48.6955	12.6623	86.7288	6.8494	2.77598	0.000198227	0.00558768
comp11868_c0_seq3	18.0194	4.38019	33.6586	7.68428	2.94191	0.00570993	0.0897973
comp557_c0_seq1	7577.78	12131.9	3025.7	0.249401	-2.00346	1.06079e-06	5.58661e-05
comp7331_c0_seq2	280.201	61.7009	500.702	8.11498	3.02059	1.90138e-09	1.70794e-07
comp20492_c0_seq7	15.3919	3.91039	28.8733	7.38374	2.88435	0.00551545	0.0874612
comp10829_c0_seq7	36.3245	12.7745	61.8744	4.84357	2.27607	0.00457942	0.0755143
comp10829_c0_seq1	72.9334	15.0519	132.815	8.82381	3.1414	1.87155e-06	9.37177e-05
comp21778_c0_seq10	24.6104	2.98114	48.2396	16.1816	4.01629	5.66304e-05	0.00190101
comp24544_c0_seq1	258.163	115.293	403.033	3.49571	1.80559	0.000314466	0.00838336
comp6102_c0_seq13	136.505	70.3405	204.67	2.90971	1.54087	0.00543869	0.0864946
comp30229_c0_seq1	343.135	23.5585	664.712	28.2154	4.81841	6.37475e-05	0.0021108
comp14963_c0_seq3	31.5347	9.21041	55.859	6.06477	2.60045	0.00102066	0.0224148
comp5405_c0_seq1	339.248	113.568	566.929	4.99198	2.31961	9.22629e-06	0.000391306
comp16543_c0_seq3	51.6646	22.3943	82.9348	3.70338	1.88884	0.00616965	0.095198
comp16543_c0_seq2	118.711	56.4518	182.97	3.24117	1.69651	0.0023746	0.04485
comp59812_c0_seq1	19.5746	5.65663	35.4925	6.2745	2.6495	0.00518578	0.0830994
comp16848_c0_seq1	98.5419	5.84056	193.243	33.0864	5.04817	1.88928e-13	3.15171e-11
comp30008_c0_seq3	120.208	42.7471	199.669	4.67092	2.22371	7.06546e-05	0.00230724
comp26014_c0_seq1	191.605	81.7671	303.443	3.71107	1.89184	0.000105178	0.00324123
comp44252_c0_seq1	35.2778	12.2538	60.3018	4.92109	2.29898	0.0051863	0.0830994
comp103_c1_seq1	6863.75	2650.64	11078.9	4.1797	2.0634	3.4509e-07	2.04074e-05
comp9987_c0_seq2	236.578	119.746	355.41	2.96802	1.5695	0.00125558	0.0267295
comp9987_c0_seq1	365.914	164.976	568.853	3.44811	1.7858	0.000150108	0.00436765
comp3049_c0_seq1	50.897	2.16416	101.63	46.9604	5.55337	6.75484e-11	7.78415e-09
comp12043_c0_seq3	111.549	46.6378	178.459	3.8265	1.93603	0.000431391	0.0108881
comp3312_c0_seq12	383.08	648.944	119.216	0.183708	-2.44451	1.46724e-07	9.42793e-06
comp3312_c0_seq10	587.667	970.645	206.689	0.21294	-2.23148	4.23933e-07	2.45884e-05
comp3312_c0_seq11	417.71	671.023	166.397	0.247976	-2.01173	1.06553e-05	0.000443114
comp37542_c0_seq1	42.689	77.4473	9.93065	0.128225	-2.96326	0.000132735	0.00393868
comp9818_c0_seq11	31.7205	2.63396	62.8071	23.8452	4.57562	1.62789e-06	8.20795e-05
comp20852_c0_seq2	51.2089	11.9576	92.4603	7.73238	2.95091	5.87772e-05	0.00196324
comp20852_c0_seq1	76.4147	19.5859	135.244	6.90515	2.78767	7.52091e-06	0.000326245
comp36529_c0_seq1	42.6343	13.0707	74.198	5.67664	2.50504	0.00107639	0.0234449
comp10408_c0_seq6	34.706	60.6387	10.7732	0.177663	-2.49279	0.00204746	0.0397609
comp309_c0_seq13	909.837	1590.58	231.092	0.145288	-2.78301	3.72631e-10	3.76417e-08
comp309_c0_seq10	858.533	1540.34	178.73	0.116033	-3.10739	8.13855e-12	1.08988e-09
comp42469_c0_seq1	92.1721	2.22547	184.119	82.7326	6.37038	1.46692e-16	3.51022e-14
comp18784_c0_seq1	83.8392	14.2349	155.444	10.9199	3.44889	3.18693e-06	0.000151281
comp43058_c0_seq1	21.6448	2.16416	43.1255	19.9271	4.31666	3.89361e-05	0.00137392
comp35373_c0_seq3	24.1718	1	49.3436	49.3436	5.62479	2.85371e-07	1.71892e-05
comp4996_c0_seq3	33.9249	8.05659	61.7933	7.6699	2.93921	0.000527987	0.012913
comp4996_c0_seq2	120.656	34.4245	208.888	6.068	2.60122	1.17747e-05	0.000480238
comp4996_c0_seq1	232.059	75.4056	390.713	5.18149	2.37337	3.52292e-06	0.000165437
comp3056_c0_seq6	728.205	173.339	1285.07	7.41364	2.89018	1.25837e-10	1.38281e-08
comp60980_c0_seq1	13.0197	1	27.0395	27.0395	4.75699	0.000177752	0.00506761
comp2882_c0_seq2	308.206	87.9668	530.445	6.03006	2.59217	1.41251e-05	0.000562058
comp61895_c0_seq1	13.0592	2.39906	25.7193	10.7206	3.42231	0.00613667	0.0948229
comp7900_c0_seq1	574.922	1020.04	131.801	0.129211	-2.9522	1.19686e-10	1.32215e-08
comp24217_c0_seq1	105.563	185.164	27.9632	0.151019	-2.7272	0.000431312	0.0108881
comp5969_c0_seq3	100.514	174.952	28.0758	0.160477	-2.63956	1.17833e-05	0.000480238
comp5969_c0_seq4	42.2544	77.3757	9.13311	0.118036	-3.0827	0.00164731	0.0333425
comp19876_c0_seq1	19.1732	3.04245	37.3039	12.2611	3.61602	0.0011891	0.0255001
comp1164_c0_seq2	2345.1	1127.3	3564.9	3.16233	1.66099	9.15663e-05	0.00287333
comp1164_c0_seq1	8832.84	4408.55	13259.1	3.0076	1.58861	0.000122786	0.00369748
comp2812_c0_seq1	277.148	407.707	148.59	0.364453	-1.4562	0.00193669	0.0379119
comp33484_c0_seq1	19.2739	1	39.5478	39.5478	5.30553	5.1182e-06	0.000232137
comp22635_c0_seq1	61.5431	15.5217	109.565	7.05881	2.81942	0.00118186	0.0253697
comp17847_c0_seq2	21.09	38.3047	5.87536	0.153385	-2.70477	0.00556356	0.0881125
comp30183_c0_seq1	24.865	5.77925	45.9507	7.95097	2.99113	0.00321283	0.0569947
comp37583_c0_seq1	173.933	304.646	45.2207	0.148437	-2.75208	9.89124e-08	6.57771e-06
comp3352_c0_seq11	59.1708	7.5868	112.755	14.862	3.89355	1.23574e-07	8.02871e-06
comp32244_c0_seq2	60.8383	1	122.677	122.677	6.93872	9.87117e-15	1.91267e-12
comp32244_c0_seq1	85.9346	2.16416	171.705	79.3404	6.30998	2.40231e-16	5.58082e-14
comp3044_c0_seq11	105.229	159.676	52.7815	0.330555	-1.59704	0.00550634	0.0873643
comp21814_c0_seq2	11.9203	1	24.8406	24.8406	4.63463	0.000323437	0.00857872
comp12543_c0_seq5	74.2289	13.8264	136.631	9.88191	3.30479	5.738e-07	3.24428e-05
comp12543_c0_seq4	154.482	27.766	283.199	10.1995	3.35042	2.26804e-09	2.01458e-07
comp12543_c0_seq6	74.0693	16.4	133.739	8.15481	3.02765	6.49174e-06	0.000285992
comp12543_c0_seq1	16.9743	3.04245	32.9061	10.8157	3.43505	0.00265144	0.0489599
comp12543_c0_seq2	20.5864	5.08489	38.0878	7.4904	2.90504	0.00636055	0.0975421
comp13095_c0_seq9	50.1622	15.4604	86.864	5.61849	2.49018	0.000506107	0.0124685
comp5973_c0_seq1	123.274	31.8302	216.719	6.80859	2.76736	6.94174e-07	3.84058e-05
comp21294_c0_seq1	253.614	12.6623	496.566	39.2162	5.29338	1.10471e-14	2.1171e-12
comp6185_c0_seq6	55.3636	22.1594	90.5678	4.0871	2.03108	0.00294729	0.053288
comp6185_c0_seq1	111.354	48.9255	175.783	3.59287	1.84514	0.00111876	0.0241991
comp6185_c0_seq3	361.906	158.644	567.168	3.57509	1.83798	7.89307e-05	0.00253961
comp12430_c0_seq6	26.0745	7.117	47.0321	6.60841	2.7243	0.002438	0.0458302
comp26086_c0_seq1	9.36321	1	19.7264	19.7264	4.30206	0.00184793	0.0365583
comp1490_c0_seq1	256.404	47.2198	467.588	9.90236	3.30777	5.60122e-11	6.5321e-09
comp9111_c0_seq1	42.1908	71.0755	15.3061	0.215351	-2.21524	0.00428813	0.0716305
comp39702_c0_seq1	30.3336	4.14529	58.522	14.1177	3.81943	0.00521383	0.0835099
comp42997_c0_seq1	34.2	7.94431	62.4557	7.86168	2.97484	0.000871265	0.0196261
comp9896_c0_seq1	81.0412	3.38962	160.693	47.4073	5.56704	1.33496e-13	2.27063e-11
comp30985_c0_seq1	76.338	132.787	21.8892	0.164845	-2.60082	0.000111779	0.00340867
comp22292_c0_seq3	44.1703	13.4076	76.933	5.73803	2.52055	0.000466336	0.0116293
comp22292_c0_seq2	53.8549	13.7754	95.9343	6.96416	2.79995	0.00019262	0.00544717
comp22292_c0_seq1	165.783	48.8538	284.712	5.82785	2.54296	8.92192e-07	4.76748e-05
comp25086_c0_seq4	25.615	7.46418	45.7659	6.1314	2.61622	0.00209837	0.0405869
comp3239_c0_seq1	817.324	1156.61	480.038	0.415038	-1.26868	0.00287126	0.0522824
comp19623_c0_seq1	102.943	53.9293	153.956	2.85479	1.51338	0.006196	0.09547
comp43712_c0_seq1	15.4019	2.16416	30.6397	14.1578	3.82352	0.00074899	0.0173446
comp26588_c0_seq1	29.0945	1	59.189	59.189	5.88726	0.00400792	0.0679345
comp29387_c0_seq1	34.7192	8.23018	63.2082	7.68004	2.94111	0.000645143	0.0153123
comp9702_c0_seq1	249.095	123.228	376.961	3.05905	1.61308	0.000693353	0.0162539
comp9702_c0_seq2	197.292	100.282	296.302	2.95468	1.563	0.0019513	0.0381551
comp12791_c0_seq8	21.7076	4.72737	40.6878	8.60685	3.10549	0.00175704	0.0350612
comp12791_c0_seq2	40.2694	12.3151	70.2238	5.70226	2.51153	0.00184966	0.0365843
comp12791_c0_seq7	37.915	8.40377	69.4263	8.26132	3.04637	0.000186602	0.00529064
comp12791_c0_seq4	39.0556	8.87357	71.2376	8.02807	3.00505	0.000266257	0.00724419
comp27759_c0_seq1	32.3499	9.39434	57.3054	6.09999	2.60881	0.00176369	0.0351458
comp16470_c0_seq1	440.082	855.831	26.332	0.0307678	-5.02244	4.52735e-21	1.77807e-18
comp13182_c0_seq1	391.945	552.544	233.346	0.422311	-1.24362	0.00364849	0.0629508
comp41129_c0_seq1	66.261	117.233	17.2887	0.147473	-2.76148	0.000328815	0.00868839
comp5231_c0_seq1	113.257	183.122	45.3919	0.247878	-2.0123	0.00019554	0.0055226
comp50223_c0_seq1	21.4209	1	43.8419	43.8419	5.45424	1.38417e-06	7.10591e-05
comp31798_c0_seq1	51.4392	6.48395	98.3946	15.1751	3.92363	7.51024e-07	4.12644e-05
comp16520_c0_seq3	25.7556	1	52.5112	52.5112	5.71455	1.4764e-07	9.47979e-06
comp16520_c0_seq5	105.141	9.44531	202.836	21.4748	4.42457	1.87977e-12	2.70777e-10
comp16520_c0_seq8	82.2038	12.9378	153.47	11.8621	3.56829	1.40307e-08	1.08362e-06
comp44536_c0_seq1	26.5633	50.2425	4.88406	0.0972097	-3.36276	0.000528898	0.0129281
comp14591_c0_seq5	70.4449	126.547	16.3425	0.129141	-2.95298	1.80542e-05	0.00069534
comp29130_c0_seq1	37.771	11.8962	65.6458	5.5182	2.4642	0.00181397	0.035992
comp26332_c0_seq1	114.825	46.2293	185.421	4.0109	2.00393	0.000296128	0.00794097
comp23580_c0_seq2	16.6414	3.9717	31.311	7.88353	2.97884	0.0050953	0.0819411
comp23580_c0_seq1	31.4152	4.49247	60.3379	13.4309	3.74748	0.00018173	0.00516421
comp5258_c0_seq2	134.686	68.6445	202.728	2.95331	1.56233	0.00278742	0.0509975
comp6513_c1_seq13	37.9781	14.8066	63.1496	4.26495	2.09253	0.00470378	0.0770726
comp34690_c0_seq1	57.7584	3.45093	114.066	33.0536	5.04674	4.11869e-10	4.10842e-08
comp10239_c0_seq8	32.0135	62.7831	3.24392	0.0516688	-4.27456	4.32484e-06	0.00019946
comp31601_c0_seq1	18.7616	3.85942	35.6637	9.24069	3.208	0.00423046	0.0709103
comp8615_c0_seq12	38.5072	1	78.0144	78.0144	6.28567	1.81059e-10	1.92677e-08
comp8615_c0_seq11	95.6215	1	192.243	192.243	7.58679	1.06107e-19	3.56051e-17
comp8615_c0_seq10	39.102	1	79.2041	79.2041	6.3075	0.00195659	0.0382501
comp20749_c0_seq1	44.6503	88.6604	2.64014	0.0297781	-5.06961	9.74007e-09	7.75496e-07
comp30872_c0_seq2	25.6279	1.81698	51.4388	28.3101	4.82324	3.18174e-06	0.000151192
comp39458_c0_seq1	146.572	30.5538	264.589	8.65979	3.11433	2.06997e-08	1.5548e-06
comp2227_c0_seq1	376.56	59.1377	695.982	11.7688	3.5569	5.64063e-13	8.8851e-11
comp9644_c0_seq4	126.858	228.892	26.8232	0.117187	-3.09311	9.23266e-08	6.16785e-06
comp9644_c0_seq5	97.5629	172.389	24.7369	0.143495	-2.80093	1.11623e-05	0.000459832
comp9644_c0_seq2	418.42	759.144	79.695	0.10498	-3.25181	5.26659e-11	6.20799e-09
comp9644_c0_seq3	406.094	747.316	66.8714	0.0894821	-3.48226	1.32889e-06	6.86237e-05
comp9644_c0_seq8	58.9405	108.481	11.3996	0.105083	-3.2504	0.00355206	0.0616026
comp2116_c0_seq3	164.816	25.8462	305.786	11.831	3.5645	2.45947e-10	2.55217e-08
comp40242_c0_seq1	25.6611	6.48395	46.8383	7.22373	2.85274	0.00348827	0.0607854
comp560_c0_seq7	433.951	34.751	835.15	24.0324	4.58691	2.79203e-15	5.80829e-13
comp560_c0_seq6	769.455	61.0782	1479.83	24.2285	4.59863	0.0001033	0.00319235
comp560_c0_seq1	1287.01	108.329	2467.68	22.7795	4.50966	8.93063e-22	3.74236e-19
comp560_c0_seq3	699.654	59.2189	1342.09	22.6632	4.50228	7.0433e-21	2.70552e-18
comp560_c0_seq8	495.527	41.1028	951.951	23.1602	4.53358	0.000798946	0.0182648
comp2640_c0_seq3	310.775	4.14529	619.405	149.424	7.22326	1.2435e-30	1.12275e-27
comp2640_c0_seq7	190.405	3.38962	379.421	111.936	6.80653	1.21775e-09	1.12669e-07
comp2640_c0_seq6	66.2206	2.57265	131.869	51.258	5.6797	1.57501e-12	2.29519e-10
comp7720_c0_seq8	47.115	15.2868	80.9433	5.29499	2.40463	0.00151933	0.0312652
comp7720_c0_seq2	512.884	138.782	888.987	6.40563	2.67934	7.84517e-09	6.37965e-07
comp2845_c0_seq2	659.238	911.387	409.088	0.448863	-1.15565	0.00395247	0.0671115
comp4998_c0_seq1	305.332	107.298	505.365	4.70992	2.2357	2.89794e-06	0.000139147
comp60_c0_seq3	4591.35	1670.26	7514.44	4.49895	2.16959	2.81301e-07	1.6979e-05
comp34135_c0_seq1	52.5624	18.9632	88.1616	4.6491	2.21695	0.00481413	0.0784714
comp2558_c0_seq1	2091.04	3120.55	1063.53	0.340814	-1.55295	0.000323136	0.00857334
comp21286_c0_seq2	32.9842	11.1406	56.8278	5.10098	2.35077	0.00405011	0.0685175
comp7307_c0_seq1	200.181	109.309	293.053	2.68095	1.42274	0.00373671	0.0641695
comp9313_c0_seq1	972.625	93.8792	1853.37	19.7421	4.3032	9.26703e-20	3.15804e-17
comp18691_c0_seq1	58.0161	3.04245	114.99	37.7951	5.24013	1.61414e-10	1.72611e-08
comp18691_c0_seq3	49.3314	3.62452	97.0383	26.7727	4.74269	1.14649e-08	8.95722e-07
comp50689_c0_seq1	18.3067	36.7934	1.82007	0.0494672	-4.33738	0.000143675	0.00421264
comp54619_c0_seq1	12.5984	1	26.1969	26.1969	4.71132	0.000251061	0.0068842
comp5389_c0_seq5	78.7762	30.8603	128.692	4.17014	2.0601	0.00113319	0.0244629
comp10643_c0_seq2	182.763	103.161	264.364	2.56262	1.35762	0.00637432	0.0976508
comp16130_c0_seq1	19.5352	1	40.0704	40.0704	5.32447	3.2656e-06	0.000154514
comp2279_c0_seq1	1063.73	382.208	1747.25	4.57146	2.19266	0.00278185	0.050915
comp27022_c0_seq2	19.6096	1	40.2191	40.2191	5.32981	3.58728e-06	0.00016801
comp45591_c0_seq1	19.0259	35.384	4.66778	0.131918	-2.92229	0.00582625	0.0911392
comp3312_c0_seq8	253.945	420.246	89.6441	0.213313	-2.22895	5.02284e-06	0.000228285
comp3312_c0_seq1	1351.64	2243.1	462.181	0.206045	-2.27897	8.08629e-08	5.45613e-06
comp3312_c0_seq2	72.3281	122.748	23.9079	0.194772	-2.36014	0.000136529	0.00403963
comp3312_c0_seq6	291.211	479.079	105.343	0.219886	-2.18517	2.30436e-06	0.0001137
comp13192_c0_seq4	17.1459	3.62452	32.6673	9.01285	3.17198	0.00463845	0.0763035
comp47917_c0_seq1	30.0225	8.28115	53.7638	6.49231	2.69873	0.0012809	0.027176
comp11296_c0_seq1	21.0443	41.8585	2.2301	0.0532771	-4.23034	0.000105056	0.00323861
comp33934_c0_seq1	101.497	37.651	167.343	4.44459	2.15205	0.000123313	0.00370823
comp3008_c0_seq2	774.248	24.4368	1526.06	62.4492	5.96461	4.2913e-18	1.2612e-15
comp3008_c0_seq1	2605.45	61.404	5151.5	83.8952	6.39052	8.87152e-38	1.41268e-34
comp11746_c0_seq1	86.4352	3.9717	170.899	43.029	5.42724	8.16178e-14	1.43538e-11
comp2385_c0_seq1	1022.38	245.55	1801.2	7.33538	2.87487	0.000153766	0.00446518
comp32145_c0_seq1	65.3631	2.16416	130.562	60.3292	5.91479	2.47175e-13	4.06151e-11
comp32145_c0_seq2	20.0759	1	41.1518	41.1518	5.36289	2.329e-05	0.000871692
comp768_c0_seq10	528.241	156.091	902.391	5.78117	2.53136	4.41283e-08	3.12181e-06
comp1785_c0_seq1	1678.76	10.0274	3349.49	334.034	8.38385	3.03279e-08	2.20978e-06
comp14503_c1_seq1	31.5163	3.79811	61.2345	16.1224	4.01099	8.46989e-06	0.000362739
comp17691_c0_seq1	21.3804	1	43.7608	43.7608	5.45157	1.04654e-06	5.52483e-05
comp9310_c0_seq1	245.846	355.605	138.087	0.388315	-1.3647	0.00452616	0.0747992
comp24714_c0_seq1	206.085	92.3775	321.792	3.48344	1.80051	0.00374533	0.0642798
comp1404_c1_seq21	225.828	79.4388	374.217	4.71076	2.23596	4.12576e-06	0.000190781
comp4793_c0_seq1	188.473	363.834	15.1124	0.0415364	-4.58948	8.33409e-15	1.64394e-12
comp4793_c0_seq2	67.5154	133.981	3.05017	0.0227658	-5.45699	0.00124661	0.0265643
comp632_c0_seq1	390.488	189.741	593.234	3.12654	1.64457	0.0038012	0.064984
comp7800_c0_seq11	56.9477	16.4509	99.4445	6.04491	2.59572	0.00303476	0.0545093
comp7800_c0_seq13	43.4745	14.4085	74.5404	5.17337	2.3711	0.001632	0.0331016
comp9048_c0_seq1	515.375	3.45093	1029.3	298.267	8.22046	5.63254e-38	9.30761e-35
comp29998_c0_seq1	101.364	24.1915	180.537	7.4628	2.89972	9.51246e-07	5.05835e-05
comp218_c0_seq3	1523.86	2425.29	624.428	0.257466	-1.95755	3.46138e-06	0.00016281
comp218_c0_seq2	2774.28	4184.23	1366.34	0.326545	-1.61465	8.57724e-05	0.00272669
comp218_c0_seq1	8743.3	12960.4	4528.25	0.349393	-1.51708	0.000180607	0.00514063
comp18717_c0_seq6	15.6286	1	32.2573	32.2573	5.01155	4.21939e-05	0.00147344
comp18717_c0_seq4	27.204	3.91039	52.4976	13.4252	3.74687	2.62601e-05	0.000967966
comp18717_c0_seq3	12.6732	1.58208	25.7643	16.2851	4.02548	0.00116424	0.0250529
comp29209_c0_seq1	61.0891	1.81698	122.361	67.3433	6.07346	1.28843e-12	1.9029e-10
comp15716_c0_seq5	64.8637	110.167	21.5603	0.195706	-2.35324	0.000393706	0.0101236
comp16964_c0_seq3	29.5754	52.234	8.91683	0.170709	-2.55039	0.00262507	0.0485958
comp10834_c0_seq1	149.077	74.6898	225.465	3.01868	1.59392	0.00160845	0.0327059
comp7500_c0_seq2	100.218	39.0707	163.365	4.18125	2.06394	0.00031454	0.00838336
comp7500_c0_seq5	81.2284	24.784	139.673	5.63561	2.49457	4.99266e-05	0.00170207
comp15861_c0_seq1	84.4425	24.8453	146.04	5.87796	2.55532	3.00143e-05	0.00108803
comp2068_c0_seq3	144.414	8.87357	281.955	31.7747	4.98981	1.40424e-15	3.02917e-13
comp2068_c0_seq1	475.187	19.6575	932.716	47.4483	5.56828	2.08953e-25	1.1961e-22
comp3514_c0_seq5	729.103	4.6764	1455.53	311.25	8.28193	1.90073e-08	1.43879e-06
comp3514_c0_seq7	746.349	2.22547	1492.47	670.633	9.38938	1.65443e-45	5.17488e-42
comp3514_c0_seq3	728.889	4.61509	1455.16	315.305	8.30061	1.39209e-41	2.97368e-38
comp4026_c0_seq1	285.533	546.346	26.7195	0.0489058	-4.35385	2.18594e-13	3.60539e-11
comp4026_c0_seq4	14.3692	29.3283	1.41003	0.0480776	-4.37849	0.000419924	0.0106669
comp12169_c0_seq10	81.2245	27.5924	136.857	4.95994	2.31032	0.00487208	0.0792095
comp4026_c0_seq9	31.621	61.3943	3.84771	0.0626721	-3.99603	9.66075e-06	0.000406973
comp12169_c0_seq16	36.6095	12.9481	62.2709	4.80926	2.26581	0.00300589	0.0540906
comp36800_c0_seq1	157.603	2.63396	314.573	119.43	6.90002	2.46517e-22	1.09595e-19
comp9412_c0_seq1	717.799	2.98114	1434.62	481.232	8.91059	1.8099e-33	2.0586e-30
comp9412_c0_seq2	51.9527	1	104.905	104.905	6.71295	7.02309e-08	4.78669e-06
comp26544_c0_seq1	58.3686	101.813	16.9238	0.166223	-2.58881	0.000325451	0.00861909
comp15120_c0_seq4	78.7262	31.5444	127.908	4.05486	2.01965	0.00107208	0.0233915
comp10343_c0_seq1	385.43	679.164	93.6948	0.137956	-2.85772	3.76623e-09	3.2094e-07
comp10096_c0_seq1	721.209	2.16416	1442.25	666.428	9.3803	4.65522e-46	1.56811e-42
comp3373_c0_seq1	3520.26	1651.82	5390.7	3.26349	1.70642	5.03473e-05	0.00171308
comp61726_c0_seq1	14.5075	2.16416	28.8508	13.3312	3.73673	0.00108402	0.0235815
comp16575_c0_seq1	135.518	225.482	47.5547	0.210902	-2.24535	2.61981e-05	0.000966088
comp11048_c0_seq7	11.9826	1.40849	24.5567	17.4348	4.1239	0.00164484	0.0333078
comp39984_c0_seq1	23.5851	3.85942	45.3108	11.7403	3.5534	0.000466671	0.0116344
comp25768_c0_seq3	24.8577	8.45474	43.2606	5.11673	2.35522	0.00623241	0.0959466
comp24626_c0_seq1	56.1806	110.514	3.84771	0.0348167	-4.84408	0.000607484	0.0145844
comp1836_c2_seq1	1999.99	3108.04	893.938	0.287621	-1.79776	1.79038e-05	0.000690458
comp1836_c2_seq2	405.992	604.92	209.063	0.345605	-1.5328	0.00119277	0.0255601
comp1923_c0_seq1	3121.93	251.634	5994.24	23.8213	4.57418	0.00207701	0.0402537
comp9307_c0_seq1	290.56	136.106	447.014	3.2843	1.71558	0.00039635	0.0101827
comp76508_c0_seq1	23.1873	4.14529	44.2294	10.6698	3.41546	0.0003936	0.0101236
comp2052_c0_seq14	464.201	147.145	783.256	5.32301	2.41224	8.85239e-08	5.941e-06
comp25706_c0_seq1	26.622	49.3236	5.92041	0.120032	-3.05851	0.00147352	0.0305232
comp31275_c0_seq1	39.4693	67.5113	13.4272	0.198888	-2.32997	0.00273228	0.0501353
comp29854_c0_seq1	161.376	3.79811	320.953	84.5034	6.40094	2.4904e-21	1.00051e-18
comp19774_c0_seq1	596.064	12.7236	1181.4	92.8517	6.53686	1.85575e-31	1.69301e-28
comp19774_c0_seq2	35.8509	2.22547	71.4764	32.1175	5.00529	1.09236e-07	7.19323e-06
comp50779_c0_seq1	42.2924	4.49247	82.0923	18.2733	4.19166	1.46693e-07	9.42793e-06
comp1976_c0_seq1	206.657	302.114	113.201	0.374696	-1.41621	0.00501435	0.0809491
comp13927_c0_seq1	375.516	183.449	569.583	3.10486	1.63453	0.000318819	0.00847936
comp8883_c0_seq1	91.3766	139.077	45.6758	0.32842	-1.60639	0.00469469	0.0769397
comp6871_c0_seq1	197.74	31.6566	365.823	11.556	3.53057	3.72148e-11	4.50181e-09
comp6871_c0_seq3	121.468	34.9755	209.96	6.00306	2.5857	4.17131e-06	0.000192683
comp6871_c0_seq2	133.402	49.6198	219.184	4.41726	2.14315	8.63028e-05	0.00273981
comp9283_c0_seq1	528.347	841.763	216.93	0.25771	-1.95618	0.00635352	0.0974514
comp9283_c0_seq3	154.57	241.444	69.6965	0.288666	-1.79253	0.000783753	0.0179597
comp252_c0_seq2	2105.49	332.259	3880.72	11.6798	3.54594	0.000146442	0.00427803
comp5116_c0_seq4	29.3599	1.99057	58.7293	29.5038	4.88283	5.62386e-07	3.18592e-05
comp5116_c0_seq5	146.407	30.8906	263.923	8.54377	3.09487	1.02638e-06	5.43153e-05
comp5116_c0_seq7	409.791	87.5066	734.075	8.38879	3.06846	7.0315e-07	3.88533e-05
comp5116_c0_seq1	206.033	78.5405	335.525	4.272	2.09491	4.83287e-05	0.00165533
comp5116_c0_seq2	281.512	64.6519	500.373	7.73949	2.95224	3.14588e-05	0.00113616
comp5116_c0_seq3	46.4231	5.08489	89.7613	17.6526	4.14181	2.52998e-06	0.000123649
comp5116_c0_seq8	75.755	24.2322	129.278	5.33497	2.41548	0.000862152	0.0194558
comp5116_c0_seq9	128.118	39.367	218.868	5.55969	2.47501	1.62628e-05	0.00063659
comp24867_c0_seq2	38.8548	7.41321	72.2965	9.75239	3.28576	5.86273e-05	0.00195904
comp24867_c0_seq4	14.8078	2.98114	28.6345	9.60525	3.26382	0.00421202	0.0706962
comp10723_c0_seq1	221.662	351.304	94.0193	0.267629	-1.90169	9.21746e-05	0.00288725
comp40332_c0_seq1	34.3187	9.92545	60.7119	6.11679	2.61277	0.0023639	0.0447404
comp14683_c0_seq1	153.782	66.4181	243.146	3.66084	1.87217	0.00525443	0.084068
comp14683_c0_seq2	113.124	48.0671	180.181	3.74852	1.90632	0.000264623	0.00720421
comp55562_c0_seq1	22.7997	1	46.5995	46.5995	5.54224	7.94233e-07	4.32616e-05
comp858_c0_seq1	705.952	51.53	1362.37	26.4385	4.72457	1.21161e-05	0.0004901
comp7536_c0_seq9	61.4797	16.9717	107.988	6.3628	2.66966	0.000391523	0.0100734
comp7536_c0_seq5	223.374	81.4613	367.287	4.50873	2.17272	1.32667e-05	0.000530311
comp7536_c0_seq6	91.1239	25.2538	158.994	6.29586	2.6544	1.55125e-05	0.000609783
comp7536_c0_seq7	132.268	35.1594	231.377	6.58078	2.71826	1.57807e-06	7.97513e-05
comp16839_c0_seq1	100.446	32.9537	169.939	5.15689	2.3665	6.21742e-05	0.00206417
comp3432_c0_seq7	126.692	65.6019	189.783	2.89295	1.53254	0.00540015	0.0860163
comp1910_c0_seq21	132.999	210.491	57.5082	0.27321	-1.87192	0.000777827	0.0178753
comp1327_c0_seq1	871.625	1283.36	461.888	0.359904	-1.47431	0.000667556	0.0157249
comp57312_c0_seq1	18.767	1	38.534	38.534	5.26806	6.849e-06	0.000299622
comp1777_c0_seq1	912.927	181.06	1646.79	9.09528	3.18512	1.92883e-12	2.77388e-10
comp1777_c0_seq2	658.857	143.5	1176.21	8.19662	3.03503	3.26969e-11	3.97726e-09
comp8177_c0_seq4	149.861	78.316	223.405	2.85262	1.51229	0.003712	0.0638328
comp13584_c0_seq3	24.8811	6.36133	45.4009	7.13701	2.83532	0.00158476	0.0322929
comp31118_c0_seq1	167.873	245.528	92.2169	0.375586	-1.41279	0.0058309	0.0911433
comp41590_c0_seq1	64.5677	4.61509	126.52	27.4145	4.77687	5.02413e-10	4.92191e-08
comp13_c0_seq1	18760	9596.07	27926	2.91015	1.54109	0.000197133	0.00556221
comp13_c0_seq2	2387.35	367.953	4408.75	11.9818	3.58277	3.81028e-13	6.14564e-11
comp13_c0_seq4	628.476	55.4509	1203.5	21.7039	4.43988	2.11244e-08	1.58263e-06
comp13_c0_seq6	419.168	57.0443	783.293	13.7313	3.7794	5.84229e-13	9.16978e-11
comp10959_c0_seq1	130.404	15.7566	247.052	15.6793	3.97079	7.87894e-09	6.40116e-07
comp31399_c0_seq2	49.0006	5.43207	94.5691	17.4094	4.12179	0.000107766	0.00330471
comp13103_c0_seq25	51.9577	20.2906	85.6249	4.21993	2.07722	0.00281944	0.0514543
comp13103_c0_seq27	44.064	9.22075	80.9072	8.77447	3.13331	4.89558e-05	0.00167223
comp3562_c0_seq2	256.815	33.5558	482.074	14.3664	3.84462	1.8603e-14	3.47393e-12
comp5688_c0_seq2	276.134	407.787	146.481	0.35921	-1.4771	0.000614462	0.0147277
comp5688_c0_seq1	552.857	829.333	278.382	0.33567	-1.57488	8.91743e-05	0.00281441
comp29744_c0_seq1	47.8365	12.6519	85.0211	6.72002	2.74847	0.000134959	0.00399723
comp33541_c0_seq1	10.0793	21.1585	1	0.0472623	-4.40317	0.00156301	0.0319612
comp6063_c0_seq2	310.436	99.8522	523.02	5.23794	2.389	0.000515168	0.0126525
comp10830_c0_seq1	59.3042	12.0802	108.528	8.98399	3.16736	0.000165663	0.00476797
comp13541_c0_seq1	93.6512	145.542	43.7608	0.300675	-1.73372	0.00353956	0.0614345
comp3472_c0_seq3	420.079	610.691	231.466	0.379024	-1.39964	0.00280078	0.051199
comp16071_c0_seq1	55.6296	1	112.259	112.259	6.81069	2.30399e-11	2.86627e-09
comp35974_c0_seq1	22.0434	4.61509	41.4718	8.98612	3.1677	0.00141572	0.0295074
comp25425_c0_seq1	89.6008	2.63396	178.568	67.7945	6.0831	5.49322e-12	7.55262e-10
comp22988_c0_seq1	83.5603	12.8255	156.295	12.1863	3.60718	1.54135e-08	1.17898e-06
comp22988_c0_seq9	23.3611	2.80755	45.9146	16.354	4.03157	7.4816e-05	0.00242594
comp27788_c0_seq4	50.4233	6.83113	96.0155	14.0556	3.81307	4.0577e-05	0.00142177
comp8260_c0_seq9	95.5779	23.3746	169.781	7.2635	2.86066	1.27414e-06	6.59908e-05
comp8260_c0_seq7	100.643	35.4557	167.83	4.73352	2.24291	9.8827e-05	0.00307255
comp8260_c0_seq6	77.9094	17.4925	140.326	8.02209	3.00398	3.08579e-06	0.000147279
comp8260_c0_seq3	115.467	29.9717	202.962	6.7718	2.75954	1.4972e-06	7.6192e-05
comp8260_c0_seq2	80.6772	20.0047	143.35	7.16579	2.84113	0.000264183	0.0071967
comp8260_c0_seq1	382.759	88.4056	679.112	7.68177	2.94144	7.68417e-10	7.31508e-08
comp28291_c0_seq1	25.7653	1.81698	51.7137	28.4614	4.83093	4.07414e-06	0.000188992
comp2102_c0_seq1	3369.06	25.7339	6714.39	260.916	8.02744	5.67558e-48	2.76152e-44
comp6163_c0_seq2	244.153	389.978	100.328	0.257265	-1.95867	6.51638e-05	0.00215119
comp3070_c0_seq6	41.0944	68.3689	15.8198	0.231389	-2.11161	0.00470812	0.0770877
comp1213_c0_seq7	130.096	17.0943	245.097	14.3379	3.84176	1.24443e-10	1.3692e-08
comp40441_c0_seq1	29.1413	3.21603	57.0666	17.7444	4.14929	1.33751e-05	0.000533912
comp20461_c0_seq1	18.2118	34.9859	3.43768	0.0982591	-3.34726	0.00160116	0.0325816
comp12546_c0_seq1	24.9626	6.94341	44.9819	6.47836	2.69563	0.00367252	0.0632782
comp12546_c0_seq2	87.548	17.9623	159.134	8.85934	3.1472	7.77159e-07	4.24606e-05
comp12546_c0_seq3	123.075	24.2122	223.937	9.24894	3.20929	8.92756e-08	5.98228e-06
comp23006_c0_seq5	21.0447	1	43.0894	43.0894	5.42926	1.47362e-06	7.52105e-05
comp23006_c0_seq6	29.3261	1.99057	58.6617	29.4698	4.88117	6.68851e-07	3.71692e-05
comp2897_c0_seq1	75.0677	135.861	16.2749	0.119791	-3.0614	3.64534e-06	0.000170455
comp3713_c0_seq3	125.476	196.377	56.5755	0.288095	-1.79538	0.00107032	0.0233624
comp22895_c0_seq2	22.081	1	45.1621	45.1621	5.49704	7.41355e-07	4.07843e-05
comp22895_c0_seq1	63.5216	1	128.043	128.043	7.00049	4.43907e-15	9.04134e-13
comp14502_c0_seq2	80.5357	124.127	38.944	0.313742	-1.67235	0.00318745	0.0566559
comp32111_c0_seq1	78.5136	133.195	25.8319	0.19394	-2.36632	0.00015531	0.00450404
comp55588_c0_seq1	21.8407	1.81698	43.8644	24.1414	4.59344	2.41873e-05	0.000901042
comp28390_c0_seq1	29.4001	2.98114	57.8191	19.395	4.27761	6.05693e-06	0.000269823
comp3009_c0_seq1	2073.4	1052.9	3095.9	2.94034	1.55598	0.000159897	0.00462177
comp32882_c0_seq1	170.676	86.4038	256.947	2.9738	1.57231	0.0025674	0.0477298
comp14279_c0_seq1	32.9245	2.57265	65.2763	25.3732	4.66523	0.00357086	0.0618918
comp30425_c0_seq1	42.8187	6.12643	81.511	13.3048	3.73388	1.87344e-06	9.37588e-05
comp996_c0_seq2	248.64	141.018	358.262	2.54054	1.34514	0.00627794	0.096493
comp10212_c0_seq2	129.218	2.16416	258.272	119.341	6.89894	1.91924e-16	4.53069e-14
comp10212_c0_seq1	633.173	16.7981	1251.55	74.5053	6.21927	3.26333e-30	2.80201e-27
comp23686_c0_seq1	23.3398	6.12643	42.5532	6.94584	2.79615	0.00191206	0.0375388
comp29889_c0_seq1	89.459	6.12643	174.792	28.5308	4.83445	1.15303e-12	1.71158e-10
comp66203_c0_seq1	12.8448	2.16416	25.5255	11.7947	3.56006	0.00321917	0.0570841
comp14699_c0_seq3	90.7207	44.7689	138.673	3.09752	1.63111	0.00476022	0.0777518
comp14699_c0_seq5	50.6946	20.6481	82.7411	4.0072	2.00259	0.00440291	0.0731016
comp536_c0_seq1	2296.25	42.4709	4552.03	107.18	6.74389	4.79894e-40	8.40593e-37
comp536_c0_seq4	646.286	10.1397	1284.43	126.674	6.98498	9.04311e-11	1.02459e-08
comp134_c1_seq1	568.855	21.8329	1117.88	51.2014	5.67811	1.13833e-19	3.77636e-17
comp11584_c0_seq7	123.453	179.957	68.9486	0.38314	-1.38406	0.00599067	0.093175
comp21507_c0_seq1	35.7558	8.92454	64.587	7.23701	2.85539	0.00256103	0.0476317
comp344_c0_seq1	35.2003	1.58208	70.8186	44.763	5.48424	0.000111017	0.00338897
comp344_c0_seq3	222.061	1	445.122	445.122	8.79806	1.27807e-26	8.23046e-24
comp344_c0_seq2	26.0643	1	53.1285	53.1285	5.73142	0.00451258	0.0746395
comp399_c0_seq7	572.626	327.962	819.29	2.49812	1.32085	0.00456623	0.0753277
comp399_c0_seq3	1452.05	794.974	2111.13	2.6556	1.40904	0.00287586	0.0523314
comp399_c0_seq1	219.284	124.301	316.267	2.54437	1.34731	0.00566361	0.0892452
comp40485_c0_seq1	37.0488	12.9481	63.1496	4.87712	2.28603	0.00346138	0.0604127
comp15786_c0_seq7	15.6797	2.98114	30.3783	10.1902	3.34911	0.00348849	0.0607854
comp15786_c0_seq6	18.0325	1	37.0651	37.0651	5.21199	1.1979e-05	0.00048659
comp15786_c0_seq4	22.282	1.58208	44.9819	28.4321	4.82945	6.8836e-06	0.000300985
comp12429_c0_seq6	69.8107	121.359	20.2626	0.166965	-2.58239	0.00531706	0.084884
comp26437_c0_seq3	44.2544	5.02358	85.4852	17.0168	4.08889	4.56163e-07	2.62837e-05
comp26437_c0_seq6	18.1854	1.99057	36.3801	18.2763	4.1919	0.000148805	0.0043355
comp52302_c0_seq1	54.3147	2.16416	108.465	50.1189	5.64728	2.02875e-11	2.54556e-09
comp2888_c0_seq1	2173.76	6.82079	4342.69	636.685	9.31444	1.4136e-15	3.04188e-13
comp7273_c0_seq17	45.8803	2.63396	91.1266	34.5968	5.11257	5.95974e-09	4.94739e-07
comp10493_c0_seq1	44.1574	11.8453	78.4695	6.62454	2.72782	0.000329387	0.00869704
comp10493_c0_seq3	321.174	85.097	559.251	6.57192	2.71631	1.54664e-05	0.000608246
comp10493_c0_seq4	32.0585	11.3755	54.7416	4.81224	2.26671	0.00493378	0.0800099
comp3067_c0_seq3	283.674	452.457	116.891	0.258348	-1.95261	0.000195218	0.00551528
comp3067_c0_seq2	77.6648	124.424	32.9061	0.264469	-1.91883	0.00221845	0.0424408
comp30108_c0_seq1	24.5105	7.76038	43.2606	5.57455	2.47885	0.0064835	0.0990289
comp6587_c0_seq2	1180.95	715.183	1648.72	2.30531	1.20496	0.0032217	0.0571174
comp36410_c0_seq1	54.1477	13.0094	97.286	7.47812	2.90267	3.6044e-05	0.00128324
comp5174_c0_seq1	82.4537	15.8482	151.059	9.53165	3.25273	0.00080916	0.0184454
comp8012_c0_seq3	97.643	34.9755	162.31	4.64069	2.21434	0.00014053	0.00413844
comp43404_c0_seq1	45.5182	16.216	76.8204	4.73731	2.24407	0.00315463	0.05619
comp41598_c0_seq1	40.0874	2.16416	80.0106	36.9708	5.20831	2.52336e-07	1.53121e-05
comp947_c0_seq1	1951.47	134.023	3770.92	28.1364	4.81437	0.000142104	0.00417358
comp1660_c0_seq1	141.832	244.363	41.3005	0.169013	-2.56479	0.000492067	0.0121739
comp36354_c0_seq1	21.1187	3.56321	40.6742	11.415	3.51286	0.00039792	0.010217
comp22026_c0_seq1	65.9531	20.6378	113.268	5.4884	2.45639	0.000106537	0.00327504
comp15293_c0_seq4	95.9581	14.817	179.099	12.0874	3.59544	1.27523e-08	9.91002e-07
comp15293_c0_seq6	50.0611	7.76038	94.3618	12.1594	3.604	1.97238e-06	9.8317e-05
comp15293_c0_seq7	38.8607	10.2726	69.4488	6.76057	2.75714	0.00067712	0.0159202
comp31138_c0_seq1	122.784	1.81698	245.75	135.252	7.07951	0.00112395	0.0242814
comp4493_c0_seq6	505.509	194.815	818.204	4.1999	2.07035	2.4224e-06	0.000118988
comp4493_c0_seq5	397.781	138.997	658.565	4.73798	2.24427	0.00186523	0.0368174
comp4493_c0_seq4	490.717	172.808	810.625	4.69089	2.22986	8.63941e-07	4.6563e-05
comp4493_c0_seq3	473.265	151.036	797.495	5.28017	2.40058	1.8256e-07	1.14697e-05
comp4493_c0_seq1	30.3094	10.2113	52.4075	5.1323	2.35961	0.00577012	0.090484
comp6136_c0_seq1	287.546	92.1839	484.909	5.26023	2.39513	6.30075e-07	3.52379e-05
comp2634_c0_seq9	66.8907	27.5821	108.199	3.92281	1.97189	0.00182841	0.0362294
comp2634_c0_seq1	1279.8	574.522	1987.08	3.45867	1.79022	2.52555e-05	0.000937642
comp2963_c0_seq9	100.606	159.348	43.8644	0.275274	-1.86106	0.00104866	0.0229606
comp2963_c0_seq6	130.653	209.817	53.4889	0.254931	-1.97182	0.000219159	0.00610568
comp2963_c0_seq1	175.612	265.278	87.9454	0.331522	-1.59282	0.00249194	0.0466438
comp2963_c0_seq2	193.902	290.318	99.4849	0.342675	-1.54509	0.00209579	0.0405548
comp6168_c0_seq3	47.5475	20.117	76.9781	3.82652	1.93603	0.00607646	0.0942082
comp2139_c0_seq5	101.198	171.684	32.7124	0.190538	-2.39185	4.84665e-05	0.00165875
comp2139_c0_seq6	21.098	39.7444	4.4515	0.112003	-3.15839	0.00197267	0.0385042
comp11913_c0_seq11	22.7219	3.62452	43.8194	12.0897	3.5957	0.000455393	0.0113954
comp30766_c0_seq1	90.1319	28.4604	153.803	5.40412	2.43406	0.000577891	0.0139736
comp31086_c0_seq1	77.8835	3.32831	154.439	46.4015	5.5361	9.46158e-14	1.6409e-11
comp20262_c0_seq4	143.861	76.2019	213.52	2.80203	1.48647	0.00412838	0.0696394
comp899_c0_seq9	75.594	19.0755	134.113	7.03063	2.81365	1.076e-05	0.000446199
comp8554_c0_seq3	78.9982	33.066	126.93	3.83869	1.94061	0.00241544	0.0454548
comp23098_c0_seq1	13.9239	1.81698	28.0308	15.4271	3.9474	0.001442	0.029998
comp18549_c0_seq13	27.4248	5.13586	51.7137	10.0691	3.33187	0.000238137	0.00655652
comp18549_c0_seq12	42.4908	5.60566	81.3758	14.5167	3.85964	2.62462e-06	0.000127421
comp15829_c0_seq1	43.9871	74.6906	15.2836	0.204626	-2.28894	0.00236764	0.0447669
comp5008_c0_seq1	1349.66	2048.55	652.775	0.318652	-1.64995	8.28959e-05	0.00264967
comp5660_c0_seq1	271.726	93.6443	451.809	4.82473	2.27045	6.25782e-06	0.000277221
comp5660_c0_seq3	130.19	26.0198	236.36	9.08386	3.18331	4.38624e-08	3.10551e-06
comp7378_c0_seq1	46.9323	13.8264	82.0382	5.93344	2.56887	0.0015428	0.0316229
comp25051_c0_seq1	93.4352	165.751	23.1193	0.139482	-2.84185	1.1585e-05	0.000473681
comp36648_c0_seq1	83.2294	143.744	24.7144	0.171933	-2.54008	8.52491e-05	0.00271399
comp36265_c0_seq1	70.7824	13.949	129.616	9.2921	3.216	2.71379e-06	0.000131531
comp6476_c0_seq5	307.804	451.638	165.969	0.367482	-1.44425	0.0032542	0.0575653
comp38641_c0_seq1	21.2782	6.23871	38.3177	6.14193	2.61869	0.00434572	0.0723166
comp11772_c0_seq15	24.4062	5.71794	45.0945	7.8865	2.97938	0.00104899	0.0229622
comp21318_c0_seq1	160.592	1	322.183	322.183	8.33174	2.24212e-26	1.42295e-23
comp24184_c0_seq3	30.2055	7.17831	55.2327	7.6944	2.94381	0.000702599	0.0164398
comp24184_c0_seq1	208.787	66.4801	353.094	5.31127	2.40906	2.21413e-06	0.000109681
comp51671_c0_seq1	60.0467	16.9717	105.122	6.19394	2.63086	0.00378291	0.0647472
comp7234_c0_seq1	153.417	3.38962	305.444	90.1115	6.49364	1.5839e-21	6.54339e-19
comp7234_c0_seq3	26.0057	1	53.0113	53.0113	5.72823	1.02359e-07	6.78629e-06
comp7234_c0_seq2	137.823	2.63396	275.011	104.41	6.70612	1.3528e-20	5.08497e-18
comp20353_c0_seq1	203.739	110.198	299.28	2.71584	1.4414	0.00305147	0.0547869
comp3610_c0_seq2	797.829	451.066	1146.59	2.54196	1.34594	0.00100483	0.0221338
comp1131_c0_seq1	557.906	819.939	297.874	0.363288	-1.46081	0.00467365	0.0767096
comp497_c0_seq2	495.213	882.475	109.952	0.124595	-3.00468	1.90566e-10	2.02058e-08
comp3084_c0_seq2	1183.16	377.958	1990.36	5.26608	2.39673	1.4178e-08	1.09403e-06
comp497_c0_seq1	2376.61	4037.23	717.993	0.177843	-2.49133	6.29267e-09	5.17968e-07
comp497_c0_seq4	430.159	740.885	121.433	0.163903	-2.60909	2.91196e-08	2.1306e-06
comp497_c0_seq5	594.055	1025.12	164.991	0.160948	-2.63533	6.49243e-09	5.33408e-07
comp31899_c0_seq2	41.6902	15.5217	69.8588	4.50073	2.17016	0.00554014	0.0877734
comp1540_c3_seq44	253.773	376.221	133.324	0.354376	-1.49665	0.00348807	0.0607854
comp1540_c3_seq47	296.025	468.223	125.826	0.268731	-1.89576	0.0001489	0.00433682
comp10000_c0_seq1	66.2209	104.51	29.9322	0.286407	-1.80386	0.00638448	0.0977721
comp5840_c0_seq1	110.583	22.466	200.7	8.93352	3.15923	0.00277597	0.0508305
comp15683_c0_seq1	127.552	43.2783	213.826	4.94073	2.30472	3.36337e-05	0.00120625
comp3680_c0_seq1	920.112	454.117	1388.11	3.05672	1.61198	5.85357e-05	0.00195822
comp11617_c0_seq1	281.613	17.033	548.194	32.1842	5.00828	1.90863e-19	6.2141e-17
comp3552_c0_seq2	238.199	391.827	86.5711	0.220942	-2.17826	3.32728e-06	0.000157262
comp14854_c0_seq3	16.6611	3.04245	32.2798	10.6098	3.40733	0.00317734	0.0565083
comp15499_c0_seq2	36.8986	13.7651	62.0321	4.50647	2.172	0.00466244	0.0766199
comp4053_c1_seq2	318.51	478.475	160.544	0.335533	-1.57547	0.000496532	0.0122705
comp1994_c0_seq2	412.644	590.626	236.662	0.400697	-1.31942	0.00440947	0.0731551
comp1994_c0_seq3	712.589	979.02	448.159	0.457763	-1.12733	0.00370441	0.0637523
comp1994_c0_seq1	2298.55	3185.72	1413.37	0.443659	-1.17248	0.00182667	0.0362112
comp27453_c0_seq1	10.8164	1	22.6327	22.6327	4.50034	0.00570193	0.0896877
comp9346_c0_seq1	160.218	14.2349	308.202	21.6511	4.43637	3.99171e-07	2.32291e-05
comp175_c1_seq4	760.98	66.2356	1457.72	22.0082	4.45997	0.00167944	0.0338427
comp60063_c0_seq1	17.4851	1	35.9701	35.9701	5.16873	1.19309e-05	0.000485088
comp6564_c0_seq3	149.801	33.8623	267.739	7.90669	2.98307	7.59199e-06	0.00032884
comp6564_c0_seq1	116.619	13.1934	222.045	16.83	4.07297	1.46551e-10	1.59047e-08
comp6564_c0_seq7	88.7762	7.00472	172.548	24.6331	4.62252	1.29117e-11	1.67529e-09
comp6564_c0_seq4	76.7937	11.733	143.854	12.2607	3.61597	1.16522e-07	7.61577e-06
comp6564_c0_seq5	99.8237	15.0009	186.647	12.4424	3.63719	1.37081e-06	7.04146e-05
comp32840_c0_seq1	79.4723	11.8453	149.099	12.5872	3.65389	5.02754e-05	0.0017113
comp11742_c0_seq6	44.6144	76.5491	14.6798	0.19177	-2.38255	0.001757	0.0350612
comp11742_c0_seq9	18.4011	34.567	4.23522	0.122522	-3.02889	0.00317484	0.0564924
comp48631_c0_seq1	28.2564	1	57.5127	57.5127	5.84581	3.11018e-07	1.85554e-05
comp42593_c0_seq2	12.114	1	25.2281	25.2281	4.65696	0.000300538	0.00804938
comp43717_c0_seq1	48.9248	1	98.8496	98.8496	6.62716	2.02512e-12	2.89807e-10
comp3646_c0_seq3	221.228	322.609	121.848	0.377695	-1.40471	0.00297492	0.0536877
comp19226_c0_seq5	45.4951	16.5122	76.478	4.63159	2.21151	0.00400988	0.0679546
comp13532_c0_seq1	96.3947	43.3292	151.46	3.49557	1.80553	0.00471281	0.0771501
comp4325_c0_seq3	146.423	77.7132	217.133	2.79403	1.48235	0.00471976	0.0772348
comp34721_c0_seq1	26.4012	2.74624	52.0561	18.9554	4.24454	1.13025e-05	0.000464515
comp7534_c0_seq8	80.6061	1.58208	161.63	102.163	6.67473	1.07916e-08	8.47662e-07
comp7534_c0_seq6	280.018	8.05659	553.979	68.761	6.10352	5.77137e-13	9.07473e-11
comp7534_c0_seq7	894.126	15.6849	1774.57	113.138	6.82194	2.29524e-36	3.19078e-33
comp40950_c0_seq1	45.4905	16.9717	76.0093	4.47859	2.16304	0.00279639	0.0511296
comp8422_c0_seq2	50.817	89.9679	13.666	0.151899	-2.71882	0.000672584	0.0158221
comp37361_c0_seq1	140.325	265.361	17.2887	0.0651517	-3.94005	0.000209044	0.00584928
comp19553_c0_seq3	46.8058	84.6672	10.9445	0.129265	-2.9516	9.01644e-05	0.00284054
comp25095_c0_seq1	40.0356	15.2764	66.7948	4.37241	2.12843	0.00428656	0.0716284
comp8278_c0_seq1	1740.53	319.618	3163.44	9.89758	3.30708	9.92702e-10	9.30855e-08
comp8278_c0_seq2	831.963	180.11	1485.82	8.24948	3.0443	4.39309e-09	3.7174e-07
comp8278_c0_seq3	156.368	21.2605	293.476	13.8039	3.787	2.47704e-12	3.51038e-10
comp49651_c0_seq1	44.7245	9.03682	82.4122	9.1196	3.18897	1.68606e-05	0.000656879
comp55346_c0_seq1	24.3889	2.16416	48.6136	22.4631	4.48948	5.83529e-06	0.000261145
comp2216_c0_seq1	167.73	31.0746	306.386	9.8597	3.30154	1.50079e-09	1.36349e-07
comp2493_c0_seq1	403.662	182.142	627.182	3.44336	1.78382	8.80283e-05	0.00278627
comp29579_c0_seq1	9.87012	1	20.7402	20.7402	4.37436	0.001334	0.0281593
comp47_c0_seq5	575.742	255.77	897.715	3.50985	1.81141	3.06288e-05	0.00110893
comp47_c0_seq3	4828.32	2364.98	7293.67	3.08402	1.62481	8.00002e-05	0.00257119
comp3076_c0_seq1	1970.55	3118.6	824.493	0.26438	-1.91932	6.40651e-06	0.000283092
comp1032_c0_seq1	406.082	185.766	628.398	3.38273	1.75819	5.65679e-05	0.00190037
comp1032_c0_seq6	14.9682	1.99057	29.9458	15.0438	3.9111	0.00117915	0.025324
comp33513_c0_seq1	98.6221	15.9095	183.335	11.5236	3.52652	3.09128e-09	2.66474e-07
comp3151_c0_seq7	367.575	640.571	96.5786	0.150769	-2.72958	1.63386e-08	1.24508e-06
comp3151_c0_seq6	184.471	313.867	57.0756	0.181846	-2.45921	3.40884e-06	0.000160683
comp3151_c0_seq1	1411.71	2455.58	369.851	0.150617	-2.73105	5.05699e-10	4.94856e-08
comp3151_c0_seq3	483.137	861.179	107.095	0.124359	-3.00742	0.00155909	0.0319109
comp3151_c0_seq2	250.721	426.842	76.5996	0.179456	-2.47829	1.16481e-06	6.09412e-05
comp23964_c0_seq1	53.6128	90.9681	18.2575	0.200702	-2.31687	0.000908402	0.0203289
comp17048_c0_seq4	68.0242	108.9	29.1482	0.26766	-1.90153	0.00573342	0.0900859
comp30287_c0_seq1	44.2958	82.6661	7.92553	0.095874	-3.38272	1.57822e-05	0.000618999
comp16625_c0_seq1	45.083	3.32831	88.8376	26.6915	4.73831	9.82241e-09	7.81341e-07
comp23826_c0_seq1	111.77	44.4217	181.118	4.07724	2.02759	0.000356829	0.00930934
comp3075_c0_seq1	175.204	75.7424	276.665	3.65271	1.86897	0.000359991	0.00938065
comp25862_c0_seq1	13.9466	27.2755	2.61761	0.0959692	-3.38128	0.00434453	0.0723105
comp724_c0_seq3	127.307	252.185	4.42898	0.0175624	-5.83137	8.37735e-14	1.46446e-11
comp32239_c0_seq1	54.2635	24.1406	86.3864	3.57847	1.83934	0.00614393	0.0949015
comp33544_c0_seq1	55.3051	16.5632	96.047	5.79881	2.53576	0.000267133	0.007259
comp4352_c0_seq3	111.346	166.589	58.103	0.348781	-1.51961	0.00536004	0.0854922
comp15334_c0_seq1	569.04	332.218	807.863	2.43173	1.28198	0.0021432	0.0412131
comp13615_c0_seq1	197.807	98.7397	298.874	3.02689	1.59784	0.000978135	0.0216328
comp47582_c0_seq1	34.9521	1	70.9041	70.9041	6.1478	2.85841e-06	0.000137475
comp15030_c0_seq12	18.4418	2.98114	35.9025	12.0432	3.59015	0.000860895	0.0194375
comp5325_c0_seq1	296.155	69.4112	524.898	7.56215	2.9188	1.09044e-07	7.18596e-06
comp6545_c0_seq4	163.293	42.0528	286.533	6.81365	2.76843	6.13648e-06	0.000272673
comp6545_c0_seq1	869.902	177.751	1564.05	8.79912	3.13736	3.07614e-12	4.34535e-10
comp2060_c0_seq3	302.282	426.099	180.465	0.423527	-1.23947	0.00507452	0.081697
comp8717_c0_seq1	127.111	225.379	30.8424	0.136846	-2.86937	1.21518e-06	6.32737e-05
comp32623_c0_seq8	16.0792	1	33.1585	33.1585	5.05131	0.00126948	0.0269796
comp32623_c0_seq7	31.3658	1.58208	63.1496	39.9156	5.31888	5.3709e-08	3.75111e-06
comp32623_c0_seq4	36.2926	1	73.5852	73.5852	6.20134	7.54203e-10	7.20326e-08
comp18366_c0_seq1	10.0188	1	21.0376	21.0376	4.3949	0.00165425	0.0334598
comp10336_c0_seq3	46.4804	17.6764	77.2845	4.37218	2.12835	0.00345718	0.0603755
comp1334_c0_seq11	563.754	806.54	322.967	0.400436	-1.32036	0.00308815	0.0552981
comp39090_c0_seq1	48.4041	9.15944	89.6487	9.78757	3.29095	0.00594131	0.0926047
comp14524_c0_seq1	252.865	98.2906	409.44	4.1656	2.05853	2.48724e-05	0.000924204
comp2116_c0_seq2	578.766	97.7189	1061.81	10.866	3.44175	2.64533e-13	4.33859e-11
comp26501_c0_seq1	199.486	104.581	296.392	2.83408	1.50288	0.00223455	0.0427114
comp21893_c0_seq1	8.95317	1	18.9063	18.9063	4.2408	0.0024694	0.0462925
comp11169_c0_seq1	250.98	148.564	355.396	2.3922	1.25834	0.00600176	0.0933144
comp72643_c0_seq1	22.401	1	45.802	45.802	5.51734	9.55644e-07	5.07865e-05
comp21693_c0_seq2	124.453	221.02	29.8872	0.135224	-2.88658	1.08909e-05	0.000450347
comp21693_c0_seq1	79.9758	137.066	24.8856	0.181559	-2.46149	0.000119612	0.00361607
comp24571_c0_seq1	88.3341	138.71	39.9578	0.288067	-1.79553	0.00499217	0.0807274
comp18337_c0_seq1	175.252	34.9349	317.569	9.09032	3.18433	0.000565633	0.0136999
comp12963_c0_seq4	19.9084	4.2066	37.6102	8.94076	3.1604	0.00207748	0.0402539
comp12963_c0_seq3	25.5062	6.18774	46.8247	7.56734	2.91979	0.00124145	0.026493
comp12963_c0_seq2	32.0899	7.883	58.2967	7.39524	2.8866	0.00100579	0.0221494
comp24586_c0_seq1	45.2255	3.79811	88.6528	23.3413	4.54481	3.98916e-08	2.84045e-06
comp24586_c0_seq2	19.6643	1.81698	39.5117	21.7458	4.44267	9.34256e-05	0.00292225
comp4989_c0_seq1	278.153	140.17	418.136	2.98306	1.57679	0.000502668	0.0124012
comp2968_c0_seq5	160.899	255.823	67.9753	0.265713	-1.91206	0.00569472	0.0896548
comp2832_c0_seq2	782.959	13.6935	1554.22	113.501	6.82657	1.28037e-36	1.80865e-33
comp2832_c0_seq3	459.774	5.65663	915.892	161.915	7.33909	3.00226e-18	8.9741e-16
comp2832_c0_seq1	2152.51	35.4963	4271.53	120.337	6.91094	3.52203e-40	6.62062e-37
comp2832_c0_seq4	633.394	9.56793	1259.22	131.608	7.04011	3.91961e-13	6.31036e-11
comp2832_c0_seq5	561.193	15.45	1108.94	71.7757	6.16542	3.00588e-30	2.63258e-27
comp4140_c0_seq1	126.18	68.3586	186.002	2.72098	1.44413	0.00512417	0.0822543
comp27527_c0_seq1	59.3259	25.2538	95.3981	3.77758	1.91746	0.00504519	0.0812995
comp17186_c0_seq5	27.2547	3.7368	52.7725	14.1224	3.81991	3.41064e-05	0.00122221
comp7008_c0_seq3	35.969	2.16416	71.7738	33.1648	5.05158	3.83483e-08	2.7417e-06
comp20358_c0_seq3	29.9483	1	60.8967	60.8967	5.92829	6.89567e-05	0.00226191
comp20358_c0_seq4	35.9752	4.03301	69.9174	17.3363	4.11572	4.99087e-06	0.00022695
comp20358_c0_seq5	46.8624	5.08489	90.64	17.8254	4.15586	0.00393902	0.066933
comp53634_c0_seq1	23.4358	1.81698	47.0546	25.8972	4.69472	1.256e-05	0.000505058
comp3666_c0_seq1	1134.1	1806.21	463.997	0.25689	-1.96078	7.45849e-06	0.000323858
comp15008_c0_seq1	9.14693	1	19.2939	19.2939	4.27007	0.00229037	0.043522
comp18275_c0_seq1	125.708	1.81698	251.599	138.471	7.11344	3.99307e-21	1.58243e-18
comp12557_c0_seq1	340.72	184.91	498.53	2.69606	1.43085	0.00239946	0.0452026
comp26796_c0_seq1	101.754	47.5057	158.003	3.32597	1.73378	0.00187478	0.0369476
comp12690_c0_seq1	63.9683	105.051	24.8856	0.236891	-2.0777	0.00213128	0.0410693
comp3336_c0_seq4	119.599	231.416	9.78194	0.04227	-4.56422	6.3442e-06	0.00028048
comp3336_c0_seq2	278.791	532.214	27.3684	0.0514236	-4.28143	4.01595e-05	0.00141043
comp3336_c0_seq3	152.839	293.169	14.5086	0.0494889	-4.33675	7.07562e-05	0.00230969
comp3336_c0_seq1	233.602	449.933	19.2713	0.0428316	-4.54518	1.36129e-16	3.27537e-14
comp14644_c0_seq5	48.3978	16.4509	82.3446	5.00547	2.3235	0.00183186	0.0362857
comp14644_c0_seq3	46.1694	16.5632	77.7756	4.69568	2.23134	0.00217769	0.0417431
comp8080_c0_seq1	238.003	386.118	91.888	0.237979	-2.07109	1.72638e-05	0.000669017
comp25897_c0_seq1	50.414	5.37076	97.4573	18.1459	4.18157	5.7526e-08	3.97333e-06
comp15923_c0_seq1	72.8524	31.0029	116.702	3.76423	1.91235	0.00416131	0.0700196
comp24269_c0_seq2	22.788	4.4415	43.1344	9.71168	3.27972	0.000952753	0.0211735
comp24269_c0_seq1	35.58	6.12643	67.0336	10.9417	3.45177	2.7224e-05	0.000998872
comp46254_c0_seq1	34.9597	4.96227	66.9571	13.4932	3.75416	0.00596415	0.0928615
comp1475_c0_seq1	7409.01	300.402	14519.6	48.334	5.59497	2.90884e-30	2.57333e-27
comp26482_c0_seq1	40.8292	2.63396	81.0244	30.7615	4.94305	1.48291e-06	7.56405e-05
comp886_c0_seq4	1122.49	1	2245.99	2245.99	11.1331	2.51305e-55	2.75119e-51
comp52553_c0_seq1	11.6598	2.16416	23.1554	10.6995	3.41947	0.00504068	0.0812417
comp8774_c0_seq1	550.928	927.148	176.707	0.190592	-2.39144	0.00360872	0.0623506
comp8774_c0_seq2	163.325	268.586	60.063	0.223627	-2.16084	2.9371e-05	0.00106825
comp11177_c0_seq1	50.3894	10.8547	91.9241	8.46859	3.08212	4.35931e-05	0.00151385
comp1229_c0_seq6	842.819	115.866	1571.77	13.5654	3.76186	7.68075e-16	1.70301e-13
comp1229_c0_seq1	2714.54	273.184	5157.9	18.8807	4.23884	3.5888e-20	1.27768e-17
comp43748_c0_seq1	13.4177	1.40849	27.427	19.4726	4.28337	0.000670129	0.015777
comp565_c1_seq1	8688.61	1937.23	15442	7.97119	2.9948	3.85126e-12	5.36244e-10
comp9293_c0_seq6	65.9352	9.44531	124.425	13.1732	3.71953	9.31078e-07	4.96316e-05
comp9293_c0_seq4	122.729	32.8614	214.597	6.53035	2.70716	7.33515e-07	4.04038e-05
comp22391_c0_seq3	18.6323	35.3943	3.87024	0.109346	-3.19302	0.00359127	0.062135
comp9538_c1_seq3	16.4189	32.0038	2.83389	0.0885485	-3.49739	0.0022284	0.0426033
comp9538_c1_seq2	20.247	37.4161	5.07782	0.135712	-2.88138	0.00618604	0.0953596
comp9538_c1_seq1	28.654	55.0727	4.23522	0.0769023	-3.70083	5.03685e-05	0.00171314
comp15666_c0_seq1	364.019	6.24905	723.788	115.824	6.85579	1.13065e-17	3.18402e-15
comp60714_c0_seq1	12.0612	24.7123	1.41003	0.0570579	-4.13143	0.00192511	0.0377527
comp29951_c0_seq2	77.3918	8.76129	148.022	16.895	4.07853	6.39008e-09	5.25492e-07
comp29951_c0_seq1	311.779	32.0858	593.473	18.4964	4.20918	8.95926e-16	1.96657e-13
comp11520_c0_seq10	61.2597	20.9746	103.545	4.93667	2.30354	0.000929987	0.0207514
comp25833_c0_seq1	27.4814	2.57265	54.3901	21.1417	4.40202	5.23522e-06	0.000236954
comp14119_c0_seq1	423.484	229.465	619.504	2.69977	1.43284	0.00187739	0.0369657
comp32602_c0_seq1	40.5199	74.2717	8.76812	0.118055	-3.08247	0.000154626	0.0044857
comp12818_c0_seq1	1065.11	139.639	1992.58	14.2695	3.83487	6.30721e-07	3.52515e-05
comp6778_c0_seq1	461.96	855.881	70.039	0.0818326	-3.61118	1.56224e-13	2.64137e-11
comp48365_c0_seq1	26.7605	54.521	1	0.0183416	-5.76874	0.00541461	0.08619
comp43188_c0_seq1	39.3525	12.3151	68.3899	5.55335	2.47336	0.00236651	0.0447648
comp29738_c0_seq1	89.9677	168.314	13.621	0.0809257	-3.62726	2.07848e-08	1.55986e-06
comp6394_c0_seq1	135.376	70.9831	201.768	2.84248	1.50715	0.00345627	0.0603716
comp6394_c0_seq3	141.277	57.8812	226.672	3.91617	1.96944	0.000250636	0.00687472
comp53907_c0_seq1	35.6662	66.3982	6.93423	0.104434	-3.25934	0.000165616	0.00476797
comp26450_c0_seq1	11.9308	1.40849	24.4531	17.3612	4.1178	0.0023642	0.0447404
comp6701_c0_seq1	552.731	796.642	310.82	0.390163	-1.35785	0.00234389	0.0444137
comp10780_c1_seq1	308.715	106.378	513.052	4.8229	2.2699	8.35498e-07	4.51411e-05
comp45661_c0_seq1	89.7972	16.7471	164.847	9.8433	3.29914	2.40356e-07	1.46592e-05
comp14962_c0_seq13	11.3215	22.6292	2.01382	0.0889921	-3.49018	0.0058161	0.0910257
comp5334_c0_seq3	106.846	191.536	24.1557	0.126115	-2.98718	1.0979e-05	0.000452921
comp10097_c0_seq2	77.8769	121.635	36.1188	0.296944	-1.75174	0.00359075	0.062135
comp39477_c0_seq1	89.3902	7.94431	172.836	21.756	4.44334	2.03591e-10	2.14311e-08
comp12842_c0_seq1	210.247	351.793	70.7014	0.200974	-2.31492	0.00149348	0.0308481
comp12842_c0_seq3	116.095	192.047	42.1431	0.219442	-2.18809	0.00128843	0.0273225
comp25507_c0_seq3	43.7904	14.0717	75.5092	5.36605	2.42386	0.00273831	0.0502248
comp25507_c0_seq1	48.5567	14.5924	84.521	5.79211	2.53409	0.00117093	0.0251844
comp1031_c0_seq1	599.712	873.969	327.455	0.374676	-1.41629	0.0016193	0.0328592
comp1031_c0_seq3	676.124	1009.33	344.915	0.341726	-1.54909	0.00358658	0.0620906
comp1031_c0_seq5	142.579	221.264	65.8936	0.297806	-1.74756	0.00133062	0.0280948
comp1031_c0_seq6	455.194	679.44	232.949	0.342854	-1.54433	0.000606555	0.0145696
comp862_c0_seq6	554.328	115.754	994.902	8.59494	3.10349	1.22398e-10	1.34839e-08
comp862_c0_seq7	675.908	4.2066	1349.61	320.831	8.32567	2.82003e-36	3.85908e-33
comp862_c0_seq4	1377.68	17.1453	2740.22	159.823	7.32034	1.30011e-18	3.96742e-16
comp862_c0_seq5	478.508	8.46508	950.55	112.291	6.81109	4.18658e-22	1.83333e-19
comp862_c0_seq2	189.638	42.1857	339.09	8.03801	3.00684	5.10726e-08	3.57267e-06
comp862_c0_seq3	243.504	42.2471	446.762	10.575	3.40258	1.45222e-10	1.578e-08
comp862_c0_seq1	646.285	8.29149	1286.28	155.132	7.27736	2.0046e-17	5.46932e-15
comp862_c0_seq8	151.126	33.9037	270.348	7.97399	2.9953	1.44162e-07	9.30039e-06
comp862_c0_seq9	885.932	6.24905	1767.61	282.861	8.14395	7.04937e-28	5.10241e-25
comp26974_c0_seq1	118.306	61.9048	176.707	2.85449	1.51323	0.00486813	0.07916
comp66606_c0_seq1	21.6891	4.14529	41.233	9.94694	3.31425	0.000658317	0.0155345
comp52044_c0_seq1	30.124	1	61.2481	61.2481	5.93659	1.45628e-08	1.11879e-06
comp5660_c1_seq1	116.01	206.763	27.2557	0.131821	-2.92335	4.30921e-07	2.49772e-05
comp13512_c0_seq1	93.693	1	188.386	188.386	7.55755	3.53601e-19	1.13856e-16
comp41295_c0_seq2	10.8952	1	22.7904	22.7904	4.51035	0.000653637	0.0154386
comp41295_c0_seq1	9.44882	1	19.8976	19.8976	4.31453	0.00190869	0.037481
comp10826_c0_seq10	48.9722	13.3056	86.6387	6.51143	2.70297	0.000363159	0.00944633
comp10826_c0_seq14	24.5864	6.94341	44.2294	6.36998	2.67129	0.00364922	0.062951
comp7150_c0_seq5	13.9874	2.39906	27.5757	11.4944	3.52286	0.00357949	0.0620243
comp7150_c0_seq1	888.224	203.731	1574.72	7.7294	2.95036	3.82367e-11	4.61274e-09
comp7150_c0_seq2	36.8827	12.6519	63.1135	4.98845	2.31859	0.00170141	0.0341848
comp57110_c0_seq1	25.7263	1	52.4526	52.4526	5.71294	1.05361e-07	6.96422e-06
comp49506_c0_seq1	11.3466	2.16416	22.5291	10.4101	3.37991	0.00623938	0.0960203
comp12992_c0_seq1	60.9421	27.2246	96.6597	3.55046	1.82801	0.00339924	0.0596252
comp1617_c1_seq1	762.072	1059.07	467.07	0.441017	-1.18109	0.00487966	0.0793146
comp1617_c1_seq5	459.748	664.734	256.763	0.386263	-1.37234	0.00138728	0.0290124
comp14264_c0_seq1	30.9959	1	62.9919	62.9919	5.97709	4.86716e-08	3.42111e-06
comp35471_c0_seq1	17.4175	1	35.835	35.835	5.1633	1.78169e-05	0.000688018
comp27863_c0_seq2	40.3611	10.7321	71.9901	6.70793	2.74587	0.000430731	0.0108808
comp29367_c0_seq1	118.924	4.14529	235.702	56.8602	5.82935	0.00237637	0.0448739
comp32484_c0_seq3	11.152	1	23.3041	23.3041	4.54251	0.000722394	0.0168445
comp3022_c0_seq1	465.034	697.984	234.084	0.335372	-1.57617	0.000698385	0.0163543
comp25171_c0_seq1	206.154	86.505	327.802	3.7894	1.92197	4.28263e-05	0.00149017
comp45964_c0_seq1	23.6058	6.47361	42.738	6.60188	2.72288	0.00299577	0.0539529
comp11104_c0_seq3	80.7537	35.5679	127.94	3.59705	1.84681	0.00192625	0.0377665
comp48460_c0_seq1	67.3446	18.667	118.022	6.32251	2.6605	9.38791e-05	0.00293539
comp57352_c0_seq1	24.1943	1	49.3886	49.3886	5.62611	2.5246e-07	1.53121e-05
comp42240_c0_seq1	52.0939	97.0548	9.13311	0.0941026	-3.40962	4.05254e-06	0.00018809
comp7953_c0_seq1	315.453	183.377	449.528	2.45138	1.2936	0.00378089	0.0647378
comp4929_c0_seq5	62.9995	107.042	20.9565	0.195778	-2.35271	0.000371423	0.00962698
comp4929_c0_seq4	87.2962	152.333	24.2593	0.159252	-2.65062	2.07609e-05	0.000785087
comp4929_c0_seq7	67.2037	109.003	27.4044	0.25141	-1.99189	0.0015771	0.0321816
comp5085_c0_seq8	170.385	4.55378	338.215	74.2713	6.21473	4.83699e-18	1.40274e-15
comp11438_c0_seq2	87.7842	26.5812	150.987	5.68023	2.50595	2.91659e-05	0.00106344
comp11438_c0_seq1	306.423	135.268	479.578	3.54539	1.82594	8.56646e-05	0.00272425
comp52903_c0_seq1	25.9083	49.9463	3.87024	0.077488	-3.68988	0.000254078	0.00695823
comp6599_c0_seq1	131.693	38.0698	227.317	5.97104	2.57798	2.62019e-06	0.000127276
comp5993_c0_seq3	264.559	95.6661	435.452	4.55179	2.18644	8.75925e-05	0.00277348
comp3293_c0_seq17	89.2869	169.264	11.3095	0.0668154	-3.90368	6.59068e-10	6.35703e-08
comp22769_c0_seq2	104.38	50.6717	160.089	3.15934	1.65962	0.00465502	0.0765475
comp18187_c0_seq1	16.2023	1.40849	32.9962	23.4267	4.55008	0.000123977	0.00372489
comp1584_c0_seq1	1646.93	417.86	2878	6.88748	2.78398	9.65182e-10	9.07966e-08
comp1584_c0_seq3	150.477	35.2924	267.662	7.58413	2.92298	1.61342e-07	1.02767e-05
comp1584_c0_seq4	490.08	117.235	864.925	7.37772	2.88318	3.50925e-07	2.06826e-05
comp2492_c0_seq1	214.342	69.3802	361.303	5.20759	2.38061	1.43377e-06	7.33474e-05
comp34_c0_seq4	32.1364	3.15473	63.1181	20.0075	4.32247	0.00167821	0.0338272
comp12828_c0_seq1	332.834	100.914	566.754	5.61618	2.48959	0.00229575	0.0436148
comp12828_c0_seq2	36.2411	9.97642	64.5058	6.46583	2.69284	0.000956201	0.0212335
comp12828_c0_seq4	20.5303	4.2066	38.8539	9.23641	3.20733	0.00502808	0.08107
comp50053_c0_seq1	34.3653	8.34246	62.3881	7.47838	2.90273	0.000543821	0.0132522
comp30852_c0_seq2	78.2964	1	157.593	157.593	7.30006	2.89486e-17	7.80107e-15
comp5465_c0_seq1	260.369	69.9113	452.827	6.47716	2.69536	6.4936e-08	4.45004e-06
comp19276_c0_seq1	140.522	1	282.045	282.045	8.13978	0.000493308	0.0122012
comp6951_c0_seq2	89.5656	164.424	16.7075	0.101612	-3.29885	2.85199e-07	1.71892e-05
comp32639_c0_seq4	26.6095	1	54.2189	54.2189	5.76072	7.60675e-08	5.14843e-06
comp32639_c0_seq1	88.6854	1.81698	177.554	97.7193	6.61057	4.90526e-13	7.81105e-11
comp59282_c0_seq1	23.2548	1	47.5097	47.5097	5.57015	4.80371e-07	2.74438e-05
comp9032_c0_seq1	936.256	565.678	1308.84	2.31375	1.21023	0.00419153	0.0703959
comp5831_c0_seq4	193.352	1	387.703	387.703	8.59881	1.69166e-13	2.83826e-11
comp5831_c0_seq5	204.179	1	409.358	409.358	8.67722	7.94225e-17	1.99882e-14
comp5831_c0_seq7	292.846	1	586.692	586.692	9.19646	9.515e-23	4.46059e-20
comp5831_c0_seq1	816.605	2.16416	1633.05	754.588	9.55954	4.16135e-48	2.27784e-44
comp5831_c0_seq2	140.027	1	281.054	281.054	8.1347	6.88743e-18	1.97127e-15
comp5831_c0_seq8	125.61	1	252.221	252.221	7.97854	3.06626e-09	2.64838e-07
comp5831_c0_seq9	194.275	1	389.551	389.551	8.60567	1.23326e-18	3.77657e-16
comp17114_c0_seq1	38.5367	5.71794	73.3554	12.829	3.68134	5.04278e-06	0.000229072
comp18833_c0_seq2	20.4589	1	41.9179	41.9179	5.38949	3.08247e-06	0.000147201
comp6404_c0_seq3	270.682	143.5	399.865	2.78651	1.47846	0.00204749	0.0397609
comp2882_c0_seq1	308	81.7782	536.221	6.55702	2.71304	1.73807e-07	1.09908e-05
comp4959_c0_seq1	1621.04	389.286	2854.8	7.33343	2.87449	8.38557e-11	9.53788e-09
comp5383_c0_seq17	32.6639	57.1359	10.192	0.178381	-2.48696	0.00367576	0.0633216
comp5383_c0_seq14	44.1171	79.051	11.1833	0.141469	-2.82144	0.000216922	0.00605231
comp12813_c0_seq1	315.587	170.021	463.154	2.72411	1.44578	0.00210419	0.0406816
comp13877_c0_seq3	82.5264	145.97	21.0827	0.144432	-2.79154	7.68215e-06	0.000332088
comp13877_c0_seq4	62.1237	109.585	16.6624	0.15205	-2.71738	6.03366e-05	0.00200926
comp13503_c0_seq10	39.9148	68.5736	13.256	0.19331	-2.37101	0.00516752	0.0828591
comp14924_c0_seq3	9.05005	1	19.1001	19.1001	4.25551	0.00237787	0.0448827
comp429_c0_seq2	538.611	60.1999	1019.02	16.9273	4.08128	1.39916e-16	3.35725e-14
comp50455_c0_seq1	19.8101	1	40.6202	40.6202	5.34413	0.00288094	0.0523688
comp42446_c0_seq1	42.3275	2.98114	83.6738	28.0678	4.81084	1.74984e-07	1.10492e-05
comp18751_c0_seq1	55.1057	92.1426	20.0689	0.217802	-2.19891	0.00115184	0.0248044
comp18529_c0_seq1	319.107	7.94431	632.269	79.5876	6.31447	4.44608e-19	1.42634e-16
comp18529_c0_seq7	27.6751	1	56.3502	56.3502	5.81635	5.55019e-08	3.8487e-06
comp18529_c0_seq6	60.6234	3.85942	119.387	30.934	4.95112	5.33458e-10	5.1912e-08
comp18529_c0_seq5	82.0197	1.40849	164.631	116.885	6.86894	9.71676e-17	2.39855e-14
comp121_c0_seq2	574.71	966.35	185.069	0.191514	-2.38448	0.000186002	0.00527704
comp51633_c0_seq1	13.9367	1	28.8733	28.8733	4.85167	9.89704e-05	0.00307591
comp13872_c0_seq8	35.8083	9.28206	64.3346	6.93107	2.79308	0.000952588	0.0211735
comp13872_c0_seq1	66.9603	21.751	114.17	5.24895	2.39203	0.000227664	0.00631182
comp13872_c0_seq4	69.5139	17.9726	123.055	6.84682	2.77543	4.40388e-05	0.0015269
comp33159_c0_seq1	129.442	19.5349	241.348	12.3547	3.62699	0.000784308	0.0179677
comp33159_c0_seq2	118.807	26.8368	212.776	7.92854	2.98706	0.000130116	0.00387798
comp12652_c0_seq1	724.81	229.925	1221.7	5.31346	2.40965	2.13976e-06	0.000106297
comp12652_c0_seq2	713.015	261.307	1166.72	4.46496	2.15865	8.16079e-07	4.43294e-05
comp9772_c0_seq2	163.793	19.9331	309.653	15.5346	3.95742	0.00155372	0.0318084
comp9772_c0_seq3	132.93	19.0141	248.846	13.0874	3.71011	2.5081e-10	2.59955e-08
comp15887_c0_seq1	440.966	133.951	749.981	5.59892	2.48515	0.000381721	0.0098618
comp17619_c0_seq1	462.628	132.838	794.418	5.98036	2.58023	0.000157295	0.0045567
comp9517_c0_seq1	65.7294	26.9897	106.469	3.94481	1.97996	0.00153143	0.0314622
comp59159_c0_seq1	7.52932	1	16.0586	16.0586	4.00528	0.006427	0.0982858
comp134_c0_seq1	10584.1	430.659	20739.5	48.1577	5.58969	1.46171e-05	0.000579266
comp70523_c0_seq1	11.1633	1	23.3266	23.3266	4.54391	0.000672584	0.0158221
comp2963_c0_seq12	94.4692	149.034	41.9043	0.281173	-1.83047	0.00194427	0.0380346
comp3200_c0_seq1	676.528	11.1509	1343.9	120.52	6.91312	5.75721e-34	6.6345e-31
comp3200_c0_seq2	20.0309	1	41.0617	41.0617	5.35972	2.60748e-06	0.000126865
comp11217_c0_seq10	54.2181	18.3095	92.1268	5.03165	2.33103	0.000549768	0.0133636
comp11217_c0_seq11	95.9664	19.5962	174.337	8.89643	3.15323	2.58962e-07	1.56739e-05
comp31477_c0_seq1	13.667	1.81698	27.5171	15.1444	3.92071	0.00557489	0.0882601
comp1665_c0_seq1	335.758	497.052	176.463	0.35502	-1.49403	0.00117225	0.0252067
comp19941_c0_seq1	75.0059	134.268	17.7438	0.132152	-2.91973	9.13121e-06	0.000387649
comp14052_c0_seq2	112.012	40.7557	185.268	4.54582	2.18454	0.000846146	0.0191539
comp25802_c0_seq3	28.2592	49.7727	8.7456	0.175711	-2.50873	0.00594806	0.0926477
comp16913_c0_seq7	33.8144	1	68.6287	68.6287	6.10074	1.92039e-09	1.72325e-07
comp16913_c0_seq5	70.5665	1	142.133	142.133	7.1511	3.00858e-16	6.86183e-14
comp19950_c0_seq1	169.464	51.5603	289.367	5.6122	2.48857	0.00159453	0.0324693
comp26196_c0_seq1	16.6289	3.79811	31.4597	8.28299	3.05015	0.00573447	0.0900862
comp725_c0_seq6	348.715	510.665	188.764	0.369644	-1.43579	0.00173579	0.0347479
comp725_c0_seq4	462.756	745.993	181.519	0.243325	-2.03904	8.19154e-06	0.000352889
comp725_c0_seq5	258.891	399.281	120.5	0.301793	-1.72837	0.000325934	0.00862926
comp1587_c0_seq3	52.3718	97.3717	9.37191	0.0962488	-3.37709	3.71009e-05	0.00131552
comp1587_c0_seq1	55.124	103.07	9.17816	0.0890479	-3.48927	3.18331e-06	0.000151192
comp1587_c0_seq4	61.9735	118.603	7.34426	0.0619232	-4.01338	0.000197275	0.00556443
comp4377_c0_seq2	446.602	747.912	147.292	0.196938	-2.34419	2.28546e-07	1.40268e-05
comp7331_c0_seq1	310.473	43.084	579.861	13.4589	3.75048	1.26315e-13	2.16071e-11
comp20492_c0_seq6	21.2482	3.38962	41.1068	12.1272	3.60018	0.000346368	0.00907699
comp20492_c0_seq4	16.6429	3.15473	32.1311	10.1851	3.34838	0.00163464	0.0331398
comp20492_c0_seq2	17.6773	1.81698	35.5375	19.5586	4.28973	0.000204711	0.00574264
comp20492_c0_seq1	49.0424	8.75095	91.3339	10.437	3.38364	0.000369485	0.00958244
comp18182_c0_seq1	95.7612	29.6755	163.847	5.52129	2.465	2.96493e-05	0.00107739
comp13893_c0_seq18	39.8145	4.72737	76.9016	16.2673	4.0239	0.00108376	0.0235815
comp6811_c0_seq1	180.947	296.324	67.5698	0.228027	-2.13272	1.33616e-05	0.000533617
comp9795_c0_seq1	54.179	1.58208	108.776	68.7551	6.10339	0.00114751	0.0247232
comp9795_c0_seq3	122.118	1	245.236	245.236	7.93803	4.50928e-07	2.60261e-05
comp9795_c0_seq2	51.6283	1	104.257	104.257	6.704	2.08847e-09	1.86453e-07
comp36182_c0_seq1	35.6928	7.23962	66.146	9.13667	3.19167	0.000181555	0.00516091
comp15858_c0_seq1	116.782	20.9443	214.619	10.2471	3.35715	3.35219e-08	2.42234e-06
comp51547_c0_seq1	51.0888	7.53583	96.6418	12.8243	3.68081	4.2496e-05	0.00148162
comp2686_c0_seq1	4733	1083.86	8384.14	7.73548	2.95149	0.000171138	0.00490638
comp22888_c0_seq3	40.3809	67.1132	15.6486	0.233167	-2.10056	0.00478025	0.0780207
comp9073_c0_seq16	37.0746	63.0283	13.1208	0.208174	-2.26414	0.00165709	0.0334941
comp24118_c0_seq1	87.1842	18.5547	157.814	8.50532	3.08837	0.000409836	0.0104525
comp8862_c0_seq1	138.897	224.174	55.6202	0.248112	-2.01094	0.000176468	0.00503757
comp27961_c0_seq1	38.8204	1	78.6408	78.6408	6.29721	1.50595e-10	1.6263e-08
comp3774_c0_seq4	99.1084	182.541	17.6762	0.0968346	-3.36833	4.78618e-07	2.73914e-05
comp15919_c0_seq2	14.6475	2.39906	28.8959	12.0447	3.59032	0.00198529	0.0386987
comp25175_c0_seq1	59.1982	99.1785	21.2178	0.213936	-2.22475	0.00216659	0.0415719
comp2227_c0_seq6	670.073	88.1197	1254.03	14.2309	3.83096	1.15296e-15	2.51187e-13
comp2227_c0_seq5	498.351	51.0802	947.622	18.5517	4.21348	1.52469e-16	3.63854e-14
comp4825_c0_seq1	80.4104	24.0896	138.731	5.75896	2.52581	8.83601e-05	0.00279374
comp2116_c0_seq5	127.482	20.5358	236.428	11.5129	3.52518	2.27819e-09	2.02154e-07
comp2116_c0_seq4	327.786	44.1565	613.416	13.8919	3.79617	1.39848e-13	2.37364e-11
comp2116_c0_seq1	806.568	103.325	1511.81	14.6316	3.87101	1.76832e-16	4.19705e-14
comp7720_c0_seq9	72.1336	22.2208	124.046	5.58246	2.4809	0.000132757	0.00393868
comp7720_c0_seq3	30.0826	8.23018	53.9351	6.55332	2.71223	0.00238313	0.0449627
comp7720_c0_seq1	717.783	208.724	1228.84	5.88739	2.55763	9.14225e-09	7.3189e-07
comp7720_c0_seq6	76.9194	16.7471	139.092	8.30539	3.05405	3.26342e-06	0.000154494
comp27772_c0_seq1	225.739	9.384	444.094	47.3246	5.56452	4.94101e-22	2.12127e-19
comp12027_c0_seq1	219.823	9.45565	432.19	45.707	5.51434	0.00010884	0.00333064
comp19517_c0_seq1	23.3697	6.59623	42.1431	6.38898	2.67558	0.00385823	0.0657921
comp29558_c0_seq1	104.389	39.0501	171.728	4.39763	2.13673	0.000108262	0.00331676
comp8513_c0_seq4	179.311	264.44	96.1821	0.36372	-1.4591	0.00499784	0.0807445
comp5956_c0_seq2	119.096	180.426	59.7656	0.331247	-1.59402	0.0029301	0.05301
comp25614_c0_seq1	109.809	47.0972	174.521	3.70555	1.88969	0.000689749	0.0161818
comp25614_c0_seq2	48.1677	19.0548	79.2806	4.16067	2.05682	0.00247821	0.0464365
comp12395_c0_seq1	433.258	257.221	611.294	2.37653	1.24886	0.00576335	0.0904025
comp60908_c0_seq1	9.56823	1	20.1365	20.1365	4.33174	0.00159956	0.0325566
comp25702_c0_seq1	31.4636	55.7265	9.20068	0.165104	-2.59855	0.004313	0.0719361
comp31548_c0_seq1	283.562	40.9086	528.215	12.9121	3.69065	9.17443e-06	0.000389295
comp2157_c0_seq1	354.657	611.459	99.8543	0.163305	-2.61436	0.00118697	0.0254732
comp1672_c0_seq3	536.626	321.077	754.175	2.34889	1.23198	0.00502459	0.0810422
comp1672_c0_seq2	1068.08	515.052	1623.1	3.15133	1.65596	0.00291031	0.0527229
comp1672_c0_seq4	877.327	448.575	1308.08	2.91608	1.54403	0.00032171	0.00854068
comp5164_c0_seq3	83.1205	15.0009	153.24	10.2154	3.35267	3.95317e-07	2.30201e-05
comp5164_c0_seq2	66.4366	9.92545	124.948	12.5886	3.65405	4.54142e-07	2.61845e-05
comp5164_c0_seq1	227.682	45.2801	412.085	9.10079	3.18599	1.66578e-09	1.50714e-07
comp13289_c0_seq8	84.3552	37.6207	133.09	3.53767	1.8228	0.00317554	0.0564934
comp19749_c0_seq2	26.707	7.41321	48.0008	6.47504	2.69489	0.00410492	0.0692971
comp20037_c0_seq1	56.378	22.6292	92.1268	4.07114	2.02543	0.00264615	0.0489239
comp16484_c0_seq2	17.5921	2.39906	34.7851	14.4995	3.85793	0.000465402	0.0116093
comp16484_c0_seq1	341.512	65.6425	619.382	9.43569	3.23813	4.28221e-11	5.13754e-09
comp3496_c0_seq2	20.4071	1	41.8142	41.8142	5.38592	2.44572e-06	0.000119932
comp17125_c0_seq1	25.6771	7.17831	46.1759	6.4327	2.68542	0.0026944	0.049544
comp1963_c0_seq2	491.151	687.036	297.266	0.432678	-1.20863	0.00624666	0.0961154
comp18384_c0_seq1	118.648	215.424	23.8718	0.110813	-3.1738	1.21626e-05	0.000491107
comp2030_c0_seq5	578.231	266.78	891.681	3.34238	1.74088	7.49735e-05	0.00243015
comp2030_c0_seq1	1841.2	787.177	2897.22	3.68052	1.87991	6.75236e-06	0.000295837
comp2030_c0_seq2	192.211	72.5565	313.866	4.32581	2.11297	5.46649e-05	0.00184564
comp2030_c0_seq8	386.433	173.574	601.291	3.46417	1.79251	9.24347e-05	0.00289229
comp2030_c0_seq9	427.203	173.207	683.199	3.94442	1.97981	1.50891e-05	0.000595546
comp33701_c0_seq1	31.6824	55.1954	10.1695	0.184245	-2.4403	0.00483671	0.0787368
comp942_c0_seq21	119.012	176.658	63.3658	0.358693	-1.47918	0.00607796	0.0942148
comp942_c0_seq22	96.9282	154.191	41.6655	0.270221	-1.88779	0.00144346	0.0300142
comp9628_c0_seq2	29.8342	56.8293	4.83901	0.0851499	-3.55385	5.39745e-05	0.00182445
comp14819_c0_seq1	241.682	428.743	56.6205	0.132062	-2.92072	1.07239e-08	8.43856e-07
comp248_c0_seq1	7938.21	602.969	15275.4	25.3337	4.66299	3.69405e-25	2.06069e-22
comp248_c0_seq2	1574.96	130.213	3021.71	23.2059	4.53642	1.10532e-22	5.12195e-20
comp30460_c0_seq1	21.2482	3.38962	41.1068	12.1272	3.60018	0.000346368	0.00907699
comp9272_c0_seq6	99.3161	48.9151	151.717	3.10164	1.63303	0.00540075	0.0860163
comp36552_c0_seq1	37.4258	1	75.8516	75.8516	6.24511	4.05769e-10	4.0661e-08
comp8012_c0_seq7	60.4871	25.9585	97.0157	3.73735	1.90201	0.00608124	0.094249
comp2376_c0_seq3	151.374	78.4992	226.249	2.88218	1.52716	0.00259518	0.0481919
comp9886_c0_seq2	19.1499	3.45093	36.8488	10.6779	3.41656	0.00239088	0.0450798
comp17798_c0_seq1	107.74	47.6896	169.79	3.56031	1.832	0.000900003	0.0201852
comp23609_c0_seq1	299.858	173.104	428.612	2.47604	1.30803	0.00289139	0.0524939
comp23058_c0_seq1	36.3303	5.66697	68.9937	12.1747	3.60582	3.69927e-05	0.00131275
comp23058_c0_seq3	58.7687	8.98585	110.551	12.3028	3.62092	0.000625697	0.0149316
comp23058_c0_seq4	56.2315	12.7745	101.688	7.96024	2.99281	0.000360256	0.00938198
comp1313_c0_seq1	1658.81	323.271	2996.35	9.26886	3.21239	6.76652e-14	1.19963e-11
comp49370_c0_seq1	18.1133	35.8028	2.42386	0.0677001	-3.8847	0.000404712	0.0103489
comp43658_c0_seq1	68.5514	30.6151	108.488	3.5436	1.82522	0.00566788	0.0892964
comp15140_c0_seq3	68.6691	23.916	115.422	4.82615	2.27087	0.000535686	0.0130758
comp15140_c0_seq1	206.855	76.1613	339.549	4.45829	2.15649	2.00262e-05	0.000760919
comp3245_c0_seq1	99.5992	8.68964	192.509	22.1538	4.46948	6.07506e-12	8.2618e-10
comp3111_c0_seq1	1332.46	1949.56	717.348	0.367953	-1.44241	0.00088256	0.0198499
comp3111_c0_seq3	268.66	400.517	138.803	0.34656	-1.52882	0.0016965	0.0341095
comp3111_c0_seq2	734.615	1108.32	362.912	0.327444	-1.61068	0.00285419	0.0520127
comp3111_c0_seq5	148.514	223.807	75.2207	0.336097	-1.57305	0.00428043	0.0715564
comp3111_c0_seq4	188.988	285.753	94.222	0.329732	-1.60063	0.00175564	0.035058
comp8055_c0_seq3	450.078	121.238	780.918	6.44122	2.68733	0.00013568	0.00401587
comp8055_c0_seq4	260.527	54.9708	468.084	8.51514	3.09003	0.00344625	0.0602688
comp8055_c0_seq7	255.641	95.4932	417.789	4.37507	2.12931	3.455e-05	0.00123608
comp43763_c0_seq1	22.5316	1	46.0633	46.0633	5.52555	7.64762e-07	4.18878e-05
comp5262_c0_seq1	559.513	1039.92	81.101	0.0779873	-3.68062	8.62387e-15	1.68215e-12
comp958_c0_seq1	8756.12	4240.77	13273.5	3.12997	1.64615	6.43522e-05	0.00212921
comp7856_c0_seq3	459.419	799.144	121.694	0.152281	-2.71519	1.06343e-08	8.38692e-07
comp7856_c0_seq2	329.335	538.657	122.014	0.226516	-2.14232	2.23508e-05	0.000842301
comp7856_c0_seq1	166.558	275.521	59.5944	0.216297	-2.20891	2.29265e-05	0.000861032
comp31501_c0_seq1	10.4852	1	21.9703	21.9703	4.45749	0.000868447	0.0195727
comp13687_c0_seq4	125.79	241.189	12.3909	0.051374	-4.28282	0.00171202	0.0343653
comp13687_c0_seq1	943.743	1794.64	94.8484	0.052851	-4.24193	0.000403523	0.0103306
comp30625_c0_seq1	63.9227	23.2726	106.573	4.57932	2.19513	0.00111807	0.0241961
comp24461_c0_seq1	13.5263	1.99057	27.062	13.5951	3.76502	0.00161245	0.0327429
comp36535_c0_seq1	81.4125	17.9113	146.914	8.20229	3.03603	0.00341144	0.0598034
comp4134_c0_seq1	206.835	304.921	110.75	0.363207	-1.46113	0.00410243	0.069295
comp56071_c0_seq1	20.0731	3.32831	38.8178	11.6629	3.54386	0.000351208	0.00918733
comp18337_c0_seq5	26.1277	7.17831	47.0771	6.55825	2.71331	0.00296818	0.0536102
comp5383_c0_seq9	34.2417	60.2915	10.192	0.169045	-2.56452	0.00214217	0.0412131
comp5728_c0_seq1	139.125	35.1491	245.101	6.97319	2.80182	3.26779e-07	1.94031e-05
comp5728_c0_seq3	95.131	22.517	169.745	7.53854	2.91429	1.94522e-06	9.71292e-05
comp5728_c0_seq2	111.835	23.5688	202.102	8.57495	3.10013	0.00169819	0.0341357
comp5728_c0_seq5	135.733	27.6434	245.822	8.89262	3.15261	1.89862e-07	1.18944e-05
comp5728_c0_seq4	54.7398	6.94341	104.536	15.0554	3.91221	7.18234e-06	0.000312953
comp5728_c0_seq7	88.94	24.0896	155.79	6.46712	2.69312	1.06978e-05	0.000444673
comp5728_c0_seq6	76.6949	16.6858	138.704	8.31268	3.05531	2.60006e-06	0.000126579
comp30883_c0_seq1	60.3202	1	121.64	121.64	6.92648	1.25005e-14	2.36458e-12
comp695_c0_seq1	8624.85	2.98114	17248.7	5785.95	12.4983	5.80931e-78	5.08785e-73
comp6970_c0_seq1	289.928	514.291	67.5652	0.131376	-2.92823	4.64841e-07	2.66784e-05
comp6970_c0_seq2	73.0212	130.06	17.9826	0.138264	-2.8545	5.79878e-05	0.00194184
comp3994_c1_seq15	45.5766	80.501	12.6522	0.157168	-2.66962	0.000606004	0.0145609
comp32652_c0_seq1	55.9745	102.937	11.012	0.106979	-3.22461	1.34556e-05	0.000536391
comp29887_c0_seq1	74.682	2.98114	148.383	49.7739	5.63732	1.70602e-05	0.000664068
comp26411_c0_seq1	47.5018	80.4087	16.5948	0.206381	-2.27662	0.00297785	0.0537295
comp18759_c0_seq1	370.92	650.713	93.1271	0.143115	-2.80475	4.76009e-09	4.00089e-07
comp11074_c0_seq5	27.8162	8.23018	49.4022	6.00256	2.58558	0.00604278	0.0937857
comp47483_c0_seq1	22.5429	1	46.0858	46.0858	5.52625	7.17983e-07	3.95919e-05
comp6460_c0_seq7	180.539	84.5652	278.513	3.29346	1.71961	0.000591862	0.0142602
comp6460_c0_seq1	465.831	191.567	742.095	3.87381	1.95375	0.000429199	0.0108484
comp886_c0_seq1	1013.98	1	2028.97	2028.97	10.9865	1.3422e-41	2.93879e-38
comp886_c0_seq3	922.316	1.40849	1845.22	1310.07	10.3554	2.31794e-50	1.5616e-46
comp14227_c0_seq1	155.589	55.6858	257.493	4.62402	2.20915	3.61516e-05	0.00128602
comp15117_c0_seq1	72.6715	6.18774	141.155	22.8121	4.51173	3.04366e-10	3.1214e-08
comp15117_c0_seq7	29.6997	2.63396	58.7654	22.3107	4.47966	6.00399e-06	0.000267831
comp15117_c0_seq6	63.7321	30.4208	99.0434	3.25578	1.703	0.00587307	0.0917043
comp12828_c0_seq5	31.6846	2.98114	62.3881	20.9276	4.38734	3.37405e-06	0.000159215
comp5068_c0_seq1	559.753	808.866	312.64	0.386516	-1.3714	0.00234083	0.0443653
comp10416_c0_seq4	43.9833	10.6095	79.3572	7.47984	2.90301	4.94037e-05	0.00168556
comp30311_c0_seq1	68.8528	30.4925	109.213	3.58164	1.84062	0.00280882	0.0512918
comp37909_c0_seq1	76.5771	33.4642	121.69	3.63642	1.86252	0.00280495	0.0512433
comp1649_c0_seq5	319.667	105.062	536.271	5.10433	2.35172	1.75654e-06	8.81097e-05
comp1649_c0_seq4	505.602	181.551	831.654	4.58083	2.19561	2.54811e-05	0.000944017
comp1649_c0_seq3	58.2252	17.5641	100.886	5.74388	2.52203	0.000297844	0.0079821
comp1649_c0_seq1	651.569	196.644	1108.49	5.63706	2.49494	3.75667e-08	2.69241e-06
comp1015_c0_seq6	99.8178	5.89153	195.744	33.2247	5.05418	5.90811e-14	1.05816e-11
comp26362_c0_seq1	131.914	34.3831	231.444	6.73133	2.75089	4.80231e-07	2.74438e-05
comp5085_c0_seq1	1062.62	29.4	2097.84	71.3553	6.15695	1.24383e-22	5.73347e-20
comp5085_c0_seq3	201.299	5.54435	399.054	71.9749	6.16942	1.37774e-22	6.25201e-20
comp5085_c0_seq2	320.64	7.93397	635.346	80.0792	6.32336	5.8798e-27	3.96122e-24
comp5085_c0_seq5	174.703	3.38962	348.016	102.671	6.68188	3.44151e-09	2.94559e-07
comp5085_c0_seq4	223.916	3.62452	446.208	123.108	6.94378	7.31789e-26	4.35992e-23
comp5085_c0_seq7	122.081	9.44531	236.716	25.0617	4.64741	6.50745e-14	1.15839e-11
comp5085_c0_seq6	299.695	2.22547	599.164	269.231	8.0727	1.05459e-31	9.97447e-29
comp5085_c0_seq9	117.36	2.22547	234.495	105.369	6.7193	3.38664e-19	1.09854e-16
comp2283_c0_seq11	452.015	644.473	261.557	0.405846	-1.301	0.0028808	0.0523688
comp8615_c0_seq9	153.008	1	307.017	307.017	8.26217	6.07835e-26	3.69686e-23
comp9293_c0_seq10	40.8332	16.8491	66.8173	3.96564	1.98755	0.00640294	0.0980034
comp9293_c0_seq12	54.1561	13.7651	96.5471	7.0139	2.81022	6.17919e-05	0.00205303
comp9293_c0_seq13	43.0038	17.135	70.8726	4.13614	2.04829	0.00339014	0.0595406
comp3044_c0_seq8	259.623	381.951	139.294	0.364691	-1.45525	0.00279021	0.0510379
comp13567_c0_seq2	44.4845	81.4709	9.49809	0.116583	-3.10058	3.66353e-05	0.00130112
comp19003_c0_seq1	81.8599	129.682	36.0377	0.277892	-1.8474	0.00306694	0.0550196
comp4744_c0_seq1	3152.21	4395.65	1910.78	0.434699	-1.20191	0.00338879	0.0595373
comp40896_c0_seq1	39.3467	5.43207	75.2614	13.855	3.79234	0.00562845	0.088803
comp20270_c0_seq1	46.3734	3.9717	90.7751	22.8555	4.51447	1.5051e-07	9.64289e-06
comp20270_c0_seq3	29.9814	4.55378	57.4091	12.6069	3.65614	4.66532e-05	0.00160737
comp20270_c0_seq2	34.8673	4.96227	66.7723	13.456	3.75018	1.23555e-05	0.000497978
comp3841_c0_seq2	247.741	367.879	129.602	0.352295	-1.50514	0.00156256	0.0319594
comp27835_c0_seq1	45.686	15.2764	78.0956	5.11216	2.35393	0.00122572	0.0261957
comp25610_c0_seq3	116.451	177.209	57.6929	0.325565	-1.61898	0.00375712	0.064419
comp31349_c0_seq1	20.7164	37.7736	5.65908	0.149816	-2.73874	0.00490697	0.079688
comp1693_c0_seq1	77.1276	22.6292	133.626	5.90501	2.56194	5.87978e-05	0.00196324
comp20968_c0_seq3	13.254	1	27.5081	27.5081	4.78178	0.000524783	0.0128455
comp25458_c0_seq1	71.3353	112.413	32.2573	0.286952	-1.80112	0.00394462	0.0670042
comp12450_c0_seq1	22.581	6.24905	40.913	6.54708	2.71085	0.0049941	0.0807294
comp11376_c0_seq6	200.77	48.0981	355.441	7.38992	2.88556	1.90586e-08	1.44143e-06
comp15481_c0_seq1	181.981	92.8783	273.083	2.94022	1.55593	0.00184524	0.0365216
comp13542_c0_seq1	123.282	47.4038	201.16	4.24354	2.08527	0.00012621	0.003779
comp1244_c0_seq2	1460.87	855.047	2068.68	2.41938	1.27464	0.00311327	0.0556165
comp25974_c0_seq1	65.0482	13.8264	118.27	8.55391	3.09658	5.69409e-06	0.000255478
comp13089_c0_seq1	21.2783	2.98114	41.5754	13.9462	3.8018	0.000238393	0.0065615
comp4990_c0_seq1	785.236	151.863	1420.61	9.35452	3.22566	8.95334e-13	1.34998e-10
comp4990_c0_seq3	169.589	24.3755	316.803	12.9968	3.70009	2.45339e-11	3.03489e-09
comp4990_c0_seq2	191.268	27.6434	356.892	12.9106	3.69048	1.71563e-11	2.18079e-09
comp4990_c0_seq6	176.106	30.9519	323.26	10.4439	3.38459	1.72449e-10	1.84187e-08
comp208_c0_seq1	1844.99	811.893	2880.1	3.54738	1.82676	1.20977e-05	0.000489842
comp2702_c0_seq1	2104.86	2922.21	1289.51	0.441279	-1.18024	0.00193013	0.0378249
comp38410_c0_seq1	23.5229	1	48.0459	48.0459	5.58634	4.97976e-07	2.84126e-05
comp22885_c0_seq1	221.562	336.64	108.483	0.322253	-1.63374	0.00103466	0.0226996
comp22885_c0_seq3	227.33	350.691	105.969	0.302172	-1.72656	0.000360713	0.00939109
comp22885_c0_seq2	131.473	208.437	56.5079	0.271103	-1.88309	0.000652696	0.0154386
comp4754_c0_seq3	177.968	288.511	69.4263	0.240637	-2.05507	4.08257e-05	0.00142913
comp49419_c0_seq1	51.2363	1	103.473	103.473	6.69311	5.59341e-13	8.8266e-11
comp2267_c0_seq2	1179.45	694.77	1666.13	2.39811	1.2619	0.00344279	0.0602324
comp2267_c0_seq3	249.887	139.66	362.115	2.59284	1.37453	0.0049508	0.0802362
comp5497_c0_seq3	352.289	647.191	59.3871	0.0917614	-3.44597	2.06852e-10	2.17483e-08
comp5531_c0_seq5	57.6088	25.4783	91.7393	3.60068	1.84827	0.00413345	0.0696712
comp5531_c0_seq6	186.5	70.4934	304.507	4.31965	2.11091	0.000408005	0.0104149
comp1067_c0_seq1	502.733	252.985	754.482	2.98232	1.57644	0.00291383	0.0527591
comp7996_c0_seq2	66.9502	10.3849	125.515	12.0863	3.5953	2.13596e-07	1.32111e-05
comp2125_c0_seq3	17.5466	3.38962	33.7037	9.94318	3.31371	0.00222371	0.0425322
comp2125_c0_seq1	275.458	34.2095	518.707	15.1627	3.92245	1.01068e-14	1.95399e-12
comp15680_c0_seq1	82.7256	1	166.451	166.451	7.37896	5.7386e-17	1.48257e-14
comp20564_c0_seq2	23.9226	45.1774	4.66778	0.103321	-3.27479	0.000844106	0.0191126
comp9968_c0_seq2	139.229	241.321	39.1378	0.162181	-2.62432	8.199e-07	4.44629e-05
comp9968_c0_seq1	227.052	387.691	68.4124	0.176461	-2.50258	2.81694e-07	1.69911e-05
comp9968_c0_seq6	42.4706	76.7943	10.1469	0.132131	-2.91996	0.000382664	0.00988325
comp9968_c0_seq5	33.0624	63.2632	4.86154	0.0768462	-3.70188	1.9749e-05	0.000751499
comp7384_c0_seq1	107.353	163.056	53.6512	0.329036	-1.60368	0.00174216	0.0348674
comp4754_c0_seq5	71.1812	118.03	26.332	0.223095	-2.16427	0.00127814	0.0271305
comp4754_c0_seq1	801.403	1300.41	304.398	0.234079	-2.09493	0.000112134	0.00341711
comp37269_c0_seq1	46.0658	1	93.1317	93.1317	6.5412	7.45819e-12	1.00337e-09
comp9758_c0_seq1	65.0014	21.1585	110.844	5.23875	2.38922	0.000181857	0.00516615
comp19823_c0_seq5	107.261	29.0424	187.48	6.45539	2.6905	3.61833e-06	0.000169373
comp22718_c0_seq1	21.1496	2.74624	41.5529	15.1309	3.91942	0.000120606	0.00364233
comp22718_c0_seq2	16.9343	2.74624	33.1224	12.061	3.59228	0.000737102	0.01712
comp3301_c0_seq1	203.823	111.178	298.469	2.68462	1.42472	0.0025927	0.0481594
comp5203_c0_seq1	73.0602	19.8924	128.228	6.44607	2.68842	5.16787e-05	0.00175293
comp26786_c0_seq1	52.1375	1	105.275	105.275	6.71802	6.08313e-13	9.5307e-11
comp26786_c0_seq2	26.2738	1	53.5475	53.5475	5.74275	1.05992e-07	6.99012e-06
comp10752_c0_seq3	27.6425	2.74624	54.5388	19.8595	4.31176	5.64789e-06	0.000253665
comp10752_c0_seq2	199.381	29.1444	371.617	12.7509	3.67253	3.93814e-12	5.4747e-10
comp10752_c0_seq1	143.094	23.0887	265.098	11.4817	3.52127	3.51067e-10	3.56278e-08
comp26349_c1_seq1	195.928	18.8915	374.965	19.8483	4.31095	1.43498e-08	1.10534e-06
comp132_c0_seq3	5367.91	3148.43	7589.4	2.41053	1.26935	0.00165533	0.0334738
comp187_c0_seq1	3944.44	6603.21	1287.66	0.195006	-2.35841	3.50458e-09	2.99448e-07
comp187_c0_seq2	3288.78	5479.37	1100.19	0.200787	-2.31626	0.000736329	0.0171148
comp187_c0_seq3	1644.81	2842.42	449.191	0.158031	-2.66172	2.87353e-09	2.49175e-07
comp5497_c0_seq1	894.181	1595.19	195.176	0.122353	-3.03088	2.26564e-11	2.82258e-09
comp5497_c0_seq2	345.353	652.888	39.8181	0.0609876	-4.03534	7.16835e-15	1.42684e-12
comp19551_c0_seq1	612.774	78.8973	1148.65	14.5588	3.86382	8.33043e-17	2.08453e-14
comp45632_c0_seq1	51.75	1	104.5	104.5	6.70736	6.62354e-13	1.02854e-10
comp32898_c0_seq1	68.6096	2.16416	137.055	63.3295	5.98481	8.03665e-14	1.41907e-11
comp3093_c0_seq2	201.731	298.141	107.321	0.359966	-1.47407	0.0035165	0.0611598
comp13697_c0_seq17	59.2882	102.661	17.9151	0.174506	-2.51865	0.000247789	0.00680302
comp13697_c0_seq10	28.4569	51.1821	7.73177	0.151064	-2.72677	0.00262203	0.0485498
comp13697_c0_seq11	39.349	68.1134	12.5846	0.18476	-2.43628	0.00559054	0.0884289
comp13020_c0_seq1	168.279	67.0113	271.546	4.05225	2.01872	0.000132138	0.00392696
comp361_c0_seq2	978.036	48.0671	1910	39.7362	5.31238	1.61987e-27	1.12595e-24
comp4749_c0_seq1	615.658	934.977	298.338	0.319086	-1.64798	0.000110489	0.00337404
comp4749_c0_seq2	217.754	331.381	106.127	0.320255	-1.64271	0.000658409	0.0155345
comp58737_c0_seq1	14.9798	1	30.9596	30.9596	4.95231	0.000100545	0.00311933
comp20531_c0_seq1	111.111	56.3189	167.902	2.98128	1.57593	0.00500829	0.0808834
comp8194_c0_seq14	18.215	1	37.43	37.43	5.22612	0.000127847	0.00381628
comp11428_c0_seq1	159.92	7.3519	314.487	42.7764	5.41874	1.76453e-15	3.77846e-13
comp11396_c0_seq1	652.246	121.84	1184.65	9.72305	3.28141	9.74651e-13	1.45419e-10
comp16520_c0_seq13	101.457	13.7038	191.211	13.9532	3.80252	1.31712e-09	1.2079e-07
comp16520_c0_seq10	44.6191	13.5302	77.7081	5.7433	2.52188	0.000711387	0.0166156
comp16520_c0_seq14	21.5817	2.16416	42.9993	19.8688	4.31244	3.2818e-05	0.00118038
comp24394_c0_seq2	8.435	1	17.87	17.87	4.15947	0.0036845	0.0634537
comp24394_c0_seq1	7.80869	1	16.6174	16.6174	4.05462	0.00616842	0.0951959
comp6268_c0_seq1	141.944	76.1406	209.748	2.75475	1.46192	0.00432789	0.0721159
comp24987_c0_seq1	143.441	263.542	25.3407	0.0961544	-3.3785	1.02428e-08	8.10367e-07
comp6268_c0_seq2	273.085	137.576	410.593	2.98447	1.57748	0.000639258	0.0151973
comp19615_c0_seq1	34.0794	2.63396	67.5248	25.6363	4.68011	8.36126e-07	4.51472e-05
comp17226_c0_seq2	67.2531	117.816	18.6901	0.158638	-2.65619	4.69054e-05	0.00161479
comp17226_c0_seq1	225.494	340.183	112.804	0.331599	-1.59249	0.000933683	0.0208179
comp24510_c0_seq1	68.6849	9.57827	129.792	13.5506	3.76029	0.000896468	0.0201214
comp2719_c0_seq11	313.055	110.799	517.311	4.66889	2.22308	0.000183415	0.00520703
comp6403_c0_seq2	73.9436	32.8924	116.995	3.55689	1.83062	0.00393967	0.066933
comp6403_c0_seq1	122.911	47.0359	200.786	4.26878	2.09382	8.55479e-05	0.00272153
comp46958_c0_seq1	33.8872	1.81698	67.9573	37.4013	5.22502	8.65e-08	5.81855e-06
comp30757_c0_seq1	79.3159	21.9142	138.718	6.33003	2.66221	1.13411e-05	0.000465449
comp707_c0_seq1	5602.2	595.338	10611.1	17.8236	4.15572	1.61429e-21	6.63763e-19
comp17278_c0_seq1	67.9361	18.3811	119.491	6.50076	2.70061	9.12524e-05	0.00286759
comp1017_c0_seq1	52.7062	9.68021	97.7322	10.0961	3.33572	2.97997e-06	0.000142695
comp29089_c0_seq1	29.8031	8.34246	53.2637	6.38465	2.67461	0.00228539	0.0434557
comp27713_c0_seq1	63.0655	9.10847	119.022	13.0672	3.70788	3.61623e-07	2.12702e-05
comp27713_c0_seq2	42.1122	6.83113	79.3932	11.6223	3.53882	1.30609e-05	0.000522799
comp1555_c0_seq4	122.213	56.2783	190.148	3.37871	1.75647	0.00182762	0.0362219
comp16375_c0_seq1	38.7618	66.7453	12.7784	0.19145	-2.38496	0.0018683	0.0368365
comp16375_c0_seq2	22.2287	40.5821	5.87536	0.144777	-2.78809	0.00346042	0.060408
comp10660_c0_seq6	41.8154	11.6717	73.9592	6.33663	2.66372	0.000652878	0.0154386
comp10660_c0_seq3	87.2375	40.7763	135.699	3.32788	1.7346	0.00556315	0.0881125
comp10660_c0_seq2	31.4091	9.33303	55.4851	5.94502	2.57168	0.0027035	0.049701
comp4460_c0_seq2	272.576	157.592	389.56	2.47196	1.30565	0.00416579	0.070041
comp3553_c0_seq5	164.903	60.5567	271.249	4.47926	2.16326	1.57705e-05	0.000618815
comp36168_c0_seq1	57.348	102.039	14.6573	0.143645	-2.79942	0.000617936	0.0147989
comp39502_c0_seq1	35.1969	2.98114	69.4127	23.284	4.54127	3.02646e-07	1.80928e-05
comp22261_c0_seq1	119.771	41.5623	199.98	4.81156	2.2665	4.00742e-05	0.0014084
comp23188_c0_seq1	43.6045	7.53583	81.6733	10.838	3.43803	3.90438e-05	0.00137661
comp40263_c0_seq1	15.8423	29.8594	3.82519	0.128107	-2.96458	0.00456476	0.0753266
comp6716_c0_seq4	223.437	426.516	22.3579	0.0524197	-4.25375	8.44731e-15	1.6588e-12
comp6716_c0_seq2	180.855	329.654	34.0551	0.103305	-3.27501	3.81894e-09	3.25041e-07
comp6716_c0_seq1	317.718	602.069	35.3663	0.0587413	-4.08948	1.91108e-05	0.000730574
comp26594_c0_seq1	145.582	37.784	255.379	6.75893	2.75679	9.19951e-07	4.90982e-05
comp18630_c0_seq1	201.397	1	403.794	403.794	8.65748	9.46203e-29	7.6027e-26
comp38676_c0_seq1	36.3309	1	73.6617	73.6617	6.20284	3.96458e-10	3.98191e-08
comp11087_c0_seq1	88.0493	137.514	40.5841	0.295126	-1.7606	0.00316739	0.0563943
comp34729_c0_seq1	14.5795	1.81698	29.342	16.1488	4.01335	0.00137182	0.0287498
comp6397_c0_seq2	672.618	398.24	948.996	2.38298	1.25276	0.00352115	0.0611999
comp6397_c0_seq3	138.484	67.2861	211.681	3.14599	1.65351	0.00157804	0.0321858
comp28583_c0_seq1	52.4003	86.0152	20.7853	0.241647	-2.04903	0.00557163	0.0882243
comp33740_c0_seq1	25.5401	46.3622	6.71795	0.144901	-2.78686	0.00391111	0.0665124
comp9431_c0_seq1	199.295	299.704	100.886	0.33662	-1.57081	0.00122854	0.0262494
comp3734_c0_seq1	1939.96	1098.04	2783.88	2.53532	1.34217	0.00216686	0.0415719
comp58152_c0_seq1	8.94191	1	18.8838	18.8838	4.23908	0.00264916	0.0489486
comp12457_c0_seq3	126.63	66.1935	189.066	2.85626	1.51413	0.0028482	0.0519359
comp28930_c0_seq1	85.2184	38.3557	134.081	3.49573	1.80559	0.0019031	0.0374048
comp20391_c0_seq2	12.3371	1	25.6742	25.6742	4.68225	0.00227362	0.0432788
comp20391_c0_seq1	66.5329	3.85942	131.206	33.9964	5.08731	0.00609075	0.0943798
comp20018_c0_seq5	39.0425	13.0604	67.0247	5.1319	2.35949	0.00553044	0.0876514
comp10602_c0_seq1	208.812	316.778	102.846	0.324663	-1.62298	0.000689909	0.0161818
comp9293_c0_seq15	32.0127	10.2113	55.814	5.46589	2.45046	0.00390154	0.0663884
comp16413_c0_seq1	19.8672	2.16416	39.5703	18.2844	4.19254	7.4182e-05	0.00240895
comp689_c0_seq11	691.66	1026	359.321	0.350215	-1.51369	0.00371362	0.0638372
comp689_c0_seq12	836.767	1168.2	507.339	0.434293	-1.20326	0.00560677	0.0886194
comp22037_c0_seq1	36.7729	71.6982	3.84771	0.0536654	-4.21986	1.46988e-06	7.50634e-05
comp51535_c0_seq1	90.9173	6.59623	177.238	26.8696	4.74791	1.86865e-11	2.36159e-09
comp48748_c0_seq1	32.0417	4.38019	61.7032	14.0869	3.81628	1.88844e-05	0.000723499
comp4636_c0_seq1	684.646	962.096	409.196	0.425318	-1.23339	0.00493171	0.0800099
comp2328_c0_seq4	128.856	192.2	67.5112	0.351255	-1.50941	0.00601365	0.0934496
comp2328_c0_seq1	413.394	581.056	247.733	0.426349	-1.22989	0.00365893	0.0630688
comp2441_c0_seq1	734.213	417.132	1053.29	2.52508	1.33633	0.00232964	0.044182
comp30377_c0_seq1	52.9576	1	106.915	106.915	6.74032	4.19797e-13	6.73375e-11
comp22452_c0_seq1	12.5744	1.81698	25.3317	13.9417	3.80133	0.00345954	0.0604048
comp39151_c0_seq1	7.62619	1	16.2524	16.2524	4.02258	0.00618422	0.0953556
comp42680_c0_seq1	165.691	38.6113	294.77	7.63429	2.93249	2.84352e-06	0.000136985
comp58017_c0_seq1	14.9737	28.9198	3.02765	0.104691	-3.25579	0.00410469	0.0692971
comp11063_c0_seq2	193.486	92.9906	295.982	3.18292	1.67035	0.000864801	0.0195006
comp40_c0_seq3	866.345	217.66	1517.03	6.96974	2.8011	2.69127e-10	2.77626e-08
comp9794_c0_seq2	135.401	67.5416	205.26	3.03902	1.60361	0.00119945	0.0256843
comp47827_c0_seq1	38.9669	6.94341	72.9904	10.5122	3.39399	1.99935e-05	0.000760005
comp27123_c0_seq1	62.5992	11.4878	115.711	10.0725	3.33235	5.19632e-06	0.000235315
comp21909_c0_seq1	58.6275	27.786	91.469	3.29192	1.71893	0.00478507	0.0780703
comp1633_c0_seq1	1132.23	89.671	2176.8	24.2754	4.60142	4.5965e-23	2.22412e-20
comp41336_c0_seq1	25.4499	4.61509	48.2847	10.4623	3.38713	0.000460886	0.0115131
comp13109_c0_seq3	49.5416	82.9519	18.1313	0.218576	-2.19379	0.00268577	0.0494581
comp2026_c0_seq14	108.096	55.7774	162.414	2.91182	1.54192	0.00575168	0.0902918
comp12837_c0_seq5	17.7749	1.40849	36.1413	25.6596	4.68143	6.06627e-05	0.00201925
comp29945_c0_seq1	27.3572	7.47452	49.2399	6.5877	2.71978	0.00273381	0.0501529
comp2154_c0_seq7	927.586	1	1856.17	1856.17	10.8581	1.11899e-48	6.53349e-45
comp2154_c0_seq1	201.765	90.8661	314.663	3.46293	1.79199	0.000219252	0.00610568
comp20169_c0_seq5	12.2222	1	25.4444	25.4444	4.66927	0.000271155	0.00735688
comp44949_c0_seq1	19.4526	4.61509	36.29	7.86334	2.97514	0.0049892	0.0806954
comp9152_c0_seq5	28.6281	8.16887	51.0873	6.2539	2.64476	0.00288337	0.0523805
comp9152_c0_seq6	20.0703	3.9717	38.169	9.61023	3.26457	0.00133732	0.0282043
comp9152_c0_seq7	40.8997	11.0793	72.7201	6.56362	2.71449	0.000547145	0.013311
comp45769_c0_seq1	31.7992	7.883	57.7155	7.32151	2.87214	0.00104018	0.0227921
comp26799_c0_seq1	158.864	1	318.728	318.728	8.31618	1.89485e-13	3.15499e-11
comp5584_c0_seq7	341.473	187.962	496.985	2.64407	1.40276	0.00142816	0.0297455
comp50393_c0_seq1	14.3114	1.81698	28.8058	15.8537	3.98674	0.00129594	0.0274684
comp5584_c0_seq1	1763.96	1038.5	2491.43	2.39907	1.26247	0.00372719	0.0640312
comp29015_c0_seq2	36.5076	68.2973	6.71795	0.0983634	-3.34574	0.000117448	0.00355677
comp29015_c0_seq1	26.6777	48.8538	6.50167	0.133084	-2.90959	0.00161144	0.0327374
comp587_c6_seq1	67.0019	18.7793	117.225	6.24224	2.64206	8.17743e-05	0.00261803
comp4532_c0_seq8	65.8977	28.5113	105.284	3.69271	1.88468	0.0028738	0.0523155
comp6773_c0_seq1	143.921	64.0802	225.762	3.52312	1.81685	0.0028302	0.0516291
comp47079_c0_seq1	62.1957	17.1963	109.195	6.34994	2.66674	0.000440204	0.0110842
comp7924_c0_seq5	180.871	268.046	95.6955	0.357012	-1.48595	0.00186627	0.0368178
comp22708_c0_seq2	41.6793	14.5311	70.8276	4.8742	2.28517	0.00401781	0.0680363
comp22708_c0_seq1	157.821	77.2124	240.429	3.11386	1.63871	0.000924604	0.0206523
comp7162_c0_seq7	66.8881	107.849	27.9271	0.258946	-1.94928	0.00314386	0.0560327
comp7162_c0_seq6	78.872	122.35	37.394	0.305631	-1.71014	0.00468744	0.0768496
comp13320_c1_seq1	211.717	33.3009	392.133	11.7754	3.55771	2.63013e-11	3.23525e-09
comp10972_c0_seq1	116.957	199.114	36.7991	0.184814	-2.43585	4.56775e-05	0.00157499
comp189_c0_seq1	4765.28	653.688	8878.87	13.5827	3.7637	4.8788e-17	1.2717e-14
comp48417_c0_seq1	27.992	53.3162	4.66778	0.0875491	-3.51376	0.000426065	0.010791
comp158_c0_seq2	6188.39	3078.76	9300.02	3.02071	1.59489	0.000124184	0.00372855
comp158_c0_seq3	2487.67	938.551	4038.8	4.30322	2.10542	3.86791e-07	2.25536e-05
comp8497_c0_seq1	546.786	313.857	781.715	2.49067	1.31654	0.00259611	0.0481919
comp2530_c0_seq1	104.1	184.367	25.8319	0.140111	-2.83536	2.93504e-06	0.000140697
comp2530_c0_seq9	139.612	259.038	22.1866	0.08565	-3.5454	1.31071e-09	1.20328e-07
comp42119_c0_seq1	20.6302	1	42.2604	42.2604	5.40123	0.000757651	0.0175081
comp44190_c0_seq1	8.15563	1	17.3113	17.3113	4.11364	0.00385683	0.0657897
comp22719_c0_seq4	55.0025	2.98114	109.024	36.5713	5.19264	2.95077e-09	2.55367e-07
comp22719_c0_seq1	70.921	1.81698	142.025	78.1655	6.28846	2.14147e-09	1.90601e-07
comp22719_c0_seq3	76.6593	2.16416	153.155	70.7687	6.14504	4.46948e-09	3.77839e-07
comp6013_c0_seq4	223.436	354.492	94.3797	0.26624	-1.9092	0.000130215	0.00387903
comp6013_c0_seq8	80.8909	126.149	37.6328	0.29832	-1.74507	0.00389598	0.0663324
comp12923_c0_seq2	155.26	76.5387	235.981	3.08316	1.62441	0.00113902	0.0245664
comp12923_c0_seq1	353.542	195.203	513.881	2.63255	1.39646	0.0018912	0.0372125
comp10238_c0_seq3	20.1746	4.4415	37.9077	8.53487	3.09337	0.00374989	0.0643454
comp10238_c0_seq1	40.3381	15.7462	66.93	4.25054	2.08765	0.00457396	0.0754411
comp10238_c0_seq4	30.9662	8.81226	55.1201	6.25493	2.64499	0.00268814	0.0494913
comp1548_c0_seq1	81.556	133.175	31.9373	0.239815	-2.06	0.000918736	0.020537
comp20849_c0_seq5	43.3095	77.6519	10.967	0.141233	-2.82385	0.000203428	0.00571224
comp12072_c0_seq1	860.192	302.889	1419.5	4.68652	2.22852	1.94923e-07	1.21592e-05
comp12072_c0_seq2	153.177	46.7604	261.593	5.59433	2.48396	3.51761e-06	0.000165277
comp11197_c0_seq1	242.649	8.29149	479.006	57.7708	5.85227	2.14049e-22	9.5646e-20
comp13407_c0_seq2	38.7017	66.7963	12.6071	0.18874	-2.40553	0.0025178	0.0470275
comp13407_c0_seq1	187.025	310.896	65.1547	0.209571	-2.25449	6.43521e-06	0.000284074
comp42510_c0_seq1	15.3155	1	31.631	31.631	4.98327	5.34666e-05	0.00180937
comp22434_c0_seq1	36.7436	1.58208	73.9051	46.7139	5.54578	2.38457e-06	0.000117196
comp4426_c0_seq6	51.205	18.8302	85.5798	4.54481	2.18422	0.00170112	0.0341848
comp30010_c0_seq1	103.314	2.16416	206.464	95.4014	6.57594	2.92383e-18	8.76957e-16
comp6730_c0_seq1	536.436	1040.66	34.2128	0.032876	-4.92682	8.80467e-21	3.3527e-18
comp22310_c0_seq4	23.7463	5.60566	43.8869	7.82904	2.96884	0.00189502	0.037271
comp22310_c0_seq3	19.5653	2.16416	38.9665	18.0054	4.17036	8.54298e-05	0.00271876
comp368_c0_seq5	1731.67	288.226	3177.11	11.023	3.46244	7.89672e-15	1.56118e-12
comp368_c0_seq4	2231.45	377.194	4087.7	10.8371	3.43791	1.20666e-14	2.29241e-12
comp368_c0_seq1	787.314	159.655	1416.97	8.87523	3.14978	0.000352606	0.00922115
comp5182_c0_seq6	91.8894	44.7586	141.02	3.15068	1.65567	0.00354198	0.0614643
comp19082_c0_seq1	176.846	52.0501	303.642	5.83364	2.5444	5.38457e-06	0.000242835
comp2935_c0_seq1	2227.63	1375.72	3081.54	2.23995	1.16346	0.00482188	0.0785439
comp1448_c0_seq6	556.108	251.881	862.334	3.42358	1.7755	0.00351888	0.0611846
comp1448_c0_seq7	156.051	65.4283	248.675	3.80072	1.92627	0.000294268	0.00789592
comp1448_c0_seq1	638.32	278.882	999.759	3.58488	1.84193	0.000113226	0.0034456
comp48383_c0_seq1	81.953	30.4821	135.424	4.44273	2.15145	0.000208965	0.00584894
comp4613_c0_seq5	18.9925	4.49247	35.4925	7.90044	2.98193	0.00246051	0.0461541
comp4613_c0_seq6	228.981	90.6829	369.279	4.0722	2.02581	4.50461e-05	0.00155629
comp6202_c0_seq1	424.566	10.0377	841.093	83.7932	6.38876	2.88139e-16	6.5889e-14
comp3542_c0_seq11	17.2767	33.9133	2.64014	0.0778496	-3.68317	0.00342101	0.059947
comp4845_c0_seq1	897.168	24.6613	1771.67	71.8402	6.16672	1.07732e-25	6.29021e-23
comp14155_c0_seq2	28.0797	3.85942	54.3	14.0695	3.8145	0.000107148	0.00329036
comp14155_c0_seq1	45.5221	5.77925	87.265	15.0997	3.91645	9.35096e-07	4.98155e-05
comp9393_c0_seq5	83.0688	140.129	28.0082	0.199874	-2.32284	0.00010983	0.0033586
comp353_c0_seq8	1264.21	752.009	1778.4	2.36487	1.24176	0.00368521	0.0634537
comp21418_c0_seq1	78.4354	20.117	138.754	6.89734	2.78604	1.23969e-05	0.000499416
comp44669_c0_seq1	14.9723	30.1246	1.82007	0.060418	-4.04888	0.00566191	0.0892344
comp11675_c0_seq2	33.2632	2.16416	66.3623	30.6642	4.93849	1.11914e-07	7.35076e-06
comp20038_c0_seq7	40.4589	15.0415	67.8762	4.51258	2.17395	0.00280425	0.0512411
comp20038_c0_seq1	241.693	107.379	378.007	3.52029	1.8157	0.000143969	0.00421704
comp5321_c0_seq1	1167.5	642.013	1694.99	2.64012	1.4006	0.00103121	0.0226296
comp34733_c0_seq2	37.7766	7.3519	70.2013	9.54873	3.25531	6.41202e-05	0.00212234
comp21375_c0_seq1	31.7736	5.95284	59.5944	10.0111	3.32353	9.00847e-05	0.00283993
comp72671_c0_seq1	17.5369	1	36.0738	36.0738	5.17288	1.50463e-05	0.000594126
comp26433_c0_seq3	8.22998	1	17.46	17.46	4.12598	0.00426727	0.0713637
comp6951_c0_seq1	542.915	976.058	111.772	0.114514	-3.1264	5.63927e-11	6.56772e-09
comp10576_c0_seq1	979.855	4.14529	1957.56	472.238	8.88337	3.02549e-47	1.26179e-43
comp3809_c0_seq1	2105.95	991.175	3222.72	3.25141	1.70107	4.87988e-05	0.00166752
comp11280_c0_seq6	55.1988	13.183	99.2146	7.52594	2.91187	4.75252e-05	0.00163228
comp11280_c0_seq8	44.7954	10.0887	81.502	8.07855	3.0141	6.50623e-05	0.00214865
comp1756_c2_seq6	96.356	154.723	39.9893	0.258458	-1.952	0.00114293	0.0246367
comp9688_c0_seq2	301.218	551.141	53.2952	0.0966997	-3.37034	0.00580139	0.0908584
comp33546_c0_seq1	26.2482	5.77925	48.7172	8.42968	3.07548	0.000851944	0.0192587
comp19814_c0_seq1	31.7381	59.5558	5.92041	0.0994095	-3.33047	0.000365552	0.0094973
comp19814_c0_seq3	24.0246	45.1877	4.86154	0.107585	-3.21645	0.000710411	0.0166005
comp2860_c0_seq1	2780.95	5048.4	515.503	0.102112	-3.29177	1.11582e-13	1.91994e-11
comp18611_c0_seq1	51.5603	86.5567	18.5639	0.214471	-2.22115	0.00269071	0.0495115
comp2533_c0_seq1	616.853	918.442	317.263	0.345436	-1.53351	0.000589095	0.0142083
comp53437_c0_seq1	27.6069	6.12643	51.0873	8.33885	3.05985	0.000625628	0.0149316
comp16720_c0_seq6	34.5151	2.57265	68.4575	26.6097	4.73388	1.9152e-07	1.19811e-05
comp16720_c0_seq7	37.6202	3.04245	74.198	24.3876	4.60808	3.30692e-07	1.96222e-05
comp38322_c0_seq2	9.55696	1	20.1139	20.1139	4.33012	0.00171417	0.0343859
comp4670_c0_seq10	73.8844	1.40849	148.36	105.333	6.71881	4.38762e-06	0.000201506
comp4670_c0_seq11	69.6707	2.16416	139.177	64.3102	6.00697	6.17893e-09	5.10044e-07
comp4433_c0_seq9	122.994	206.621	41.3681	0.200213	-2.32039	0.000417716	0.0106287
comp4433_c0_seq8	89.0853	150.536	29.6348	0.196862	-2.34474	0.00160455	0.0326429
comp4433_c0_seq7	149.488	246.896	54.0792	0.219036	-2.19076	8.07118e-05	0.00258993
comp4433_c0_seq6	208.468	356.769	62.1672	0.174251	-2.52076	8.59875e-07	4.63724e-05
comp4433_c0_seq1	81.6777	137.771	27.5846	0.200221	-2.32033	0.00249295	0.0466528
comp4433_c0_seq3	180.614	298.897	64.33	0.215225	-2.21609	0.000714019	0.0166625
comp13154_c0_seq2	98.9206	47.9349	151.906	3.16901	1.66403	0.00378776	0.0648131
comp11428_c0_seq2	70.7251	2.16416	141.286	65.2846	6.02867	8.26428e-06	0.000355149
comp2022_c0_seq1	2598.63	981.661	4217.6	4.29639	2.10312	5.94606e-06	0.000265559
comp52464_c0_seq1	24.1784	3.45093	46.9059	13.5922	3.76471	0.000219537	0.00610973
comp1976_c0_seq3	271.42	392.204	152.636	0.389176	-1.36151	0.00343232	0.0600971
comp12289_c0_seq2	59.7782	102.262	19.2939	0.18867	-2.40606	0.000499388	0.0123307
comp11011_c0_seq1	106.476	52.836	162.117	3.0683	1.61744	0.00190255	0.0374023
comp2036_c0_seq7	160.363	6.53492	316.191	48.3848	5.59648	2.60395e-05	0.000961046
comp2036_c0_seq4	428.636	19.1877	840.085	43.7824	5.45228	5.76929e-24	2.95485e-21
comp2036_c0_seq1	152.394	12.2028	294.585	24.1408	4.5934	1.15304e-13	1.98009e-11
comp21319_c0_seq1	171.761	61.8641	283.658	4.58518	2.19698	2.79881e-05	0.0010239
comp25843_c0_seq1	151.765	257.088	48.4424	0.188427	-2.40792	8.87593e-06	0.000378095
comp13767_c0_seq2	118.071	5.89153	232.251	39.4211	5.3009	5.82255e-16	1.30421e-13
comp13767_c0_seq1	160.756	3.21603	320.295	99.5932	6.63798	1.21816e-16	2.94716e-14
comp1015_c0_seq1	455.255	34.1792	878.33	25.6978	4.68357	6.63897e-20	2.31653e-17
comp7672_c0_seq6	34.1388	1	69.2775	69.2775	6.11432	1.49565e-09	1.36024e-07
comp41949_c0_seq1	53.9714	1	108.943	108.943	6.76743	2.78694e-13	4.55379e-11
comp3470_c0_seq1	841.292	1157.9	526.687	0.454865	-1.13649	0.00423884	0.0710063
comp7781_c0_seq1	1419.73	672.682	2168.78	3.22407	1.68888	0.00545318	0.0866465
comp7781_c0_seq2	259.495	124.914	396.075	3.17078	1.66484	0.000794827	0.0181849
comp32697_c0_seq1	36.6716	4.26791	71.0754	16.6534	4.05775	8.07903e-05	0.00258993
comp11794_c0_seq1	33.9202	3.79811	66.0423	17.3882	4.12004	3.69892e-06	0.000172819
comp14624_c0_seq1	90.9069	25.6623	158.151	6.16281	2.62359	2.04204e-05	0.000773881
comp14624_c0_seq3	133.923	44.0339	225.812	5.12813	2.35843	2.15889e-05	0.00081464
comp20615_c0_seq1	106.807	36.15	179.464	4.96443	2.31163	6.2852e-05	0.00208509
comp11803_c0_seq1	24.1153	3.45093	46.7797	13.5557	3.76082	0.000188847	0.00535082
comp15304_c0_seq1	173.275	91.183	257.366	2.82252	1.49699	0.00336214	0.0591641
comp19967_c0_seq1	44.1988	3.04245	87.3551	28.7121	4.84359	2.68762e-08	1.98469e-06
comp19967_c0_seq5	40.9824	4.2066	79.7582	18.9602	4.24491	6.10585e-07	3.42573e-05
comp28767_c0_seq1	50.1883	20.3519	82.0247	4.03032	2.01089	0.00431665	0.0719697
comp5452_c0_seq3	125.295	47.1896	205.4	4.35266	2.1219	0.000196854	0.00555613
comp18976_c0_seq1	98.5116	160.503	38.5204	0.239998	-2.0589	0.000778467	0.0178853
comp2052_c0_seq20	359.625	89.018	632.233	7.1023	2.82829	1.97871e-07	1.23168e-05
comp2052_c0_seq26	163.863	54.634	275.093	5.03519	2.33205	1.13095e-05	0.000464584
comp2052_c0_seq28	51.0266	11.8453	92.208	7.78437	2.96058	6.09535e-05	0.00202748
comp15426_c0_seq2	130.321	17.0943	245.547	14.3643	3.84441	4.3437e-06	0.000200224
comp15917_c0_seq2	60.7255	25.8765	97.5745	3.77078	1.91486	0.00273002	0.0501044
comp37299_c0_seq1	122.328	1	245.656	245.656	7.94049	8.17254e-23	3.86897e-20
comp28028_c0_seq1	72.4809	26.0604	120.901	4.63927	2.2139	0.000357283	0.00931564
comp494_c0_seq1	262.2	137.985	388.415	2.81491	1.49309	0.00225568	0.0429935
comp11445_c0_seq2	51.7437	7.52549	97.962	13.0174	3.70237	7.90858e-07	4.31283e-05
comp11445_c0_seq1	328.175	30.1453	628.204	20.8392	4.38123	2.13339e-17	5.78465e-15
comp27345_c0_seq1	64.4775	107.89	23.0653	0.213786	-2.22576	0.000355856	0.00929227
comp19349_c0_seq1	128.264	49.252	209.275	4.24907	2.08715	0.000104734	0.00322983
comp6310_c0_seq4	122.809	206.467	41.1518	0.199314	-2.32688	3.89718e-05	0.00137462
comp32612_c0_seq1	16.3	1	33.6	33.6	5.07039	2.03849e-05	0.000773204
comp1119_c0_seq3	44.8103	78.1934	13.4272	0.171718	-2.54189	0.00147456	0.0305376
comp3049_c0_seq3	23.0502	1.58208	46.5184	29.4033	4.87791	3.42923e-06	0.000161558
comp7829_c0_seq4	151.346	15.8075	288.885	18.2751	4.19181	8.61778e-13	1.31262e-10
comp7829_c0_seq1	567.194	39.7038	1096.69	27.6217	4.78773	1.57577e-21	6.54066e-19
comp7829_c0_seq3	52.9128	5.60566	102.22	18.2351	4.18865	5.96597e-08	4.10775e-06
comp7829_c0_seq2	79.5062	3.79811	157.214	41.3927	5.3713	3.54586e-13	5.74029e-11
comp8548_c0_seq4	40.0442	68.9001	13.1884	0.191413	-2.38524	0.00174944	0.0349812
comp12175_c0_seq1	495.118	244.895	747.34	3.05167	1.6096	0.000286881	0.00773802
comp38125_c0_seq1	11.378	1.81698	22.9391	12.6249	3.6582	0.0058023	0.0908584
comp6149_c0_seq1	172.851	311.344	36.3576	0.116776	-3.09818	1.01764e-08	8.06569e-07
comp30243_c0_seq1	25.7722	47.669	5.87536	0.123253	-3.0203	0.00135579	0.0284888
comp15277_c0_seq1	132.629	193.569	73.6889	0.380685	-1.39333	0.00430633	0.0718387
comp5712_c0_seq1	194.805	42.4406	349.169	8.22724	3.04041	6.04216e-09	4.99697e-07
comp22143_c0_seq1	149.706	275.489	25.922	0.0940943	-3.40975	1.57088e-06	7.95717e-05
comp7140_c0_seq9	86.2813	4.72737	169.835	35.9259	5.16695	1.44132e-13	2.44164e-11
comp7140_c0_seq2	98.8262	10.7934	188.859	17.4976	4.12909	1.13285e-10	1.26069e-08
comp7140_c0_seq1	69.9515	1	140.903	140.903	7.13856	3.81391e-16	8.63117e-14
comp7140_c0_seq6	15.133	1	31.266	31.266	4.96652	5.34491e-05	0.00180937
comp7140_c0_seq5	66.8015	1.99057	133.612	67.1228	6.06873	1.01425e-13	1.7486e-11
comp7140_c0_seq4	44.8402	1	90.6804	90.6804	6.50272	8.62465e-12	1.15322e-09
comp1983_c0_seq3	93.3393	148.861	39.8181	0.267486	-1.90247	0.00238117	0.0449354
comp22256_c0_seq3	13.7526	1.81698	27.6883	15.2386	3.92966	0.00134121	0.028254
comp38076_c0_seq1	88.1276	3.32831	174.927	52.5572	5.71582	2.36187e-15	4.96054e-13
comp45_c0_seq9	759.595	1227.36	293.832	0.239402	-2.06249	3.38372e-06	0.000159585
comp5411_c0_seq2	126.503	231.977	23.0292	0.0992739	-3.33244	1.71776e-08	1.30593e-06
comp5411_c0_seq1	1571.76	2885	260.529	0.0903049	-3.46905	8.54282e-15	1.6738e-12
comp12604_c1_seq1	883.134	394.931	1373.34	3.47741	1.79801	1.79173e-05	0.000690676
comp31950_c0_seq1	33.9201	9.04716	60.793	6.71957	2.74837	0.0015017	0.030968
comp37450_c0_seq1	15.0474	2.57265	29.5222	11.4754	3.52047	0.00159431	0.0324693
comp15574_c0_seq1	89.2766	36.834	143.719	3.9018	1.96414	0.000644646	0.0153046
comp48093_c0_seq1	29.1537	1.81698	58.4905	32.1911	5.00859	6.60913e-07	3.67981e-05
comp1388_c0_seq1	8024.74	11972.3	4079.24	0.340724	-1.55332	0.000132446	0.00393346
comp5537_c0_seq3	255.3	378.212	134.387	0.355323	-1.4928	0.00394568	0.0670092
comp29330_c0_seq2	13.236	1	27.472	27.472	4.77989	0.000144913	0.0042376
comp29330_c0_seq1	25.0775	1	51.1549	51.1549	5.6768	1.81245e-07	1.13953e-05
comp8976_c0_seq4	95.7221	26.4386	167.006	6.31673	2.65918	0.000804997	0.0183744
comp11000_c0_seq1	184.343	86.8839	283.802	3.26645	1.70773	0.000782257	0.0179442
comp5775_c0_seq2	186.739	286.244	89.2341	0.311742	-1.68158	0.000736673	0.0171182
comp5775_c0_seq1	158.205	254.769	63.6407	0.249797	-2.00117	8.67795e-05	0.00275172
comp1401_c0_seq3	1497.72	2270.23	727.212	0.320325	-1.64239	6.93947e-05	0.00227117
comp17587_c0_seq14	51.5273	16.3793	88.6753	5.41387	2.43666	0.000269755	0.0073257
comp20842_c0_seq1	240.74	1	482.48	482.48	8.91433	3.68842e-32	3.71305e-29
comp13207_c0_seq1	222.09	338.855	107.325	0.316729	-1.65868	0.000562907	0.0136429
comp21284_c0_seq1	97.0178	170.898	25.138	0.147094	-2.76519	4.24453e-05	0.00148085
comp28156_c0_seq8	12.9747	1	26.9494	26.9494	4.75218	0.000234127	0.00645996
comp8084_c0_seq6	29.4	5.43207	55.3679	10.1928	3.34948	0.000186546	0.00529064
comp8084_c0_seq5	30.3617	2.39906	60.3244	25.145	4.6522	1.23075e-06	6.39706e-05
comp8084_c0_seq4	24.1969	7.17831	43.2156	6.0203	2.58984	0.00569921	0.0896706
comp8084_c0_seq8	27.8707	3.21603	54.5253	16.9542	4.08357	1.84316e-05	0.000706769
comp30895_c0_seq1	207.71	367.91	49.5102	0.134572	-2.89355	8.99061e-08	6.01533e-06
comp12185_c0_seq1	556.06	232.387	881.732	3.79424	1.92381	0.00027227	0.00738256
comp1479_c0_seq1	2857.62	1225.68	4491.56	3.66456	1.87364	8.35799e-06	0.000358473
comp1479_c0_seq2	419.929	204.435	637.424	3.11798	1.64061	0.000335064	0.00882033
comp1479_c0_seq3	750.699	375.121	1128.28	3.00776	1.58869	0.000359225	0.00936349
comp1479_c0_seq6	177.631	90.6726	266.59	2.94014	1.55588	0.00217686	0.0417363
comp18479_c0_seq1	54.2221	99.4547	10.9895	0.110498	-3.17791	1.32358e-05	0.000529317
comp42985_c0_seq1	18.6919	2.98114	36.4027	12.211	3.61011	0.0006067	0.0145696
comp11626_c0_seq3	86.5657	35.0575	140.074	3.99555	1.99839	0.00145029	0.0301346
comp11626_c0_seq4	53.4184	89.6916	19.1452	0.213455	-2.22799	0.0021754	0.0417175
comp32167_c0_seq1	119.044	4.61509	235.472	51.0222	5.67305	0.00172455	0.0345545
comp15_c0_seq3	1371.33	545.079	2199.58	4.03534	2.01269	2.36724e-06	0.000116505
comp67629_c0_seq1	28.6521	4.2066	55.0976	13.0979	3.71126	9.16137e-05	0.00287379
comp30305_c0_seq1	68.7421	10.3236	129.161	12.5112	3.64515	8.98483e-08	6.01533e-06
comp2756_c0_seq11	74.9754	21.0463	130.904	6.21985	2.63688	2.96678e-05	0.00107739
comp911_c0_seq4	415.407	117.642	715.172	6.0792	2.60388	1.26971e-08	9.87592e-07
comp911_c0_seq3	628.686	193.733	1065.64	5.50056	2.45958	3.08567e-08	2.24085e-06
comp911_c0_seq2	207.703	53.5208	363.885	6.79896	2.76531	6.91851e-08	4.72276e-06
comp19605_c0_seq2	62.4516	22.8132	104.09	4.56271	2.18989	0.00175046	0.0349856
comp2958_c0_seq1	235.483	109.36	363.606	3.32484	1.73329	0.000476939	0.0118432
comp2958_c0_seq6	398.408	237.123	561.693	2.36878	1.24415	0.00430435	0.071833
comp2958_c0_seq4	347.736	197.071	500.4	2.53918	1.34437	0.00231593	0.0439505
comp2958_c0_seq9	67.0999	28.6133	107.587	3.76002	1.91074	0.00176151	0.0351183
comp52737_c0_seq1	53.6913	2.98114	106.401	35.6916	5.15751	2.87247e-10	2.95621e-08
comp10874_c0_seq6	34.6725	62.9869	8.35809	0.132696	-2.91381	0.00339034	0.0595406
comp6610_c0_seq4	94.7478	145.878	45.6172	0.312707	-1.67712	0.00549237	0.0871743
comp18713_c0_seq2	63.3158	1.40849	127.223	90.3259	6.49707	6.03805e-14	1.07922e-11
comp18713_c0_seq1	106.861	1.40849	214.313	152.158	7.24943	1.06361e-18	3.26849e-16
comp4891_c0_seq1	2766.05	1501.57	4032.53	2.68554	1.42521	0.000797076	0.0182316
comp29072_c0_seq1	26.0529	5.02358	49.0822	9.77037	3.28841	0.000616847	0.0147768
comp162_c0_seq7	688.837	250.277	1129.4	4.51258	2.17395	6.91533e-07	3.83324e-05
comp5103_c0_seq6	130.757	13.1727	250.342	19.0046	4.24828	8.83044e-13	1.34035e-10
comp5103_c0_seq4	411.807	55.267	770.347	13.9386	3.80102	7.2074e-15	1.43136e-12
comp5103_c0_seq2	774.885	98.035	1453.74	14.8287	3.89032	7.61692e-17	1.92247e-14
comp5103_c0_seq3	169.866	22.6802	319.052	14.0674	3.81429	8.02752e-12	1.07666e-09
comp5103_c0_seq1	171.844	19.5349	326.153	16.6959	4.06142	1.02323e-08	8.10265e-07
comp15894_c0_seq2	115.516	7.99528	225.037	28.1462	4.81487	0.000525082	0.0128456
comp2010_c0_seq28	36.6026	7.46418	67.7411	9.07549	3.18198	6.72637e-05	0.00221052
comp24413_c0_seq1	61.3099	1.81698	122.803	67.5863	6.07866	7.62838e-13	1.17417e-10
comp15794_c0_seq6	23.0258	3.38962	44.6619	13.1761	3.71985	0.000200952	0.00564813
comp15794_c0_seq4	28.081	5.60566	52.5563	9.37557	3.22891	0.000446153	0.0112154
comp15794_c0_seq5	42.1014	10.5585	75.6443	7.16431	2.84083	0.00017452	0.00498682
comp15794_c0_seq2	72.9319	15.1028	132.761	8.79045	3.13594	1.60973e-06	8.12573e-05
comp15794_c0_seq1	25.3644	7.76038	44.9683	5.7946	2.53471	0.00411658	0.0694805
comp5085_c0_seq11	177.059	4.03301	352.084	87.3006	6.44792	4.83895e-22	2.08769e-19
comp16824_c0_seq7	33.207	10.4462	57.9678	5.54917	2.47227	0.0041649	0.070041
comp505_c0_seq1	8131.76	12333.9	3931.62	0.318765	-1.64943	8.70352e-05	0.00275882
comp1425_c0_seq2	444.163	665.172	225.154	0.33849	-1.56282	0.00111244	0.0241041
comp58947_c0_seq1	11.6297	1	24.2593	24.2593	4.60047	0.00214636	0.0412419
comp1202_c0_seq1	606.83	904.444	311.216	0.344096	-1.53912	0.00380769	0.0650823
comp9661_c0_seq1	234.891	1	470.783	470.783	8.87892	9.507e-32	9.14981e-29
comp1790_c0_seq1	986.465	1472.56	502.373	0.341157	-1.55149	0.000275239	0.00745844
comp14867_c0_seq2	48.5503	81.3793	17.7213	0.217762	-2.19918	0.00272936	0.0501044
comp30555_c0_seq1	80.038	18.483	143.593	7.7689	2.95771	2.46758e-06	0.000120869
comp5196_c0_seq4	103.27	40.2962	168.245	4.1752	2.06184	0.000475506	0.0118243
comp5196_c0_seq1	82.1718	22.2821	144.062	6.46536	2.69273	2.62867e-05	0.000968537
comp36235_c0_seq1	30.6364	8.10756	55.1652	6.80416	2.76642	0.0010742	0.0234171
comp2514_c0_seq6	75.4617	26.7141	126.209	4.72444	2.24014	0.000422797	0.0107299
comp39371_c0_seq1	50.1632	7.3519	94.9745	12.9184	3.69135	7.7787e-07	4.24729e-05
comp22655_c0_seq3	26.285	1	53.5701	53.5701	5.74336	9.9655e-08	6.62207e-06
comp29640_c0_seq1	15.7879	2.98114	30.5946	10.2627	3.35934	0.00320177	0.0568219
comp52140_c0_seq1	30.5341	1	62.0682	62.0682	5.95578	1.15776e-08	9.03726e-07
comp7415_c0_seq16	34.4592	3.15473	67.7636	21.48	4.42492	6.93613e-07	3.8399e-05
comp1251_c0_seq14	62.621	100.68	26.5618	0.263824	-1.92235	0.00208289	0.040323
comp1251_c0_seq18	60.4068	102.028	20.7853	0.203721	-2.29533	0.000734492	0.0170766
comp311_c0_seq30	722.255	1115.22	331.29	0.297062	-1.75116	4.20668e-05	0.00146959
comp11334_c0_seq1	308.872	161.79	457.955	2.83056	1.50109	0.00171275	0.0343653
comp11334_c0_seq2	70.5532	27.2246	115.882	4.25652	2.08967	0.00287865	0.0523688
comp48654_c0_seq1	60.2571	14.1123	108.402	7.6814	2.94137	0.0030262	0.0543779
comp31280_c0_seq1	33.6437	56.9416	12.3458	0.216815	-2.20546	0.00542755	0.0863489
comp190_c0_seq1	5365.79	3412.16	7321.42	2.14568	1.10144	0.00534531	0.085316
comp190_c0_seq3	1214.2	647.405	1783	2.75408	1.46157	0.000384895	0.00992915
comp1728_c0_seq4	279.026	415.845	144.206	0.346777	-1.52792	0.00105711	0.0231168
comp1728_c0_seq6	304.898	453.068	158.728	0.350341	-1.51317	0.00124362	0.02652
comp1728_c0_seq3	98.0841	186.552	11.6158	0.0622658	-4.00542	0.000173767	0.00497565
comp12467_c0_seq6	36.9829	13.7038	62.2619	4.54341	2.18377	0.00525974	0.0841223
comp12467_c0_seq5	54.5863	13.4179	97.7547	7.28538	2.865	5.49497e-05	0.00185383
comp12467_c0_seq1	185.408	53.4388	319.376	5.97649	2.5793	0.000147596	0.00430601
comp35209_c0_seq1	65.0235	2.63396	129.413	49.1326	5.61861	6.44807e-12	8.71494e-10
comp438_c0_seq1	5323.55	8085.97	2563.14	0.316986	-1.65751	2.36162e-05	0.000882018
comp40527_c0_seq1	50.4904	13.4179	89.563	6.67488	2.73874	0.000121479	0.00366364
comp36244_c0_seq1	89.4146	40.0613	140.768	3.51381	1.81304	0.00245472	0.0460751
comp28531_c0_seq1	87.4666	1.81698	175.116	96.3777	6.59063	1.05467e-12	1.5709e-10
comp17194_c0_seq1	364.963	8.16887	723.757	88.5993	6.46922	7.67703e-13	1.17958e-10
comp3507_c0_seq8	122.006	38.0292	207.982	5.469	2.45128	5.54017e-05	0.00186583
comp3507_c0_seq1	1206.02	334.958	2079.09	6.20701	2.6339	0.000938983	0.0209255
comp3507_c0_seq4	88.8232	19.5349	160.112	8.19617	3.03495	1.10479e-06	5.80086e-05
comp19176_c0_seq1	236.01	14.5208	459.5	31.6443	4.98388	2.86404e-10	2.95101e-08
comp15370_c0_seq1	173.886	24.1509	325.621	13.4828	3.75305	2.5645e-11	3.1634e-09
comp27962_c0_seq3	36.2428	13.1114	61.3743	4.681	2.22682	0.0043205	0.07202
comp6364_c0_seq9	143.448	232.641	56.2555	0.241813	-2.04804	0.000174417	0.00498682
comp6364_c0_seq1	716.599	1151.23	283.969	0.246666	-2.01937	3.75063e-05	0.00132721
comp6364_c0_seq2	186.119	316.217	58.0218	0.183487	-2.44625	5.03902e-05	0.00171321
comp6364_c0_seq4	82.5774	130.193	36.9614	0.283896	-1.81656	0.00186034	0.0367457
comp6364_c0_seq5	115.838	188.902	44.7746	0.237025	-2.07689	0.000254282	0.00696164
comp6364_c0_seq7	127.137	209.643	46.631	0.22243	-2.16858	7.81599e-05	0.00251944
comp5950_c0_seq1	484.447	742.622	228.272	0.307386	-1.70187	9.68389e-05	0.00301716
comp28662_c0_seq3	43.1067	13.4792	74.7342	5.54439	2.47103	0.00138146	0.0289157
comp64783_c0_seq1	10.5595	1	22.119	22.119	4.46722	0.000961361	0.0213319
comp69721_c0_seq1	11.9946	1	24.9893	24.9893	4.64324	0.000356641	0.00930719
comp2822_c0_seq4	639.677	107.082	1174.27	10.9661	3.45497	1.02842e-14	1.98392e-12
comp2822_c0_seq7	86.2709	13.8264	160.715	11.6238	3.53901	5.79364e-08	3.99852e-06
comp2822_c0_seq1	632.7	113.292	1154.11	10.187	3.34866	1.25145e-12	1.85141e-10
comp2822_c0_seq3	219.713	15.6849	425.742	27.1434	4.76253	1.11755e-17	3.15729e-15
comp2822_c0_seq2	1919.28	264.796	3575.76	13.5038	3.75529	2.15171e-16	5.0253e-14
comp2822_c0_seq8	43.1555	8.29149	80.0196	9.6508	3.27065	4.86172e-05	0.00166313
comp29728_c0_seq1	87.818	33.2906	144.345	4.33592	2.11634	0.000401401	0.0102883
comp11511_c0_seq1	780.844	371.433	1192.26	3.20988	1.68252	0.00106078	0.0231739
comp11511_c0_seq2	259.204	137.77	382.639	2.77737	1.47372	0.00165628	0.0334853
comp22830_c0_seq1	284.051	144.459	425.643	2.94647	1.55899	0.000760465	0.0175547
comp26880_c0_seq2	70.4464	5.77925	137.114	23.7252	4.56835	3.86781e-10	3.89812e-08
comp37925_c0_seq1	28.1692	1.81698	56.5214	31.1074	4.95919	1.4857e-06	7.57385e-05
comp10751_c0_seq2	98.8056	36.1293	163.482	4.52491	2.17789	9.10003e-05	0.0028607
comp3520_c0_seq1	2288.28	1333.56	3245.01	2.43335	1.28295	0.00240086	0.0452193
comp41115_c0_seq1	16.2634	3.32831	31.1984	9.37363	3.22861	0.0027173	0.0499128
comp3673_c0_seq6	288.663	426.68	152.645	0.357751	-1.48297	0.00163267	0.0331074
comp14266_c0_seq14	27.7607	1	56.5214	56.5214	5.82073	5.74291e-08	3.96977e-06
comp29340_c0_seq2	20.5592	2.39906	40.7193	16.973	4.08517	9.84536e-05	0.00306202
comp37110_c0_seq1	44.2891	87.1181	3.4602	0.0397185	-4.65404	1.1037e-07	7.25699e-06
comp669_c0_seq6	997.249	12.2944	1984.2	161.391	7.33442	2.26271e-08	1.68083e-06
comp669_c0_seq3	904.29	10.2623	1800.32	175.43	7.45476	3.55293e-40	6.62062e-37
comp669_c0_seq1	3056.21	29.134	6085.28	208.872	7.70647	1.74074e-47	7.62279e-44
comp104_c0_seq3	222.125	77.417	368.833	4.76423	2.25224	3.35212e-06	0.000158351
comp104_c0_seq1	5674.4	3591.66	7759.13	2.16032	1.11124	0.00499414	0.0807294
comp104_c0_seq4	358.66	119.124	600.196	5.03843	2.33297	6.34044e-07	3.54147e-05
comp4652_c0_seq4	22.5208	1.58208	45.4595	28.734	4.84469	5.05201e-06	0.000229373
comp4652_c0_seq1	81.3468	3.79811	160.896	42.362	5.4047	2.74824e-13	4.49894e-11
comp4652_c0_seq2	12.9747	1	26.9494	26.9494	4.75218	0.000234127	0.00645996
comp4652_c0_seq3	27.2876	2.57265	54.0026	20.9911	4.3917	5.48053e-06	0.000246655
comp626_c0_seq1	6034.33	1169.76	10900.9	9.3189	3.22016	2.27234e-05	0.00085487
comp7797_c0_seq8	31.3296	58.7388	5.92041	0.100792	-3.31055	0.000426756	0.0108054
comp8647_c1_seq1	14.4729	1	29.9458	29.9458	4.90428	0.00013888	0.00409717
comp8647_c1_seq4	66.2462	2.16416	132.328	61.1454	5.93417	2.0258e-13	3.36664e-11
comp7797_c0_seq4	115.033	198.512	33.5549	0.169033	-2.56463	8.23287e-06	0.000354147
comp30630_c0_seq1	17.8139	2.22547	35.4024	15.9078	3.99167	0.00317767	0.0565083
comp1745_c0_seq4	30.0138	60.4237	1.60379	0.0265424	-5.23556	2.61839e-06	0.000127259
comp1745_c0_seq5	388.959	757.276	22.6417	0.0298989	-5.06376	4.91656e-21	1.92231e-18
comp23274_c0_seq1	323.258	605.687	42.8281	0.0707098	-3.82195	2.45399e-14	4.52469e-12
comp13167_c0_seq5	67.7458	1	136.492	136.492	7.09267	3.73592e-08	2.67973e-06
comp13167_c0_seq1	505.54	6.65754	1006.42	151.171	7.24003	5.23977e-34	6.20141e-31
comp3395_c1_seq38	90.9949	30.3802	153.61	5.05624	2.33807	0.00044211	0.0111234
comp1817_c0_seq4	743.717	314.419	1175.02	3.7371	1.90192	1.01198e-05	0.000424416
comp1817_c0_seq2	500.479	178.149	824.809	4.62988	2.21098	8.57041e-07	4.6248e-05
comp1817_c0_seq3	629.209	270.018	990.4	3.66791	1.87496	2.68198e-05	0.000985691
comp13628_c0_seq5	26.864	3.79811	51.9299	13.6726	3.77321	8.37971e-05	0.00267166
comp13628_c0_seq6	44.8857	5.95284	85.8186	14.4164	3.84964	1.24517e-06	6.46816e-05
comp13628_c0_seq1	168.74	17.9726	321.507	17.8887	4.16098	7.20113e-13	1.11428e-10
comp13628_c0_seq2	160.104	15.634	306.575	19.6096	4.29349	2.04918e-13	3.39903e-11
comp13628_c0_seq3	70.6271	12.3047	130.95	10.6422	3.41173	3.23213e-07	1.92305e-05
comp16365_c0_seq1	91.7487	1	184.497	184.497	7.52746	3.49831e-19	1.13057e-16
comp16804_c0_seq2	112.277	36.834	189.72	5.15066	2.36476	6.61688e-05	0.0021778
comp8399_c0_seq1	641.593	157.235	1127.95	7.17367	2.84271	2.9041e-10	2.98525e-08
comp4552_c0_seq1	2215.41	607.274	3825.55	6.29954	2.65525	1.66385e-09	1.50694e-07
comp51861_c0_seq1	50.7317	1	102.463	102.463	6.67896	9.59377e-08	6.39446e-06
comp6441_c0_seq1	70.6488	31.8406	111.457	3.50047	1.80755	0.00379321	0.0648854
comp6441_c0_seq2	124.141	26.8774	223.405	8.31203	3.0552	4.7679e-08	3.35673e-06
comp17807_c0_seq1	67.1679	27.1226	109.213	4.02664	2.00958	0.00190596	0.0374442
comp11672_c0_seq6	48.6354	17.0434	82.2274	4.8246	2.27041	0.00331636	0.0584641
comp11672_c0_seq4	94.5042	40.2962	150.712	3.74011	1.90308	0.00135753	0.0285186
comp17048_c0_seq1	116.027	187.513	46.5409	0.248201	-2.01042	0.000424918	0.0107661
comp37129_c0_seq1	63.955	24.8962	105.014	4.21805	2.07658	0.00176146	0.0351183
comp9211_c0_seq1	868.21	1237.62	500.801	0.404649	-1.30526	0.00213328	0.0410987
comp9211_c0_seq2	266.715	416.989	118.441	0.284039	-1.81584	0.000102617	0.00317459
comp26280_c0_seq4	28.2743	5.02358	53.525	10.6548	3.41343	0.000281723	0.00761295
comp26280_c0_seq5	23.2285	4.61509	43.8419	9.49968	3.24788	0.00103875	0.0227722
comp26280_c0_seq3	83.5602	11.6717	157.449	13.4898	3.7538	4.51941e-06	0.000207233
comp27990_c0_seq1	41.3981	79.2859	5.51037	0.0695001	-3.84684	5.52736e-06	0.000248507
comp27990_c0_seq2	48.1955	88.4152	9.9757	0.112828	-3.1478	4.47281e-05	0.00154703
comp16248_c0_seq1	449.711	243.374	658.047	2.70385	1.43501	0.00186651	0.0368178
comp3395_c1_seq34	179.538	81.7981	279.279	3.41424	1.77157	0.00373946	0.0642042
comp18691_c0_seq15	36.142	2.80755	71.4764	25.4587	4.67009	2.87887e-07	1.7305e-05
comp18691_c0_seq17	66.5548	4.61509	130.494	28.2756	4.82148	2.16923e-10	2.27252e-08
comp35385_c0_seq1	20.3808	4.61509	38.1465	8.26559	3.04712	0.00323966	0.0573958
comp15072_c0_seq2	43.4365	9.04716	79.8258	8.8233	3.14132	6.57267e-05	0.00216732
comp3368_c0_seq3	488.047	100.732	877.362	8.70987	3.12265	9.25559e-11	1.04461e-08
comp18133_c0_seq2	92.6048	1	186.21	186.21	7.54078	4.47295e-19	1.42973e-16
comp19686_c0_seq6	27.977	1	56.954	56.954	5.83173	4.79562e-08	3.37353e-06
comp19686_c0_seq4	39.841	1	80.682	80.682	6.33417	1.43062e-10	1.56055e-08
comp19686_c0_seq3	37.3853	1	75.7705	75.7705	6.24356	3.14767e-10	3.21678e-08
comp19686_c0_seq1	43.1325	1	87.265	87.265	6.44733	2.62049e-11	3.22791e-09
comp14248_c0_seq1	166.468	32.5962	302.34	9.27529	3.21339	4.11839e-09	3.50187e-07
comp870_c0_seq9	1111.67	532.183	1693.15	3.18152	1.66972	9.13594e-05	0.00286992
comp41224_c0_seq1	36.658	1.58208	73.7339	46.6057	5.54243	6.70797e-08	4.58619e-06
comp6604_c0_seq3	248.756	113.967	385.545	3.38296	1.75829	0.000395693	0.0101688
comp7596_c0_seq2	198.887	98.9746	300.798	3.03915	1.60367	0.000890405	0.0200058
comp6213_c1_seq11	74.5204	35.7312	115.31	3.22714	1.69026	0.00512537	0.0822587
comp38193_c0_seq1	17.3761	1.40849	35.3438	25.0934	4.64924	7.28039e-05	0.00236947
comp6151_c0_seq1	598.37	909.138	289.601	0.318545	-1.65043	0.000162629	0.00469608
comp3126_c0_seq1	141.308	209.643	74.973	0.357623	-1.48349	0.00462465	0.0761195
comp11830_c0_seq1	405.183	31.8812	780.486	24.4811	4.61359	8.13219e-09	6.58249e-07
comp14122_c0_seq1	139.998	66.7557	215.241	3.22431	1.68899	0.00133742	0.0282043
comp15486_c0_seq2	418.72	250.45	588.99	2.35172	1.23372	0.0062025	0.0955534
comp6643_c0_seq4	189.632	75.2113	306.052	4.06923	2.02476	7.13117e-05	0.00232522
comp6643_c0_seq5	113.192	44.5037	183.88	4.13179	2.04677	0.000323898	0.00858835
comp6643_c0_seq2	522.026	206.405	839.648	4.06796	2.02431	2.27607e-05	0.000855908
comp2052_c0_seq22	140.998	32.3207	251.675	7.78682	2.96103	0.00029692	0.00795977
comp9152_c0_seq15	30.8136	9.28206	54.3451	5.85485	2.54963	0.00442302	0.0733522
comp9548_c0_seq1	87.9415	19.9028	157.98	7.9376	2.9887	4.36304e-06	0.000200822
comp9548_c0_seq2	28.1342	8.81226	49.4562	5.6122	2.48857	0.00398469	0.0675799
comp9548_c0_seq4	28.3591	5.43207	53.2862	9.80956	3.29419	0.000476244	0.0118292
comp3700_c0_seq1	1321.65	635.173	2010.13	3.1647	1.66207	0.00155326	0.0318084
comp3700_c0_seq2	1451.25	503.516	2400.98	4.76844	2.25352	1.19351e-07	7.78322e-06
comp3700_c0_seq5	367.127	142.478	593.775	4.16748	2.05917	1.24481e-05	0.000501021
comp3700_c0_seq4	422.444	174.278	672.61	3.8594	1.94838	1.71718e-05	0.000666339
comp28653_c0_seq1	23.6595	5.43207	43.8869	8.07923	3.01422	0.00191979	0.0376567
comp18319_c0_seq11	18.8877	34.5264	5.24905	0.15203	-2.71757	0.0050826	0.0817819
comp5699_c0_seq9	104.4	12.6009	198.2	15.729	3.97535	2.21258e-10	2.31241e-08
comp5699_c0_seq2	46.7851	9.86414	85.706	8.68865	3.11913	8.81613e-05	0.00278846
comp5699_c0_seq3	103.466	24.7227	184.209	7.45101	2.89744	9.69007e-06	0.000408013
comp15308_c0_seq1	193.235	54.7972	333.673	6.08924	2.60626	2.86626e-07	1.72411e-05
comp23325_c0_seq1	518.226	118.929	919.523	7.73168	2.95078	1.49907e-10	1.62287e-08
comp7008_c0_seq1	14.3549	2.63396	28.0758	10.6592	3.41402	0.00439384	0.0729788
comp13157_c0_seq8	46.9049	16.8491	78.9607	4.68635	2.22846	0.00167332	0.0337675
comp9818_c0_seq9	22.9409	2.98114	44.9008	15.0616	3.91281	9.21313e-05	0.00288692
comp37228_c0_seq1	44.4429	5.43207	85.4537	15.7313	3.97557	1.26842e-06	6.57335e-05
comp37634_c0_seq1	103.148	23.7217	184.574	7.78079	2.95992	4.45483e-07	2.5753e-05
comp34643_c0_seq1	168.924	54.4094	285.438	5.24612	2.39125	9.61716e-06	0.000405528
comp7037_c0_seq1	16.7055	1	34.4111	34.4111	5.1048	2.74559e-05	0.00100696
comp10267_c0_seq2	32.4683	62.5075	4.42898	0.0708551	-3.81898	6.7136e-06	0.000294286
comp4975_c0_seq3	123.531	63.7227	185.34	2.90854	1.5403	0.00422502	0.0708381
comp27991_c0_seq1	47.4555	15.2151	81.6958	5.36938	2.42476	0.000709183	0.0165762
comp14705_c0_seq3	33.4194	61.517	7.32174	0.11902	-3.07073	0.000293584	0.00788241
comp14705_c0_seq1	18.1927	33.934	4.4515	0.131181	-2.93037	0.00480976	0.0784399
comp13630_c0_seq1	177.264	284.723	71.8053	0.252194	-1.98739	8.03699e-05	0.00258118
comp17312_c0_seq1	151.601	81.4502	223.753	2.74711	1.45791	0.00253727	0.04726
comp1101_c0_seq4	337.009	17.85	658.169	36.8722	5.20446	1.69505e-21	6.93712e-19
comp1101_c0_seq6	289.87	24.3142	557.426	22.926	4.51891	1.52684e-17	4.27226e-15
comp1101_c0_seq2	98.3524	8.75095	189.954	21.7067	4.44007	9.7311e-12	1.28281e-09
comp1101_c0_seq3	68.3232	4.26791	134.378	31.4858	4.97663	1.15841e-10	1.28424e-08
comp1101_c0_seq9	159.119	10.9057	309.333	28.3644	4.82601	6.49416e-16	1.45081e-13
comp34821_c0_seq1	44.0208	4.26791	85.7736	20.0973	4.32893	4.64265e-07	2.66628e-05
comp6292_c0_seq1	693.578	363.019	1026.14	2.82668	1.49911	0.000771382	0.0177551
comp23605_c0_seq1	129.324	5.84056	254.807	43.6272	5.44716	3.72947e-16	8.46193e-14
comp30557_c0_seq1	53.0902	5.90187	102.279	17.3299	4.11519	2.40873e-07	1.46805e-05
comp12217_c0_seq1	37.6258	65.0094	12.2421	0.188313	-2.40879	0.00308027	0.0551909
comp310_c0_seq1	15594.7	9346.61	21844.8	2.33719	1.22478	0.0022021	0.0421556
comp19369_c0_seq2	82.3702	35.3943	131.346	3.71093	1.89178	0.00158335	0.0322717
comp19369_c0_seq1	74.051	35.3737	114.728	3.24333	1.69747	0.00389206	0.0662786
comp15117_c0_seq5	49.6674	12.6009	88.7339	7.04185	2.81595	0.00012551	0.00376061
comp24351_c0_seq2	35.5836	1.81698	71.3502	39.2686	5.29531	2.90197e-08	2.12506e-06
comp24351_c0_seq1	77.6533	7.883	149.424	18.9552	4.24452	1.35084e-09	1.23495e-07
comp3368_c0_seq19	107.848	19.0141	198.682	10.4492	3.38531	2.7687e-08	2.03598e-06
comp17318_c0_seq1	419.124	644.32	195.929	0.304086	-1.71745	0.000181451	0.00515963
comp112_c0_seq6	24131.1	11103.2	37161.1	3.34689	1.74282	2.48384e-05	0.000923725
comp13548_c0_seq1	351.569	174.616	530.522	3.03822	1.60323	0.000535844	0.013076
comp11019_c0_seq1	1132.65	675.959	1591.34	2.3542	1.23523	0.00337177	0.0592878
comp11019_c0_seq2	91.6053	38.4274	146.783	3.81976	1.93348	0.0012457	0.0265514
comp263_c0_seq1	897.36	405.531	1391.19	3.43053	1.77843	2.69411e-05	0.000989321
comp263_c0_seq2	180.888	42.0934	321.683	7.64213	2.93397	3.11435e-08	2.25793e-06
comp17311_c0_seq2	19.2454	35.6292	4.86154	0.136448	-2.87358	0.00454302	0.0750439
comp16677_c0_seq1	143.694	267.656	21.7315	0.081192	-3.62252	8.04732e-05	0.00258355
comp913_c0_seq1	255.038	394.023	118.054	0.299611	-1.73884	0.000173742	0.00497565
comp32133_c0_seq1	94.6297	20.8114	170.448	8.19015	3.03389	0.00436625	0.0725617
comp27673_c0_seq1	128.452	56.5538	202.35	3.578	1.83915	0.000836698	0.018986
comp5728_c0_seq10	77.6919	16.8594	140.524	8.33507	3.05919	0.000428796	0.0108413
comp5728_c0_seq16	80.2047	19.249	143.16	7.43727	2.89477	6.57463e-06	0.000289063
comp5653_c0_seq7	105.272	44.8406	167.704	3.74	1.90304	0.000683539	0.0160539
comp5653_c0_seq5	188.433	78.2746	300.591	3.84021	1.94119	5.92393e-05	0.00197572
comp5653_c0_seq2	71.3424	12.9378	131.747	10.1831	3.34811	2.02373e-07	1.25524e-05
comp5653_c0_seq3	190.755	84.1264	299.384	3.55873	1.83136	0.000203624	0.0057159
comp5653_c0_seq1	102.447	41.1132	165.78	4.03228	2.0116	0.000439433	0.0110687
comp15226_c1_seq1	276.847	2.63396	553.06	209.973	7.71406	5.29129e-11	6.22872e-09
comp16124_c0_seq1	159.581	248.663	72.4992	0.291557	-1.77815	0.00101141	0.0222619
comp247_c0_seq2	68.4136	18.0746	120.753	6.68081	2.74002	1.94824e-05	0.000742511
comp17617_c0_seq1	65.3504	8.92454	123.776	13.8692	3.79381	1.72447e-05	0.000668868
comp42298_c0_seq1	38.3311	6.82079	71.8414	10.5327	3.39681	1.25793e-05	0.00050537
comp38760_c0_seq1	47.0625	16.5019	79.6231	4.82508	2.27055	0.00204259	0.0397009
comp33476_c0_seq1	66.3923	6.71885	128.066	19.0607	4.25253	9.72553e-09	7.75042e-07
comp8943_c0_seq27	22.6983	5.02358	42.373	8.43481	3.07636	0.00223996	0.0427694
comp2052_c0_seq6	219.987	41.2764	400.698	9.70768	3.27913	2.9438e-06	0.00014104
comp2052_c0_seq7	163.307	47.0056	281.608	5.99094	2.58278	1.89648e-06	9.48577e-05
comp2052_c0_seq1	4528.16	1060.84	7997.48	7.5388	2.91434	1.12271e-11	1.46978e-09
comp2052_c0_seq2	809.172	194.478	1425.87	7.33175	2.87416	1.5326e-10	1.64695e-08
comp2052_c0_seq3	297.293	76.2122	520.374	6.82796	2.77145	3.09458e-06	0.000147618
comp2052_c0_seq9	169.565	36.4972	304.633	8.34676	3.06122	1.67911e-08	1.27765e-06
comp12532_c0_seq4	48.1992	9.04716	89.3513	9.87617	3.30395	4.63886e-05	0.00159888
comp29165_c0_seq1	205.671	61.5273	351.814	5.71801	2.51551	6.91695e-06	0.000302292
comp17344_c0_seq3	31.7955	61.7208	3.87024	0.0627055	-3.99526	2.38542e-05	0.000889769
comp20428_c0_seq1	13.5684	2.74624	26.3906	9.60974	3.2645	0.00421518	0.0707221
comp44929_c0_seq1	23.3967	44.1255	4.66778	0.105784	-3.2408	0.00108043	0.023527
comp33902_c0_seq1	29.2972	2.57265	58.0218	22.5534	4.49527	1.50335e-06	7.6416e-05
comp1273_c0_seq1	233.675	56.7783	412.572	7.26635	2.86123	0.00140302	0.0292705
comp20329_c0_seq1	86.7648	1.99057	173.539	87.1807	6.44594	1.82679e-16	4.32411e-14
comp17735_c0_seq4	14.3663	28.0925	2.64014	0.0939801	-3.4115	0.00628686	0.0965812
comp17735_c0_seq2	36.0019	60.4954	13.5083	0.223295	-2.16298	0.003243	0.0574252
comp27218_c0_seq1	30.3424	55.8181	6.86666	0.123019	-3.02305	0.0037227	0.0639791
comp5194_c0_seq9	96.1567	23.4462	170.867	7.28762	2.86545	1.44919e-05	0.000575085
comp5194_c0_seq3	204.324	68.4406	342.208	5.00007	2.32195	3.88899e-06	0.000180979
comp5194_c0_seq1	725.207	422.74	1029.67	2.43572	1.28435	0.00313557	0.0559301
comp5194_c0_seq7	98.5686	27.5311	171.606	6.23317	2.63997	1.71565e-05	0.000666041
comp5194_c0_seq4	398.985	144.96	655.01	4.51855	2.17586	4.35142e-06	0.000200474
comp5194_c0_seq5	346.352	137.638	557.066	4.04733	2.01697	0.000311497	0.00831492
comp26576_c0_seq2	33.8008	3.79811	65.8035	17.3253	4.11481	4.19564e-06	0.000193705
comp53081_c0_seq1	42.9521	9.04716	78.857	8.71622	3.1237	6.93838e-05	0.00227117
comp1025_c1_seq1	11544.5	2670.2	20420.7	7.64762	2.93501	4.40656e-07	2.54908e-05
comp1025_c1_seq2	22.9386	4.2066	43.6707	10.3815	3.37594	0.000653614	0.0154386
comp8205_c0_seq1	145.483	51.9688	240.996	4.63733	2.21329	5.5745e-05	0.00187489
comp2153_c0_seq6	287.57	157.887	419.254	2.6554	1.40893	0.00591514	0.0922296
comp14979_c0_seq2	71.9104	22.333	123.488	5.52938	2.46712	0.000109323	0.00334425
comp24966_c0_seq1	114.858	13.0094	218.706	16.8113	4.07136	5.39026e-11	6.31128e-09
comp51490_c0_seq1	15.2524	1	31.5048	31.5048	4.9775	4.52211e-05	0.00156171
comp27104_c0_seq1	99.2328	3.45093	197.015	57.0902	5.83517	1.454e-15	3.12116e-13
comp22204_c0_seq2	42.3575	1	85.715	85.715	6.42148	3.17036e-11	3.8618e-09
comp22204_c0_seq1	66.7681	1	134.536	134.536	7.07185	1.35514e-15	2.93047e-13
comp5027_c0_seq1	656.838	231.477	1084.2	4.68383	2.22769	7.57608e-07	4.1574e-05
comp7222_c0_seq1	1299	746.982	1853.01	2.48066	1.31073	0.00212284	0.0409606
comp53896_c0_seq1	16.095	1	33.19	33.19	5.05268	2.32768e-05	0.000871572
comp64651_c0_seq1	14.4811	2.63396	28.3282	10.755	3.42693	0.00616298	0.0951454
comp39026_c0_seq1	127.338	38.8972	217.778	5.59881	2.48512	0.00207675	0.0402537
comp1741_c0_seq16	192.019	294.128	91.9105	0.312485	-1.67814	0.00071144	0.0166156
comp1741_c0_seq17	224.278	334.485	116.071	0.347014	-1.52693	0.00164071	0.0332474
comp6185_c0_seq5	99.1689	48.8641	151.474	3.0999	1.63222	0.00426158	0.0712957
comp8929_c0_seq1	93.4356	42.7368	146.134	3.4194	1.77374	0.00266757	0.0491952
comp10770_c0_seq1	64.2511	102.426	28.0758	0.274107	-1.86719	0.00406058	0.0686676
comp13643_c0_seq4	39.6304	11.1406	70.1201	6.29412	2.654	0.000524684	0.0128455
comp13643_c0_seq1	251.77	112.434	393.106	3.49632	1.80584	0.000159757	0.00461925
comp13643_c0_seq2	176.567	86.5973	268.537	3.10098	1.63272	0.00387592	0.0660551
comp8147_c0_seq1	474.22	98.0047	852.435	8.6979	3.12067	5.31233e-11	6.23672e-09
comp8147_c0_seq2	337.614	69.9216	607.306	8.68553	3.11861	1.98552e-10	2.0951e-08
comp21499_c0_seq1	43.5607	9.28206	79.8394	8.60147	3.10458	0.000128134	0.00382354
comp34266_c0_seq1	36.7949	2.22547	73.3643	32.9658	5.0429	0.000147391	0.00430145
comp21242_c0_seq1	14.7342	1	30.4684	30.4684	4.92924	6.55497e-05	0.0021623
comp21242_c0_seq2	49.7449	1	100.49	100.49	6.6509	1.38431e-12	2.02741e-10
comp21242_c0_seq4	12.6503	1	26.3005	26.3005	4.71702	0.000321912	0.00854345
comp866_c0_seq1	389.984	191.793	590.175	3.07715	1.6216	0.000318771	0.00847936
comp5104_c0_seq5	272.71	137.147	410.273	2.99148	1.58086	0.00083594	0.0189768
comp18918_c0_seq7	45.3797	7.6481	85.1112	11.1284	3.47617	1.07542e-05	0.000446171
comp9786_c0_seq1	104.043	16.9104	193.176	11.4235	3.51393	5.19823e-09	4.34414e-07
comp9031_c0_seq8	37.537	9.33303	67.7411	7.25821	2.85961	0.000356105	0.00929599
comp14398_c0_seq5	98.663	152.465	46.8608	0.307354	-1.70203	0.00237363	0.0448414
comp5396_c0_seq5	90.5913	25.0085	158.174	6.3248	2.66102	8.29175e-06	0.00035598
comp39603_c0_seq1	28.8925	4.96227	54.8227	11.0479	3.4657	0.000114245	0.00347418
comp251_c0_seq2	458.463	99.5471	819.38	8.23108	3.04108	1.94141e-05	0.000741198
comp251_c0_seq3	1106.65	240.995	1974.3	8.1923	3.03427	6.66688e-10	6.42346e-08
comp251_c0_seq1	3867.06	760.291	6975.84	9.17522	3.19774	5.40239e-13	8.55599e-11
comp85_c0_seq1	15649.5	6994.22	24306.8	3.47527	1.79712	9.75535e-05	0.00303727
comp9782_c0_seq5	80.4557	38.3963	124.515	3.24289	1.69728	0.00320215	0.0568219
comp9896_c0_seq2	79.0433	5.54435	154.542	27.8738	4.80084	1.52203e-11	1.94884e-09
comp13517_c0_seq3	9.81381	1	20.6276	20.6276	4.36651	0.00191348	0.0375498
comp30283_c0_seq1	106.376	10.7934	203.958	18.8966	4.24005	1.15345e-10	1.28199e-08
comp1252_c0_seq5	629.422	140.937	1119.91	7.94618	2.99026	0.0002899	0.00780502
comp13041_c0_seq12	51.8914	22.8028	82.9799	3.63902	1.86355	0.00641468	0.0981488
comp48176_c0_seq1	66.6291	24.5491	110.709	4.50971	2.17303	0.00102322	0.0224654
comp14803_c0_seq2	108.158	173.155	45.1621	0.260819	-1.93888	0.000753514	0.0174309
comp14803_c0_seq3	113.318	177.107	51.5289	0.290948	-1.78117	0.00220862	0.0422712
comp14803_c0_seq1	484.633	749.627	221.639	0.295666	-1.75796	9.09257e-05	0.00285938
comp15300_c0_seq3	103.605	10.0274	199.182	19.8638	4.31207	6.60694e-12	8.91591e-10
comp3582_c0_seq1	199.557	312.744	88.3689	0.28256	-1.82337	0.000164468	0.00474605
comp26853_c0_seq1	56.4269	7.47452	107.379	14.366	3.84459	2.92297e-07	1.75581e-05
comp26853_c0_seq3	16.3076	2.16416	32.451	14.9948	3.90639	0.000485688	0.0120331
comp23674_c0_seq5	20.5122	4.2066	38.8178	9.22783	3.20599	0.00166784	0.0336747
comp23674_c0_seq6	26.3641	6.83113	47.8972	7.01161	2.80974	0.00259868	0.0482295
comp23674_c0_seq1	18.2939	2.57265	36.0152	13.9993	3.80728	0.000327376	0.00865699
comp23674_c0_seq2	26.0395	7.70941	46.3697	6.01468	2.58849	0.0057639	0.0904025
comp23674_c0_seq3	22.3698	4.38019	42.3594	9.67068	3.27362	0.000651749	0.0154278
comp19337_c0_seq3	134.061	12.5396	257.583	20.5415	4.36047	4.84627e-13	7.73117e-11
comp19337_c0_seq2	71.272	9.62924	134.915	14.0109	3.80848	5.48034e-08	3.8063e-06
comp19337_c0_seq6	34.5803	2.22547	68.9351	30.9756	4.95306	1.53374e-07	9.812e-06
comp19337_c0_seq5	79.3877	10.9057	149.87	13.7424	3.78056	9.48739e-09	7.57443e-07
comp19337_c0_seq4	55.573	5.90187	107.244	18.1712	4.18358	9.28876e-08	6.2006e-06
comp12592_c0_seq9	22.8227	1.58208	46.0633	29.1157	4.86372	4.36603e-06	0.000200831
comp12592_c0_seq8	23.363	1	47.7259	47.7259	5.5767	4.37851e-07	2.53453e-05
comp12592_c0_seq2	179.008	55.216	304.8	5.52013	2.4647	2.42556e-06	0.000119077
comp12592_c0_seq7	54.1902	16.0321	94.3482	5.88496	2.55703	0.000141524	0.00416354
comp12592_c0_seq5	24.7806	4.26791	47.2934	11.0812	3.47004	0.000545127	0.0132693
comp6409_c0_seq1	2147.21	1133.16	3163.25	2.79152	1.48105	0.000476241	0.0118292
comp29006_c0_seq1	243.336	340.245	148.428	0.436239	-1.19681	0.0061302	0.0947599
comp5860_c0_seq2	219.928	62.6508	379.205	6.05268	2.59757	0.00438263	0.0728063
comp5860_c0_seq1	949.204	257.407	1643	6.38289	2.67421	0.00408929	0.0690865
comp20355_c0_seq1	45.024	5.54435	86.5036	15.6021	3.96367	5.88633e-06	0.000263026
comp762_c0_seq1	217.78	1	436.561	436.561	8.77004	1.61307e-12	2.34286e-10
comp1334_c0_seq6	567.666	816.127	321.205	0.393573	-1.3453	0.00267224	0.0492711
comp1334_c0_seq4	1324.95	1881.8	770.099	0.409236	-1.28899	0.00236731	0.0447669
comp1334_c0_seq5	1217.46	1791.63	645.299	0.360175	-1.47323	0.000621662	0.0148678
comp60266_c0_seq1	16.8541	3.45093	32.2573	9.3474	3.22457	0.00518935	0.0831331
comp14040_c0_seq2	324.184	145.859	504.509	3.45889	1.79031	0.00013768	0.00406683
comp20573_c0_seq1	56.7778	95.5228	20.0328	0.209717	-2.25348	0.00235985	0.0446851
comp47255_c0_seq1	19.3189	1	39.6379	39.6379	5.30881	3.95309e-06	0.000183669
comp11503_c0_seq1	1577.72	432.574	2724.86	6.29916	2.65516	9.6807e-10	9.09706e-08
comp34279_c0_seq1	28.2727	4.26791	54.2775	12.7176	3.66875	0.000199704	0.00561485
comp28983_c0_seq1	16.8024	32.1671	3.43768	0.10687	-3.22608	0.00422424	0.0708381
comp13452_c0_seq4	131.933	60.9652	204.9	3.36093	1.74886	0.000842378	0.0190883
comp13452_c0_seq3	159.025	71.9737	248.075	3.44675	1.78524	0.000470836	0.0117315
comp46312_c0_seq1	61.7688	1	124.538	124.538	6.96044	1.39092e-14	2.61975e-12
comp6489_c0_seq1	140.388	57.7896	224.987	3.89321	1.96096	0.00168285	0.0338817
comp15175_c0_seq1	158.698	251.012	68.3853	0.272439	-1.876	0.000748153	0.0173426
comp5156_c0_seq2	702.948	413.292	994.605	2.40654	1.26696	0.00324003	0.0573958
comp37926_c0_seq1	13.2323	2.16416	26.3005	12.1528	3.60321	0.00290881	0.0527185
comp31274_c0_seq1	44.8784	74.8331	16.9238	0.226153	-2.14463	0.00596654	0.0928657
comp1419_c0_seq1	5587.73	2445	8732.45	3.57155	1.83655	6.26703e-06	0.000277489
comp30651_c0_seq1	28.3324	3.32831	55.3364	16.6259	4.05536	1.12944e-05	0.000464402
comp3883_c0_seq1	1303.43	1827.65	781.206	0.427436	-1.22622	0.00311848	0.0556933
comp5547_c0_seq3	50.9528	86.9142	16.9913	0.195495	-2.35479	0.0021501	0.0413005
comp5547_c0_seq7	64.0989	110.381	19.8165	0.179528	-2.47772	0.000487788	0.0120817
comp5547_c0_seq5	45.3593	82.2879	10.4308	0.12676	-2.97983	0.000260897	0.00712047
comp4705_c0_seq1	1892.01	620.323	3165.69	5.1033	2.35143	3.9605e-08	2.82233e-06
comp4705_c0_seq2	492.169	176.577	809.76	4.58587	2.1972	2.77487e-06	0.000134194
comp8214_c0_seq9	95.4303	47.0463	145.814	3.09938	1.63198	0.0044672	0.0739587
comp3887_c0_seq2	20.3637	3.32831	39.3991	11.8375	3.5653	0.000328862	0.00868839
comp3941_c0_seq1	67.1687	29.8594	106.478	3.56598	1.8343	0.00544134	0.086521
comp23287_c0_seq1	15.5085	2.98114	30.0359	10.0753	3.33275	0.00319827	0.0567824
comp32637_c0_seq1	60.4052	118.143	4.66778	0.0395097	-4.66165	1.71787e-09	1.55106e-07
comp27318_c0_seq1	187.021	1	375.042	375.042	8.55091	2.78738e-06	0.000134725
comp12508_c0_seq2	96.2575	16.9207	177.594	10.4957	3.39172	7.13828e-08	4.85387e-06
comp12508_c0_seq1	396.166	141.386	652.946	4.61819	2.20733	2.36785e-06	0.000116505
comp36953_c0_seq1	8.74152	18.483	1	0.0541037	-4.20813	0.00336446	0.0591922
comp9463_c0_seq1	306.914	483.183	132.644	0.27452	-1.86502	7.54686e-05	0.00244348
comp312_c0_seq1	7292.31	3554.78	11031.8	3.10338	1.63384	5.80017e-05	0.00194184
comp13516_c0_seq1	192.228	105.735	280.72	2.65494	1.40868	0.00442798	0.0734066
comp14128_c0_seq1	886.14	1.81698	1772.46	975.5	9.93	2.90798e-49	1.81917e-45
comp6206_c0_seq3	98.0141	1	197.028	197.028	7.62226	6.0588e-20	2.12254e-17
comp21702_c0_seq1	94.7064	19.1264	172.286	9.00777	3.17117	1.98901e-07	1.23546e-05
comp123_c0_seq3	70.6205	3.45093	139.79	40.5079	5.34013	9.67557e-12	1.27812e-09
comp123_c0_seq1	222.642	7.12734	440.156	61.7561	5.94851	7.87991e-15	1.56118e-12
comp12485_c0_seq3	69.3515	18.5444	122.159	6.58737	2.7197	0.000546925	0.0133093
comp7192_c0_seq3	157.513	76.9169	240.109	3.12166	1.64232	0.00205518	0.0398924
comp14957_c0_seq4	76.9319	21.2915	134.572	6.32047	2.66003	4.3041e-05	0.00149646
comp905_c0_seq6	254.572	418.674	92.4693	0.220862	-2.17878	5.67765e-06	0.000254872
comp905_c0_seq5	203.54	326.897	82.1824	0.251402	-1.99193	0.00010765	0.00330232
comp905_c0_seq2	325.297	513.409	139.186	0.271102	-1.88309	0.00567044	0.0893206
comp905_c0_seq1	328.164	549.665	108.663	0.19769	-2.33869	3.4421e-06	0.000162077
comp8005_c0_seq4	102.428	18.1359	188.719	10.4059	3.37933	0.000950168	0.0211424
comp587_c6_seq12	49.7431	15.9198	85.5663	5.37483	2.42622	0.00054465	0.0132613
comp43450_c0_seq1	8.30434	1	17.6087	17.6087	4.13821	0.00476563	0.0778111
comp14052_c0_seq1	16.0161	1	33.0323	33.0323	5.04581	3.69443e-05	0.00131156
comp1660_c0_seq20	175.089	46.3113	305.868	6.6046	2.72347	3.70655e-07	2.17087e-05
comp4359_c0_seq2	257.305	370.116	146.495	0.395807	-1.33713	0.00430574	0.0718387
comp4359_c0_seq6	321.309	465.159	179.46	0.385803	-1.37406	0.0033614	0.059163
comp52564_c0_seq1	19.7583	1	40.5166	40.5166	5.34044	4.37436e-06	0.000201108
comp20079_c0_seq1	217.536	54.0312	383.04	7.08924	2.82563	3.86769e-08	2.76294e-06
comp17513_c0_seq2	59.6979	12.3764	109.019	8.80866	3.13892	1.21482e-05	0.00049098
comp17513_c0_seq4	36.1053	5.90187	68.3088	11.5741	3.53283	4.86683e-05	0.00166371
comp22998_c0_seq1	28.7344	3.15473	56.3141	17.8507	4.15791	6.28895e-06	0.000278319
comp8014_c0_seq1	139.752	66.5208	214.984	3.23183	1.69235	0.00193053	0.0378249
comp20749_c0_seq2	56.0823	111.137	3.02765	0.0272425	-5.198	1.76287e-10	1.87827e-08
comp20749_c0_seq8	9.58398	20.168	1	0.0495836	-4.33399	0.00214531	0.0412307
comp20749_c0_seq9	9.91085	20.8217	1	0.0480268	-4.38002	0.0013753	0.028809
comp20798_c0_seq1	35.3707	6.01415	66.7272	11.095	3.47184	5.75011e-05	0.00192729
comp17683_c0_seq5	27.5699	1.81698	55.3228	30.4477	4.92826	1.16847e-06	6.10959e-05
comp17683_c0_seq4	34.8233	1.99057	69.6561	34.9931	5.129	6.23997e-06	0.000276638
comp17683_c0_seq3	53.3372	2.39906	106.275	44.2988	5.4692	7.85268e-11	8.94338e-09
comp54900_c0_seq1	36.8206	4.96227	70.6789	14.2433	3.83221	5.32879e-06	0.000240611
comp27300_c0_seq1	51.2341	18.9019	85.5663	4.52687	2.17851	0.00232845	0.0441689
comp21192_c0_seq1	152.796	276.623	30.9686	0.111952	-3.15905	2.73619e-08	2.01376e-06
comp60539_c0_seq1	30.2164	1	61.4329	61.4329	5.94094	0.00194716	0.0380828
comp5866_c0_seq1	203.174	1	407.349	407.349	8.67012	6.19574e-30	5.16789e-27
comp4959_c0_seq10	137.885	18.2585	259.511	14.2132	3.82916	1.0993e-10	1.22491e-08
comp4959_c0_seq11	95.1397	18.3708	173.909	9.4666	3.24285	1.4888e-06	7.58527e-05
comp53966_c0_seq1	40.8705	1	82.7411	82.7411	6.37053	5.35585e-11	6.2794e-09
comp15120_c0_seq3	274.743	130.264	421.223	3.2336	1.69314	0.000206437	0.00578342
comp26976_c0_seq2	40.8699	7.3519	76.3879	10.3902	3.37716	2.88334e-05	0.00105175
comp26976_c0_seq3	17.28	1	35.5601	35.5601	5.15219	1.3607e-05	0.000542179
comp19502_c0_seq1	31.448	5.77925	59.1168	10.2291	3.35461	0.000116028	0.00352108
comp9723_c0_seq8	74.189	119.909	30.4684	0.254095	-1.97656	0.00127009	0.0269859
comp9723_c0_seq1	150.221	218.435	84.0073	0.384587	-1.37862	0.00632719	0.0971327
comp2052_c0_seq16	286.137	75.4869	498.787	6.60759	2.72413	5.49169e-05	0.00185344
comp2052_c0_seq17	63.1122	17.3802	110.844	6.37762	2.67302	7.68624e-05	0.0024831
comp2052_c0_seq15	201.244	53.9396	350.548	6.49889	2.70019	7.10208e-05	0.00231746
comp2052_c0_seq12	214.472	59.3622	371.581	6.25956	2.64606	1.98102e-07	1.23224e-05
comp2052_c0_seq13	348.977	83.7896	616.165	7.35371	2.87847	1.73551e-09	1.56538e-07
comp2052_c0_seq11	497.757	125.353	872.161	6.95765	2.7986	9.69963e-10	9.10507e-08
comp36743_c0_seq1	40.3876	73.7096	9.06553	0.12299	-3.02339	0.000228419	0.00632876
comp5944_c0_seq4	42.5219	70.7689	16.2749	0.229973	-2.12047	0.0050893	0.0818619
comp1310_c0_seq1	147.349	29.3283	267.369	9.11643	3.18847	1.02637e-08	8.11282e-07
comp655_c0_seq1	3589.23	374.062	6806.4	18.1959	4.18554	6.18351e-07	3.46708e-05
comp14192_c0_seq8	23.2102	1.58208	46.8383	29.6055	4.8878	3.91074e-06	0.000181797
comp14192_c0_seq5	125.385	9.57827	243.191	25.3898	4.66618	4.3072e-10	4.26729e-08
comp14192_c0_seq4	94.5797	3.85942	187.3	48.5306	5.60082	1.92598e-14	3.58891e-12
comp14192_c0_seq7	90.8727	6.71885	177.027	26.3478	4.71961	1.88934e-11	2.38086e-09
comp14192_c0_seq6	80.838	4.03301	159.643	39.584	5.30685	9.4383e-13	1.41061e-10
comp14192_c0_seq1	294.227	18.7896	571.665	30.4245	4.92716	4.65399e-19	1.48219e-16
comp14192_c0_seq3	114.223	5.43207	225.014	41.4233	5.37237	2.29889e-15	4.85154e-13
comp14192_c0_seq2	116.305	11.7943	222.815	18.8918	4.23969	2.70381e-11	3.32121e-09
comp36906_c0_seq1	99.7271	36.4359	165.018	4.52901	2.1792	0.00013049	0.00388591
comp204_c0_seq1	1286.51	670.973	1904.04	2.83773	1.50474	0.000251783	0.0068997
comp57236_c0_seq1	8.5544	1	18.1088	18.1088	4.17862	0.00308337	0.0552352
comp9255_c0_seq1	718.162	32.1877	1406.14	43.6854	5.44908	2.77281e-15	5.78204e-13
comp9255_c0_seq3	157.601	7.6481	309.554	40.4745	5.33894	4.26728e-17	1.12142e-14
comp17473_c0_seq2	39.2124	1	79.4247	79.4247	6.31152	5.1855e-08	3.62451e-06
comp17473_c0_seq3	56.1725	1	113.345	113.345	6.82458	7.54116e-06	0.000326961
comp17473_c0_seq1	94.9027	1	190.805	190.805	7.57596	9.86604e-20	3.33621e-17
comp16117_c0_seq10	145.487	73.3218	219.652	2.99573	1.58291	0.00211443	0.0408433
comp43660_c0_seq1	27.6751	1	56.3502	56.3502	5.81635	5.55019e-08	3.8487e-06
comp8612_c0_seq1	406.923	95.983	719.863	7.49991	2.90687	1.09783e-09	1.02395e-07
comp23641_c0_seq1	140.551	216.933	66.1685	0.305018	-1.71304	0.00132032	0.0279176
comp51854_c0_seq1	24.7305	1	50.461	50.461	5.6571	2.70787e-07	1.6367e-05
comp1950_c0_seq1	5033.32	6894.37	3174.28	0.460416	-1.11899	0.00497541	0.0805157
comp1684_c0_seq1	1387.82	533.407	2244.23	4.20736	2.07291	9.6432e-07	5.12166e-05
comp9390_c0_seq1	955.475	1334.08	578.874	0.433914	-1.20452	0.00298606	0.0538222
comp11872_c0_seq11	12.4565	1	25.913	25.913	4.6956	0.000344538	0.00904389
comp11872_c0_seq12	22.5131	5.66697	41.3592	7.29828	2.86756	0.00510846	0.0821205
comp29913_c0_seq2	21.8698	4.26791	41.4718	9.71711	3.28053	0.00145845	0.0302684
comp42271_c0_seq1	30.0317	1	61.0633	61.0633	5.93223	9.12131e-09	7.30881e-07
comp20353_c0_seq2	200.977	109.157	294.797	2.70068	1.43332	0.00467151	0.0766964
comp13169_c0_seq1	67.9689	107.879	30.0584	0.27863	-1.84358	0.00388065	0.0661099
comp1540_c3_seq6	999.344	1573.45	427.238	0.271529	-1.88082	0.000138892	0.00409717
comp12481_c0_seq6	64.9535	27.817	104.09	3.74196	1.90379	0.00415328	0.0699151
comp32033_c0_seq1	148.498	34.8839	264.112	7.57116	2.92051	2.3984e-07	1.46379e-05
comp8531_c0_seq2	18.118	3.45093	34.7851	10.0799	3.33341	0.00244368	0.0459074
comp14056_c0_seq4	64.742	16.5529	114.931	6.94327	2.79561	1.0744e-05	0.000446168
[truncated: 3,749 more rows]

## Sheet: enriched GO
GO term enrichment analysis in the differentially expressed transcripts associated with sexual seed development (lop_E vs. lop_L).
goseq version 1.14.0 (Young et al., 2010) was used to analyze the differentially expressed transcripts for enriched Gene Ontology (GO) terms taking length bias into account. GO terms from the whole transcriptome were used as backgournd.
over representation of GO categories among the DE genes was determined, with 0.05 FDR cutoff (Benjamini and Hochberg, 1995).
GO_ID	GO_term	Category	Uniprot_AC	transcript ID	over_represented_pvalue	number DE	number in background
GO:0000038	very long-chain fatty acid metabolic process	Process	P52410	comp9313_c0_seq1	4.71594e-08	20	148
GO:0000038	very long-chain fatty acid metabolic process	Process	Q9XF43	comp11396_c0_seq1	4.71594e-08	20	148
GO:0000038	very long-chain fatty acid metabolic process	Process	Q9C6L5	comp16413_c0_seq1	4.71594e-08	20	148
GO:0000038	very long-chain fatty acid metabolic process	Process	Q9LMM0	comp11340_c0_seq1	4.71594e-08	20	148
GO:0000038	very long-chain fatty acid metabolic process	Process	Q9LZH5	comp25979_c0_seq2	4.71594e-08	20	148
GO:0000038	very long-chain fatty acid metabolic process	Process	P52410	comp13584_c0_seq1	4.71594e-08	20	148
GO:0000038	very long-chain fatty acid metabolic process	Process	Q9LN49	comp36369_c0_seq1	4.71594e-08	20	148
GO:0000038	very long-chain fatty acid metabolic process	Process	Q9C9P4	comp5196_c0_seq1	4.71594e-08	20	148
GO:0000038	very long-chain fatty acid metabolic process	Process	Q5XEP9	comp13872_c0_seq8	4.71594e-08	20	148
GO:0000038	very long-chain fatty acid metabolic process	Process	Q9FG87	comp15795_c0_seq1	4.71594e-08	20	148
GO:0000038	very long-chain fatty acid metabolic process	Process	Q9XF43	comp9328_c0_seq5	4.71594e-08	20	148
GO:0000038	very long-chain fatty acid metabolic process	Process	Q9C9P4	comp5196_c0_seq2	4.71594e-08	20	148
GO:0000038	very long-chain fatty acid metabolic process	Process	Q9C9P4	comp2634_c0_seq9	4.71594e-08	20	148
GO:0000038	very long-chain fatty acid metabolic process	Process	Q5XEP9	comp15795_c0_seq2	4.71594e-08	20	148
GO:0000038	very long-chain fatty acid metabolic process	Process	Q9XF43	comp9328_c0_seq5	4.71594e-08	20	148
GO:0000038	very long-chain fatty acid metabolic process	Process	Q9LN49	comp36369_c0_seq1	4.71594e-08	20	148
GO:0000038	very long-chain fatty acid metabolic process	Process	Q9C7N4	comp20309_c0_seq1	4.71594e-08	20	148
GO:0000038	very long-chain fatty acid metabolic process	Process	Q9FG87	comp13872_c0_seq4	4.71594e-08	20	148
GO:0000038	very long-chain fatty acid metabolic process	Process	Q9LMM0	comp5254_c0_seq1	4.71594e-08	20	148
GO:0000038	very long-chain fatty acid metabolic process	Process	Q9C6L5	comp16413_c0_seq1	4.71594e-08	20	148
GO:0000038	very long-chain fatty acid metabolic process	Process	Q9XF43	comp11396_c0_seq1	4.71594e-08	20	148
GO:0000038	very long-chain fatty acid metabolic process	Process	Q9FJ41	comp13920_c0_seq5	4.71594e-08	20	148
GO:0000038	very long-chain fatty acid metabolic process	Process	Q9FJ41	comp13920_c0_seq1	4.71594e-08	20	148
GO:0000038	very long-chain fatty acid metabolic process	Process	Q9C9P4	comp5196_c0_seq4	4.71594e-08	20	148
GO:0000041	transition metal ion transport	Process	O23482	comp13893_c0_seq18	9.28357e-13	28	171
GO:0000041	transition metal ion transport	Process	Q42521	comp4990_c0_seq2	9.28357e-13	28	171
GO:0000041	transition metal ion transport	Process	Q9FMY1	comp16564_c0_seq2	9.28357e-13	28	171
GO:0000041	transition metal ion transport	Process	Q9FMY1	comp7234_c0_seq2	9.28357e-13	28	171
GO:0000041	transition metal ion transport	Process	Q9FMY1	comp7234_c0_seq3	9.28357e-13	28	171
GO:0000041	transition metal ion transport	Process	Q84M94	comp7140_c0_seq14	9.28357e-13	28	171
GO:0000041	transition metal ion transport	Process	O23482	comp22783_c0_seq2	9.28357e-13	28	171
GO:0000041	transition metal ion transport	Process	O23482	comp22783_c0_seq1	9.28357e-13	28	171
GO:0000041	transition metal ion transport	Process	O23482	comp22783_c0_seq3	9.28357e-13	28	171
GO:0000041	transition metal ion transport	Process	O80822	comp8930_c0_seq12	9.28357e-13	28	171
GO:0000041	transition metal ion transport	Process	Q8S403	comp22274_c0_seq1	9.28357e-13	28	171
GO:0000041	transition metal ion transport	Process	Q9FMY1	comp7234_c0_seq1	9.28357e-13	28	171
GO:0000041	transition metal ion transport	Process	Q9C9S4	comp13157_c0_seq5	9.28357e-13	28	171
GO:0000041	transition metal ion transport	Process	Q9FMY1	comp7234_c0_seq4	9.28357e-13	28	171
GO:0000041	transition metal ion transport	Process	O23482	comp13893_c0_seq8	9.28357e-13	28	171
GO:0000041	transition metal ion transport	Process	O80822	comp8930_c0_seq6	9.28357e-13	28	171
GO:0000041	transition metal ion transport	Process	Q9LUC6	comp14192_c0_seq8	9.28357e-13	28	171
GO:0000041	transition metal ion transport	Process	O80822	comp8930_c0_seq1	9.28357e-13	28	171
GO:0000041	transition metal ion transport	Process	Q945S5	comp14979_c0_seq1	9.28357e-13	28	171
GO:0000041	transition metal ion transport	Process	Q8S403	comp22274_c0_seq2	9.28357e-13	28	171
GO:0000041	transition metal ion transport	Process	O23482	comp13893_c0_seq5	9.28357e-13	28	171
GO:0000041	transition metal ion transport	Process	Q38998	comp23897_c0_seq3	9.28357e-13	28	171
GO:0000041	transition metal ion transport	Process	Q9FMY1	comp16564_c0_seq1	9.28357e-13	28	171
GO:0000041	transition metal ion transport	Process	Q9M0X5	comp45981_c0_seq1	9.28357e-13	28	171
GO:0000041	transition metal ion transport	Process	Q9FMY1	comp3507_c0_seq1	9.28357e-13	28	171
GO:0000041	transition metal ion transport	Process	O23482	comp13893_c0_seq23	9.28357e-13	28	171
GO:0000041	transition metal ion transport	Process	Q9FMY1	comp28279_c0_seq1	9.28357e-13	28	171
GO:0000041	transition metal ion transport	Process	Q9FMY1	comp3507_c0_seq4	9.28357e-13	28	171
GO:0000070	mitotic sister chromatid segregation	Process	F4JGP4	comp18681_c0_seq1	0.000803477	7	49
GO:0000070	mitotic sister chromatid segregation	Process	Q07970	comp26223_c0_seq2	0.000803477	7	49
GO:0000070	mitotic sister chromatid segregation	Process	F4JGP4	comp11772_c0_seq15	0.000803477	7	49
GO:0000070	mitotic sister chromatid segregation	Process	P46875	comp26223_c0_seq8	0.000803477	7	49
GO:0000070	mitotic sister chromatid segregation	Process	P46875	comp26223_c0_seq6	0.000803477	7	49
GO:0000070	mitotic sister chromatid segregation	Process	P46864	comp26223_c0_seq7	0.000803477	7	49
GO:0000070	mitotic sister chromatid segregation	Process	F4JGP4	comp18681_c0_seq2	0.000803477	7	49
GO:0000082	G1/S transition of mitotic cell cycle	Process	O00311	comp5400_c0_seq2	0.000971836	4	15
GO:0000082	G1/S transition of mitotic cell cycle	Process	P33991	comp7800_c0_seq8	0.000971836	4	15
GO:0000082	G1/S transition of mitotic cell cycle	Process	P49642	comp16824_c0_seq1	0.000971836	4	15
GO:0000082	G1/S transition of mitotic cell cycle	Process	P49736	comp5410_c0_seq4	0.000971836	4	15
GO:0000139	Golgi membrane	Component	Q9ZUV3	comp6564_c0_seq5	4.64417e-09	76	1191
GO:0000139	Golgi membrane	Component	Q9FH36	comp20355_c0_seq1	4.64417e-09	76	1191
GO:0000139	Golgi membrane	Component	Q9FYH7	comp9184_c0_seq4	4.64417e-09	76	1191
GO:0000139	Golgi membrane	Component	Q8LED3	comp22719_c0_seq3	4.64417e-09	76	1191
GO:0000139	Golgi membrane	Component	Q9SNE5	comp21621_c0_seq1	4.64417e-09	76	1191
GO:0000139	Golgi membrane	Component	O81007	comp21668_c0_seq2	4.64417e-09	76	1191
GO:0000139	Golgi membrane	Component	B6ETT4	comp3312_c0_seq6	4.64417e-09	76	1191
GO:0000139	Golgi membrane	Component	Q8LED3	comp22719_c0_seq1	4.64417e-09	76	1191
GO:0000139	Golgi membrane	Component	O80919	comp23397_c0_seq1	4.64417e-09	76	1191
GO:0000139	Golgi membrane	Component	B9DFI7	comp57764_c0_seq1	4.64417e-09	76	1191
GO:0000139	Golgi membrane	Component	Q9LSB1	comp12592_c0_seq2	4.64417e-09	76	1191
GO:0000139	Golgi membrane	Component	Q9LY46	comp7111_c0_seq5	4.64417e-09	76	1191
GO:0000139	Golgi membrane	Component	Q9ZUV3	comp6564_c0_seq4	4.64417e-09	76	1191
GO:0000139	Golgi membrane	Component	Q9FH92	comp12609_c0_seq4	4.64417e-09	76	1191
GO:0000139	Golgi membrane	Component	Q9S7G2	comp16130_c0_seq2	4.64417e-09	76	1191
GO:0000139	Golgi membrane	Component	Q8W486	comp24138_c0_seq1	4.64417e-09	76	1191
GO:0000139	Golgi membrane	Component	Q9LFP3	comp15300_c0_seq1	4.64417e-09	76	1191
GO:0000139	Golgi membrane	Component	Q6NMK1	comp9568_c0_seq8	4.64417e-09	76	1191
GO:0000139	Golgi membrane	Component	Q8GWW4	comp18529_c0_seq4	4.64417e-09	76	1191
GO:0000139	Golgi membrane	Component	Q9SRW9	comp15483_c0_seq5	4.64417e-09	76	1191
GO:0000139	Golgi membrane	Component	Q9SI13	comp23058_c0_seq3	4.64417e-09	76	1191
GO:0000139	Golgi membrane	Component	Q9SNE5	comp12609_c0_seq6	4.64417e-09	76	1191
GO:0000139	Golgi membrane	Component	Q9ZQC6	comp13440_c0_seq3	4.64417e-09	76	1191
GO:0000139	Golgi membrane	Component	Q9FH36	comp20355_c0_seq5	4.64417e-09	76	1191
GO:0000139	Golgi membrane	Component	Q6NMK1	comp9568_c0_seq3	4.64417e-09	76	1191
GO:0000139	Golgi membrane	Component	Q8GWW4	comp18529_c0_seq1	4.64417e-09	76	1191
GO:0000139	Golgi membrane	Component	Q9LY46	comp7111_c0_seq6	4.64417e-09	76	1191
GO:0000139	Golgi membrane	Component	Q8GWW4	comp18529_c0_seq6	4.64417e-09	76	1191
GO:0000139	Golgi membrane	Component	Q9LSB1	comp12592_c0_seq10	4.64417e-09	76	1191
GO:0000139	Golgi membrane	Component	Q9S7G2	comp16130_c0_seq4	4.64417e-09	76	1191
GO:0000139	Golgi membrane	Component	Q9ZUV3	comp17551_c0_seq4	4.64417e-09	76	1191
GO:0000139	Golgi membrane	Component	Q8GWW4	comp18529_c0_seq3	4.64417e-09	76	1191
GO:0000139	Golgi membrane	Component	Q9SZG1	comp30539_c0_seq1	4.64417e-09	76	1191
GO:0000139	Golgi membrane	Component	B6ETT4	comp19605_c0_seq2	4.64417e-09	76	1191
GO:0000139	Golgi membrane	Component	Q9LSB1	comp12592_c0_seq9	4.64417e-09	76	1191
GO:0000139	Golgi membrane	Component	Q8VYR4	comp34073_c0_seq1	4.64417e-09	76	1191
GO:0000139	Golgi membrane	Component	Q8RXL8	comp7526_c0_seq1	4.64417e-09	76	1191
GO:0000139	Golgi membrane	Component	Q9SRW9	comp15483_c0_seq3	4.64417e-09	76	1191
GO:0000139	Golgi membrane	Component	Q9HCG7	comp5194_c0_seq4	4.64417e-09	76	1191
GO:0000139	Golgi membrane	Component	Q9FH92	comp12609_c0_seq7	4.64417e-09	76	1191
GO:0000139	Golgi membrane	Component	Q8W4A7	comp12592_c0_seq11	4.64417e-09	76	1191
GO:0000139	Golgi membrane	Component	Q9FYH7	comp9184_c0_seq3	4.64417e-09	76	1191
GO:0000139	Golgi membrane	Component	B6ETT4	comp3312_c0_seq1	4.64417e-09	76	1191
GO:0000139	Golgi membrane	Component	Q8GWW4	comp18529_c0_seq5	4.64417e-09	76	1191
GO:0000139	Golgi membrane	Component	O80919	comp19502_c0_seq1	4.64417e-09	76	1191
GO:0000139	Golgi membrane	Component	F4HZC3	comp28545_c0_seq1	4.64417e-09	76	1191
GO:0000139	Golgi membrane	Component	B6ETT4	comp3312_c0_seq10	4.64417e-09	76	1191
GO:0000139	Golgi membrane	Component	Q9FH92	comp12609_c0_seq5	4.64417e-09	76	1191
GO:0000139	Golgi membrane	Component	Q9FFN2	comp5653_c0_seq2	4.64417e-09	76	1191
GO:0000139	Golgi membrane	Component	Q6NMM8	comp17551_c0_seq1	4.64417e-09	76	1191
GO:0000139	Golgi membrane	Component	O04536	comp27300_c0_seq1	4.64417e-09	76	1191
GO:0000139	Golgi membrane	Component	Q9LSB1	comp12592_c0_seq5	4.64417e-09	76	1191
GO:0000139	Golgi membrane	Component	F4JVA6	comp23058_c0_seq1	4.64417e-09	76	1191
GO:0000139	Golgi membrane	Component	Q8LED3	comp22719_c0_seq4	4.64417e-09	76	1191
GO:0000139	Golgi membrane	Component	Q9SRW9	comp5405_c0_seq1	4.64417e-09	76	1191
GO:0000139	Golgi membrane	Component	Q9FFN2	comp19098_c0_seq3	4.64417e-09	76	1191
GO:0000139	Golgi membrane	Component	Q9SZG1	comp21668_c0_seq1	4.64417e-09	76	1191
GO:0000139	Golgi membrane	Component	Q9LY46	comp7111_c0_seq2	4.64417e-09	76	1191
GO:0000139	Golgi membrane	Component	Q6NMK1	comp9568_c0_seq9	4.64417e-09	76	1191
GO:0000139	Golgi membrane	Component	Q6NMM8	comp6564_c0_seq1	4.64417e-09	76	1191
GO:0000139	Golgi membrane	Component	Q3EAR7	comp18918_c0_seq1	4.64417e-09	76	1191
GO:0000139	Golgi membrane	Component	Q9LY46	comp7111_c0_seq1	4.64417e-09	76	1191
GO:0000139	Golgi membrane	Component	Q9SRW9	comp15483_c0_seq8	4.64417e-09	76	1191
GO:0000139	Golgi membrane	Component	Q9SNE5	comp12609_c0_seq8	4.64417e-09	76	1191
GO:0000139	Golgi membrane	Component	Q9LQ32	comp8147_c0_seq2	4.64417e-09	76	1191
GO:0000139	Golgi membrane	Component	Q6NMK1	comp9568_c0_seq6	4.64417e-09	76	1191
GO:0000139	Golgi membrane	Component	Q9FNI7	comp1728_c0_seq3	4.64417e-09	76	1191
GO:0000139	Golgi membrane	Component	Q9FYH7	comp9184_c0_seq1	4.64417e-09	76	1191
GO:0000139	Golgi membrane	Component	Q9LSB1	comp12592_c0_seq8	4.64417e-09	76	1191
GO:0000139	Golgi membrane	Component	Q8GWW4	comp18529_c0_seq2	4.64417e-09	76	1191
GO:0000139	Golgi membrane	Component	Q9LY46	comp7111_c0_seq3	4.64417e-09	76	1191
GO:0000139	Golgi membrane	Component	Q9LQ32	comp8147_c0_seq1	4.64417e-09	76	1191
GO:0000139	Golgi membrane	Component	Q93ZE9	comp23058_c0_seq4	4.64417e-09	76	1191
GO:0000139	Golgi membrane	Component	Q9LSB1	comp12592_c0_seq7	4.64417e-09	76	1191
GO:0000139	Golgi membrane	Component	Q9ZQC6	comp13440_c0_seq1	4.64417e-09	76	1191
GO:0000139	Golgi membrane	Component	Q9LFP3	comp15300_c0_seq3	4.64417e-09	76	1191
GO:0000226	microtubule cytoskeleton organization	Process	Q9FHM4	comp2756_c0_seq9	5.57557e-08	43	550
GO:0000226	microtubule cytoskeleton organization	Process	Q9SK27	comp74900_c0_seq1	5.57557e-08	43	550
GO:0000226	microtubule cytoskeleton organization	Process	Q9FHM4	comp24118_c0_seq1	5.57557e-08	43	550
GO:0000226	microtubule cytoskeleton organization	Process	Q9CAN3	comp17813_c0_seq8	5.57557e-08	43	550
GO:0000226	microtubule cytoskeleton organization	Process	Q9FHM4	comp12963_c0_seq3	5.57557e-08	43	550
GO:0000226	microtubule cytoskeleton organization	Process	P50699	comp37252_c0_seq1	5.57557e-08	43	550
GO:0000226	microtubule cytoskeleton organization	Process	Q9CAN3	comp17813_c0_seq9	5.57557e-08	43	550
GO:0000226	microtubule cytoskeleton organization	Process	P82266	comp13095_c0_seq9	5.57557e-08	43	550
GO:0000226	microtubule cytoskeleton organization	Process	Q9SRW9	comp15483_c0_seq3	5.57557e-08	43	550
GO:0000226	microtubule cytoskeleton organization	Process	Q9FHM4	comp2756_c0_seq11	5.57557e-08	43	550
GO:0000226	microtubule cytoskeleton organization	Process	Q9SK27	comp1053_c0_seq1	5.57557e-08	43	550
GO:0000226	microtubule cytoskeleton organization	Process	Q8L7T3	comp3748_c0_seq2	5.57557e-08	43	550
GO:0000226	microtubule cytoskeleton organization	Process	P30182	comp7150_c0_seq1	5.57557e-08	43	550
GO:0000226	microtubule cytoskeleton organization	Process	F4JGP4	comp18681_c0_seq2	5.57557e-08	43	550
GO:0000226	microtubule cytoskeleton organization	Process	F4JGP4	comp18681_c0_seq1	5.57557e-08	43	550
GO:0000226	microtubule cytoskeleton organization	Process	Q42374	comp6790_c0_seq1	5.57557e-08	43	550
GO:0000226	microtubule cytoskeleton organization	Process	Q9FHM4	comp24118_c0_seq1	5.57557e-08	43	550
GO:0000226	microtubule cytoskeleton organization	Process	Q9SUP7	comp6126_c0_seq4	5.57557e-08	43	550
GO:0000226	microtubule cytoskeleton organization	Process	P30182	comp10638_c0_seq1	5.57557e-08	43	550
GO:0000226	microtubule cytoskeleton organization	Process	Q9FHM4	comp12963_c0_seq4	5.57557e-08	43	550
GO:0000226	microtubule cytoskeleton organization	Process	Q9C7G0	comp29783_c0_seq2	5.57557e-08	43	550
GO:0000226	microtubule cytoskeleton organization	Process	P46864	comp26223_c0_seq7	5.57557e-08	43	550
GO:0000226	microtubule cytoskeleton organization	Process	P82266	comp13095_c0_seq7	5.57557e-08	43	550
GO:0000226	microtubule cytoskeleton organization	Process	P46875	comp26223_c0_seq8	5.57557e-08	43	550
GO:0000226	microtubule cytoskeleton organization	Process	Q9FHM4	comp12963_c0_seq4	5.57557e-08	43	550
GO:0000226	microtubule cytoskeleton organization	Process	P46875	comp26223_c0_seq6	5.57557e-08	43	550
GO:0000226	microtubule cytoskeleton organization	Process	Q9C7G0	comp29783_c0_seq1	5.57557e-08	43	550
GO:0000226	microtubule cytoskeleton organization	Process	Q9FHM4	comp12963_c0_seq2	5.57557e-08	43	550
GO:0000226	microtubule cytoskeleton organization	Process	Q9SRW9	comp15483_c0_seq5	5.57557e-08	43	550
GO:0000226	microtubule cytoskeleton organization	Process	P50699	comp3048_c1_seq7	5.57557e-08	43	550
GO:0000226	microtubule cytoskeleton organization	Process	Q42374	comp6790_c0_seq6	5.57557e-08	43	550
GO:0000226	microtubule cytoskeleton organization	Process	Q9FHM4	comp2756_c0_seq11	5.57557e-08	43	550
GO:0000226	microtubule cytoskeleton organization	Process	F4JGP4	comp18681_c0_seq1	5.57557e-08	43	550
GO:0000226	microtubule cytoskeleton organization	Process	Q9LUI3	comp17671_c0_seq1	5.57557e-08	43	550
GO:0000226	microtubule cytoskeleton organization	Process	Q9SRW9	comp15483_c0_seq8	5.57557e-08	43	550
GO:0000226	microtubule cytoskeleton organization	Process	Q9LUI3	comp23588_c0_seq1	5.57557e-08	43	550
GO:0000226	microtubule cytoskeleton organization	Process	F4JGP4	comp11772_c0_seq15	5.57557e-08	43	550
GO:0000226	microtubule cytoskeleton organization	Process	Q9FHM4	comp22654_c0_seq1	5.57557e-08	43	550
GO:0000226	microtubule cytoskeleton organization	Process	Q9T041	comp6909_c0_seq8	5.57557e-08	43	550
GO:0000226	microtubule cytoskeleton organization	Process	Q9FHM4	comp22654_c0_seq1	5.57557e-08	43	550
GO:0000226	microtubule cytoskeleton organization	Process	Q9FHM4	comp2756_c0_seq9	5.57557e-08	43	550
GO:0000226	microtubule cytoskeleton organization	Process	Q9CAN3	comp17813_c0_seq5	5.57557e-08	43	550
GO:0000226	microtubule cytoskeleton organization	Process	Q9FHM4	comp12963_c0_seq2	5.57557e-08	43	550
GO:0000226	microtubule cytoskeleton organization	Process	O22806	comp18289_c0_seq4	5.57557e-08	43	550
GO:0000226	microtubule cytoskeleton organization	Process	Q9FHM4	comp12963_c0_seq3	5.57557e-08	43	550
GO:0000226	microtubule cytoskeleton organization	Process	Q9SRW9	comp5405_c0_seq1	5.57557e-08	43	550
GO:0000226	microtubule cytoskeleton organization	Process	Q07970	comp26223_c0_seq2	5.57557e-08	43	550
GO:0000226	microtubule cytoskeleton organization	Process	Q9SUP7	comp6126_c0_seq5	5.57557e-08	43	550
GO:0000226	microtubule cytoskeleton organization	Process	F4JGP4	comp18681_c0_seq2	5.57557e-08	43	550
GO:0000226	microtubule cytoskeleton organization	Process	Q9C7G0	comp29783_c0_seq2	5.57557e-08	43	550
GO:0000226	microtubule cytoskeleton organization	Process	F4JGP4	comp11772_c0_seq15	5.57557e-08	43	550
GO:0000226	microtubule cytoskeleton organization	Process	Q9C7G0	comp29783_c0_seq1	5.57557e-08	43	550
GO:0000226	microtubule cytoskeleton organization	Process	O22806	comp18289_c0_seq1	5.57557e-08	43	550
GO:0000226	microtubule cytoskeleton organization	Process	Q9T041	comp6163_c0_seq1	5.57557e-08	43	550
GO:0000226	microtubule cytoskeleton organization	Process	P50699	comp3048_c1_seq3	5.57557e-08	43	550
GO:0000271	polysaccharide biosynthetic process	Process	O23482	comp13893_c0_seq23	0.00018968	28	421
GO:0000271	polysaccharide biosynthetic process	Process	Q9SRW9	comp15483_c0_seq3	0.00018968	28	421
GO:0000271	polysaccharide biosynthetic process	Process	Q9XF43	comp11396_c0_seq1	0.00018968	28	421
GO:0000271	polysaccharide biosynthetic process	Process	O23482	comp22783_c0_seq2	0.00018968	28	421
GO:0000271	polysaccharide biosynthetic process	Process	Q9S7X6	comp54900_c0_seq1	0.00018968	28	421
GO:0000271	polysaccharide biosynthetic process	Process	O23482	comp13893_c0_seq5	0.00018968	28	421
GO:0000271	polysaccharide biosynthetic process	Process	Q9SGY2	comp1404_c1_seq21	0.00018968	28	421
GO:0000271	polysaccharide biosynthetic process	Process	Q9SRW9	comp15483_c0_seq5	0.00018968	28	421
GO:0000271	polysaccharide biosynthetic process	Process	O23482	comp13893_c0_seq18	0.00018968	28	421
GO:0000271	polysaccharide biosynthetic process	Process	Q8L856	comp10511_c0_seq2	0.00018968	28	421
GO:0000271	polysaccharide biosynthetic process	Process	Q8VYR4	comp34073_c0_seq1	0.00018968	28	421
GO:0000271	polysaccharide biosynthetic process	Process	Q9LMM0	comp11340_c0_seq1	0.00018968	28	421
GO:0000271	polysaccharide biosynthetic process	Process	Q96247	comp2088_c0_seq5	0.00018968	28	421
GO:0000271	polysaccharide biosynthetic process	Process	O23482	comp13893_c0_seq8	0.00018968	28	421
GO:0000271	polysaccharide biosynthetic process	Process	O23482	comp22783_c0_seq1	0.00018968	28	421
GO:0000271	polysaccharide biosynthetic process	Process	Q9XF43	comp9328_c0_seq5	0.00018968	28	421
GO:0000271	polysaccharide biosynthetic process	Process	Q9LF24	comp2530_c0_seq16	0.00018968	28	421
GO:0000271	polysaccharide biosynthetic process	Process	Q9FMF5	comp13503_c0_seq5	0.00018968	28	421
GO:0000271	polysaccharide biosynthetic process	Process	Q9SU40	comp16484_c0_seq2	0.00018968	28	421
GO:0000271	polysaccharide biosynthetic process	Process	Q9FMF5	comp13503_c0_seq8	0.00018968	28	421
GO:0000271	polysaccharide biosynthetic process	Process	Q9FMF5	comp13503_c0_seq6	0.00018968	28	421
GO:0000271	polysaccharide biosynthetic process	Process	O23482	comp22783_c0_seq3	0.00018968	28	421
GO:0000271	polysaccharide biosynthetic process	Process	Q9SRW9	comp5405_c0_seq1	0.00018968	28	421
GO:0000271	polysaccharide biosynthetic process	Process	Q9LMM0	comp5254_c0_seq1	0.00018968	28	421
GO:0000271	polysaccharide biosynthetic process	Process	Q9FMF5	comp13503_c0_seq10	0.00018968	28	421
GO:0000271	polysaccharide biosynthetic process	Process	Q9SRW9	comp15483_c0_seq8	0.00018968	28	421
GO:0000271	polysaccharide biosynthetic process	Process	Q9SU40	comp32856_c0_seq1	0.00018968	28	421
GO:0000271	polysaccharide biosynthetic process	Process	Q9LF24	comp2530_c0_seq14	0.00018968	28	421
GO:0000278	mitotic cell cycle	Process	Q9SD82	comp7500_c0_seq1	1.23938e-06	41	572
GO:0000278	mitotic cell cycle	Process	P49642	comp16824_c0_seq1	1.23938e-06	41	572
GO:0000278	mitotic cell cycle	Process	Q9FHM4	comp2756_c0_seq9	1.23938e-06	41	572
GO:0000278	mitotic cell cycle	Process	Q9ZQ19	comp6063_c0_seq2	1.23938e-06	41	572
GO:0000278	mitotic cell cycle	Process	Q8VYZ0	comp8084_c0_seq8	1.23938e-06	41	572
GO:0000278	mitotic cell cycle	Process	Q9FGQ6	comp7719_c0_seq3	1.23938e-06	41	572
GO:0000278	mitotic cell cycle	Process	Q9FHM4	comp2756_c0_seq11	1.23938e-06	41	572
GO:0000278	mitotic cell cycle	Process	Q5IBC5	comp37705_c0_seq1	1.23938e-06	41	572
GO:0000278	mitotic cell cycle	Process	Q9T041	comp6909_c0_seq8	1.23938e-06	41	572
GO:0000278	mitotic cell cycle	Process	Q9SD82	comp7500_c0_seq4	1.23938e-06	41	572
GO:0000278	mitotic cell cycle	Process	Q501D5	comp15297_c0_seq4	1.23938e-06	41	572
GO:0000278	mitotic cell cycle	Process	Q9M077	comp6599_c0_seq1	1.23938e-06	41	572
GO:0000278	mitotic cell cycle	Process	Q15021	comp14585_c0_seq3	1.23938e-06	41	572
GO:0000278	mitotic cell cycle	Process	O00311	comp5400_c0_seq2	1.23938e-06	41	572
GO:0000278	mitotic cell cycle	Process	Q9FHM4	comp12963_c0_seq3	1.23938e-06	41	572
GO:0000278	mitotic cell cycle	Process	Q9FHM4	comp24118_c0_seq1	1.23938e-06	41	572
GO:0000278	mitotic cell cycle	Process	F4JGP4	comp18681_c0_seq2	1.23938e-06	41	572
GO:0000278	mitotic cell cycle	Process	Q9FHM4	comp12963_c0_seq4	1.23938e-06	41	572
GO:0000278	mitotic cell cycle	Process	Q8VYZ0	comp8084_c0_seq5	1.23938e-06	41	572
GO:0000278	mitotic cell cycle	Process	P33991	comp7800_c0_seq8	1.23938e-06	41	572
GO:0000278	mitotic cell cycle	Process	Q9SD82	comp7500_c0_seq5	1.23938e-06	41	572
GO:0000278	mitotic cell cycle	Process	Q8L4H0	comp30700_c0_seq1	1.23938e-06	41	572
GO:0000278	mitotic cell cycle	Process	Q9M077	comp2922_c0_seq15	1.23938e-06	41	572
GO:0000278	mitotic cell cycle	Process	Q9FGQ6	comp7719_c0_seq4	1.23938e-06	41	572
GO:0000278	mitotic cell cycle	Process	Q9T041	comp6163_c0_seq1	1.23938e-06	41	572
GO:0000278	mitotic cell cycle	Process	Q8GYD2	comp9206_c0_seq7	1.23938e-06	41	572
GO:0000278	mitotic cell cycle	Process	Q8VYZ0	comp24461_c0_seq1	1.23938e-06	41	572
GO:0000278	mitotic cell cycle	Process	Q14691	comp19349_c0_seq1	1.23938e-06	41	572
GO:0000278	mitotic cell cycle	Process	P42695	comp28284_c0_seq1	1.23938e-06	41	572
GO:0000278	mitotic cell cycle	Process	Q8VYZ0	comp44868_c0_seq1	1.23938e-06	41	572
GO:0000278	mitotic cell cycle	Process	Q9FHM4	comp22654_c0_seq1	1.23938e-06	41	572
GO:0000278	mitotic cell cycle	Process	Q8LKS5	comp12970_c0_seq1	1.23938e-06	41	572
GO:0000278	mitotic cell cycle	Process	Q9SD82	comp7500_c0_seq6	1.23938e-06	41	572
GO:0000278	mitotic cell cycle	Process	Q9FHM4	comp12963_c0_seq2	1.23938e-06	41	572
GO:0000278	mitotic cell cycle	Process	Q8VYZ0	comp8084_c0_seq6	1.23938e-06	41	572
GO:0000278	mitotic cell cycle	Process	F4JGP4	comp18681_c0_seq1	1.23938e-06	41	572
GO:0000278	mitotic cell cycle	Process	Q9FGQ6	comp7719_c0_seq1	1.23938e-06	41	572
GO:0000278	mitotic cell cycle	Process	Q9M077	comp2922_c0_seq12	1.23938e-06	41	572
GO:0000278	mitotic cell cycle	Process	F4JGP4	comp11772_c0_seq15	1.23938e-06	41	572
GO:0000278	mitotic cell cycle	Process	P49736	comp5410_c0_seq4	1.23938e-06	41	572
GO:0000278	mitotic cell cycle	Process	Q9SD82	comp7500_c0_seq2	1.23938e-06	41	572
GO:0000280	nuclear division	Process	Q9FHM4	comp24118_c0_seq1	1.96417e-11	26	168
GO:0000280	nuclear division	Process	Q9FHM4	comp2756_c0_seq11	1.96417e-11	26	168
GO:0000280	nuclear division	Process	Q9LE82	comp12199_c0_seq1	1.96417e-11	26	168
GO:0000280	nuclear division	Process	Q9FHM4	comp12963_c0_seq4	1.96417e-11	26	168
GO:0000280	nuclear division	Process	F4JGP4	comp11772_c0_seq15	1.96417e-11	26	168
GO:0000280	nuclear division	Process	Q9FHM4	comp24118_c0_seq1	1.96417e-11	26	168
GO:0000280	nuclear division	Process	Q8LG64	comp4339_c0_seq9	1.96417e-11	26	168
GO:0000280	nuclear division	Process	Q8L4H0	comp30700_c0_seq1	1.96417e-11	26	168
GO:0000280	nuclear division	Process	Q9FNE9	comp6089_c0_seq2	1.96417e-11	26	168
GO:0000280	nuclear division	Process	Q9FQ19	comp5712_c0_seq1	1.96417e-11	26	168
GO:0000280	nuclear division	Process	Q9FHM4	comp12963_c0_seq3	1.96417e-11	26	168
GO:0000280	nuclear division	Process	Q9FHM4	comp2756_c0_seq9	1.96417e-11	26	168
GO:0000280	nuclear division	Process	Q5IBC5	comp37705_c0_seq1	1.96417e-11	26	168
GO:0000280	nuclear division	Process	Q8VYZ0	comp8084_c0_seq5	1.96417e-11	26	168
GO:0000280	nuclear division	Process	Q38879	comp9548_c0_seq1	1.96417e-11	26	168
GO:0000280	nuclear division	Process	Q9FQ19	comp27863_c0_seq2	1.96417e-11	26	168
GO:0000280	nuclear division	Process	F4JGP4	comp18681_c0_seq1	1.96417e-11	26	168
GO:0000280	nuclear division	Process	Q9FHM4	comp12963_c0_seq2	1.96417e-11	26	168
GO:0000280	nuclear division	Process	Q9FHM4	comp2756_c0_seq11	1.96417e-11	26	168
GO:0000280	nuclear division	Process	Q27IK7	comp29998_c0_seq1	1.96417e-11	26	168
GO:0000280	nuclear division	Process	Q8VYZ0	comp8084_c0_seq8	1.96417e-11	26	168
GO:0000280	nuclear division	Process	F4JGP4	comp18681_c0_seq2	1.96417e-11	26	168
GO:0000280	nuclear division	Process	Q8VYZ0	comp8084_c0_seq6	1.96417e-11	26	168
GO:0000280	nuclear division	Process	Q9FHM4	comp12963_c0_seq3	1.96417e-11	26	168
GO:0000280	nuclear division	Process	Q9FNE9	comp21925_c0_seq1	1.96417e-11	26	168
GO:0000280	nuclear division	Process	Q9FHM4	comp22654_c0_seq1	1.96417e-11	26	168
GO:0000280	nuclear division	Process	Q8VYZ0	comp24461_c0_seq1	1.96417e-11	26	168
GO:0000280	nuclear division	Process	Q9FHM4	comp12963_c0_seq4	1.96417e-11	26	168
GO:0000280	nuclear division	Process	Q8VYZ0	comp44868_c0_seq1	1.96417e-11	26	168
GO:0000280	nuclear division	Process	Q9FHM4	comp12963_c0_seq2	1.96417e-11	26	168
GO:0000280	nuclear division	Process	Q38879	comp9548_c0_seq2	1.96417e-11	26	168
GO:0000280	nuclear division	Process	Q9FHM4	comp2756_c0_seq9	1.96417e-11	26	168
GO:0000280	nuclear division	Process	Q9FHM4	comp22654_c0_seq1	1.96417e-11	26	168
GO:0000724	double-strand break repair via homologous recombination	Process	Q9SRW9	comp15483_c0_seq8	6.7519e-07	29	326
GO:0000724	double-strand break repair via homologous recombination	Process	Q8VYZ0	comp8084_c0_seq8	6.7519e-07	29	326
GO:0000724	double-strand break repair via homologous recombination	Process	Q8VYZ0	comp8084_c0_seq5	6.7519e-07	29	326
GO:0000724	double-strand break repair via homologous recombination	Process	Q8RXD4	comp5116_c0_seq10	6.7519e-07	29	326
GO:0000724	double-strand break repair via homologous recombination	Process	Q8GYD2	comp9206_c0_seq7	6.7519e-07	29	326
GO:0000724	double-strand break repair via homologous recombination	Process	Q8RXD4	comp5116_c0_seq5	6.7519e-07	29	326
GO:0000724	double-strand break repair via homologous recombination	Process	Q8VYZ0	comp24461_c0_seq1	6.7519e-07	29	326
GO:0000724	double-strand break repair via homologous recombination	Process	Q9SD82	comp7500_c0_seq2	6.7519e-07	29	326
GO:0000724	double-strand break repair via homologous recombination	Process	Q9LMT8	comp41336_c0_seq1	6.7519e-07	29	326
GO:0000724	double-strand break repair via homologous recombination	Process	Q9FMH5	comp19230_c0_seq1	6.7519e-07	29	326
GO:0000724	double-strand break repair via homologous recombination	Process	Q9ZQ19	comp6063_c0_seq2	6.7519e-07	29	326
GO:0000724	double-strand break repair via homologous recombination	Process	Q9SD82	comp7500_c0_seq1	6.7519e-07	29	326
GO:0000724	double-strand break repair via homologous recombination	Process	Q8VYZ0	comp44868_c0_seq1	6.7519e-07	29	326
GO:0000724	double-strand break repair via homologous recombination	Process	Q8RXD4	comp5116_c0_seq12	6.7519e-07	29	326
GO:0000724	double-strand break repair via homologous recombination	Process	Q9SRW9	comp5405_c0_seq1	6.7519e-07	29	326
GO:0000724	double-strand break repair via homologous recombination	Process	Q9SD82	comp7500_c0_seq6	6.7519e-07	29	326
GO:0000724	double-strand break repair via homologous recombination	Process	Q9SD82	comp7500_c0_seq4	6.7519e-07	29	326
GO:0000724	double-strand break repair via homologous recombination	Process	P49731	comp4705_c0_seq1	6.7519e-07	29	326
GO:0000724	double-strand break repair via homologous recombination	Process	Q8RXD4	comp5116_c0_seq1	6.7519e-07	29	326
GO:0000724	double-strand break repair via homologous recombination	Process	P49731	comp4705_c0_seq1	6.7519e-07	29	326
GO:0000724	double-strand break repair via homologous recombination	Process	Q8L4H0	comp30700_c0_seq1	6.7519e-07	29	326
GO:0000724	double-strand break repair via homologous recombination	Process	Q9FMH5	comp34735_c0_seq1	6.7519e-07	29	326
GO:0000724	double-strand break repair via homologous recombination	Process	Q9SD82	comp7500_c0_seq5	6.7519e-07	29	326
GO:0000724	double-strand break repair via homologous recombination	Process	Q8RXD4	comp5116_c0_seq9	6.7519e-07	29	326
GO:0000724	double-strand break repair via homologous recombination	Process	Q8RXD4	comp5116_c0_seq11	6.7519e-07	29	326
GO:0000724	double-strand break repair via homologous recombination	Process	Q8RXD4	comp5116_c0_seq4	6.7519e-07	29	326
GO:0000724	double-strand break repair via homologous recombination	Process	Q9SRW9	comp15483_c0_seq5	6.7519e-07	29	326
GO:0000724	double-strand break repair via homologous recombination	Process	Q501D5	comp15297_c0_seq4	6.7519e-07	29	326
GO:0000724	double-strand break repair via homologous recombination	Process	Q9SRW9	comp15483_c0_seq3	6.7519e-07	29	326
GO:0000724	double-strand break repair via homologous recombination	Process	Q8VYZ0	comp8084_c0_seq6	6.7519e-07	29	326
GO:0000786	nucleosome	Component	Q9XFH4	comp8822_c0_seq1	4.73341e-11	13	37
GO:0000786	nucleosome	Component	Q9XFH4	comp8822_c0_seq10	4.73341e-11	13	37
GO:0000786	nucleosome	Component	Q9S9K7	comp773_c0_seq2	4.73341e-11	13	37
GO:0000786	nucleosome	Component	Q9XFH4	comp8822_c0_seq7	4.73341e-11	13	37
GO:0000786	nucleosome	Component	P26569	comp2385_c0_seq1	4.73341e-11	13	37
GO:0000786	nucleosome	Component	Q9XFH4	comp8822_c0_seq4	4.73341e-11	13	37
GO:0000786	nucleosome	Component	P26569	comp2385_c0_seq1	4.73341e-11	13	37
GO:0000786	nucleosome	Component	O04848	comp1306_c0_seq1	4.73341e-11	13	37
GO:0000786	nucleosome	Component	Q9XFH4	comp8822_c0_seq5	4.73341e-11	13	37
GO:0000786	nucleosome	Component	A8MRL0	comp620_c0_seq2	4.73341e-11	13	37
GO:0000786	nucleosome	Component	Q8RVQ9	comp15359_c0_seq1	4.73341e-11	13	37
GO:0000786	nucleosome	Component	Q9XFH4	comp8822_c0_seq2	4.73341e-11	13	37
GO:0000786	nucleosome	Component	Q9XFH4	comp8822_c0_seq8	4.73341e-11	13	37
GO:0000786	nucleosome	Component	Q9XFH4	comp8822_c0_seq3	4.73341e-11	13	37
GO:0000788	nuclear nucleosome	Component	Q9LFF6	comp1684_c0_seq1	4.76846e-06	4	5
GO:0000788	nuclear nucleosome	Component	Q9SI96	comp5683_c0_seq1	4.76846e-06	4	5
GO:0000788	nuclear nucleosome	Component	O23629	comp1451_c0_seq1	4.76846e-06	4	5
GO:0000788	nuclear nucleosome	Component	Q9SI96	comp5683_c0_seq2	4.76846e-06	4	5
GO:0000796	condensin complex	Component	Q15021	comp14585_c0_seq3	6.64501e-06	7	24
GO:0000796	condensin complex	Component	Q9SN90	comp9152_c0_seq5	6.64501e-06	7	24
GO:0000796	condensin complex	Component	Q8K2Z4	comp14585_c0_seq6	6.64501e-06	7	24
GO:0000796	condensin complex	Component	Q9C5Y4	comp9152_c0_seq7	6.64501e-06	7	24
GO:0000796	condensin complex	Component	Q9SN90	comp9152_c0_seq1	6.64501e-06	7	24
GO:0000796	condensin complex	Component	Q9SN90	comp9152_c0_seq6	6.64501e-06	7	24
GO:0000796	condensin complex	Component	Q9C5Y4	comp9152_c0_seq15	6.64501e-06	7	24
GO:0000911	cytokinesis by cell plate formation	Process	O22806	comp18289_c0_seq4	2.72445e-11	61	757
GO:0000911	cytokinesis by cell plate formation	Process	Q42374	comp6790_c0_seq6	2.72445e-11	61	757
GO:0000911	cytokinesis by cell plate formation	Process	O22806	comp18289_c0_seq1	2.72445e-11	61	757
GO:0000911	cytokinesis by cell plate formation	Process	Q9C6Y3	comp10939_c0_seq6	2.72445e-11	61	757
GO:0000911	cytokinesis by cell plate formation	Process	Q8VYZ0	comp8084_c0_seq8	2.72445e-11	61	757
GO:0000911	cytokinesis by cell plate formation	Process	Q9FHM4	comp2756_c0_seq11	2.72445e-11	61	757
GO:0000911	cytokinesis by cell plate formation	Process	Q9LE82	comp12199_c0_seq1	2.72445e-11	61	757
GO:0000911	cytokinesis by cell plate formation	Process	Q9FL33	comp7720_c0_seq3	2.72445e-11	61	757
GO:0000911	cytokinesis by cell plate formation	Process	Q9FHM4	comp12963_c0_seq3	2.72445e-11	61	757
GO:0000911	cytokinesis by cell plate formation	Process	Q9LUI3	comp23588_c0_seq1	2.72445e-11	61	757
GO:0000911	cytokinesis by cell plate formation	Process	Q8VYZ0	comp24461_c0_seq1	2.72445e-11	61	757
GO:0000911	cytokinesis by cell plate formation	Process	P50699	comp37252_c0_seq1	2.72445e-11	61	757
GO:0000911	cytokinesis by cell plate formation	Process	Q8VYZ0	comp8084_c0_seq6	2.72445e-11	61	757
GO:0000911	cytokinesis by cell plate formation	Process	Q27IK7	comp29998_c0_seq1	2.72445e-11	61	757
GO:0000911	cytokinesis by cell plate formation	Process	Q9SMV7	comp36162_c0_seq3	2.72445e-11	61	757
GO:0000911	cytokinesis by cell plate formation	Process	Q9CAN3	comp17813_c0_seq8	2.72445e-11	61	757
GO:0000911	cytokinesis by cell plate formation	Process	Q8VYZ0	comp8084_c0_seq5	2.72445e-11	61	757
GO:0000911	cytokinesis by cell plate formation	Process	Q8LG64	comp4339_c0_seq9	2.72445e-11	61	757
GO:0000911	cytokinesis by cell plate formation	Process	Q8RVQ9	comp15359_c0_seq1	2.72445e-11	61	757
GO:0000911	cytokinesis by cell plate formation	Process	Q9FHM4	comp2756_c0_seq11	2.72445e-11	61	757
GO:0000911	cytokinesis by cell plate formation	Process	Q9SK27	comp1053_c0_seq1	2.72445e-11	61	757
GO:0000911	cytokinesis by cell plate formation	Process	Q9SRW9	comp5405_c0_seq1	2.72445e-11	61	757
GO:0000911	cytokinesis by cell plate formation	Process	Q9FHM4	comp12963_c0_seq2	2.72445e-11	61	757
GO:0000911	cytokinesis by cell plate formation	Process	P82266	comp13095_c0_seq7	2.72445e-11	61	757
GO:0000911	cytokinesis by cell plate formation	Process	F4JGP4	comp11772_c0_seq15	2.72445e-11	61	757
GO:0000911	cytokinesis by cell plate formation	Process	F4JGP4	comp18681_c0_seq1	2.72445e-11	61	757
GO:0000911	cytokinesis by cell plate formation	Process	P30182	comp7150_c0_seq1	2.72445e-11	61	757
GO:0000911	cytokinesis by cell plate formation	Process	Q9SRW9	comp15483_c0_seq3	2.72445e-11	61	757
GO:0000911	cytokinesis by cell plate formation	Process	Q9SUP7	comp6126_c0_seq4	2.72445e-11	61	757
GO:0000911	cytokinesis by cell plate formation	Process	Q9FHM4	comp24118_c0_seq1	2.72445e-11	61	757
GO:0000911	cytokinesis by cell plate formation	Process	Q9FHM4	comp12963_c0_seq3	2.72445e-11	61	757
GO:0000911	cytokinesis by cell plate formation	Process	Q9C5Y4	comp9152_c0_seq7	2.72445e-11	61	757
GO:0000911	cytokinesis by cell plate formation	Process	Q9ZQ19	comp6063_c0_seq2	2.72445e-11	61	757
GO:0000911	cytokinesis by cell plate formation	Process	Q27IK7	comp29998_c0_seq1	2.72445e-11	61	757
GO:0000911	cytokinesis by cell plate formation	Process	Q5IBC5	comp37705_c0_seq1	2.72445e-11	61	757
GO:0000911	cytokinesis by cell plate formation	Process	Q8VZ95	comp2353_c0_seq4	2.72445e-11	61	757
GO:0000911	cytokinesis by cell plate formation	Process	P82266	comp13095_c0_seq9	2.72445e-11	61	757
GO:0000911	cytokinesis by cell plate formation	Process	Q8VYZ0	comp44868_c0_seq1	2.72445e-11	61	757
GO:0000911	cytokinesis by cell plate formation	Process	Q42374	comp6790_c0_seq1	2.72445e-11	61	757
GO:0000911	cytokinesis by cell plate formation	Process	Q9FHM4	comp12963_c0_seq4	2.72445e-11	61	757
GO:0000911	cytokinesis by cell plate formation	Process	P46875	comp26223_c0_seq8	2.72445e-11	61	757
GO:0000911	cytokinesis by cell plate formation	Process	Q9SK27	comp74900_c0_seq1	2.72445e-11	61	757
GO:0000911	cytokinesis by cell plate formation	Process	Q9SRW9	comp15483_c0_seq8	2.72445e-11	61	757
GO:0000911	cytokinesis by cell plate formation	Process	Q9FHM4	comp24118_c0_seq1	2.72445e-11	61	757
GO:0000911	cytokinesis by cell plate formation	Process	Q07970	comp26223_c0_seq2	2.72445e-11	61	757
GO:0000911	cytokinesis by cell plate formation	Process	Q9FNE9	comp21925_c0_seq1	2.72445e-11	61	757
GO:0000911	cytokinesis by cell plate formation	Process	Q9FQ19	comp27863_c0_seq2	2.72445e-11	61	757
GO:0000911	cytokinesis by cell plate formation	Process	Q27IK6	comp5698_c0_seq1	2.72445e-11	61	757
GO:0000911	cytokinesis by cell plate formation	Process	P50699	comp3048_c1_seq7	2.72445e-11	61	757
GO:0000911	cytokinesis by cell plate formation	Process	Q9SRW9	comp15483_c0_seq5	2.72445e-11	61	757
GO:0000911	cytokinesis by cell plate formation	Process	Q9FQ19	comp5712_c0_seq1	2.72445e-11	61	757
GO:0000911	cytokinesis by cell plate formation	Process	P30182	comp10638_c0_seq1	2.72445e-11	61	757
GO:0000911	cytokinesis by cell plate formation	Process	F4JGP4	comp18681_c0_seq2	2.72445e-11	61	757
GO:0000911	cytokinesis by cell plate formation	Process	Q9FHM4	comp12963_c0_seq4	2.72445e-11	61	757
GO:0000911	cytokinesis by cell plate formation	Process	Q8L4H0	comp30700_c0_seq1	2.72445e-11	61	757
GO:0000911	cytokinesis by cell plate formation	Process	Q9FHM4	comp12963_c0_seq2	2.72445e-11	61	757
GO:0000911	cytokinesis by cell plate formation	Process	Q9FHM4	comp22654_c0_seq1	2.72445e-11	61	757
GO:0000911	cytokinesis by cell plate formation	Process	Q9C5Y4	comp9152_c0_seq15	2.72445e-11	61	757
GO:0000911	cytokinesis by cell plate formation	Process	P46875	comp26223_c0_seq6	2.72445e-11	61	757
GO:0000911	cytokinesis by cell plate formation	Process	Q8L7T3	comp3748_c0_seq2	2.72445e-11	61	757
GO:0000911	cytokinesis by cell plate formation	Process	Q9FHM4	comp22654_c0_seq1	2.72445e-11	61	757
GO:0000911	cytokinesis by cell plate formation	Process	Q9SUP7	comp6126_c0_seq5	2.72445e-11	61	757
GO:0000911	cytokinesis by cell plate formation	Process	Q9CAN3	comp17813_c0_seq9	2.72445e-11	61	757
GO:0000911	cytokinesis by cell plate formation	Process	Q9LUI3	comp17671_c0_seq1	2.72445e-11	61	757
GO:0000911	cytokinesis by cell plate formation	Process	Q9LE82	comp12199_c0_seq1	2.72445e-11	61	757
GO:0000911	cytokinesis by cell plate formation	Process	Q9FNE9	comp6089_c0_seq2	2.72445e-11	61	757
GO:0000911	cytokinesis by cell plate formation	Process	P50699	comp3048_c1_seq3	2.72445e-11	61	757
GO:0000911	cytokinesis by cell plate formation	Process	Q9CAN3	comp17813_c0_seq5	2.72445e-11	61	757
GO:0000911	cytokinesis by cell plate formation	Process	Q5IBC5	comp37705_c0_seq1	2.72445e-11	61	757
GO:0000911	cytokinesis by cell plate formation	Process	Q9FHM4	comp2756_c0_seq9	2.72445e-11	61	757
GO:0000911	cytokinesis by cell plate formation	Process	Q9FHM4	comp2756_c0_seq9	2.72445e-11	61	757
GO:0000914	phragmoplast assembly	Process	Q8L7Y8	comp10826_c0_seq3	0.000410717	7	44
GO:0000914	phragmoplast assembly	Process	Q8L7Y8	comp6523_c0_seq23	0.000410717	7	44
GO:0000914	phragmoplast assembly	Process	Q8L7Y8	comp10826_c0_seq1	0.000410717	7	44
GO:0000914	phragmoplast assembly	Process	Q8L7Y8	comp10826_c0_seq14	0.000410717	7	44
GO:0000914	phragmoplast assembly	Process	Q8L7Y8	comp10826_c0_seq7	0.000410717	7	44
GO:0000914	phragmoplast assembly	Process	Q8L7Y8	comp22026_c0_seq1	0.000410717	7	44
GO:0000914	phragmoplast assembly	Process	Q8L7Y8	comp10826_c0_seq11	0.000410717	7	44
GO:0001726	ruffle	Component	Q8RXD4	comp5116_c0_seq11	2.03292e-08	7	12
GO:0001726	ruffle	Component	Q8RXD4	comp5116_c0_seq4	2.03292e-08	7	12
GO:0001726	ruffle	Component	Q8RXD4	comp5116_c0_seq1	2.03292e-08	7	12
GO:0001726	ruffle	Component	Q8RXD4	comp5116_c0_seq12	2.03292e-08	7	12
GO:0001726	ruffle	Component	Q8RXD4	comp5116_c0_seq10	2.03292e-08	7	12
GO:0001726	ruffle	Component	Q8RXD4	comp5116_c0_seq5	2.03292e-08	7	12
GO:0001726	ruffle	Component	Q8RXD4	comp5116_c0_seq9	2.03292e-08	7	12
GO:0001778	plasma membrane repair	Process	Q9SKR2	comp3312_c0_seq2	6.51508e-05	4	8
GO:0001778	plasma membrane repair	Process	Q9SKR2	comp3312_c0_seq12	6.51508e-05	4	8
GO:0001778	plasma membrane repair	Process	Q9SKR2	comp3312_c0_seq8	6.51508e-05	4	8
GO:0001778	plasma membrane repair	Process	Q9SKR2	comp3312_c0_seq11	6.51508e-05	4	8
GO:0002679	respiratory burst involved in defense response	Process	Q9SE33	comp2719_c0_seq11	0.00222469	21	333
GO:0002679	respiratory burst involved in defense response	Process	Q9C519	comp24425_c0_seq1	0.00222469	21	333
GO:0002679	respiratory burst involved in defense response	Process	O04609	comp57110_c0_seq1	0.00222469	21	333
GO:0002679	respiratory burst involved in defense response	Process	Q9LY61	comp12532_c0_seq4	0.00222469	21	333
GO:0002679	respiratory burst involved in defense response	Process	O04609	comp67682_c0_seq1	0.00222469	21	333
GO:0002679	respiratory burst involved in defense response	Process	Q9SVC6	comp50207_c0_seq1	0.00222469	21	333
GO:0002679	respiratory burst involved in defense response	Process	P28493	comp39702_c0_seq1	0.00222469	21	333
GO:0002679	respiratory burst involved in defense response	Process	Q96289	comp23355_c0_seq1	0.00222469	21	333
GO:0002679	respiratory burst involved in defense response	Process	O48538	comp11826_c0_seq1	0.00222469	21	333
GO:0002679	respiratory burst involved in defense response	Process	Q43866	comp3965_c0_seq1	0.00222469	21	333
GO:0002679	respiratory burst involved in defense response	Process	Q43866	comp737_c0_seq1	0.00222469	21	333
GO:0002679	respiratory burst involved in defense response	Process	O48723	comp32244_c0_seq1	0.00222469	21	333
GO:0002679	respiratory burst involved in defense response	Process	Q9SLC3	comp18549_c0_seq13	0.00222469	21	333
GO:0002679	respiratory burst involved in defense response	Process	O04609	comp27933_c0_seq1	0.00222469	21	333
GO:0002679	respiratory burst involved in defense response	Process	Q9SJ52	comp12866_c0_seq1	0.00222469	21	333
GO:0002679	respiratory burst involved in defense response	Process	Q9SJ52	comp16368_c0_seq2	0.00222469	21	333
GO:0002679	respiratory burst involved in defense response	Process	O49403	comp37417_c0_seq1	0.00222469	21	333
GO:0002679	respiratory burst involved in defense response	Process	Q9SVC6	comp50207_c0_seq1	0.00222469	21	333
GO:0002679	respiratory burst involved in defense response	Process	Q9SVG4	comp11558_c0_seq1	0.00222469	21	333
GO:0002679	respiratory burst involved in defense response	Process	Q9SJ52	comp12485_c0_seq3	0.00222469	21	333
GO:0002679	respiratory burst involved in defense response	Process	Q8L9T5	comp10341_c0_seq3	0.00222469	21	333
GO:0002679	respiratory burst involved in defense response	Process	Q9XIN8	comp32448_c0_seq1	0.00222469	21	333
GO:0003333	amino acid transmembrane transport	Process	Q9FKS8	comp13880_c0_seq2	3.15043e-10	26	189
GO:0003333	amino acid transmembrane transport	Process	P92934	comp4969_c0_seq3	3.15043e-10	26	189
GO:0003333	amino acid transmembrane transport	Process	P92934	comp4969_c0_seq6	3.15043e-10	26	189
GO:0003333	amino acid transmembrane transport	Process	Q96247	comp2088_c0_seq5	3.15043e-10	26	189
GO:0003333	amino acid transmembrane transport	Process	Q9FKS8	comp13880_c0_seq1	3.15043e-10	26	189
GO:0003333	amino acid transmembrane transport	Process	Q9SX98	comp5383_c0_seq14	3.15043e-10	26	189
GO:0003333	amino acid transmembrane transport	Process	Q9SX98	comp5383_c0_seq17	3.15043e-10	26	189
GO:0003333	amino acid transmembrane transport	Process	Q9C6M2	comp20854_c0_seq1	3.15043e-10	26	189
GO:0003333	amino acid transmembrane transport	Process	Q9SX98	comp30246_c0_seq1	3.15043e-10	26	189
GO:0003333	amino acid transmembrane transport	Process	P92934	comp4969_c0_seq5	3.15043e-10	26	189
GO:0003333	amino acid transmembrane transport	Process	Q9FF99	comp5699_c0_seq9	3.15043e-10	26	189
GO:0003333	amino acid transmembrane transport	Process	Q9SX98	comp5383_c0_seq9	3.15043e-10	26	189
GO:0003333	amino acid transmembrane transport	Process	Q42400	comp4969_c0_seq7	3.15043e-10	26	189
GO:0003333	amino acid transmembrane transport	Process	Q9SX98	comp41080_c0_seq1	3.15043e-10	26	189
GO:0003333	amino acid transmembrane transport	Process	P92934	comp42469_c0_seq1	3.15043e-10	26	189
GO:0003333	amino acid transmembrane transport	Process	Q9FF99	comp36633_c0_seq1	3.15043e-10	26	189
GO:0003333	amino acid transmembrane transport	Process	P92934	comp57352_c0_seq1	3.15043e-10	26	189
GO:0003333	amino acid transmembrane transport	Process	Q8L4X4	comp15064_c0_seq9	3.15043e-10	26	189
GO:0003333	amino acid transmembrane transport	Process	Q9SX98	comp30246_c0_seq2	3.15043e-10	26	189
GO:0003333	amino acid transmembrane transport	Process	Q38967	comp55722_c0_seq1	3.15043e-10	26	189
GO:0003333	amino acid transmembrane transport	Process	Q42400	comp4969_c0_seq1	3.15043e-10	26	189
GO:0003333	amino acid transmembrane transport	Process	Q84WE9	comp58098_c0_seq1	3.15043e-10	26	189
GO:0003333	amino acid transmembrane transport	Process	Q9C6M2	comp21448_c0_seq2	3.15043e-10	26	189
GO:0003333	amino acid transmembrane transport	Process	Q9FKS8	comp29945_c0_seq1	3.15043e-10	26	189
GO:0003333	amino acid transmembrane transport	Process	Q42400	comp4969_c0_seq2	3.15043e-10	26	189
GO:0003333	amino acid transmembrane transport	Process	Q9SX98	comp30246_c0_seq3	3.15043e-10	26	189
GO:0003677	DNA binding	Function	Q9LS40	comp3288_c0_seq4	1.57955e-23	211	3217
GO:0003677	DNA binding	Function	Q52QU2	comp21222_c0_seq1	1.57955e-23	211	3217
GO:0003677	DNA binding	Function	P26569	comp2385_c0_seq1	1.57955e-23	211	3217
GO:0003677	DNA binding	Function	Q05466	comp4956_c0_seq1	1.57955e-23	211	3217
GO:0003677	DNA binding	Function	Q9ZQ19	comp6063_c0_seq2	1.57955e-23	211	3217
GO:0003677	DNA binding	Function	A8MRL0	comp620_c0_seq2	1.57955e-23	211	3217
GO:0003677	DNA binding	Function	Q9LSE2	comp4433_c0_seq6	1.57955e-23	211	3217
GO:0003677	DNA binding	Function	Q9LZS0	comp7856_c0_seq1	1.57955e-23	211	3217
GO:0003677	DNA binding	Function	Q4JL84	comp48748_c0_seq1	1.57955e-23	211	3217
GO:0003677	DNA binding	Function	F4JVB8	comp20579_c0_seq1	1.57955e-23	211	3217
GO:0003677	DNA binding	Function	Q9FWX2	comp50918_c0_seq1	1.57955e-23	211	3217
GO:0003677	DNA binding	Function	O49139	comp3368_c0_seq18	1.57955e-23	211	3217
GO:0003677	DNA binding	Function	Q8GXX7	comp3214_c0_seq2	1.57955e-23	211	3217
GO:0003677	DNA binding	Function	P30182	comp10638_c0_seq1	1.57955e-23	211	3217
GO:0003677	DNA binding	Function	Q9FXA3	comp28070_c0_seq1	1.57955e-23	211	3217
GO:0003677	DNA binding	Function	Q9FDW1	comp29209_c0_seq1	1.57955e-23	211	3217
GO:0003677	DNA binding	Function	Q9FJK3	comp9168_c0_seq1	1.57955e-23	211	3217
GO:0003677	DNA binding	Function	Q9XFH4	comp8822_c0_seq4	1.57955e-23	211	3217
GO:0003677	DNA binding	Function	Q90640	comp48176_c0_seq1	1.57955e-23	211	3217
GO:0003677	DNA binding	Function	Q6NQK2	comp16592_c0_seq1	1.57955e-23	211	3217
GO:0003677	DNA binding	Function	Q9FDW1	comp26450_c0_seq1	1.57955e-23	211	3217
GO:0003677	DNA binding	Function	Q9LQZ2	comp5660_c1_seq1	1.57955e-23	211	3217
GO:0003677	DNA binding	Function	Q9LSE2	comp4433_c0_seq6	1.57955e-23	211	3217
GO:0003677	DNA binding	Function	Q9FIY7	comp10986_c1_seq9	1.57955e-23	211	3217
GO:0003677	DNA binding	Function	O23629	comp1451_c0_seq1	1.57955e-23	211	3217
GO:0003677	DNA binding	Function	Q9FJK3	comp9168_c0_seq1	1.57955e-23	211	3217
GO:0003677	DNA binding	Function	Q9FXA3	comp28070_c0_seq1	1.57955e-23	211	3217
GO:0003677	DNA binding	Function	Q01593	comp16913_c0_seq9	1.57955e-23	211	3217
GO:0003677	DNA binding	Function	O49139	comp3368_c0_seq18	1.57955e-23	211	3217
GO:0003677	DNA binding	Function	Q9FKK2	comp10709_c0_seq4	1.57955e-23	211	3217
GO:0003677	DNA binding	Function	Q9SB61	comp13016_c0_seq1	1.57955e-23	211	3217
GO:0003677	DNA binding	Function	Q52QU2	comp21222_c0_seq3	1.57955e-23	211	3217
GO:0003677	DNA binding	Function	Q9FIY7	comp10986_c1_seq9	1.57955e-23	211	3217
GO:0003677	DNA binding	Function	Q9C616	comp18133_c0_seq1	1.57955e-23	211	3217
GO:0003677	DNA binding	Function	Q9SIW1	comp20226_c0_seq1	1.57955e-23	211	3217
GO:0003677	DNA binding	Function	Q4JL84	comp48748_c0_seq1	1.57955e-23	211	3217
GO:0003677	DNA binding	Function	Q52QU2	comp21222_c0_seq1	1.57955e-23	211	3217
GO:0003677	DNA binding	Function	Q9LFF6	comp1684_c0_seq1	1.57955e-23	211	3217
GO:0003677	DNA binding	Function	Q9SEZ1	comp12710_c0_seq1	1.57955e-23	211	3217
GO:0003677	DNA binding	Function	Q9LSE2	comp4433_c0_seq3	1.57955e-23	211	3217
GO:0003677	DNA binding	Function	O04848	comp1306_c0_seq1	1.57955e-23	211	3217
GO:0003677	DNA binding	Function	Q9LSE2	comp4433_c0_seq6	1.57955e-23	211	3217
GO:0003677	DNA binding	Function	P30182	comp7150_c0_seq1	1.57955e-23	211	3217
GO:0003677	DNA binding	Function	Q9SIV3	comp23269_c0_seq1	1.57955e-23	211	3217
GO:0003677	DNA binding	Function	A8MRL0	comp620_c0_seq2	1.57955e-23	211	3217
GO:0003677	DNA binding	Function	Q9SEZ1	comp10267_c0_seq2	1.57955e-23	211	3217
GO:0003677	DNA binding	Function	Q8RXD4	comp5116_c0_seq9	1.57955e-23	211	3217
GO:0003677	DNA binding	Function	Q9SB61	comp1314_c0_seq1	1.57955e-23	211	3217
GO:0003677	DNA binding	Function	Q9S851	comp36692_c0_seq1	1.57955e-23	211	3217
GO:0003677	DNA binding	Function	Q9LSE2	comp4433_c0_seq9	1.57955e-23	211	3217
GO:0003677	DNA binding	Function	Q9S851	comp12993_c0_seq6	1.57955e-23	211	3217
GO:0003677	DNA binding	Function	A4D998	comp10725_c0_seq5	1.57955e-23	211	3217
GO:0003677	DNA binding	Function	O82307	comp3774_c0_seq4	1.57955e-23	211	3217
GO:0003677	DNA binding	Function	Q9LZS0	comp7856_c0_seq2	1.57955e-23	211	3217
GO:0003677	DNA binding	Function	Q9FJS2	comp18673_c0_seq2	1.57955e-23	211	3217
GO:0003677	DNA binding	Function	Q9LSE2	comp4433_c0_seq7	1.57955e-23	211	3217
GO:0003677	DNA binding	Function	Q9FKK2	comp10709_c0_seq4	1.57955e-23	211	3217
GO:0003677	DNA binding	Function	Q9SD82	comp7500_c0_seq2	1.57955e-23	211	3217
GO:0003677	DNA binding	Function	Q8GY42	comp9220_c0_seq1	1.57955e-23	211	3217
GO:0003677	DNA binding	Function	Q9SD82	comp7500_c0_seq5	1.57955e-23	211	3217
GO:0003677	DNA binding	Function	Q9ZPY6	comp26853_c0_seq1	1.57955e-23	211	3217
GO:0003677	DNA binding	Function	Q66GR3	comp44252_c0_seq1	1.57955e-23	211	3217
GO:0003677	DNA binding	Function	Q9LSE2	comp4433_c0_seq9	1.57955e-23	211	3217
GO:0003677	DNA binding	Function	Q9FIY7	comp10986_c1_seq1	1.57955e-23	211	3217
GO:0003677	DNA binding	Function	Q9XFH4	comp8822_c0_seq8	1.57955e-23	211	3217
GO:0003677	DNA binding	Function	Q9SB61	comp3336_c0_seq2	1.57955e-23	211	3217
GO:0003677	DNA binding	Function	Q93V99	comp13020_c0_seq1	1.57955e-23	211	3217
GO:0003677	DNA binding	Function	O82199	comp3774_c0_seq3	1.57955e-23	211	3217
GO:0003677	DNA binding	Function	O22152	comp19615_c0_seq1	1.57955e-23	211	3217
GO:0003677	DNA binding	Function	P97855	comp35877_c0_seq1	1.57955e-23	211	3217
GO:0003677	DNA binding	Function	Q9FX31	comp30872_c0_seq1	1.57955e-23	211	3217
GO:0003677	DNA binding	Function	Q9SB61	comp33160_c0_seq1	1.57955e-23	211	3217
GO:0003677	DNA binding	Function	Q66GR3	comp44252_c0_seq1	1.57955e-23	211	3217
GO:0003677	DNA binding	Function	P40377	comp5410_c0_seq7	1.57955e-23	211	3217
GO:0003677	DNA binding	Function	O49404	comp6958_c0_seq1	1.57955e-23	211	3217
GO:0003677	DNA binding	Function	Q9FIY7	comp10986_c1_seq1	1.57955e-23	211	3217
GO:0003677	DNA binding	Function	Q9SIW1	comp20226_c0_seq1	1.57955e-23	211	3217
GO:0003677	DNA binding	Function	Q9S9K7	comp773_c0_seq2	1.57955e-23	211	3217
GO:0003677	DNA binding	Function	Q9LS40	comp3288_c0_seq6	1.57955e-23	211	3217
GO:0003677	DNA binding	Function	Q9SW80	comp30420_c0_seq1	1.57955e-23	211	3217
GO:0003677	DNA binding	Function	Q9LDT3	comp4712_c0_seq1	1.57955e-23	211	3217
GO:0003677	DNA binding	Function	Q8LDF9	comp2782_c0_seq1	1.57955e-23	211	3217
GO:0003677	DNA binding	Function	Q4PSU4	comp25008_c0_seq1	1.57955e-23	211	3217
GO:0003677	DNA binding	Function	A4D998	comp10725_c0_seq1	1.57955e-23	211	3217
GO:0003677	DNA binding	Function	Q9QZS2	comp16_c0_seq1	1.57955e-23	211	3217
GO:0003677	DNA binding	Function	Q9ZWA1	comp52140_c0_seq1	1.57955e-23	211	3217
GO:0003677	DNA binding	Function	Q9LMK2	comp11051_c0_seq1	1.57955e-23	211	3217
GO:0003677	DNA binding	Function	Q9LQZ2	comp5660_c1_seq1	1.57955e-23	211	3217
GO:0003677	DNA binding	Function	Q8RXD4	comp5116_c0_seq11	1.57955e-23	211	3217
GO:0003677	DNA binding	Function	Q9LSE2	comp4433_c0_seq7	1.57955e-23	211	3217
GO:0003677	DNA binding	Function	Q8VYZ0	comp8084_c0_seq6	1.57955e-23	211	3217
GO:0003677	DNA binding	Function	Q94F88	comp3368_c0_seq19	1.57955e-23	211	3217
GO:0003677	DNA binding	Function	Q84LH3	comp5246_c0_seq3	1.57955e-23	211	3217
GO:0003677	DNA binding	Function	Q9LSE2	comp4433_c0_seq7	1.57955e-23	211	3217
GO:0003677	DNA binding	Function	Q9FLJ2	comp27722_c0_seq1	1.57955e-23	211	3217
GO:0003677	DNA binding	Function	Q700D9	comp18133_c0_seq3	1.57955e-23	211	3217
GO:0003677	DNA binding	Function	Q9ZV88	comp5170_c0_seq1	1.57955e-23	211	3217
GO:0003677	DNA binding	Function	Q9SPG2	comp5600_c0_seq1	1.57955e-23	211	3217
GO:0003677	DNA binding	Function	Q9LS40	comp15103_c0_seq1	1.57955e-23	211	3217
GO:0003677	DNA binding	Function	Q9S7L2	comp9339_c0_seq2	1.57955e-23	211	3217
GO:0003677	DNA binding	Function	Q93V99	comp13020_c0_seq1	1.57955e-23	211	3217
GO:0003677	DNA binding	Function	P29496	comp7536_c0_seq7	1.57955e-23	211	3217
GO:0003677	DNA binding	Function	Q8GXL3	comp6730_c0_seq1	1.57955e-23	211	3217
GO:0003677	DNA binding	Function	Q9SI96	comp5683_c0_seq2	1.57955e-23	211	3217
GO:0003677	DNA binding	Function	P49736	comp5410_c0_seq4	1.57955e-23	211	3217
GO:0003677	DNA binding	Function	Q8LPH6	comp3741_c0_seq9	1.57955e-23	211	3217
GO:0003677	DNA binding	Function	P46665	comp36485_c0_seq1	1.57955e-23	211	3217
GO:0003677	DNA binding	Function	Q9SUP7	comp6126_c0_seq5	1.57955e-23	211	3217
GO:0003677	DNA binding	Function	Q9FJS2	comp15757_c0_seq2	1.57955e-23	211	3217
GO:0003677	DNA binding	Function	Q9FJK3	comp14184_c0_seq1	1.57955e-23	211	3217
GO:0003677	DNA binding	Function	Q9FIY7	comp10986_c1_seq3	1.57955e-23	211	3217
GO:0003677	DNA binding	Function	O80805	comp31559_c0_seq1	1.57955e-23	211	3217
GO:0003677	DNA binding	Function	Q9FIY7	comp10986_c1_seq3	1.57955e-23	211	3217
GO:0003677	DNA binding	Function	Q93V99	comp5174_c0_seq1	1.57955e-23	211	3217
GO:0003677	DNA binding	Function	Q8RXD4	comp5116_c0_seq5	1.57955e-23	211	3217
GO:0003677	DNA binding	Function	Q9SAK5	comp30883_c0_seq1	1.57955e-23	211	3217
GO:0003677	DNA binding	Function	F4JVB8	comp20579_c0_seq1	1.57955e-23	211	3217
GO:0003677	DNA binding	Function	Q9LPW3	comp4433_c0_seq1	1.57955e-23	211	3217
GO:0003677	DNA binding	Function	Q93V99	comp5174_c0_seq1	1.57955e-23	211	3217
GO:0003677	DNA binding	Function	Q8RXD4	comp5116_c0_seq1	1.57955e-23	211	3217
GO:0003677	DNA binding	Function	Q9SIV3	comp24987_c0_seq1	1.57955e-23	211	3217
GO:0003677	DNA binding	Function	Q52QU2	comp21222_c0_seq8	1.57955e-23	211	3217
GO:0003677	DNA binding	Function	Q8RXD4	comp5116_c0_seq10	1.57955e-23	211	3217
GO:0003677	DNA binding	Function	Q9FJK3	comp14184_c0_seq1	1.57955e-23	211	3217
GO:0003677	DNA binding	Function	A4D998	comp10725_c0_seq1	1.57955e-23	211	3217
GO:0003677	DNA binding	Function	Q9SEZ1	comp3336_c0_seq3	1.57955e-23	211	3217
GO:0003677	DNA binding	Function	Q9SEZ1	comp3336_c0_seq3	1.57955e-23	211	3217
GO:0003677	DNA binding	Function	Q05466	comp4956_c0_seq2	1.57955e-23	211	3217
GO:0003677	DNA binding	Function	Q8GXL3	comp6730_c0_seq1	1.57955e-23	211	3217
GO:0003677	DNA binding	Function	Q8S307	comp34793_c0_seq1	1.57955e-23	211	3217
GO:0003677	DNA binding	Function	Q9LSE2	comp4433_c0_seq3	1.57955e-23	211	3217
GO:0003677	DNA binding	Function	Q54CP4	comp7536_c0_seq9	1.57955e-23	211	3217
GO:0003677	DNA binding	Function	Q9LS40	comp16746_c0_seq1	1.57955e-23	211	3217
GO:0003677	DNA binding	Function	Q2KIZ8	comp4705_c0_seq2	1.57955e-23	211	3217
GO:0003677	DNA binding	Function	P68349	comp37299_c0_seq1	1.57955e-23	211	3217
GO:0003677	DNA binding	Function	Q9FNE9	comp21925_c0_seq1	1.57955e-23	211	3217
GO:0003677	DNA binding	Function	Q5YGP8	comp51205_c0_seq1	1.57955e-23	211	3217
GO:0003677	DNA binding	Function	Q9SPG2	comp5600_c0_seq1	1.57955e-23	211	3217
GO:0003677	DNA binding	Function	Q9SIW1	comp18213_c0_seq2	1.57955e-23	211	3217
GO:0003677	DNA binding	Function	Q9SW80	comp39371_c0_seq1	1.57955e-23	211	3217
GO:0003677	DNA binding	Function	P46668	comp3853_c0_seq3	1.57955e-23	211	3217
GO:0003677	DNA binding	Function	Q8RXD4	comp5116_c0_seq4	1.57955e-23	211	3217
GO:0003677	DNA binding	Function	O82199	comp3774_c0_seq1	1.57955e-23	211	3217
GO:0003677	DNA binding	Function	Q9FKP8	comp3336_c0_seq4	1.57955e-23	211	3217
GO:0003677	DNA binding	Function	Q9FMR3	comp32637_c0_seq1	1.57955e-23	211	3217
GO:0003677	DNA binding	Function	Q8RXD4	comp5116_c0_seq12	1.57955e-23	211	3217
GO:0003677	DNA binding	Function	Q9SD82	comp7500_c0_seq1	1.57955e-23	211	3217
GO:0003677	DNA binding	Function	Q9SI96	comp5683_c0_seq1	1.57955e-23	211	3217
GO:0003677	DNA binding	Function	Q700C7	comp60052_c0_seq1	1.57955e-23	211	3217
GO:0003677	DNA binding	Function	Q9XFH4	comp8822_c0_seq1	1.57955e-23	211	3217
GO:0003677	DNA binding	Function	Q9SIW1	comp18213_c0_seq2	1.57955e-23	211	3217
GO:0003677	DNA binding	Function	Q7XJU0	comp22839_c0_seq1	1.57955e-23	211	3217
GO:0003677	DNA binding	Function	P43299	comp7046_c0_seq1	1.57955e-23	211	3217
GO:0003677	DNA binding	Function	O80805	comp31559_c0_seq1	1.57955e-23	211	3217
GO:0003677	DNA binding	Function	Q9LS40	comp3288_c0_seq3	1.57955e-23	211	3217
GO:0003677	DNA binding	Function	Q9XI33	comp6596_c0_seq1	1.57955e-23	211	3217
GO:0003677	DNA binding	Function	Q9LXV2	comp26349_c1_seq1	1.57955e-23	211	3217
GO:0003677	DNA binding	Function	P68349	comp37299_c0_seq1	1.57955e-23	211	3217
GO:0003677	DNA binding	Function	Q4JL84	comp46254_c0_seq1	1.57955e-23	211	3217
GO:0003677	DNA binding	Function	Q9XFH4	comp8822_c0_seq3	1.57955e-23	211	3217
GO:0003677	DNA binding	Function	Q9SEZ1	comp10267_c0_seq2	1.57955e-23	211	3217
GO:0003677	DNA binding	Function	Q9SB61	comp22730_c0_seq1	1.57955e-23	211	3217
GO:0003677	DNA binding	Function	Q700D9	comp18133_c0_seq3	1.57955e-23	211	3217
GO:0003677	DNA binding	Function	Q8LSZ4	comp27753_c0_seq1	1.57955e-23	211	3217
GO:0003677	DNA binding	Function	Q8RWL0	comp24412_c0_seq1	1.57955e-23	211	3217
GO:0003677	DNA binding	Function	Q8RVQ9	comp15359_c0_seq1	1.57955e-23	211	3217
GO:0003677	DNA binding	Function	Q9S7L2	comp9339_c0_seq2	1.57955e-23	211	3217
GO:0003677	DNA binding	Function	Q9LXV2	comp26349_c1_seq1	1.57955e-23	211	3217
GO:0003677	DNA binding	Function	Q9FXG8	comp11280_c0_seq6	1.57955e-23	211	3217
GO:0003677	DNA binding	Function	P40377	comp5410_c0_seq3	1.57955e-23	211	3217
GO:0003677	DNA binding	Function	O04848	comp1306_c0_seq1	1.57955e-23	211	3217
GO:0003677	DNA binding	Function	A4D998	comp10725_c0_seq5	1.57955e-23	211	3217
GO:0003677	DNA binding	Function	Q9LFF6	comp1684_c0_seq1	1.57955e-23	211	3217
GO:0003677	DNA binding	Function	Q9SI96	comp5683_c0_seq2	1.57955e-23	211	3217
GO:0003677	DNA binding	Function	Q93V99	comp5174_c0_seq1	1.57955e-23	211	3217
GO:0003677	DNA binding	Function	O49139	comp16835_c0_seq2	1.57955e-23	211	3217
GO:0003677	DNA binding	Function	O49139	comp16835_c0_seq2	1.57955e-23	211	3217
GO:0003677	DNA binding	Function	Q4JL84	comp46254_c0_seq1	1.57955e-23	211	3217
GO:0003677	DNA binding	Function	Q9XFH4	comp8822_c0_seq2	1.57955e-23	211	3217
GO:0003677	DNA binding	Function	Q9LPW3	comp4433_c0_seq1	1.57955e-23	211	3217
GO:0003677	DNA binding	Function	Q9FHB2	comp3597_c0_seq1	1.57955e-23	211	3217
GO:0003677	DNA binding	Function	Q9SW80	comp35373_c0_seq3	1.57955e-23	211	3217
GO:0003677	DNA binding	Function	Q8LPH6	comp12435_c0_seq2	1.57955e-23	211	3217
GO:0003677	DNA binding	Function	O49403	comp37417_c0_seq1	1.57955e-23	211	3217
GO:0003677	DNA binding	Function	P43299	comp7046_c0_seq1	1.57955e-23	211	3217
GO:0003677	DNA binding	Function	Q52QU2	comp21222_c0_seq3	1.57955e-23	211	3217
GO:0003677	DNA binding	Function	Q8GY42	comp4280_c0_seq1	1.57955e-23	211	3217
GO:0003677	DNA binding	Function	Q9FIY7	comp10986_c1_seq12	1.57955e-23	211	3217
GO:0003677	DNA binding	Function	Q8LPH6	comp3741_c0_seq7	1.57955e-23	211	3217
GO:0003677	DNA binding	Function	Q4PSU4	comp25008_c0_seq1	1.57955e-23	211	3217
GO:0003677	DNA binding	Function	Q9LT67	comp33998_c0_seq2	1.57955e-23	211	3217
GO:0003677	DNA binding	Function	Q01593	comp16913_c0_seq9	1.57955e-23	211	3217
GO:0003677	DNA binding	Function	Q9S851	comp1046_c0_seq1	1.57955e-23	211	3217
GO:0003677	DNA binding	Function	Q15560	comp27713_c0_seq2	1.57955e-23	211	3217
GO:0003677	DNA binding	Function	Q5RJC5	comp3214_c0_seq1	1.57955e-23	211	3217
GO:0003677	DNA binding	Function	Q9LS40	comp16746_c0_seq2	1.57955e-23	211	3217
GO:0003677	DNA binding	Function	Q8LPH6	comp3741_c0_seq4	1.57955e-23	211	3217
GO:0003677	DNA binding	Function	Q9FY74	comp10897_c0_seq3	1.57955e-23	211	3217
GO:0003677	DNA binding	Function	Q9LS40	comp14335_c0_seq1	1.57955e-23	211	3217
GO:0003677	DNA binding	Function	Q8VYZ0	comp8084_c0_seq8	1.57955e-23	211	3217
GO:0003677	DNA binding	Function	Q01593	comp39711_c0_seq1	1.57955e-23	211	3217
GO:0003677	DNA binding	Function	O22152	comp3963_c0_seq1	1.57955e-23	211	3217
GO:0003677	DNA binding	Function	Q05466	comp5748_c0_seq1	1.57955e-23	211	3217
GO:0003677	DNA binding	Function	Q9XFH4	comp8822_c0_seq5	1.57955e-23	211	3217
GO:0003677	DNA binding	Function	Q9SW80	comp30420_c0_seq1	1.57955e-23	211	3217
GO:0003677	DNA binding	Function	Q9LS40	comp1816_c0_seq1	1.57955e-23	211	3217
GO:0003677	DNA binding	Function	Q9SUE3	comp52302_c0_seq1	1.57955e-23	211	3217
GO:0003677	DNA binding	Function	Q9FHB2	comp3597_c0_seq1	1.57955e-23	211	3217
GO:0003677	DNA binding	Function	Q8S8I2	comp30079_c0_seq1	1.57955e-23	211	3217
GO:0003677	DNA binding	Function	Q9FLJ2	comp1871_c0_seq1	1.57955e-23	211	3217
GO:0003677	DNA binding	Function	Q9FJS2	comp15757_c0_seq1	1.57955e-23	211	3217
GO:0003677	DNA binding	Function	Q9SUE3	comp52302_c0_seq1	1.57955e-23	211	3217
GO:0003677	DNA binding	Function	Q9S9K7	comp773_c0_seq2	1.57955e-23	211	3217
GO:0003677	DNA binding	Function	Q84LH3	comp21693_c0_seq1	1.57955e-23	211	3217
GO:0003677	DNA binding	Function	Q9SD82	comp7500_c0_seq6	1.57955e-23	211	3217
GO:0003677	DNA binding	Function	Q9LS40	comp3288_c0_seq2	1.57955e-23	211	3217
GO:0003677	DNA binding	Function	Q8VYZ0	comp8084_c0_seq5	1.57955e-23	211	3217
GO:0003677	DNA binding	Function	Q9FL33	comp7720_c0_seq3	1.57955e-23	211	3217
GO:0003677	DNA binding	Function	Q8RVQ9	comp15359_c0_seq1	1.57955e-23	211	3217
GO:0003677	DNA binding	Function	Q6ZPK0	comp15848_c0_seq5	1.57955e-23	211	3217
GO:0003677	DNA binding	Function	O22152	comp27296_c0_seq1	1.57955e-23	211	3217
GO:0003677	DNA binding	Function	Q9FXG8	comp11280_c0_seq6	1.57955e-23	211	3217
GO:0003677	DNA binding	Function	Q9FL33	comp7720_c0_seq3	1.57955e-23	211	3217
GO:0003677	DNA binding	Function	Q1A173	comp18884_c0_seq1	1.57955e-23	211	3217
GO:0003677	DNA binding	Function	Q6X5Y6	comp34393_c0_seq1	1.57955e-23	211	3217
GO:0003677	DNA binding	Function	Q52QU2	comp22004_c0_seq1	1.57955e-23	211	3217
GO:0003677	DNA binding	Function	Q700C7	comp60052_c0_seq1	1.57955e-23	211	3217
GO:0003677	DNA binding	Function	Q38914	comp15462_c0_seq2	1.57955e-23	211	3217
GO:0003677	DNA binding	Function	Q9C616	comp18133_c0_seq1	1.57955e-23	211	3217
GO:0003677	DNA binding	Function	P26569	comp2385_c0_seq1	1.57955e-23	211	3217
GO:0003677	DNA binding	Function	Q90640	comp8943_c0_seq27	1.57955e-23	211	3217
GO:0003677	DNA binding	Function	P30182	comp10638_c0_seq1	1.57955e-23	211	3217
GO:0003677	DNA binding	Function	P49717	comp7800_c0_seq4	1.57955e-23	211	3217
GO:0003677	DNA binding	Function	Q9LMK2	comp11051_c0_seq2	1.57955e-23	211	3217
GO:0003677	DNA binding	Function	Q52QU2	comp22004_c0_seq1	1.57955e-23	211	3217
GO:0003677	DNA binding	Function	Q9SW80	comp39371_c0_seq1	1.57955e-23	211	3217
GO:0003677	DNA binding	Function	O23629	comp1451_c0_seq1	1.57955e-23	211	3217
GO:0003677	DNA binding	Function	Q8GY42	comp4280_c0_seq3	1.57955e-23	211	3217
GO:0003677	DNA binding	Function	Q52QU2	comp21222_c0_seq6	1.57955e-23	211	3217
GO:0003677	DNA binding	Function	Q9FNE9	comp6089_c0_seq2	1.57955e-23	211	3217
GO:0003677	DNA binding	Function	Q9FIY7	comp10986_c1_seq12	1.57955e-23	211	3217
GO:0003677	DNA binding	Function	Q9SEZ1	comp12710_c0_seq1	1.57955e-23	211	3217
GO:0003677	DNA binding	Function	Q8VYZ0	comp44868_c0_seq1	1.57955e-23	211	3217
GO:0003677	DNA binding	Function	Q9SX27	comp34313_c0_seq1	1.57955e-23	211	3217
GO:0003677	DNA binding	Function	O09053	comp21693_c0_seq2	1.57955e-23	211	3217
GO:0003677	DNA binding	Function	P46668	comp526_c0_seq2	1.57955e-23	211	3217
GO:0003677	DNA binding	Function	Q6X5Y6	comp34393_c0_seq1	1.57955e-23	211	3217
GO:0003677	DNA binding	Function	O16810	comp15848_c0_seq3	1.57955e-23	211	3217
GO:0003677	DNA binding	Function	Q9LSE2	comp4433_c0_seq9	1.57955e-23	211	3217
GO:0003677	DNA binding	Function	Q9C6V4	comp44407_c0_seq1	1.57955e-23	211	3217
GO:0003677	DNA binding	Function	Q9SD82	comp7500_c0_seq4	1.57955e-23	211	3217
GO:0003677	DNA binding	Function	Q9FX31	comp30872_c0_seq2	1.57955e-23	211	3217
GO:0003677	DNA binding	Function	Q26454	comp7800_c0_seq6	1.57955e-23	211	3217
GO:0003677	DNA binding	Function	Q9XFH4	comp8822_c0_seq10	1.57955e-23	211	3217
GO:0003677	DNA binding	Function	A4D998	comp10725_c0_seq4	1.57955e-23	211	3217
GO:0003677	DNA binding	Function	P93047	comp1044_c0_seq1	1.57955e-23	211	3217
GO:0003677	DNA binding	Function	Q93ZH2	comp26047_c0_seq1	1.57955e-23	211	3217
GO:0003677	DNA binding	Function	Q9T012	comp6126_c0_seq1	1.57955e-23	211	3217
GO:0003677	DNA binding	Function	Q9LVJ7	comp26047_c0_seq3	1.57955e-23	211	3217
GO:0003677	DNA binding	Function	Q4PSU4	comp30010_c0_seq1	1.57955e-23	211	3217
GO:0003677	DNA binding	Function	Q26454	comp7800_c0_seq6	1.57955e-23	211	3217
GO:0003677	DNA binding	Function	Q94F88	comp3368_c0_seq3	1.57955e-23	211	3217
GO:0003677	DNA binding	Function	P93047	comp1044_c0_seq1	1.57955e-23	211	3217
GO:0003677	DNA binding	Function	Q9C6V4	comp44407_c0_seq1	1.57955e-23	211	3217
GO:0003677	DNA binding	Function	P49373	comp32849_c0_seq1	1.57955e-23	211	3217
GO:0003677	DNA binding	Function	Q52QU2	comp21222_c0_seq6	1.57955e-23	211	3217
GO:0003677	DNA binding	Function	Q93V99	comp13020_c0_seq1	1.57955e-23	211	3217
GO:0003677	DNA binding	Function	Q9FIY7	comp10986_c1_seq11	1.57955e-23	211	3217
GO:0003677	DNA binding	Function	Q8VYZ0	comp24461_c0_seq1	1.57955e-23	211	3217
GO:0003677	DNA binding	Function	Q01593	comp39711_c0_seq1	1.57955e-23	211	3217
GO:0003677	DNA binding	Function	Q8LPH6	comp21983_c0_seq1	1.57955e-23	211	3217
GO:0003677	DNA binding	Function	Q9FDW1	comp26450_c0_seq1	1.57955e-23	211	3217
GO:0003677	DNA binding	Function	P97310	comp5410_c0_seq5	1.57955e-23	211	3217
GO:0003677	DNA binding	Function	O82199	comp3774_c0_seq2	1.57955e-23	211	3217
GO:0003677	DNA binding	Function	Q9LDT3	comp4712_c0_seq2	1.57955e-23	211	3217
GO:0003677	DNA binding	Function	P62598	comp22321_c0_seq1	1.57955e-23	211	3217
GO:0003677	DNA binding	Function	Q9FIY7	comp10986_c1_seq11	1.57955e-23	211	3217
GO:0003677	DNA binding	Function	Q9FKK2	comp30373_c0_seq1	1.57955e-23	211	3217
GO:0003677	DNA binding	Function	Q4PSU4	comp30010_c0_seq1	1.57955e-23	211	3217
GO:0003677	DNA binding	Function	Q9SX27	comp34313_c0_seq1	1.57955e-23	211	3217
GO:0003677	DNA binding	Function	Q9LSE2	comp4433_c0_seq3	1.57955e-23	211	3217
GO:0003677	DNA binding	Function	Q9SI96	comp5683_c0_seq1	1.57955e-23	211	3217
GO:0003677	DNA binding	Function	P30182	comp7150_c0_seq1	1.57955e-23	211	3217
GO:0003677	DNA binding	Function	A4D998	comp10725_c0_seq4	1.57955e-23	211	3217
GO:0003677	DNA binding	Function	Q52QU2	comp21222_c0_seq8	1.57955e-23	211	3217
GO:0003677	DNA binding	Function	Q9LZS0	comp7856_c0_seq3	1.57955e-23	211	3217
GO:0003677	DNA binding	Function	Q9FKK2	comp30373_c0_seq1	1.57955e-23	211	3217
GO:0003677	DNA binding	Function	Q700D2	comp25256_c0_seq1	1.57955e-23	211	3217
GO:0003677	DNA binding	Function	P93047	comp1044_c0_seq1	1.57955e-23	211	3217
GO:0003677	DNA binding	Function	Q9XFH4	comp8822_c0_seq7	1.57955e-23	211	3217
GO:0003677	DNA binding	Function	Q84LH3	comp5246_c0_seq1	1.57955e-23	211	3217
GO:0003677	DNA binding	Function	Q38914	comp15462_c0_seq2	1.57955e-23	211	3217
GO:0003677	DNA binding	Function	Q9SUP7	comp6126_c0_seq4	1.57955e-23	211	3217
GO:0003677	DNA binding	Function	Q9SW80	comp35373_c0_seq3	1.57955e-23	211	3217
GO:0003677	DNA binding	Function	Q9FDW1	comp29209_c0_seq1	1.57955e-23	211	3217
GO:0003678	DNA helicase activity	Function	P29496	comp7536_c0_seq7	0.000466183	7	45
GO:0003678	DNA helicase activity	Function	P49736	comp5410_c0_seq4	0.000466183	7	45
GO:0003678	DNA helicase activity	Function	P49717	comp7800_c0_seq4	0.000466183	7	45
GO:0003678	DNA helicase activity	Function	Q54CP4	comp7536_c0_seq9	0.000466183	7	45
GO:0003678	DNA helicase activity	Function	Q2KIZ8	comp4705_c0_seq2	0.000466183	7	45
GO:0003678	DNA helicase activity	Function	P97310	comp5410_c0_seq5	0.000466183	7	45
GO:0003678	DNA helicase activity	Function	O09053	comp21693_c0_seq2	0.000466183	7	45
GO:0003678	DNA helicase activity	Function	P29496	comp7536_c0_seq7	0.000466183	7	45
GO:0003682	chromatin binding	Function	Q4JL84	comp48748_c0_seq1	3.16381e-08	42	520
GO:0003682	chromatin binding	Function	Q8H181	comp15625_c0_seq1	3.16381e-08	42	520
GO:0003682	chromatin binding	Function	Q1A173	comp18884_c0_seq1	3.16381e-08	42	520
GO:0003682	chromatin binding	Function	O89033	comp29297_c0_seq1	3.16381e-08	42	520
GO:0003682	chromatin binding	Function	Q6ZPK0	comp15848_c0_seq5	3.16381e-08	42	520
GO:0003682	chromatin binding	Function	F4JVB8	comp20579_c0_seq1	3.16381e-08	42	520
GO:0003682	chromatin binding	Function	Q9FDW1	comp29209_c0_seq1	3.16381e-08	42	520
GO:0003682	chromatin binding	Function	Q9FDW1	comp26450_c0_seq1	3.16381e-08	42	520
GO:0003682	chromatin binding	Function	Q9SUP7	comp6126_c0_seq5	3.16381e-08	42	520
GO:0003682	chromatin binding	Function	Q9SUP7	comp6126_c0_seq4	3.16381e-08	42	520
GO:0003682	chromatin binding	Function	Q94F88	comp3368_c0_seq19	3.16381e-08	42	520
GO:0003682	chromatin binding	Function	Q8VYZ0	comp44868_c0_seq1	3.16381e-08	42	520
GO:0003682	chromatin binding	Function	O43918	comp6513_c1_seq13	3.16381e-08	42	520
GO:0003682	chromatin binding	Function	Q8VYZ0	comp8084_c0_seq8	3.16381e-08	42	520
GO:0003682	chromatin binding	Function	Q9LXV2	comp26349_c1_seq1	3.16381e-08	42	520
GO:0003682	chromatin binding	Function	Q8VYZ0	comp8084_c0_seq5	3.16381e-08	42	520
GO:0003682	chromatin binding	Function	Q9SAK5	comp30883_c0_seq1	3.16381e-08	42	520
GO:0003682	chromatin binding	Function	Q8LPH6	comp21983_c0_seq1	3.16381e-08	42	520
GO:0003682	chromatin binding	Function	Q9C616	comp18133_c0_seq1	3.16381e-08	42	520
GO:0003682	chromatin binding	Function	Q9SPG2	comp5600_c0_seq1	3.16381e-08	42	520
GO:0003682	chromatin binding	Function	Q94F88	comp3368_c0_seq3	3.16381e-08	42	520
GO:0003682	chromatin binding	Function	Q9SIV3	comp24987_c0_seq1	3.16381e-08	42	520
GO:0003682	chromatin binding	Function	P29496	comp7536_c0_seq7	3.16381e-08	42	520
GO:0003682	chromatin binding	Function	O75417	comp37785_c0_seq1	3.16381e-08	42	520
GO:0003682	chromatin binding	Function	Q4JL84	comp46254_c0_seq1	3.16381e-08	42	520
GO:0003682	chromatin binding	Function	Q8VYZ0	comp8084_c0_seq6	3.16381e-08	42	520
GO:0003682	chromatin binding	Function	Q8LPH6	comp12435_c0_seq2	3.16381e-08	42	520
GO:0003682	chromatin binding	Function	Q8LDF9	comp2782_c0_seq1	3.16381e-08	42	520
GO:0003682	chromatin binding	Function	O49139	comp3368_c0_seq18	3.16381e-08	42	520
GO:0003682	chromatin binding	Function	O16810	comp15848_c0_seq3	3.16381e-08	42	520
GO:0003682	chromatin binding	Function	Q9S7L2	comp9339_c0_seq2	3.16381e-08	42	520
GO:0003682	chromatin binding	Function	Q8LPH6	comp3741_c0_seq4	3.16381e-08	42	520
GO:0003682	chromatin binding	Function	Q6ZPK0	comp15848_c0_seq5	3.16381e-08	42	520
GO:0003682	chromatin binding	Function	Q8LPH6	comp3741_c0_seq7	3.16381e-08	42	520
GO:0003682	chromatin binding	Function	P62598	comp22321_c0_seq1	3.16381e-08	42	520
GO:0003682	chromatin binding	Function	Q8LPH6	comp3741_c0_seq9	3.16381e-08	42	520
GO:0003682	chromatin binding	Function	P93047	comp1044_c0_seq1	3.16381e-08	42	520
GO:0003682	chromatin binding	Function	Q9SIV3	comp23269_c0_seq1	3.16381e-08	42	520
GO:0003682	chromatin binding	Function	O49139	comp16835_c0_seq2	3.16381e-08	42	520
GO:0003682	chromatin binding	Function	Q8VYZ0	comp24461_c0_seq1	3.16381e-08	42	520
GO:0003682	chromatin binding	Function	Q8H181	comp15625_c0_seq3	3.16381e-08	42	520
GO:0003682	chromatin binding	Function	Q700D9	comp18133_c0_seq3	3.16381e-08	42	520
GO:0003682	chromatin binding	Function	Q9T012	comp6126_c0_seq1	3.16381e-08	42	520
GO:0003700	sequence-specific DNA binding transcription factor activity	Function	Q01593	comp39711_c0_seq1	2.08784e-23	169	2334
GO:0003700	sequence-specific DNA binding transcription factor activity	Function	Q9SB61	comp3336_c0_seq2	2.08784e-23	169	2334
GO:0003700	sequence-specific DNA binding transcription factor activity	Function	Q9XI33	comp6596_c0_seq1	2.08784e-23	169	2334
GO:0003700	sequence-specific DNA binding transcription factor activity	Function	Q52QU2	comp21222_c0_seq8	2.08784e-23	169	2334
GO:0003700	sequence-specific DNA binding transcription factor activity	Function	Q52QU2	comp21222_c0_seq1	2.08784e-23	169	2334
GO:0003700	sequence-specific DNA binding transcription factor activity	Function	Q9ZNU2	comp8141_c0_seq1	2.08784e-23	169	2334
GO:0003700	sequence-specific DNA binding transcription factor activity	Function	Q9LMT8	comp41336_c0_seq1	2.08784e-23	169	2334
GO:0003700	sequence-specific DNA binding transcription factor activity	Function	Q38914	comp15462_c0_seq2	2.08784e-23	169	2334
GO:0003700	sequence-specific DNA binding transcription factor activity	Function	Q9LZJ8	comp26799_c0_seq1	2.08784e-23	169	2334
GO:0003700	sequence-specific DNA binding transcription factor activity	Function	Q4JL84	comp46254_c0_seq1	2.08784e-23	169	2334
GO:0003700	sequence-specific DNA binding transcription factor activity	Function	Q38822	comp2840_c0_seq7	2.08784e-23	169	2334
GO:0003700	sequence-specific DNA binding transcription factor activity	Function	Q8W4H1	comp10814_c0_seq4	2.08784e-23	169	2334
GO:0003700	sequence-specific DNA binding transcription factor activity	Function	Q52QU2	comp21222_c0_seq3	2.08784e-23	169	2334
GO:0003700	sequence-specific DNA binding transcription factor activity	Function	F4JVB8	comp20579_c0_seq1	2.08784e-23	169	2334
GO:0003700	sequence-specific DNA binding transcription factor activity	Function	Q940T9	comp32163_c0_seq2	2.08784e-23	169	2334
GO:0003700	sequence-specific DNA binding transcription factor activity	Function	Q9ZNU2	comp8141_c0_seq1	2.08784e-23	169	2334
GO:0003700	sequence-specific DNA binding transcription factor activity	Function	Q9LDT3	comp4712_c0_seq1	2.08784e-23	169	2334
GO:0003700	sequence-specific DNA binding transcription factor activity	Function	Q93V99	comp13020_c0_seq1	2.08784e-23	169	2334
GO:0003700	sequence-specific DNA binding transcription factor activity	Function	Q38829	comp19925_c0_seq2	2.08784e-23	169	2334
GO:0003700	sequence-specific DNA binding transcription factor activity	Function	Q940J1	comp526_c0_seq8	2.08784e-23	169	2334
GO:0003700	sequence-specific DNA binding transcription factor activity	Function	Q9FX31	comp30872_c0_seq1	2.08784e-23	169	2334
GO:0003700	sequence-specific DNA binding transcription factor activity	Function	Q9FXA3	comp28070_c0_seq1	2.08784e-23	169	2334
GO:0003700	sequence-specific DNA binding transcription factor activity	Function	Q9MA75	comp32840_c0_seq1	2.08784e-23	169	2334
GO:0003700	sequence-specific DNA binding transcription factor activity	Function	P93024	comp27991_c0_seq1	2.08784e-23	169	2334
GO:0003700	sequence-specific DNA binding transcription factor activity	Function	Q52QU2	comp21222_c0_seq6	2.08784e-23	169	2334
GO:0003700	sequence-specific DNA binding transcription factor activity	Function	Q8W4H1	comp10814_c0_seq4	2.08784e-23	169	2334
GO:0003700	sequence-specific DNA binding transcription factor activity	Function	Q9SEZ1	comp3336_c0_seq3	2.08784e-23	169	2334
GO:0003700	sequence-specific DNA binding transcription factor activity	Function	Q9LQZ2	comp5660_c1_seq1	2.08784e-23	169	2334
GO:0003700	sequence-specific DNA binding transcription factor activity	Function	Q8GY42	comp4280_c0_seq3	2.08784e-23	169	2334
GO:0003700	sequence-specific DNA binding transcription factor activity	Function	Q9FH57	comp9393_c0_seq5	2.08784e-23	169	2334
GO:0003700	sequence-specific DNA binding transcription factor activity	Function	Q9FDW1	comp29209_c0_seq1	2.08784e-23	169	2334
GO:0003700	sequence-specific DNA binding transcription factor activity	Function	Q05466	comp5748_c0_seq1	2.08784e-23	169	2334
GO:0003700	sequence-specific DNA binding transcription factor activity	Function	Q9LUI3	comp23588_c0_seq1	2.08784e-23	169	2334
GO:0003700	sequence-specific DNA binding transcription factor activity	Function	Q52QU2	comp21222_c0_seq3	2.08784e-23	169	2334
GO:0003700	sequence-specific DNA binding transcription factor activity	Function	Q52QU2	comp21222_c0_seq8	2.08784e-23	169	2334
GO:0003700	sequence-specific DNA binding transcription factor activity	Function	Q9LZS0	comp7856_c0_seq1	2.08784e-23	169	2334
GO:0003700	sequence-specific DNA binding transcription factor activity	Function	Q9LVJ7	comp26047_c0_seq3	2.08784e-23	169	2334
GO:0003700	sequence-specific DNA binding transcription factor activity	Function	Q9LSD5	comp53896_c0_seq1	2.08784e-23	169	2334
GO:0003700	sequence-specific DNA binding transcription factor activity	Function	Q9SAK5	comp30883_c0_seq1	2.08784e-23	169	2334
GO:0003700	sequence-specific DNA binding transcription factor activity	Function	Q01593	comp39711_c0_seq1	2.08784e-23	169	2334
GO:0003700	sequence-specific DNA binding transcription factor activity	Function	O80805	comp31559_c0_seq1	2.08784e-23	169	2334
GO:0003700	sequence-specific DNA binding transcription factor activity	Function	Q9SFD8	comp34266_c0_seq1	2.08784e-23	169	2334
GO:0003700	sequence-specific DNA binding transcription factor activity	Function	Q9SIV3	comp23269_c0_seq1	2.08784e-23	169	2334
GO:0003700	sequence-specific DNA binding transcription factor activity	Function	Q9SIW1	comp20226_c0_seq1	2.08784e-23	169	2334
GO:0003700	sequence-specific DNA binding transcription factor activity	Function	Q9LT67	comp33998_c0_seq2	2.08784e-23	169	2334
GO:0003700	sequence-specific DNA binding transcription factor activity	Function	Q9LXV2	comp26349_c1_seq1	2.08784e-23	169	2334
GO:0003700	sequence-specific DNA binding transcription factor activity	Function	Q38830	comp9818_c0_seq9	2.08784e-23	169	2334
GO:0003700	sequence-specific DNA binding transcription factor activity	Function	Q9SB61	comp13016_c0_seq1	2.08784e-23	169	2334
GO:0003700	sequence-specific DNA binding transcription factor activity	Function	Q9SEZ1	comp10267_c0_seq2	2.08784e-23	169	2334
GO:0003700	sequence-specific DNA binding transcription factor activity	Function	Q9C616	comp18133_c0_seq1	2.08784e-23	169	2334
GO:0003700	sequence-specific DNA binding transcription factor activity	Function	Q9LSD5	comp53896_c0_seq1	2.08784e-23	169	2334
GO:0003700	sequence-specific DNA binding transcription factor activity	Function	Q9ZNU2	comp8141_c0_seq3	2.08784e-23	169	2334
GO:0003700	sequence-specific DNA binding transcription factor activity	Function	Q9FKP8	comp3336_c0_seq4	2.08784e-23	169	2334
GO:0003700	sequence-specific DNA binding transcription factor activity	Function	Q9SB61	comp33160_c0_seq1	2.08784e-23	169	2334
GO:0003700	sequence-specific DNA binding transcription factor activity	Function	Q96289	comp23355_c0_seq1	2.08784e-23	169	2334
GO:0003700	sequence-specific DNA binding transcription factor activity	Function	Q9LDT3	comp4712_c0_seq2	2.08784e-23	169	2334
GO:0003700	sequence-specific DNA binding transcription factor activity	Function	Q52QU2	comp21222_c0_seq3	2.08784e-23	169	2334
GO:0003700	sequence-specific DNA binding transcription factor activity	Function	Q4PSU4	comp30010_c0_seq1	2.08784e-23	169	2334
GO:0003700	sequence-specific DNA binding transcription factor activity	Function	Q9LZS0	comp7856_c0_seq3	2.08784e-23	169	2334
GO:0003700	sequence-specific DNA binding transcription factor activity	Function	O82199	comp3774_c0_seq1	2.08784e-23	169	2334
GO:0003700	sequence-specific DNA binding transcription factor activity	Function	O82199	comp3774_c0_seq3	2.08784e-23	169	2334
GO:0003700	sequence-specific DNA binding transcription factor activity	Function	O04609	comp67682_c0_seq1	2.08784e-23	169	2334
GO:0003700	sequence-specific DNA binding transcription factor activity	Function	Q38831	comp19925_c0_seq1	2.08784e-23	169	2334
GO:0003700	sequence-specific DNA binding transcription factor activity	Function	Q8GY42	comp9220_c0_seq1	2.08784e-23	169	2334
GO:0003700	sequence-specific DNA binding transcription factor activity	Function	Q6X7J4	comp20880_c0_seq1	2.08784e-23	169	2334
GO:0003700	sequence-specific DNA binding transcription factor activity	Function	Q38914	comp15462_c0_seq2	2.08784e-23	169	2334
GO:0003700	sequence-specific DNA binding transcription factor activity	Function	Q9LXV2	comp26349_c1_seq1	2.08784e-23	169	2334
GO:0003700	sequence-specific DNA binding transcription factor activity	Function	Q7XJU0	comp22839_c0_seq1	2.08784e-23	169	2334
GO:0003700	sequence-specific DNA binding transcription factor activity	Function	Q9FKK2	comp30373_c0_seq1	2.08784e-23	169	2334
GO:0003700	sequence-specific DNA binding transcription factor activity	Function	Q8H181	comp15625_c0_seq3	2.08784e-23	169	2334
GO:0003700	sequence-specific DNA binding transcription factor activity	Function	P46668	comp3853_c0_seq3	2.08784e-23	169	2334
GO:0003700	sequence-specific DNA binding transcription factor activity	Function	Q9ZWA6	comp35421_c0_seq1	2.08784e-23	169	2334
GO:0003700	sequence-specific DNA binding transcription factor activity	Function	P68349	comp37299_c0_seq1	2.08784e-23	169	2334
GO:0003700	sequence-specific DNA binding transcription factor activity	Function	Q93ZE2	comp22354_c0_seq1	2.08784e-23	169	2334
GO:0003700	sequence-specific DNA binding transcription factor activity	Function	P93024	comp2154_c0_seq2	2.08784e-23	169	2334
GO:0003700	sequence-specific DNA binding transcription factor activity	Function	Q9ZWA1	comp52140_c0_seq1	2.08784e-23	169	2334
GO:0003700	sequence-specific DNA binding transcription factor activity	Function	Q9SIW1	comp18213_c0_seq2	2.08784e-23	169	2334
GO:0003700	sequence-specific DNA binding transcription factor activity	Function	Q9FX31	comp30872_c0_seq2	2.08784e-23	169	2334
GO:0003700	sequence-specific DNA binding transcription factor activity	Function	Q66GR3	comp44252_c0_seq1	2.08784e-23	169	2334
GO:0003700	sequence-specific DNA binding transcription factor activity	Function	Q05466	comp4956_c0_seq1	2.08784e-23	169	2334
GO:0003700	sequence-specific DNA binding transcription factor activity	Function	Q1A173	comp18884_c0_seq1	2.08784e-23	169	2334
GO:0003700	sequence-specific DNA binding transcription factor activity	Function	A4D998	comp10725_c0_seq1	2.08784e-23	169	2334
GO:0003700	sequence-specific DNA binding transcription factor activity	Function	Q52QU2	comp22004_c0_seq1	2.08784e-23	169	2334
GO:0003700	sequence-specific DNA binding transcription factor activity	Function	Q9LPI7	comp14258_c0_seq5	2.08784e-23	169	2334
GO:0003700	sequence-specific DNA binding transcription factor activity	Function	Q9SX27	comp34313_c0_seq1	2.08784e-23	169	2334
GO:0003700	sequence-specific DNA binding transcription factor activity	Function	Q9FKH1	comp81836_c0_seq1	2.08784e-23	169	2334
GO:0003700	sequence-specific DNA binding transcription factor activity	Function	Q9SHD0	comp25223_c0_seq3	2.08784e-23	169	2334
GO:0003700	sequence-specific DNA binding transcription factor activity	Function	Q01593	comp16913_c0_seq9	2.08784e-23	169	2334
GO:0003700	sequence-specific DNA binding transcription factor activity	Function	Q9FX31	comp30872_c0_seq1	2.08784e-23	169	2334
GO:0003700	sequence-specific DNA binding transcription factor activity	Function	Q9SW80	comp39371_c0_seq1	2.08784e-23	169	2334
GO:0003700	sequence-specific DNA binding transcription factor activity	Function	Q9S851	comp1046_c0_seq1	2.08784e-23	169	2334
GO:0003700	sequence-specific DNA binding transcription factor activity	Function	Q9FWX2	comp50918_c0_seq1	2.08784e-23	169	2334
GO:0003700	sequence-specific DNA binding transcription factor activity	Function	Q9S851	comp36692_c0_seq1	2.08784e-23	169	2334
GO:0003700	sequence-specific DNA binding transcription factor activity	Function	Q9FMR3	comp32637_c0_seq1	2.08784e-23	169	2334
GO:0003700	sequence-specific DNA binding transcription factor activity	Function	Q9XI33	comp6596_c0_seq1	2.08784e-23	169	2334
GO:0003700	sequence-specific DNA binding transcription factor activity	Function	Q9T012	comp6126_c0_seq1	2.08784e-23	169	2334
GO:0003700	sequence-specific DNA binding transcription factor activity	Function	Q9SEZ1	comp10267_c0_seq2	2.08784e-23	169	2334
GO:0003700	sequence-specific DNA binding transcription factor activity	Function	Q700C7	comp60052_c0_seq1	2.08784e-23	169	2334
GO:0003700	sequence-specific DNA binding transcription factor activity	Function	Q9LPI7	comp14258_c0_seq1	2.08784e-23	169	2334
GO:0003700	sequence-specific DNA binding transcription factor activity	Function	Q9SEZ1	comp12710_c0_seq1	2.08784e-23	169	2334
GO:0003700	sequence-specific DNA binding transcription factor activity	Function	P93024	comp27991_c0_seq1	2.08784e-23	169	2334
GO:0003700	sequence-specific DNA binding transcription factor activity	Function	Q8LSZ4	comp27753_c0_seq1	2.08784e-23	169	2334
GO:0003700	sequence-specific DNA binding transcription factor activity	Function	Q9FX31	comp30872_c0_seq2	2.08784e-23	169	2334
GO:0003700	sequence-specific DNA binding transcription factor activity	Function	Q93V99	comp5174_c0_seq1	2.08784e-23	169	2334
GO:0003700	sequence-specific DNA binding transcription factor activity	Function	Q9ZNU2	comp8141_c0_seq3	2.08784e-23	169	2334
GO:0003700	sequence-specific DNA binding transcription factor activity	Function	Q9SIV3	comp23269_c0_seq1	2.08784e-23	169	2334
GO:0003700	sequence-specific DNA binding transcription factor activity	Function	Q8S307	comp34793_c0_seq1	2.08784e-23	169	2334
GO:0003700	sequence-specific DNA binding transcription factor activity	Function	P93024	comp2154_c0_seq2	2.08784e-23	169	2334
GO:0003700	sequence-specific DNA binding transcription factor activity	Function	Q9FDW1	comp26450_c0_seq1	2.08784e-23	169	2334
GO:0003700	sequence-specific DNA binding transcription factor activity	Function	Q9SIV3	comp24987_c0_seq1	2.08784e-23	169	2334
GO:0003700	sequence-specific DNA binding transcription factor activity	Function	Q9LZS0	comp7856_c0_seq1	2.08784e-23	169	2334
GO:0003700	sequence-specific DNA binding transcription factor activity	Function	Q93ZH2	comp26047_c0_seq1	2.08784e-23	169	2334
GO:0003700	sequence-specific DNA binding transcription factor activity	Function	Q9C9F5	comp19950_c0_seq1	2.08784e-23	169	2334
GO:0003700	sequence-specific DNA binding transcription factor activity	Function	Q9SHD0	comp25223_c0_seq7	2.08784e-23	169	2334
GO:0003700	sequence-specific DNA binding transcription factor activity	Function	Q700D9	comp18133_c0_seq3	2.08784e-23	169	2334
GO:0003700	sequence-specific DNA binding transcription factor activity	Function	Q9SPG2	comp5600_c0_seq1	2.08784e-23	169	2334
GO:0003700	sequence-specific DNA binding transcription factor activity	Function	P46665	comp36485_c0_seq1	2.08784e-23	169	2334
GO:0003700	sequence-specific DNA binding transcription factor activity	Function	Q9CAN3	comp17813_c0_seq8	2.08784e-23	169	2334
GO:0003700	sequence-specific DNA binding transcription factor activity	Function	O22152	comp19615_c0_seq1	2.08784e-23	169	2334
GO:0003700	sequence-specific DNA binding transcription factor activity	Function	Q5YGP8	comp51205_c0_seq1	2.08784e-23	169	2334
GO:0003700	sequence-specific DNA binding transcription factor activity	Function	O24407	comp2840_c0_seq8	2.08784e-23	169	2334
GO:0003700	sequence-specific DNA binding transcription factor activity	Function	Q52QU2	comp21222_c0_seq1	2.08784e-23	169	2334
GO:0003700	sequence-specific DNA binding transcription factor activity	Function	Q52QU2	comp21222_c0_seq8	2.08784e-23	169	2334
GO:0003700	sequence-specific DNA binding transcription factor activity	Function	Q9SUP7	comp6126_c0_seq5	2.08784e-23	169	2334
GO:0003700	sequence-specific DNA binding transcription factor activity	Function	Q52QU2	comp21222_c0_seq6	2.08784e-23	169	2334
GO:0003700	sequence-specific DNA binding transcription factor activity	Function	A4D998	comp10725_c0_seq4	2.08784e-23	169	2334
GO:0003700	sequence-specific DNA binding transcription factor activity	Function	Q9LZS0	comp7856_c0_seq3	2.08784e-23	169	2334
GO:0003700	sequence-specific DNA binding transcription factor activity	Function	Q9SW80	comp30420_c0_seq1	2.08784e-23	169	2334
GO:0003700	sequence-specific DNA binding transcription factor activity	Function	Q05466	comp4956_c0_seq2	2.08784e-23	169	2334
GO:0003700	sequence-specific DNA binding transcription factor activity	Function	Q9LSE2	comp4433_c0_seq7	2.08784e-23	169	2334
GO:0003700	sequence-specific DNA binding transcription factor activity	Function	Q9FJS2	comp15757_c0_seq1	2.08784e-23	169	2334
GO:0003700	sequence-specific DNA binding transcription factor activity	Function	Q9FXG8	comp11280_c0_seq6	2.08784e-23	169	2334
GO:0003700	sequence-specific DNA binding transcription factor activity	Function	Q9LSE2	comp4433_c0_seq6	2.08784e-23	169	2334
GO:0003700	sequence-specific DNA binding transcription factor activity	Function	Q9C519	comp24425_c0_seq1	2.08784e-23	169	2334
GO:0003700	sequence-specific DNA binding transcription factor activity	Function	Q9S7L2	comp9339_c0_seq2	2.08784e-23	169	2334
GO:0003700	sequence-specific DNA binding transcription factor activity	Function	Q9FHB2	comp3597_c0_seq1	2.08784e-23	169	2334
GO:0003700	sequence-specific DNA binding transcription factor activity	Function	Q9LZS0	comp7856_c0_seq2	2.08784e-23	169	2334
GO:0003700	sequence-specific DNA binding transcription factor activity	Function	P93047	comp1044_c0_seq1	2.08784e-23	169	2334
GO:0003700	sequence-specific DNA binding transcription factor activity	Function	P93830	comp2840_c0_seq5	2.08784e-23	169	2334
GO:0003700	sequence-specific DNA binding transcription factor activity	Function	Q9LSE2	comp4433_c0_seq3	2.08784e-23	169	2334
GO:0003700	sequence-specific DNA binding transcription factor activity	Function	Q9FDW1	comp29209_c0_seq1	2.08784e-23	169	2334
GO:0003700	sequence-specific DNA binding transcription factor activity	Function	Q9FFX4	comp17077_c0_seq1	2.08784e-23	169	2334
GO:0003700	sequence-specific DNA binding transcription factor activity	Function	Q9C519	comp24425_c0_seq1	2.08784e-23	169	2334
GO:0003700	sequence-specific DNA binding transcription factor activity	Function	Q9SIV3	comp24987_c0_seq1	2.08784e-23	169	2334
GO:0003700	sequence-specific DNA binding transcription factor activity	Function	O04609	comp27933_c0_seq1	2.08784e-23	169	2334
GO:0003700	sequence-specific DNA binding transcription factor activity	Function	Q38831	comp9818_c0_seq8	2.08784e-23	169	2334
GO:0003700	sequence-specific DNA binding transcription factor activity	Function	P46668	comp526_c0_seq2	2.08784e-23	169	2334
GO:0003700	sequence-specific DNA binding transcription factor activity	Function	Q9FJS2	comp18673_c0_seq2	2.08784e-23	169	2334
GO:0003700	sequence-specific DNA binding transcription factor activity	Function	Q9FN29	comp26544_c0_seq1	2.08784e-23	169	2334
GO:0003700	sequence-specific DNA binding transcription factor activity	Function	Q9LZS0	comp7856_c0_seq2	2.08784e-23	169	2334
GO:0003700	sequence-specific DNA binding transcription factor activity	Function	O22152	comp3963_c0_seq1	2.08784e-23	169	2334
GO:0003700	sequence-specific DNA binding transcription factor activity	Function	P62598	comp22321_c0_seq1	2.08784e-23	169	2334
GO:0003700	sequence-specific DNA binding transcription factor activity	Function	Q9SX27	comp34313_c0_seq1	2.08784e-23	169	2334
GO:0003700	sequence-specific DNA binding transcription factor activity	Function	Q01593	comp39711_c0_seq1	2.08784e-23	169	2334
GO:0003700	sequence-specific DNA binding transcription factor activity	Function	Q4PSU4	comp25008_c0_seq1	2.08784e-23	169	2334
GO:0003700	sequence-specific DNA binding transcription factor activity	Function	Q9SB61	comp1314_c0_seq1	2.08784e-23	169	2334
GO:0003700	sequence-specific DNA binding transcription factor activity	Function	Q9LPW3	comp4433_c0_seq1	2.08784e-23	169	2334
GO:0003700	sequence-specific DNA binding transcription factor activity	Function	O49403	comp37417_c0_seq1	2.08784e-23	169	2334
GO:0003700	sequence-specific DNA binding transcription factor activity	Function	Q9SEZ1	comp3336_c0_seq3	2.08784e-23	169	2334
GO:0003700	sequence-specific DNA binding transcription factor activity	Function	Q9SUE3	comp52302_c0_seq1	2.08784e-23	169	2334
GO:0003700	sequence-specific DNA binding transcription factor activity	Function	Q6NQK2	comp16592_c0_seq1	2.08784e-23	169	2334
GO:0003700	sequence-specific DNA binding transcription factor activity	Function	Q9SB61	comp22730_c0_seq1	2.08784e-23	169	2334
GO:0003700	sequence-specific DNA binding transcription factor activity	Function	Q38831	comp9818_c0_seq7	2.08784e-23	169	2334
GO:0003700	sequence-specific DNA binding transcription factor activity	Function	Q9FLJ2	comp27722_c0_seq1	2.08784e-23	169	2334
GO:0003700	sequence-specific DNA binding transcription factor activity	Function	Q9FLJ2	comp1871_c0_seq1	2.08784e-23	169	2334
GO:0003700	sequence-specific DNA binding transcription factor activity	Function	Q9LUI3	comp17671_c0_seq1	2.08784e-23	169	2334
GO:0003700	sequence-specific DNA binding transcription factor activity	Function	Q9SUP7	comp6126_c0_seq4	2.08784e-23	169	2334
GO:0003700	sequence-specific DNA binding transcription factor activity	Function	O82307	comp3774_c0_seq4	2.08784e-23	169	2334
GO:0003700	sequence-specific DNA binding transcription factor activity	Function	Q9S851	comp12993_c0_seq6	2.08784e-23	169	2334
GO:0003700	sequence-specific DNA binding transcription factor activity	Function	Q9SPG2	comp5600_c0_seq1	2.08784e-23	169	2334
GO:0003700	sequence-specific DNA binding transcription factor activity	Function	Q9FJK3	comp14184_c0_seq1	2.08784e-23	169	2334
GO:0003700	sequence-specific DNA binding transcription factor activity	Function	Q9SW80	comp35373_c0_seq3	2.08784e-23	169	2334
GO:0003700	sequence-specific DNA binding transcription factor activity	Function	Q9FJK3	comp9168_c0_seq1	2.08784e-23	169	2334
GO:0003700	sequence-specific DNA binding transcription factor activity	Function	Q4JL84	comp48748_c0_seq1	2.08784e-23	169	2334
GO:0003700	sequence-specific DNA binding transcription factor activity	Function	Q9XI33	comp6596_c0_seq1	2.08784e-23	169	2334
GO:0003700	sequence-specific DNA binding transcription factor activity	Function	O04609	comp57110_c0_seq1	2.08784e-23	169	2334
GO:0003700	sequence-specific DNA binding transcription factor activity	Function	Q8LC79	comp25095_c0_seq1	2.08784e-23	169	2334
GO:0003700	sequence-specific DNA binding transcription factor activity	Function	Q8GY42	comp4280_c0_seq1	2.08784e-23	169	2334
GO:0003700	sequence-specific DNA binding transcription factor activity	Function	P46668	comp3853_c0_seq3	2.08784e-23	169	2334
GO:0003700	sequence-specific DNA binding transcription factor activity	Function	Q52QU2	comp22004_c0_seq1	2.08784e-23	169	2334
GO:0003700	sequence-specific DNA binding transcription factor activity	Function	Q84W66	comp18275_c0_seq1	2.08784e-23	169	2334
GO:0003700	sequence-specific DNA binding transcription factor activity	Function	Q940J1	comp526_c0_seq8	2.08784e-23	169	2334
GO:0003700	sequence-specific DNA binding transcription factor activity	Function	Q6X5Y6	comp34393_c0_seq1	2.08784e-23	169	2334
GO:0003700	sequence-specific DNA binding transcription factor activity	Function	P46668	comp526_c0_seq2	2.08784e-23	169	2334
GO:0003700	sequence-specific DNA binding transcription factor activity	Function	Q9ZPY6	comp26853_c0_seq1	2.08784e-23	169	2334
GO:0003700	sequence-specific DNA binding transcription factor activity	Function	Q9FKM7	comp32065_c0_seq2	2.08784e-23	169	2334
GO:0003700	sequence-specific DNA binding transcription factor activity	Function	Q9CAN3	comp17813_c0_seq9	2.08784e-23	169	2334
GO:0003700	sequence-specific DNA binding transcription factor activity	Function	O82632	comp11333_c0_seq1	2.08784e-23	169	2334
GO:0003700	sequence-specific DNA binding transcription factor activity	Function	P46604	comp7841_c0_seq1	2.08784e-23	169	2334
GO:0003700	sequence-specific DNA binding transcription factor activity	Function	P93751	comp18384_c0_seq1	2.08784e-23	169	2334
GO:0003700	sequence-specific DNA binding transcription factor activity	Function	Q9CAN3	comp17813_c0_seq5	2.08784e-23	169	2334
GO:0003700	sequence-specific DNA binding transcription factor activity	Function	Q8LDF9	comp2782_c0_seq1	2.08784e-23	169	2334
GO:0003700	sequence-specific DNA binding transcription factor activity	Function	Q01593	comp16913_c0_seq9	2.08784e-23	169	2334
GO:0003700	sequence-specific DNA binding transcription factor activity	Function	Q93ZH2	comp26047_c0_seq1	2.08784e-23	169	2334
GO:0003700	sequence-specific DNA binding transcription factor activity	Function	Q52QU2	comp21222_c0_seq1	2.08784e-23	169	2334
GO:0003700	sequence-specific DNA binding transcription factor activity	Function	Q38831	comp9818_c0_seq6	2.08784e-23	169	2334
GO:0003700	sequence-specific DNA binding transcription factor activity	Function	Q9SEZ1	comp12710_c0_seq1	2.08784e-23	169	2334
GO:0003700	sequence-specific DNA binding transcription factor activity	Function	Q9C6V4	comp44407_c0_seq1	2.08784e-23	169	2334
GO:0003700	sequence-specific DNA binding transcription factor activity	Function	Q9FJS2	comp15757_c0_seq2	2.08784e-23	169	2334
GO:0003700	sequence-specific DNA binding transcription factor activity	Function	Q6X5Y6	comp34393_c0_seq1	2.08784e-23	169	2334
GO:0003700	sequence-specific DNA binding transcription factor activity	Function	Q8H181	comp15625_c0_seq1	2.08784e-23	169	2334
GO:0003700	sequence-specific DNA binding transcription factor activity	Function	O82199	comp3774_c0_seq2	2.08784e-23	169	2334
GO:0003700	sequence-specific DNA binding transcription factor activity	Function	Q9MA75	comp32840_c0_seq1	2.08784e-23	169	2334
GO:0003700	sequence-specific DNA binding transcription factor activity	Function	Q8RWL0	comp24412_c0_seq1	2.08784e-23	169	2334
GO:0003700	sequence-specific DNA binding transcription factor activity	Function	Q52QU2	comp21222_c0_seq6	2.08784e-23	169	2334
GO:0003700	sequence-specific DNA binding transcription factor activity	Function	P93830	comp2840_c0_seq5	2.08784e-23	169	2334
GO:0003700	sequence-specific DNA binding transcription factor activity	Function	Q9FDW1	comp26450_c0_seq1	2.08784e-23	169	2334
GO:0003700	sequence-specific DNA binding transcription factor activity	Function	Q9FKK2	comp10709_c0_seq4	2.08784e-23	169	2334
GO:0003700	sequence-specific DNA binding transcription factor activity	Function	Q9FKH1	comp49985_c0_seq1	2.08784e-23	169	2334
GO:0003700	sequence-specific DNA binding transcription factor activity	Function	O22152	comp27296_c0_seq1	2.08784e-23	169	2334
GO:0003700	sequence-specific DNA binding transcription factor activity	Function	Q01593	comp16913_c0_seq9	2.08784e-23	169	2334
GO:0003700	sequence-specific DNA binding transcription factor activity	Function	Q700D2	comp25256_c0_seq1	2.08784e-23	169	2334
GO:0003700	sequence-specific DNA binding transcription factor activity	Function	A4D998	comp10725_c0_seq5	2.08784e-23	169	2334
GO:0003700	sequence-specific DNA binding transcription factor activity	Function	Q93ZH2	comp26047_c0_seq1	2.08784e-23	169	2334
GO:0003700	sequence-specific DNA binding transcription factor activity	Function	Q52QU2	comp22004_c0_seq1	2.08784e-23	169	2334
GO:0003700	sequence-specific DNA binding transcription factor activity	Function	Q9LSE2	comp4433_c0_seq9	2.08784e-23	169	2334
GO:0003777	microtubule motor activity	Function	Q8L7Y8	comp10826_c0_seq7	8.84147e-07	24	243
GO:0003777	microtubule motor activity	Function	O81635	comp15049_c0_seq1	8.84147e-07	24	243
GO:0003777	microtubule motor activity	Function	Q8L7Y8	comp10826_c0_seq1	8.84147e-07	24	243
GO:0003777	microtubule motor activity	Function	Q90640	comp8943_c0_seq27	8.84147e-07	24	243
GO:0003777	microtubule motor activity	Function	Q07970	comp26223_c0_seq2	8.84147e-07	24	243
GO:0003777	microtubule motor activity	Function	Q27IK6	comp5698_c0_seq1	8.84147e-07	24	243
GO:0003777	microtubule motor activity	Function	F4JGP4	comp11772_c0_seq15	8.84147e-07	24	243
GO:0003777	microtubule motor activity	Function	Q9FHN8	comp24254_c0_seq1	8.84147e-07	24	243
GO:0003777	microtubule motor activity	Function	P46864	comp26223_c0_seq7	8.84147e-07	24	243
GO:0003777	microtubule motor activity	Function	P82266	comp13095_c0_seq9	8.84147e-07	24	243
GO:0003777	microtubule motor activity	Function	Q27IK7	comp29998_c0_seq1	8.84147e-07	24	243
GO:0003777	microtubule motor activity	Function	F4JGP4	comp18681_c0_seq2	8.84147e-07	24	243
GO:0003777	microtubule motor activity	Function	P82266	comp13095_c0_seq7	8.84147e-07	24	243
GO:0003777	microtubule motor activity	Function	Q8L7Y8	comp10826_c0_seq3	8.84147e-07	24	243
GO:0003777	microtubule motor activity	Function	Q9FHN8	comp24254_c0_seq1	8.84147e-07	24	243
GO:0003777	microtubule motor activity	Function	Q27IK6	comp5698_c0_seq1	8.84147e-07	24	243
GO:0003777	microtubule motor activity	Function	Q8L7Y8	comp6523_c0_seq23	8.84147e-07	24	243
GO:0003777	microtubule motor activity	Function	Q8L7Y8	comp22026_c0_seq1	8.84147e-07	24	243
GO:0003777	microtubule motor activity	Function	Q27IK7	comp29998_c0_seq1	8.84147e-07	24	243
GO:0003777	microtubule motor activity	Function	Q6NWW5	comp24867_c0_seq2	8.84147e-07	24	243
GO:0003777	microtubule motor activity	Function	F4JGP4	comp18681_c0_seq2	8.84147e-07	24	243
GO:0003777	microtubule motor activity	Function	Q8L7Y8	comp10826_c0_seq11	8.84147e-07	24	243
GO:0003777	microtubule motor activity	Function	F4JGP4	comp18681_c0_seq1	8.84147e-07	24	243
GO:0003777	microtubule motor activity	Function	Q6NWW5	comp24867_c0_seq2	8.84147e-07	24	243
GO:0003777	microtubule motor activity	Function	O81635	comp15049_c0_seq1	8.84147e-07	24	243
GO:0003777	microtubule motor activity	Function	P82266	comp13095_c0_seq7	8.84147e-07	24	243
GO:0003777	microtubule motor activity	Function	P46875	comp26223_c0_seq8	8.84147e-07	24	243
GO:0003777	microtubule motor activity	Function	F4JGP4	comp18681_c0_seq1	8.84147e-07	24	243
GO:0003777	microtubule motor activity	Function	Q90640	comp48176_c0_seq1	8.84147e-07	24	243
GO:0003777	microtubule motor activity	Function	F4JGP4	comp11772_c0_seq15	8.84147e-07	24	243
GO:0003777	microtubule motor activity	Function	P46875	comp26223_c0_seq6	8.84147e-07	24	243
GO:0003777	microtubule motor activity	Function	P82266	comp13095_c0_seq9	8.84147e-07	24	243
GO:0003777	microtubule motor activity	Function	Q9NQT8	comp24867_c0_seq1	8.84147e-07	24	243
GO:0003777	microtubule motor activity	Function	Q8L7Y8	comp10826_c0_seq14	8.84147e-07	24	243
GO:0003840	gamma-glutamyltransferase activity	Function	Q9M0G0	comp6018_c0_seq3	0.00040561	4	12
GO:0003840	gamma-glutamyltransferase activity	Function	Q9M0G0	comp6018_c0_seq9	0.00040561	4	12
GO:0003840	gamma-glutamyltransferase activity	Function	Q9M0G0	comp6018_c0_seq9	0.00040561	4	12
GO:0003840	gamma-glutamyltransferase activity	Function	Q9M0G0	comp6018_c0_seq1	0.00040561	4	12
GO:0003840	gamma-glutamyltransferase activity	Function	Q9M0G0	comp6018_c0_seq3	0.00040561	4	12
GO:0003840	gamma-glutamyltransferase activity	Function	Q9M0G0	comp6018_c0_seq4	0.00040561	4	12
GO:0003840	gamma-glutamyltransferase activity	Function	Q9M0G0	comp6018_c0_seq1	0.00040561	4	12
GO:0003840	gamma-glutamyltransferase activity	Function	Q9M0G0	comp6018_c0_seq4	0.00040561	4	12
GO:0004003	ATP-dependent DNA helicase activity	Function	Q9XFH4	comp8822_c0_seq5	6.32265e-07	13	75
GO:0004003	ATP-dependent DNA helicase activity	Function	P33991	comp7800_c0_seq8	6.32265e-07	13	75
GO:0004003	ATP-dependent DNA helicase activity	Function	Q9XFH4	comp8822_c0_seq3	6.32265e-07	13	75
GO:0004003	ATP-dependent DNA helicase activity	Function	Q9XFH4	comp8822_c0_seq2	6.32265e-07	13	75
GO:0004003	ATP-dependent DNA helicase activity	Function	Q9XFH4	comp8822_c0_seq10	6.32265e-07	13	75
GO:0004003	ATP-dependent DNA helicase activity	Function	O09053	comp21693_c0_seq2	6.32265e-07	13	75
GO:0004003	ATP-dependent DNA helicase activity	Function	Q9XFH4	comp8822_c0_seq4	6.32265e-07	13	75
GO:0004003	ATP-dependent DNA helicase activity	Function	P49717	comp7800_c0_seq4	6.32265e-07	13	75
GO:0004003	ATP-dependent DNA helicase activity	Function	P40377	comp5410_c0_seq3	6.32265e-07	13	75
GO:0004003	ATP-dependent DNA helicase activity	Function	Q9XFH4	comp8822_c0_seq7	6.32265e-07	13	75
GO:0004003	ATP-dependent DNA helicase activity	Function	Q9XFH4	comp8822_c0_seq1	6.32265e-07	13	75
GO:0004003	ATP-dependent DNA helicase activity	Function	Q9XFH4	comp8822_c0_seq8	6.32265e-07	13	75
GO:0004003	ATP-dependent DNA helicase activity	Function	P40377	comp5410_c0_seq7	6.32265e-07	13	75
GO:0004028	3-chloroallyl aldehyde dehydrogenase activity	Function	Q0WM29	comp1208_c0_seq9	0.000301922	9	69
GO:0004028	3-chloroallyl aldehyde dehydrogenase activity	Function	Q9SU63	comp962_c0_seq4	0.000301922	9	69
GO:0004028	3-chloroallyl aldehyde dehydrogenase activity	Function	Q9SU63	comp962_c0_seq8	0.000301922	9	69
GO:0004028	3-chloroallyl aldehyde dehydrogenase activity	Function	Q9SU63	comp962_c0_seq5	0.000301922	9	69
GO:0004028	3-chloroallyl aldehyde dehydrogenase activity	Function	Q56YU0	comp14388_c0_seq1	0.000301922	9	69
GO:0004028	3-chloroallyl aldehyde dehydrogenase activity	Function	Q9SU63	comp962_c0_seq2	0.000301922	9	69
GO:0004028	3-chloroallyl aldehyde dehydrogenase activity	Function	Q9SU63	comp962_c0_seq3	0.000301922	9	69
GO:0004028	3-chloroallyl aldehyde dehydrogenase activity	Function	Q56YU0	comp14388_c0_seq2	0.000301922	9	69
GO:0004028	3-chloroallyl aldehyde dehydrogenase activity	Function	Q9SU63	comp962_c0_seq1	0.000301922	9	69
GO:0004029	aldehyde dehydrogenase (NAD) activity	Function	Q56YU0	comp14388_c0_seq2	0.000271778	9	68
GO:0004029	aldehyde dehydrogenase (NAD) activity	Function	Q9SU63	comp962_c0_seq8	0.000271778	9	68
GO:0004029	aldehyde dehydrogenase (NAD) activity	Function	Q56YU0	comp14388_c0_seq2	0.000271778	9	68
GO:0004029	aldehyde dehydrogenase (NAD) activity	Function	Q9SU63	comp962_c0_seq2	0.000271778	9	68
GO:0004029	aldehyde dehydrogenase (NAD) activity	Function	Q9SU63	comp962_c0_seq1	0.000271778	9	68
GO:0004029	aldehyde dehydrogenase (NAD) activity	Function	Q9SU63	comp962_c0_seq4	0.000271778	9	68
GO:0004029	aldehyde dehydrogenase (NAD) activity	Function	Q9SU63	comp962_c0_seq5	0.000271778	9	68
GO:0004029	aldehyde dehydrogenase (NAD) activity	Function	Q9SU63	comp962_c0_seq8	0.000271778	9	68
GO:0004029	aldehyde dehydrogenase (NAD) activity	Function	Q9SU63	comp962_c0_seq5	0.000271778	9	68
GO:0004029	aldehyde dehydrogenase (NAD) activity	Function	Q9SU63	comp962_c0_seq3	0.000271778	9	68
GO:0004029	aldehyde dehydrogenase (NAD) activity	Function	Q56YU0	comp14388_c0_seq1	0.000271778	9	68
GO:0004029	aldehyde dehydrogenase (NAD) activity	Function	Q9SU63	comp962_c0_seq1	0.000271778	9	68
GO:0004029	aldehyde dehydrogenase (NAD) activity	Function	Q56YU0	comp14388_c0_seq1	0.000271778	9	68
GO:0004029	aldehyde dehydrogenase (NAD) activity	Function	Q9SU63	comp962_c0_seq4	0.000271778	9	68
GO:0004029	aldehyde dehydrogenase (NAD) activity	Function	Q0WM29	comp1208_c0_seq9	0.000271778	9	68
GO:0004029	aldehyde dehydrogenase (NAD) activity	Function	Q9SU63	comp962_c0_seq3	0.000271778	9	68
GO:0004029	aldehyde dehydrogenase (NAD) activity	Function	Q9SU63	comp962_c0_seq2	0.000271778	9	68
GO:0004040	amidase activity	Function	Q7XJJ7	comp10470_c0_seq2	0.000117115	7	36
GO:0004040	amidase activity	Function	Q9URY4	comp17371_c0_seq4	0.000117115	7	36
GO:0004040	amidase activity	Function	Q7XJJ7	comp8929_c0_seq2	0.000117115	7	36
GO:0004040	amidase activity	Function	Q7XJJ7	comp10470_c0_seq1	0.000117115	7	36
GO:0004040	amidase activity	Function	Q7XJJ7	comp14624_c0_seq3	0.000117115	7	36
GO:0004040	amidase activity	Function	Q9URY4	comp17371_c0_seq1	0.000117115	7	36
GO:0004040	amidase activity	Function	Q7XJJ7	comp14624_c0_seq1	0.000117115	7	36
GO:0004185	serine-type carboxypeptidase activity	Function	Q0WPR4	comp37110_c0_seq1	4.88846e-09	21	143
GO:0004185	serine-type carboxypeptidase activity	Function	Q9M9Q6	comp22391_c0_seq3	4.88846e-09	21	143
GO:0004185	serine-type carboxypeptidase activity	Function	Q9FH05	comp14674_c0_seq5	4.88846e-09	21	143
GO:0004185	serine-type carboxypeptidase activity	Function	Q9M9Q6	comp35697_c0_seq1	4.88846e-09	21	143
GO:0004185	serine-type carboxypeptidase activity	Function	O82229	comp8826_c0_seq2	4.88846e-09	21	143
GO:0004185	serine-type carboxypeptidase activity	Function	Q9FH05	comp14674_c0_seq2	4.88846e-09	21	143
GO:0004185	serine-type carboxypeptidase activity	Function	Q8S8K6	comp8826_c0_seq1	4.88846e-09	21	143
GO:0004185	serine-type carboxypeptidase activity	Function	P42785	comp12508_c0_seq1	4.88846e-09	21	143
GO:0004185	serine-type carboxypeptidase activity	Function	Q8S8K6	comp8826_c0_seq1	4.88846e-09	21	143
GO:0004185	serine-type carboxypeptidase activity	Function	Q9FH05	comp14674_c0_seq2	4.88846e-09	21	143
GO:0004185	serine-type carboxypeptidase activity	Function	Q9FH05	comp14674_c0_seq5	4.88846e-09	21	143
GO:0004185	serine-type carboxypeptidase activity	Function	Q8RWJ6	comp8055_c0_seq7	4.88846e-09	21	143
GO:0004185	serine-type carboxypeptidase activity	Function	P32826	comp40_c0_seq3	4.88846e-09	21	143
GO:0004185	serine-type carboxypeptidase activity	Function	Q67Y83	comp50163_c0_seq1	4.88846e-09	21	143
GO:0004185	serine-type carboxypeptidase activity	Function	Q67Y83	comp50163_c0_seq1	4.88846e-09	21	143
GO:0004185	serine-type carboxypeptidase activity	Function	Q0WRX3	comp18115_c0_seq11	4.88846e-09	21	143
GO:0004185	serine-type carboxypeptidase activity	Function	Q8RWJ6	comp8055_c0_seq7	4.88846e-09	21	143
GO:0004185	serine-type carboxypeptidase activity	Function	Q8L9Y0	comp13305_c0_seq4	4.88846e-09	21	143
GO:0004185	serine-type carboxypeptidase activity	Function	Q0WRX3	comp18115_c0_seq11	4.88846e-09	21	143
GO:0004185	serine-type carboxypeptidase activity	Function	Q0WRX3	comp30437_c0_seq1	4.88846e-09	21	143
GO:0004185	serine-type carboxypeptidase activity	Function	Q9CAU0	comp8055_c0_seq4	4.88846e-09	21	143
GO:0004185	serine-type carboxypeptidase activity	Function	Q0WPR4	comp37542_c0_seq1	4.88846e-09	21	143
GO:0004185	serine-type carboxypeptidase activity	Function	Q9C7Z9	comp8055_c0_seq3	4.88846e-09	21	143
GO:0004185	serine-type carboxypeptidase activity	Function	Q0WPR4	comp37542_c0_seq1	4.88846e-09	21	143
GO:0004185	serine-type carboxypeptidase activity	Function	Q9FFB0	comp3149_c0_seq1	4.88846e-09	21	143
GO:0004185	serine-type carboxypeptidase activity	Function	Q8L9Y0	comp13305_c0_seq4	4.88846e-09	21	143
GO:0004185	serine-type carboxypeptidase activity	Function	Q9FFB0	comp3149_c0_seq1	4.88846e-09	21	143
GO:0004185	serine-type carboxypeptidase activity	Function	O64811	comp42053_c0_seq1	4.88846e-09	21	143
GO:0004185	serine-type carboxypeptidase activity	Function	Q9CAU0	comp8055_c0_seq4	4.88846e-09	21	143
GO:0004185	serine-type carboxypeptidase activity	Function	Q9CAU3	comp19599_c0_seq1	4.88846e-09	21	143
GO:0004185	serine-type carboxypeptidase activity	Function	Q0WPR4	comp37110_c0_seq1	4.88846e-09	21	143
GO:0004185	serine-type carboxypeptidase activity	Function	Q9CAU3	comp19599_c0_seq1	4.88846e-09	21	143
GO:0004185	serine-type carboxypeptidase activity	Function	P32826	comp40_c0_seq3	4.88846e-09	21	143
GO:0004185	serine-type carboxypeptidase activity	Function	Q8L7B2	comp23135_c0_seq1	4.88846e-09	21	143
GO:0004185	serine-type carboxypeptidase activity	Function	Q9M9Q6	comp35697_c0_seq1	4.88846e-09	21	143
GO:0004185	serine-type carboxypeptidase activity	Function	O64811	comp42053_c0_seq1	4.88846e-09	21	143
GO:0004185	serine-type carboxypeptidase activity	Function	Q9M9Q6	comp22391_c0_seq3	4.88846e-09	21	143
GO:0004185	serine-type carboxypeptidase activity	Function	Q0WRX3	comp30437_c0_seq1	4.88846e-09	21	143
GO:0004185	serine-type carboxypeptidase activity	Function	Q8L7B2	comp23135_c0_seq1	4.88846e-09	21	143
GO:0004190	aspartic-type endopeptidase activity	Function	Q6XBF8	comp2302_c0_seq1	0.000508164	18	235
GO:0004190	aspartic-type endopeptidase activity	Function	Q9LS40	comp3288_c0_seq2	0.000508164	18	235
GO:0004190	aspartic-type endopeptidase activity	Function	Q6XBF8	comp2302_c0_seq3	0.000508164	18	235
GO:0004190	aspartic-type endopeptidase activity	Function	Q9S9K4	comp8278_c0_seq1	0.000508164	18	235
GO:0004190	aspartic-type endopeptidase activity	Function	Q3EBM5	comp17048_c0_seq1	0.000508164	18	235
GO:0004190	aspartic-type endopeptidase activity	Function	Q9LS40	comp1816_c0_seq1	0.000508164	18	235
GO:0004190	aspartic-type endopeptidase activity	Function	Q6XBF8	comp2302_c0_seq4	0.000508164	18	235
GO:0004190	aspartic-type endopeptidase activity	Function	Q9LS40	comp14335_c0_seq1	0.000508164	18	235
GO:0004190	aspartic-type endopeptidase activity	Function	Q9LS40	comp3288_c0_seq6	0.000508164	18	235
GO:0004190	aspartic-type endopeptidase activity	Function	Q3EBM5	comp2302_c0_seq2	0.000508164	18	235
GO:0004190	aspartic-type endopeptidase activity	Function	Q6XBF8	comp2302_c0_seq3	0.000508164	18	235
GO:0004190	aspartic-type endopeptidase activity	Function	Q6XBF8	comp2302_c0_seq4	0.000508164	18	235
GO:0004190	aspartic-type endopeptidase activity	Function	Q6XBF8	comp2302_c0_seq1	0.000508164	18	235
GO:0004190	aspartic-type endopeptidase activity	Function	Q9LS40	comp3288_c0_seq4	0.000508164	18	235
GO:0004190	aspartic-type endopeptidase activity	Function	Q9LS40	comp3288_c0_seq3	0.000508164	18	235
GO:0004190	aspartic-type endopeptidase activity	Function	Q9ZVS5	comp1851_c0_seq1	0.000508164	18	235
GO:0004190	aspartic-type endopeptidase activity	Function	Q9LS40	comp16746_c0_seq1	0.000508164	18	235
GO:0004190	aspartic-type endopeptidase activity	Function	Q9LS40	comp16746_c0_seq2	0.000508164	18	235
GO:0004190	aspartic-type endopeptidase activity	Function	Q9LZL3	comp18358_c0_seq1	0.000508164	18	235
GO:0004190	aspartic-type endopeptidase activity	Function	Q9LS40	comp15103_c0_seq1	0.000508164	18	235
GO:0004190	aspartic-type endopeptidase activity	Function	Q9S9K4	comp8278_c0_seq2	0.000508164	18	235
GO:0004312	fatty acid synthase activity	Function	Q9C9P4	comp5196_c0_seq4	0.000105016	6	25
GO:0004312	fatty acid synthase activity	Function	Q9C9P4	comp2634_c0_seq9	0.000105016	6	25
GO:0004312	fatty acid synthase activity	Function	Q9C9P4	comp5196_c0_seq1	0.000105016	6	25
GO:0004312	fatty acid synthase activity	Function	P52410	comp9313_c0_seq1	0.000105016	6	25
GO:0004312	fatty acid synthase activity	Function	Q9C9P4	comp5196_c0_seq2	0.000105016	6	25
GO:0004312	fatty acid synthase activity	Function	P52410	comp13584_c0_seq1	0.000105016	6	25
GO:0004315	3-oxoacyl-[acyl-carrier-protein] synthase activity	Function	Q9C9P4	comp5196_c0_seq2	0.000255779	6	29
GO:0004315	3-oxoacyl-[acyl-carrier-protein] synthase activity	Function	Q9C9P4	comp5196_c0_seq4	0.000255779	6	29
GO:0004315	3-oxoacyl-[acyl-carrier-protein] synthase activity	Function	Q9C9P4	comp5196_c0_seq1	0.000255779	6	29
GO:0004315	3-oxoacyl-[acyl-carrier-protein] synthase activity	Function	Q9C9P4	comp2634_c0_seq9	0.000255779	6	29
GO:0004315	3-oxoacyl-[acyl-carrier-protein] synthase activity	Function	Q9C9P4	comp5196_c0_seq1	0.000255779	6	29
GO:0004315	3-oxoacyl-[acyl-carrier-protein] synthase activity	Function	Q9C9P4	comp2634_c0_seq9	0.000255779	6	29
GO:0004315	3-oxoacyl-[acyl-carrier-protein] synthase activity	Function	P52410	comp9313_c0_seq1	0.000255779	6	29
GO:0004315	3-oxoacyl-[acyl-carrier-protein] synthase activity	Function	P52410	comp13584_c0_seq1	0.000255779	6	29
GO:0004315	3-oxoacyl-[acyl-carrier-protein] synthase activity	Function	Q9C9P4	comp5196_c0_seq2	0.000255779	6	29
GO:0004315	3-oxoacyl-[acyl-carrier-protein] synthase activity	Function	Q9C9P4	comp5196_c0_seq4	0.000255779	6	29
GO:0004435	phosphatidylinositol phospholipase C activity	Function	Q8GV43	comp11217_c0_seq9	2.46784e-08	9	24
GO:0004435	phosphatidylinositol phospholipase C activity	Function	Q8GV43	comp11217_c0_seq11	2.46784e-08	9	24
GO:0004435	phosphatidylinositol phospholipase C activity	Function	Q9LY51	comp11217_c0_seq8	2.46784e-08	9	24
GO:0004435	phosphatidylinositol phospholipase C activity	Function	Q8GV43	comp11217_c0_seq1	2.46784e-08	9	24
GO:0004435	phosphatidylinositol phospholipase C activity	Function	Q8GV43	comp11217_c0_seq7	2.46784e-08	9	24
GO:0004435	phosphatidylinositol phospholipase C activity	Function	Q39033	comp23325_c0_seq1	2.46784e-08	9	24
GO:0004435	phosphatidylinositol phospholipase C activity	Function	Q8GV43	comp11217_c0_seq11	2.46784e-08	9	24
GO:0004435	phosphatidylinositol phospholipase C activity	Function	Q944C1	comp11217_c0_seq3	2.46784e-08	9	24
GO:0004435	phosphatidylinositol phospholipase C activity	Function	Q8GV43	comp11217_c0_seq10	2.46784e-08	9	24
GO:0004435	phosphatidylinositol phospholipase C activity	Function	Q8GV43	comp11217_c0_seq9	2.46784e-08	9	24
GO:0004435	phosphatidylinositol phospholipase C activity	Function	Q8GV43	comp11217_c0_seq10	2.46784e-08	9	24
GO:0004435	phosphatidylinositol phospholipase C activity	Function	Q8GV43	comp11217_c0_seq1	2.46784e-08	9	24
GO:0004435	phosphatidylinositol phospholipase C activity	Function	Q8GV43	comp11217_c0_seq7	2.46784e-08	9	24
GO:0004435	phosphatidylinositol phospholipase C activity	Function	Q8GV43	comp11217_c0_seq6	2.46784e-08	9	24
GO:0004435	phosphatidylinositol phospholipase C activity	Function	Q944C1	comp11217_c0_seq3	2.46784e-08	9	24
GO:0004435	phosphatidylinositol phospholipase C activity	Function	Q8GV43	comp11217_c0_seq6	2.46784e-08	9	24
GO:0004497	monooxygenase activity	Function	Q9FF12	comp2931_c0_seq1	6.39118e-13	24	122
GO:0004497	monooxygenase activity	Function	Q9FMY1	comp3507_c0_seq1	6.39118e-13	24	122
GO:0004497	monooxygenase activity	Function	Q9FMY1	comp7234_c0_seq1	6.39118e-13	24	122
GO:0004497	monooxygenase activity	Function	Q9LMA1	comp12951_c0_seq1	6.39118e-13	24	122
GO:0004497	monooxygenase activity	Function	Q9FMY1	comp7234_c0_seq2	6.39118e-13	24	122
GO:0004497	monooxygenase activity	Function	Q9FVQ0	comp21718_c0_seq1	6.39118e-13	24	122
GO:0004497	monooxygenase activity	Function	Q9FMY1	comp28279_c0_seq1	6.39118e-13	24	122
GO:0004497	monooxygenase activity	Function	Q9FMY1	comp7234_c0_seq3	6.39118e-13	24	122
GO:0004497	monooxygenase activity	Function	Q9FMY1	comp3507_c0_seq4	6.39118e-13	24	122
GO:0004497	monooxygenase activity	Function	B9DFU2	comp25974_c0_seq1	6.39118e-13	24	122
GO:0004497	monooxygenase activity	Function	O64697	comp20339_c0_seq1	6.39118e-13	24	122
GO:0004497	monooxygenase activity	Function	Q9LMA1	comp12951_c0_seq3	6.39118e-13	24	122
GO:0004497	monooxygenase activity	Function	O22203	comp10095_c0_seq5	6.39118e-13	24	122
GO:0004497	monooxygenase activity	Function	O22203	comp10095_c0_seq7	6.39118e-13	24	122
GO:0004497	monooxygenase activity	Function	Q9FMY1	comp7234_c0_seq4	6.39118e-13	24	122
GO:0004497	monooxygenase activity	Function	Q9LUC6	comp14192_c0_seq8	6.39118e-13	24	122
GO:0004497	monooxygenase activity	Function	Q9FF18	comp33934_c0_seq1	6.39118e-13	24	122
GO:0004497	monooxygenase activity	Function	Q8VZ59	comp11468_c0_seq1	6.39118e-13	24	122
GO:0004497	monooxygenase activity	Function	Q9SVU0	comp21718_c0_seq2	6.39118e-13	24	122
GO:0004497	monooxygenase activity	Function	Q9FMY1	comp16564_c0_seq1	6.39118e-13	24	122
GO:0004497	monooxygenase activity	Function	O64489	comp11468_c0_seq6	6.39118e-13	24	122
GO:0004497	monooxygenase activity	Function	Q9FMY1	comp16564_c0_seq2	6.39118e-13	24	122
GO:0004497	monooxygenase activity	Function	Q9FMV7	comp21084_c0_seq3	6.39118e-13	24	122
GO:0004497	monooxygenase activity	Function	Q9LMA1	comp12951_c0_seq2	6.39118e-13	24	122
GO:0004499	N,N-dimethylaniline monooxygenase activity	Function	O64489	comp11468_c0_seq6	1.63838e-05	8	37
GO:0004499	N,N-dimethylaniline monooxygenase activity	Function	Q8VZ59	comp11468_c0_seq1	1.63838e-05	8	37
GO:0004499	N,N-dimethylaniline monooxygenase activity	Function	Q9SVU0	comp21718_c0_seq2	1.63838e-05	8	37
GO:0004499	N,N-dimethylaniline monooxygenase activity	Function	Q9FVQ0	comp21718_c0_seq1	1.63838e-05	8	37
GO:0004499	N,N-dimethylaniline monooxygenase activity	Function	Q9LMA1	comp12951_c0_seq3	1.63838e-05	8	37
GO:0004499	N,N-dimethylaniline monooxygenase activity	Function	Q9LMA1	comp12951_c0_seq1	1.63838e-05	8	37
GO:0004499	N,N-dimethylaniline monooxygenase activity	Function	Q9FF12	comp2931_c0_seq1	1.63838e-05	8	37
GO:0004499	N,N-dimethylaniline monooxygenase activity	Function	Q9LMA1	comp12951_c0_seq2	1.63838e-05	8	37
GO:0004553	hydrolase activity, hydrolyzing O-glycosyl compounds	Function	Q9SGZ5	comp11913_c0_seq2	1.36665e-16	49	386
GO:0004553	hydrolase activity, hydrolyzing O-glycosyl compounds	Function	Q94CD8	comp31483_c0_seq1	1.36665e-16	49	386
GO:0004553	hydrolase activity, hydrolyzing O-glycosyl compounds	Function	Q9SGZ5	comp11913_c0_seq1	1.36665e-16	49	386
GO:0004553	hydrolase activity, hydrolyzing O-glycosyl compounds	Function	Q9FZE0	comp8005_c0_seq12	1.36665e-16	49	386
GO:0004553	hydrolase activity, hydrolyzing O-glycosyl compounds	Function	Q9LZV3	comp596_c0_seq10	1.36665e-16	49	386
GO:0004553	hydrolase activity, hydrolyzing O-glycosyl compounds	Function	Q93Z08	comp23580_c0_seq4	1.36665e-16	49	386
GO:0004553	hydrolase activity, hydrolyzing O-glycosyl compounds	Function	Q9FZE0	comp8005_c0_seq11	1.36665e-16	49	386
GO:0004553	hydrolase activity, hydrolyzing O-glycosyl compounds	Function	Q67XZ3	comp6768_c0_seq9	1.36665e-16	49	386
GO:0004553	hydrolase activity, hydrolyzing O-glycosyl compounds	Function	Q9S7Y7	comp6013_c0_seq13	1.36665e-16	49	386
GO:0004553	hydrolase activity, hydrolyzing O-glycosyl compounds	Function	Q9SGZ5	comp11913_c0_seq11	1.36665e-16	49	386
GO:0004553	hydrolase activity, hydrolyzing O-glycosyl compounds	Function	Q9LZV3	comp596_c0_seq6	1.36665e-16	49	386
GO:0004553	hydrolase activity, hydrolyzing O-glycosyl compounds	Function	Q9SGZ5	comp11913_c0_seq2	1.36665e-16	49	386
GO:0004553	hydrolase activity, hydrolyzing O-glycosyl compounds	Function	Q93Z08	comp22301_c0_seq1	1.36665e-16	49	386
GO:0004553	hydrolase activity, hydrolyzing O-glycosyl compounds	Function	Q9LZV3	comp596_c0_seq5	1.36665e-16	49	386
GO:0004553	hydrolase activity, hydrolyzing O-glycosyl compounds	Function	Q9FHX5	comp1912_c0_seq1	1.36665e-16	49	386
GO:0004553	hydrolase activity, hydrolyzing O-glycosyl compounds	Function	Q8L868	comp17403_c0_seq1	1.36665e-16	49	386
GO:0004553	hydrolase activity, hydrolyzing O-glycosyl compounds	Function	Q8L868	comp1912_c0_seq5	1.36665e-16	49	386
GO:0004553	hydrolase activity, hydrolyzing O-glycosyl compounds	Function	O80690	comp17229_c0_seq9	1.36665e-16	49	386
GO:0004553	hydrolase activity, hydrolyzing O-glycosyl compounds	Function	Q9SGZ5	comp11913_c0_seq5	1.36665e-16	49	386
GO:0004553	hydrolase activity, hydrolyzing O-glycosyl compounds	Function	O65399	comp17403_c0_seq3	1.36665e-16	49	386
GO:0004553	hydrolase activity, hydrolyzing O-glycosyl compounds	Function	Q9FGY1	comp492_c0_seq1	1.36665e-16	49	386
GO:0004553	hydrolase activity, hydrolyzing O-glycosyl compounds	Function	O65399	comp6566_c0_seq4	1.36665e-16	49	386
GO:0004553	hydrolase activity, hydrolyzing O-glycosyl compounds	Function	Q9SGZ5	comp18182_c0_seq1	1.36665e-16	49	386
GO:0004553	hydrolase activity, hydrolyzing O-glycosyl compounds	Function	Q8W4S6	comp3965_c0_seq4	1.36665e-16	49	386
GO:0004553	hydrolase activity, hydrolyzing O-glycosyl compounds	Function	Q9SGZ5	comp11913_c0_seq5	1.36665e-16	49	386
GO:0004553	hydrolase activity, hydrolyzing O-glycosyl compounds	Function	Q9FIU7	comp20018_c0_seq5	1.36665e-16	49	386
GO:0004553	hydrolase activity, hydrolyzing O-glycosyl compounds	Function	Q43866	comp737_c0_seq1	1.36665e-16	49	386
GO:0004553	hydrolase activity, hydrolyzing O-glycosyl compounds	Function	Q23892	comp6364_c0_seq2	1.36665e-16	49	386
GO:0004553	hydrolase activity, hydrolyzing O-glycosyl compounds	Function	Q8LDW9	comp298_c0_seq1	1.36665e-16	49	386
GO:0004553	hydrolase activity, hydrolyzing O-glycosyl compounds	Function	Q9LZV3	comp596_c0_seq8	1.36665e-16	49	386
GO:0004553	hydrolase activity, hydrolyzing O-glycosyl compounds	Function	O65399	comp17403_c0_seq3	1.36665e-16	49	386
GO:0004553	hydrolase activity, hydrolyzing O-glycosyl compounds	Function	Q38857	comp9886_c0_seq2	1.36665e-16	49	386
GO:0004553	hydrolase activity, hydrolyzing O-glycosyl compounds	Function	Q9FHX5	comp1912_c0_seq4	1.36665e-16	49	386
GO:0004553	hydrolase activity, hydrolyzing O-glycosyl compounds	Function	Q9FJZ3	comp5331_c0_seq5	1.36665e-16	49	386
GO:0004553	hydrolase activity, hydrolyzing O-glycosyl compounds	Function	Q9LIB9	comp3965_c0_seq3	1.36665e-16	49	386
GO:0004553	hydrolase activity, hydrolyzing O-glycosyl compounds	Function	Q9S7Y7	comp6013_c0_seq15	1.36665e-16	49	386
GO:0004553	hydrolase activity, hydrolyzing O-glycosyl compounds	Function	Q67XZ3	comp6768_c0_seq9	1.36665e-16	49	386
GO:0004553	hydrolase activity, hydrolyzing O-glycosyl compounds	Function	Q43866	comp3965_c0_seq1	1.36665e-16	49	386
GO:0004553	hydrolase activity, hydrolyzing O-glycosyl compounds	Function	Q93Z08	comp23580_c0_seq2	1.36665e-16	49	386
GO:0004553	hydrolase activity, hydrolyzing O-glycosyl compounds	Function	O65399	comp6566_c0_seq4	1.36665e-16	49	386
GO:0004553	hydrolase activity, hydrolyzing O-glycosyl compounds	Function	Q9FHX5	comp1912_c0_seq1	1.36665e-16	49	386
GO:0004553	hydrolase activity, hydrolyzing O-glycosyl compounds	Function	Q43866	comp3965_c0_seq1	1.36665e-16	49	386
GO:0004553	hydrolase activity, hydrolyzing O-glycosyl compounds	Function	Q9FHX5	comp1912_c0_seq4	1.36665e-16	49	386
GO:0004553	hydrolase activity, hydrolyzing O-glycosyl compounds	Function	Q06915	comp17403_c0_seq2	1.36665e-16	49	386
GO:0004553	hydrolase activity, hydrolyzing O-glycosyl compounds	Function	Q9FIU7	comp20018_c0_seq1	1.36665e-16	49	386
GO:0004553	hydrolase activity, hydrolyzing O-glycosyl compounds	Function	Q23892	comp6364_c0_seq3	1.36665e-16	49	386
GO:0004553	hydrolase activity, hydrolyzing O-glycosyl compounds	Function	Q8L868	comp1912_c0_seq2	1.36665e-16	49	386
GO:0004553	hydrolase activity, hydrolyzing O-glycosyl compounds	Function	Q67XZ3	comp6768_c0_seq6	1.36665e-16	49	386
GO:0004553	hydrolase activity, hydrolyzing O-glycosyl compounds	Function	Q9SGZ5	comp18182_c0_seq1	1.36665e-16	49	386
GO:0004553	hydrolase activity, hydrolyzing O-glycosyl compounds	Function	Q9LZV3	comp596_c0_seq1	1.36665e-16	49	386
GO:0004553	hydrolase activity, hydrolyzing O-glycosyl compounds	Function	Q8LER3	comp4228_c0_seq1	1.36665e-16	49	386
GO:0004553	hydrolase activity, hydrolyzing O-glycosyl compounds	Function	O80690	comp17229_c0_seq9	1.36665e-16	49	386
GO:0004553	hydrolase activity, hydrolyzing O-glycosyl compounds	Function	Q67XZ3	comp6768_c0_seq6	1.36665e-16	49	386
GO:0004553	hydrolase activity, hydrolyzing O-glycosyl compounds	Function	Q9M069	comp17556_c0_seq1	1.36665e-16	49	386
GO:0004553	hydrolase activity, hydrolyzing O-glycosyl compounds	Function	Q8LDW9	comp298_c0_seq2	1.36665e-16	49	386
GO:0004553	hydrolase activity, hydrolyzing O-glycosyl compounds	Function	Q9SGZ5	comp11913_c0_seq1	1.36665e-16	49	386
GO:0004553	hydrolase activity, hydrolyzing O-glycosyl compounds	Function	Q9LZV3	comp596_c0_seq9	1.36665e-16	49	386
GO:0004553	hydrolase activity, hydrolyzing O-glycosyl compounds	Function	Q9FZE0	comp8005_c0_seq4	1.36665e-16	49	386
GO:0004553	hydrolase activity, hydrolyzing O-glycosyl compounds	Function	Q93Z08	comp23246_c0_seq1	1.36665e-16	49	386
GO:0004553	hydrolase activity, hydrolyzing O-glycosyl compounds	Function	Q43866	comp737_c0_seq1	1.36665e-16	49	386
GO:0004553	hydrolase activity, hydrolyzing O-glycosyl compounds	Function	Q9SGZ5	comp11913_c0_seq11	1.36665e-16	49	386
GO:0004553	hydrolase activity, hydrolyzing O-glycosyl compounds	Function	Q9FGY1	comp492_c0_seq4	1.36665e-16	49	386
GO:0004553	hydrolase activity, hydrolyzing O-glycosyl compounds	Function	Q9FZE0	comp8005_c0_seq10	1.36665e-16	49	386
GO:0004553	hydrolase activity, hydrolyzing O-glycosyl compounds	Function	Q8W4S6	comp3965_c0_seq4	1.36665e-16	49	386
GO:0004601	peroxidase activity	Function	Q43872	comp21902_c0_seq1	2.82275e-09	20	126
GO:0004601	peroxidase activity	Function	Q9FJZ9	comp8930_c0_seq3	2.82275e-09	20	126
GO:0004601	peroxidase activity	Function	Q9LXG3	comp54681_c0_seq1	2.82275e-09	20	126
GO:0004601	peroxidase activity	Function	Q9SB81	comp400_c0_seq1	2.82275e-09	20	126
GO:0004601	peroxidase activity	Function	Q9FJZ9	comp8930_c0_seq5	2.82275e-09	20	126
GO:0004601	peroxidase activity	Function	Q43872	comp21902_c0_seq1	2.82275e-09	20	126
GO:0004601	peroxidase activity	Function	O80822	comp8930_c0_seq1	2.82275e-09	20	126
GO:0004601	peroxidase activity	Function	O80822	comp8930_c0_seq1	2.82275e-09	20	126
GO:0004601	peroxidase activity	Function	Q9LXG3	comp54681_c0_seq1	2.82275e-09	20	126
GO:0004601	peroxidase activity	Function	Q9FJZ9	comp8930_c0_seq5	2.82275e-09	20	126
GO:0004601	peroxidase activity	Function	Q96519	comp18211_c0_seq2	2.82275e-09	20	126
GO:0004601	peroxidase activity	Function	Q43873	comp577_c0_seq1	2.82275e-09	20	126
GO:0004601	peroxidase activity	Function	Q9SZE7	comp30557_c0_seq1	2.82275e-09	20	126
GO:0004601	peroxidase activity	Function	Q96519	comp18211_c0_seq3	2.82275e-09	20	126
GO:0004601	peroxidase activity	Function	Q9SZE7	comp577_c0_seq2	2.82275e-09	20	126
GO:0004601	peroxidase activity	Function	Q96519	comp18211_c0_seq1	2.82275e-09	20	126
GO:0004601	peroxidase activity	Function	Q96519	comp18211_c0_seq3	2.82275e-09	20	126
GO:0004601	peroxidase activity	Function	Q9FJZ9	comp8930_c0_seq11	2.82275e-09	20	126
GO:0004601	peroxidase activity	Function	Q9FJZ9	comp8930_c0_seq2	2.82275e-09	20	126
GO:0004601	peroxidase activity	Function	O80822	comp8930_c0_seq12	2.82275e-09	20	126
GO:0004601	peroxidase activity	Function	Q9SZE7	comp30557_c0_seq1	2.82275e-09	20	126
GO:0004601	peroxidase activity	Function	Q9ZV04	comp32629_c0_seq1	2.82275e-09	20	126
GO:0004601	peroxidase activity	Function	Q9SZE7	comp577_c0_seq2	2.82275e-09	20	126
GO:0004601	peroxidase activity	Function	O48538	comp11826_c0_seq1	2.82275e-09	20	126
GO:0004601	peroxidase activity	Function	Q9FJZ9	comp8930_c0_seq4	2.82275e-09	20	126
GO:0004601	peroxidase activity	Function	Q96519	comp18211_c0_seq2	2.82275e-09	20	126
GO:0004601	peroxidase activity	Function	Q9FJZ9	comp8930_c0_seq2	2.82275e-09	20	126
GO:0004601	peroxidase activity	Function	Q9FMR0	comp16677_c0_seq1	2.82275e-09	20	126
GO:0004601	peroxidase activity	Function	Q9FMR0	comp16677_c0_seq1	2.82275e-09	20	126
GO:0004601	peroxidase activity	Function	O80822	comp8930_c0_seq6	2.82275e-09	20	126
GO:0004601	peroxidase activity	Function	O80822	comp8930_c0_seq6	2.82275e-09	20	126
GO:0004601	peroxidase activity	Function	Q9FJZ9	comp8930_c0_seq11	2.82275e-09	20	126
GO:0004601	peroxidase activity	Function	O80822	comp8930_c0_seq12	2.82275e-09	20	126
GO:0004601	peroxidase activity	Function	Q9SB81	comp400_c0_seq1	2.82275e-09	20	126
GO:0004601	peroxidase activity	Function	Q43873	comp577_c0_seq1	2.82275e-09	20	126
GO:0004601	peroxidase activity	Function	Q9FJZ9	comp8930_c0_seq3	2.82275e-09	20	126
GO:0004601	peroxidase activity	Function	Q96519	comp18211_c0_seq1	2.82275e-09	20	126
GO:0004601	peroxidase activity	Function	Q9FJZ9	comp8930_c0_seq4	2.82275e-09	20	126
GO:0004601	peroxidase activity	Function	Q9ZV04	comp32629_c0_seq1	2.82275e-09	20	126
GO:0004650	polygalacturonase activity	Function	Q9LW07	comp5656_c0_seq3	7.257e-05	8	45
GO:0004650	polygalacturonase activity	Function	Q9LW07	comp5656_c0_seq4	7.257e-05	8	45
GO:0004650	polygalacturonase activity	Function	Q949Z1	comp22384_c0_seq3	7.257e-05	8	45
GO:0004650	polygalacturonase activity	Function	Q9LW07	comp5656_c0_seq8	7.257e-05	8	45
GO:0004650	polygalacturonase activity	Function	F4J3I0	comp4493_c0_seq3	7.257e-05	8	45
GO:0004650	polygalacturonase activity	Function	Q949Z1	comp22384_c0_seq1	7.257e-05	8	45
GO:0004650	polygalacturonase activity	Function	F4J3I0	comp4493_c0_seq3	7.257e-05	8	45
GO:0004650	polygalacturonase activity	Function	Q9SFB7	comp30852_c0_seq2	7.257e-05	8	45
GO:0004650	polygalacturonase activity	Function	Q949Z1	comp22384_c0_seq5	7.257e-05	8	45
GO:0004650	polygalacturonase activity	Function	Q9LW07	comp5656_c0_seq8	7.257e-05	8	45
GO:0004650	polygalacturonase activity	Function	Q949Z1	comp22384_c0_seq3	7.257e-05	8	45
GO:0004650	polygalacturonase activity	Function	Q949Z1	comp22384_c0_seq1	7.257e-05	8	45
GO:0004650	polygalacturonase activity	Function	Q9SFB7	comp30852_c0_seq2	7.257e-05	8	45
GO:0004650	polygalacturonase activity	Function	Q9LW07	comp5656_c0_seq3	7.257e-05	8	45
GO:0004650	polygalacturonase activity	Function	Q949Z1	comp22384_c0_seq5	7.257e-05	8	45
GO:0004650	polygalacturonase activity	Function	Q9LW07	comp5656_c0_seq4	7.257e-05	8	45
GO:0004747	ribokinase activity	Function	O82616	comp10752_c0_seq1	0.000547999	4	13
GO:0004747	ribokinase activity	Function	O82616	comp10752_c0_seq2	0.000547999	4	13
GO:0004747	ribokinase activity	Function	O82616	comp17194_c0_seq1	0.000547999	4	13
GO:0004747	ribokinase activity	Function	O82616	comp10752_c0_seq3	0.000547999	4	13
GO:0004751	ribose-5-phosphate isomerase activity	Function	Q9ZU38	comp16909_c0_seq2	0.00104328	4	15
GO:0004751	ribose-5-phosphate isomerase activity	Function	Q9ZU38	comp16909_c0_seq5	0.00104328	4	15
GO:0004751	ribose-5-phosphate isomerase activity	Function	Q9ZU38	comp16909_c0_seq3	0.00104328	4	15
GO:0004751	ribose-5-phosphate isomerase activity	Function	Q9ZU38	comp16909_c0_seq1	0.00104328	4	15
GO:0004857	enzyme inhibitor activity	Function	Q9LXD9	comp2279_c0_seq1	1.25599e-10	16	65
GO:0004857	enzyme inhibitor activity	Function	O22149	comp32639_c0_seq1	1.25599e-10	16	65
GO:0004857	enzyme inhibitor activity	Function	Q9FHN4	comp40771_c0_seq1	1.25599e-10	16	65
GO:0004857	enzyme inhibitor activity	Function	O22149	comp41748_c0_seq1	1.25599e-10	16	65
GO:0004857	enzyme inhibitor activity	Function	O81415	comp46958_c0_seq1	1.25599e-10	16	65
GO:0004857	enzyme inhibitor activity	Function	Q9M9W7	comp11302_c0_seq4	1.25599e-10	16	65
GO:0004857	enzyme inhibitor activity	Function	O49298	comp1229_c0_seq4	1.25599e-10	16	65
GO:0004857	enzyme inhibitor activity	Function	Q9STY3	comp11302_c0_seq3	1.25599e-10	16	65
GO:0004857	enzyme inhibitor activity	Function	O81415	comp23840_c0_seq2	1.25599e-10	16	65
GO:0004857	enzyme inhibitor activity	Function	O22149	comp43705_c0_seq1	1.25599e-10	16	65
GO:0004857	enzyme inhibitor activity	Function	F4HWQ8	comp4520_c0_seq3	1.25599e-10	16	65
GO:0004857	enzyme inhibitor activity	Function	F4HWQ8	comp3552_c0_seq2	1.25599e-10	16	65
GO:0004857	enzyme inhibitor activity	Function	O49298	comp1229_c0_seq6	1.25599e-10	16	65
GO:0004857	enzyme inhibitor activity	Function	F4HWQ8	comp3552_c0_seq1	1.25599e-10	16	65
GO:0004857	enzyme inhibitor activity	Function	O49298	comp1229_c0_seq1	1.25599e-10	16	65
GO:0004857	enzyme inhibitor activity	Function	Q9XFH8	comp18865_c0_seq1	1.25599e-10	16	65
GO:0004869	cysteine-type endopeptidase inhibitor activity	Function	Q41916	comp5086_c0_seq1	0.00208571	4	18
GO:0004869	cysteine-type endopeptidase inhibitor activity	Function	Q41916	comp248_c0_seq1	0.00208571	4	18
GO:0004869	cysteine-type endopeptidase inhibitor activity	Function	Q41916	comp5086_c0_seq1	0.00208571	4	18
GO:0004869	cysteine-type endopeptidase inhibitor activity	Function	Q41916	comp44758_c0_seq1	0.00208571	4	18
GO:0004869	cysteine-type endopeptidase inhibitor activity	Function	Q41916	comp248_c0_seq1	0.00208571	4	18
GO:0004869	cysteine-type endopeptidase inhibitor activity	Function	Q41916	comp248_c0_seq2	0.00208571	4	18
GO:0004869	cysteine-type endopeptidase inhibitor activity	Function	Q41916	comp44758_c0_seq1	0.00208571	4	18
GO:0004869	cysteine-type endopeptidase inhibitor activity	Function	Q41916	comp248_c0_seq2	0.00208571	4	18
GO:0004871	signal transducer activity	Function	Q9FMF5	comp13503_c0_seq10	0.000767403	20	285
GO:0004871	signal transducer activity	Function	Q9FMF5	comp13503_c0_seq5	0.000767403	20	285
GO:0004871	signal transducer activity	Function	Q9FMF5	comp13503_c0_seq10	0.000767403	20	285
GO:0004871	signal transducer activity	Function	Q9C9V6	comp15612_c0_seq6	0.000767403	20	285
GO:0004871	signal transducer activity	Function	Q9FMF5	comp13503_c0_seq5	0.000767403	20	285
GO:0004871	signal transducer activity	Function	Q9C9V6	comp15612_c0_seq10	0.000767403	20	285
GO:0004871	signal transducer activity	Function	Q8GV43	comp11217_c0_seq10	0.000767403	20	285
GO:0004871	signal transducer activity	Function	Q944C1	comp11217_c0_seq3	0.000767403	20	285
GO:0004871	signal transducer activity	Function	O80970	comp13320_c1_seq1	0.000767403	20	285
GO:0004871	signal transducer activity	Function	Q9LY51	comp11217_c0_seq8	0.000767403	20	285
GO:0004871	signal transducer activity	Function	Q8GV43	comp11217_c0_seq1	0.000767403	20	285
GO:0004871	signal transducer activity	Function	Q9C9V6	comp27866_c0_seq1	0.000767403	20	285
GO:0004871	signal transducer activity	Function	Q9FMF5	comp13503_c0_seq6	0.000767403	20	285
GO:0004871	signal transducer activity	Function	Q9C9V6	comp15612_c0_seq5	0.000767403	20	285
GO:0004871	signal transducer activity	Function	Q9FMF5	comp13503_c0_seq8	0.000767403	20	285
GO:0004871	signal transducer activity	Function	Q9FMF5	comp13503_c0_seq8	0.000767403	20	285
GO:0004871	signal transducer activity	Function	Q8GV43	comp11217_c0_seq11	0.000767403	20	285
GO:0004871	signal transducer activity	Function	Q39033	comp23325_c0_seq1	0.000767403	20	285
GO:0004871	signal transducer activity	Function	Q8GV43	comp11217_c0_seq9	0.000767403	20	285
GO:0004871	signal transducer activity	Function	O48915	comp15272_c0_seq1	0.000767403	20	285
GO:0004871	signal transducer activity	Function	Q9SZA4	comp20906_c0_seq1	0.000767403	20	285
GO:0004871	signal transducer activity	Function	Q9FMF5	comp13503_c0_seq6	0.000767403	20	285
GO:0004871	signal transducer activity	Function	Q8GV43	comp11217_c0_seq7	0.000767403	20	285
GO:0004871	signal transducer activity	Function	Q8GV43	comp11217_c0_seq6	0.000767403	20	285
GO:0005201	extracellular matrix structural constituent	Function	Q94BT2	comp8360_c0_seq1	2.60565e-10	10	21
GO:0005201	extracellular matrix structural constituent	Function	Q94BT2	comp8360_c0_seq3	2.60565e-10	10	21
GO:0005201	extracellular matrix structural constituent	Function	Q94BT2	comp9216_c0_seq2	2.60565e-10	10	21
GO:0005201	extracellular matrix structural constituent	Function	Q94BT2	comp14103_c0_seq3	2.60565e-10	10	21
GO:0005201	extracellular matrix structural constituent	Function	Q94BT2	comp14103_c0_seq1	2.60565e-10	10	21
GO:0005201	extracellular matrix structural constituent	Function	Q94BT2	comp8360_c0_seq4	2.60565e-10	10	21
GO:0005201	extracellular matrix structural constituent	Function	Q94BT2	comp9216_c0_seq1	2.60565e-10	10	21
GO:0005201	extracellular matrix structural constituent	Function	Q94BT2	comp7008_c0_seq5	2.60565e-10	10	21
GO:0005201	extracellular matrix structural constituent	Function	Q94BT2	comp16974_c0_seq1	2.60565e-10	10	21
GO:0005201	extracellular matrix structural constituent	Function	Q94BT2	comp7008_c0_seq3	2.60565e-10	10	21
GO:0005215	transporter activity	Function	Q8GXN2	comp19337_c0_seq3	2.14667e-16	77	852
GO:0005215	transporter activity	Function	Q9SI13	comp23058_c0_seq3	2.14667e-16	77	852
GO:0005215	transporter activity	Function	Q9LVE0	comp3514_c0_seq7	2.14667e-16	77	852
GO:0005215	transporter activity	Function	Q3E9B5	comp19337_c0_seq6	2.14667e-16	77	852
GO:0005215	transporter activity	Function	Q3E9B5	comp19337_c0_seq5	2.14667e-16	77	852
GO:0005215	transporter activity	Function	Q9LYT3	comp16059_c0_seq3	2.14667e-16	77	852
GO:0005215	transporter activity	Function	Q9M0R2	comp3352_c0_seq11	2.14667e-16	77	852
GO:0005215	transporter activity	Function	Q3E9B5	comp19337_c0_seq5	2.14667e-16	77	852
GO:0005215	transporter activity	Function	Q9LFB8	comp27427_c0_seq2	2.14667e-16	77	852
GO:0005215	transporter activity	Function	Q9M817	comp25507_c0_seq1	2.14667e-16	77	852
GO:0005215	transporter activity	Function	Q05085	comp3271_c0_seq2	2.14667e-16	77	852
GO:0005215	transporter activity	Function	Q9FNL7	comp29889_c0_seq1	2.14667e-16	77	852
GO:0005215	transporter activity	Function	Q27GI3	comp1527_c0_seq1	2.14667e-16	77	852
GO:0005215	transporter activity	Function	Q96247	comp2088_c0_seq5	2.14667e-16	77	852
GO:0005215	transporter activity	Function	Q9M9V7	comp18319_c0_seq7	2.14667e-16	77	852
GO:0005215	transporter activity	Function	Q9M817	comp25507_c0_seq3	2.14667e-16	77	852
GO:0005215	transporter activity	Function	Q8GXN2	comp33513_c0_seq1	2.14667e-16	77	852
GO:0005215	transporter activity	Function	Q27GI3	comp1527_c0_seq6	2.14667e-16	77	852
GO:0005215	transporter activity	Function	Q8RX77	comp23736_c0_seq1	2.14667e-16	77	852
GO:0005215	transporter activity	Function	Q9C6B8	comp23674_c0_seq2	2.14667e-16	77	852
GO:0005215	transporter activity	Function	Q8LPL2	comp26245_c0_seq2	2.14667e-16	77	852
GO:0005215	transporter activity	Function	Q9M817	comp8548_c0_seq5	2.14667e-16	77	852
GO:0005215	transporter activity	Function	Q8RWF5	comp18058_c0_seq4	2.14667e-16	77	852
GO:0005215	transporter activity	Function	Q9M817	comp23291_c0_seq4	2.14667e-16	77	852
GO:0005215	transporter activity	Function	Q9LYT3	comp16059_c0_seq1	2.14667e-16	77	852
GO:0005215	transporter activity	Function	Q9LVE0	comp3337_c0_seq3	2.14667e-16	77	852
GO:0005215	transporter activity	Function	Q3E9B5	comp26880_c0_seq3	2.14667e-16	77	852
GO:0005215	transporter activity	Function	Q9LFB8	comp50440_c0_seq1	2.14667e-16	77	852
GO:0005215	transporter activity	Function	Q9C5L3	comp16801_c0_seq5	2.14667e-16	77	852
GO:0005215	transporter activity	Function	Q9M390	comp18896_c0_seq2	2.14667e-16	77	852
GO:0005215	transporter activity	Function	Q8RX77	comp23736_c0_seq2	2.14667e-16	77	852
GO:0005215	transporter activity	Function	Q3E9B5	comp19337_c0_seq2	2.14667e-16	77	852
GO:0005215	transporter activity	Function	Q9M175	comp22131_c0_seq1	2.14667e-16	77	852
GO:0005215	transporter activity	Function	Q9LFB8	comp10336_c0_seq3	2.14667e-16	77	852
GO:0005215	transporter activity	Function	Q9LFR1	comp14201_c0_seq1	2.14667e-16	77	852
GO:0005215	transporter activity	Function	Q8LPJ4	comp28258_c0_seq1	2.14667e-16	77	852
GO:0005215	transporter activity	Function	Q0WP01	comp23291_c0_seq1	2.14667e-16	77	852
GO:0005215	transporter activity	Function	Q3E9B5	comp19337_c0_seq6	2.14667e-16	77	852
GO:0005215	transporter activity	Function	Q8GXM8	comp18058_c0_seq3	2.14667e-16	77	852
GO:0005215	transporter activity	Function	Q9SIA1	comp18058_c0_seq2	2.14667e-16	77	852
GO:0005215	transporter activity	Function	Q9LVE0	comp3514_c0_seq14	2.14667e-16	77	852
GO:0005215	transporter activity	Function	Q93ZE9	comp23058_c0_seq4	2.14667e-16	77	852
GO:0005215	transporter activity	Function	Q3E9B5	comp26880_c0_seq1	2.14667e-16	77	852
GO:0005215	transporter activity	Function	Q9C6B8	comp23674_c0_seq3	2.14667e-16	77	852
GO:0005215	transporter activity	Function	Q27GI3	comp1527_c0_seq7	2.14667e-16	77	852
GO:0005215	transporter activity	Function	Q9M175	comp22131_c0_seq1	2.14667e-16	77	852
GO:0005215	transporter activity	Function	Q9LVE0	comp3514_c0_seq13	2.14667e-16	77	852
GO:0005215	transporter activity	Function	Q9M817	comp19640_c0_seq5	2.14667e-16	77	852
GO:0005215	transporter activity	Function	Q5E930	comp22292_c0_seq2	2.14667e-16	77	852
GO:0005215	transporter activity	Function	Q9LUH2	comp18058_c0_seq1	2.14667e-16	77	852
GO:0005215	transporter activity	Function	Q9LV10	comp18319_c0_seq11	2.14667e-16	77	852
GO:0005215	transporter activity	Function	P0CI03	comp2030_c0_seq2	2.14667e-16	77	852
GO:0005215	transporter activity	Function	Q9LYT3	comp6186_c0_seq6	2.14667e-16	77	852
GO:0005215	transporter activity	Function	P0CI03	comp2030_c0_seq2	2.14667e-16	77	852
GO:0005215	transporter activity	Function	Q9LVE0	comp3514_c0_seq5	2.14667e-16	77	852
GO:0005215	transporter activity	Function	Q5E930	comp1929_c0_seq1	2.14667e-16	77	852
GO:0005215	transporter activity	Function	Q5E930	comp22292_c0_seq1	2.14667e-16	77	852
GO:0005215	transporter activity	Function	Q9FFD0	comp24184_c0_seq1	2.14667e-16	77	852
GO:0005215	transporter activity	Function	Q9SN90	comp9152_c0_seq5	2.14667e-16	77	852
GO:0005215	transporter activity	Function	Q5E930	comp1929_c0_seq3	2.14667e-16	77	852
GO:0005215	transporter activity	Function	F4JVA6	comp23058_c0_seq1	2.14667e-16	77	852
GO:0005215	transporter activity	Function	Q9LUH3	comp14962_c0_seq13	2.14667e-16	77	852
GO:0005215	transporter activity	Function	Q9SN90	comp9152_c0_seq1	2.14667e-16	77	852
GO:0005215	transporter activity	Function	Q9FFD0	comp24184_c0_seq2	2.14667e-16	77	852
GO:0005215	transporter activity	Function	Q9M817	comp26245_c0_seq1	2.14667e-16	77	852
GO:0005215	transporter activity	Function	Q9FFD0	comp24184_c0_seq3	2.14667e-16	77	852
GO:0005215	transporter activity	Function	Q9C6B8	comp23674_c0_seq2	2.14667e-16	77	852
GO:0005215	transporter activity	Function	Q9LVE0	comp3337_c0_seq4	2.14667e-16	77	852
GO:0005215	transporter activity	Function	Q5E930	comp22292_c0_seq3	2.14667e-16	77	852
GO:0005215	transporter activity	Function	Q3E9B5	comp26880_c0_seq1	2.14667e-16	77	852
GO:0005215	transporter activity	Function	Q9LVE0	comp3514_c0_seq3	2.14667e-16	77	852
GO:0005215	transporter activity	Function	Q9SIA5	comp14962_c0_seq5	2.14667e-16	77	852
GO:0005215	transporter activity	Function	Q9C5L3	comp16801_c0_seq3	2.14667e-16	77	852
GO:0005215	transporter activity	Function	Q9C5Y4	comp9152_c0_seq7	2.14667e-16	77	852
GO:0005215	transporter activity	Function	Q9LYT3	comp11800_c0_seq1	2.14667e-16	77	852
GO:0005215	transporter activity	Function	Q9M817	comp8548_c0_seq4	2.14667e-16	77	852
GO:0005215	transporter activity	Function	Q9LFR1	comp14201_c0_seq1	2.14667e-16	77	852
GO:0005215	transporter activity	Function	Q3E9B5	comp19337_c0_seq2	2.14667e-16	77	852
GO:0005215	transporter activity	Function	Q05085	comp3271_c0_seq1	2.14667e-16	77	852
GO:0005215	transporter activity	Function	Q9LFB8	comp18896_c0_seq1	2.14667e-16	77	852
GO:0005215	transporter activity	Function	Q9C5Y4	comp9152_c0_seq15	2.14667e-16	77	852
GO:0005215	transporter activity	Function	Q9M817	comp19640_c0_seq4	2.14667e-16	77	852
GO:0005215	transporter activity	Function	Q9C6B8	comp23674_c0_seq3	2.14667e-16	77	852
GO:0005215	transporter activity	Function	Q3E9B5	comp26880_c0_seq3	2.14667e-16	77	852
GO:0005215	transporter activity	Function	Q9SN90	comp9152_c0_seq6	2.14667e-16	77	852
GO:0005215	transporter activity	Function	Q9LQL2	comp19337_c0_seq4	2.14667e-16	77	852
GO:0005215	transporter activity	Function	Q9M817	comp8548_c0_seq1	2.14667e-16	77	852
GO:0005313	L-glutamate transmembrane transporter activity	Function	Q42400	comp4969_c0_seq1	0.000583449	6	34
GO:0005313	L-glutamate transmembrane transporter activity	Function	Q42400	comp4969_c0_seq2	0.000583449	6	34
GO:0005313	L-glutamate transmembrane transporter activity	Function	O64759	comp36084_c0_seq1	0.000583449	6	34
GO:0005313	L-glutamate transmembrane transporter activity	Function	O64759	comp27292_c0_seq2	0.000583449	6	34
GO:0005313	L-glutamate transmembrane transporter activity	Function	Q42400	comp4969_c0_seq7	0.000583449	6	34
GO:0005313	L-glutamate transmembrane transporter activity	Function	Q84MA5	comp21947_c0_seq1	0.000583449	6	34
GO:0005337	nucleoside transmembrane transporter activity	Function	Q84XI3	comp1777_c0_seq2	8.29263e-10	15	63
GO:0005337	nucleoside transmembrane transporter activity	Function	Q84XI3	comp1777_c0_seq1	8.29263e-10	15	63
GO:0005337	nucleoside transmembrane transporter activity	Function	Q944N8	comp15005_c0_seq10	8.29263e-10	15	63
GO:0005337	nucleoside transmembrane transporter activity	Function	Q944N8	comp15005_c0_seq10	8.29263e-10	15	63
GO:0005337	nucleoside transmembrane transporter activity	Function	Q9M0Y1	comp15005_c0_seq9	8.29263e-10	15	63
GO:0005337	nucleoside transmembrane transporter activity	Function	Q9M0Y3	comp20052_c0_seq7	8.29263e-10	15	63
GO:0005337	nucleoside transmembrane transporter activity	Function	Q9M0Y3	comp15005_c0_seq2	8.29263e-10	15	63
GO:0005337	nucleoside transmembrane transporter activity	Function	Q9M0Y1	comp20052_c0_seq8	8.29263e-10	15	63
GO:0005337	nucleoside transmembrane transporter activity	Function	Q9M0Y1	comp15005_c0_seq3	8.29263e-10	15	63
GO:0005337	nucleoside transmembrane transporter activity	Function	Q84XI3	comp25118_c0_seq1	8.29263e-10	15	63
GO:0005337	nucleoside transmembrane transporter activity	Function	Q9SR64	comp15005_c0_seq7	8.29263e-10	15	63
GO:0005337	nucleoside transmembrane transporter activity	Function	Q9M0Y3	comp20052_c0_seq1	8.29263e-10	15	63
GO:0005337	nucleoside transmembrane transporter activity	Function	Q9M0Y1	comp15005_c0_seq3	8.29263e-10	15	63
GO:0005337	nucleoside transmembrane transporter activity	Function	Q84XI3	comp25118_c0_seq1	8.29263e-10	15	63
GO:0005337	nucleoside transmembrane transporter activity	Function	Q84XI3	comp1777_c0_seq1	8.29263e-10	15	63
GO:0005337	nucleoside transmembrane transporter activity	Function	Q84XI3	comp19377_c0_seq1	8.29263e-10	15	63
GO:0005337	nucleoside transmembrane transporter activity	Function	Q84XI3	comp25118_c0_seq2	8.29263e-10	15	63
GO:0005337	nucleoside transmembrane transporter activity	Function	Q9M0Y1	comp20052_c0_seq8	8.29263e-10	15	63
GO:0005337	nucleoside transmembrane transporter activity	Function	Q9M0Y3	comp15005_c0_seq2	8.29263e-10	15	63
GO:0005337	nucleoside transmembrane transporter activity	Function	Q9M0Y3	comp20052_c0_seq7	8.29263e-10	15	63
GO:0005337	nucleoside transmembrane transporter activity	Function	Q84XI3	comp25118_c0_seq2	8.29263e-10	15	63
GO:0005337	nucleoside transmembrane transporter activity	Function	Q9M0Y1	comp15005_c0_seq8	8.29263e-10	15	63
GO:0005337	nucleoside transmembrane transporter activity	Function	Q9M0Y1	comp15005_c0_seq8	8.29263e-10	15	63
GO:0005337	nucleoside transmembrane transporter activity	Function	Q9SR64	comp15005_c0_seq11	8.29263e-10	15	63
GO:0005337	nucleoside transmembrane transporter activity	Function	Q9M0Y1	comp15005_c0_seq9	8.29263e-10	15	63
GO:0005337	nucleoside transmembrane transporter activity	Function	Q84XI3	comp19377_c0_seq1	8.29263e-10	15	63
GO:0005337	nucleoside transmembrane transporter activity	Function	Q84XI3	comp1777_c0_seq2	8.29263e-10	15	63
GO:0005337	nucleoside transmembrane transporter activity	Function	Q9SR64	comp15005_c0_seq11	8.29263e-10	15	63
GO:0005337	nucleoside transmembrane transporter activity	Function	Q9SR64	comp15005_c0_seq7	8.29263e-10	15	63
GO:0005337	nucleoside transmembrane transporter activity	Function	Q9M0Y3	comp20052_c0_seq1	8.29263e-10	15	63
GO:0005432	calcium:sodium antiporter activity	Function	Q9FKP1	comp4026_c0_seq1	0.000184965	5	18
GO:0005432	calcium:sodium antiporter activity	Function	Q9FKP1	comp4026_c0_seq4	0.000184965	5	18
GO:0005432	calcium:sodium antiporter activity	Function	Q9FKP1	comp6962_c0_seq2	0.000184965	5	18
GO:0005432	calcium:sodium antiporter activity	Function	Q9FKP1	comp4026_c0_seq9	0.000184965	5	18
GO:0005432	calcium:sodium antiporter activity	Function	Q9FKP1	comp6962_c0_seq4	0.000184965	5	18
GO:0005506	iron ion binding	Function	O64697	comp20339_c0_seq1	8.44117e-15	43	338
GO:0005506	iron ion binding	Function	Q9SMP5	comp21084_c0_seq5	8.44117e-15	43	338
GO:0005506	iron ion binding	Function	Q9M066	comp14469_c0_seq1	8.44117e-15	43	338
GO:0005506	iron ion binding	Function	O81077	comp37634_c0_seq1	8.44117e-15	43	338
GO:0005506	iron ion binding	Function	Q9FMY1	comp28279_c0_seq1	8.44117e-15	43	338
GO:0005506	iron ion binding	Function	Q9LV03	comp2052_c0_seq19	8.44117e-15	43	338
GO:0005506	iron ion binding	Function	Q9CA61	comp23006_c0_seq6	8.44117e-15	43	338
GO:0005506	iron ion binding	Function	Q3ED68	comp23265_c0_seq2	8.44117e-15	43	338
GO:0005506	iron ion binding	Function	Q9FMY1	comp16564_c0_seq2	8.44117e-15	43	338
GO:0005506	iron ion binding	Function	Q9ZUX1	comp8377_c0_seq1	8.44117e-15	43	338
GO:0005506	iron ion binding	Function	Q9FMY1	comp3507_c0_seq1	8.44117e-15	43	338
GO:0005506	iron ion binding	Function	Q9FMV7	comp21084_c0_seq3	8.44117e-15	43	338
GO:0005506	iron ion binding	Function	Q39112	comp11267_c0_seq3	8.44117e-15	43	338
GO:0005506	iron ion binding	Function	Q9LV03	comp2052_c0_seq16	8.44117e-15	43	338
GO:0005506	iron ion binding	Function	Q3ED68	comp23265_c0_seq4	8.44117e-15	43	338
GO:0005506	iron ion binding	Function	Q9FMY1	comp16564_c0_seq1	8.44117e-15	43	338
GO:0005506	iron ion binding	Function	Q9C788	comp2227_c0_seq1	8.44117e-15	43	338
GO:0005506	iron ion binding	Function	Q3ED68	comp23265_c0_seq1	8.44117e-15	43	338
GO:0005506	iron ion binding	Function	Q9FMY1	comp7234_c0_seq3	8.44117e-15	43	338
GO:0005506	iron ion binding	Function	Q9FH76	comp5751_c0_seq2	8.44117e-15	43	338
GO:0005506	iron ion binding	Function	Q39112	comp11267_c0_seq2	8.44117e-15	43	338
GO:0005506	iron ion binding	Function	Q9C788	comp43488_c0_seq1	8.44117e-15	43	338
GO:0005506	iron ion binding	Function	Q9LNJ4	comp5831_c0_seq8	8.44117e-15	43	338
GO:0005506	iron ion binding	Function	Q9FMY1	comp3507_c0_seq4	8.44117e-15	43	338
GO:0005506	iron ion binding	Function	Q9FMY1	comp7234_c0_seq4	8.44117e-15	43	338
GO:0005506	iron ion binding	Function	B9DFU2	comp25974_c0_seq1	8.44117e-15	43	338
GO:0005506	iron ion binding	Function	Q9FH76	comp5751_c0_seq1	8.44117e-15	43	338
GO:0005506	iron ion binding	Function	Q9LV03	comp2052_c0_seq24	8.44117e-15	43	338
GO:0005506	iron ion binding	Function	Q9LV03	comp2052_c0_seq3	8.44117e-15	43	338
GO:0005506	iron ion binding	Function	Q9LV03	comp2052_c0_seq8	8.44117e-15	43	338
GO:0005506	iron ion binding	Function	Q9LV03	comp2052_c0_seq26	8.44117e-15	43	338
GO:0005506	iron ion binding	Function	Q9C788	comp19795_c0_seq11	8.44117e-15	43	338
GO:0005506	iron ion binding	Function	O23051	comp1279_c0_seq1	8.44117e-15	43	338
GO:0005506	iron ion binding	Function	Q9LUC6	comp14192_c0_seq8	8.44117e-15	43	338
GO:0005506	iron ion binding	Function	Q9LV03	comp2052_c0_seq14	8.44117e-15	43	338
GO:0005506	iron ion binding	Function	Q9FMY1	comp7234_c0_seq2	8.44117e-15	43	338
GO:0005506	iron ion binding	Function	Q9LV03	comp2052_c0_seq7	8.44117e-15	43	338
GO:0005506	iron ion binding	Function	Q9FMY1	comp7234_c0_seq1	8.44117e-15	43	338
GO:0005506	iron ion binding	Function	Q9LV03	comp2052_c0_seq12	8.44117e-15	43	338
GO:0005506	iron ion binding	Function	Q9LV03	comp2052_c0_seq2	8.44117e-15	43	338
GO:0005506	iron ion binding	Function	Q39112	comp11267_c0_seq1	8.44117e-15	43	338
GO:0005506	iron ion binding	Function	Q9FF18	comp33934_c0_seq1	8.44117e-15	43	338
GO:0005506	iron ion binding	Function	O64989	comp10303_c0_seq1	8.44117e-15	43	338
GO:0005507	copper ion binding	Function	O80434	comp5981_c0_seq2	3.25927e-28	65	388
GO:0005507	copper ion binding	Function	Q9FJD5	comp8731_c0_seq4	3.25927e-28	65	388
GO:0005507	copper ion binding	Function	O80434	comp17573_c0_seq4	3.25927e-28	65	388
GO:0005507	copper ion binding	Function	Q9SK27	comp1053_c0_seq1	3.25927e-28	65	388
GO:0005507	copper ion binding	Function	O80434	comp17573_c0_seq6	3.25927e-28	65	388
GO:0005507	copper ion binding	Function	Q8H1H9	comp14705_c0_seq3	3.25927e-28	65	388
GO:0005507	copper ion binding	Function	Q9FLB5	comp19403_c0_seq2	3.25927e-28	65	388
GO:0005507	copper ion binding	Function	Q9SU40	comp16484_c0_seq2	3.25927e-28	65	388
GO:0005507	copper ion binding	Function	Q9FLB5	comp6561_c0_seq3	3.25927e-28	65	388
GO:0005507	copper ion binding	Function	Q9T076	comp34494_c0_seq1	3.25927e-28	65	388
GO:0005507	copper ion binding	Function	Q8VZA1	comp26753_c0_seq2	3.25927e-28	65	388
GO:0005507	copper ion binding	Function	Q9LMS3	comp29167_c0_seq1	3.25927e-28	65	388
GO:0005507	copper ion binding	Function	Q0WM29	comp1208_c0_seq9	3.25927e-28	65	388
GO:0005507	copper ion binding	Function	Q9FJD5	comp15458_c0_seq1	3.25927e-28	65	388
GO:0005507	copper ion binding	Function	Q84J37	comp51597_c0_seq1	3.25927e-28	65	388
GO:0005507	copper ion binding	Function	O81081	comp8731_c0_seq13	3.25927e-28	65	388
GO:0005507	copper ion binding	Function	O80434	comp13898_c0_seq1	3.25927e-28	65	388
GO:0005507	copper ion binding	Function	Q8LG89	comp5325_c0_seq1	3.25927e-28	65	388
GO:0005507	copper ion binding	Function	Q9FLB5	comp6561_c0_seq6	3.25927e-28	65	388
GO:0005507	copper ion binding	Function	O80434	comp5981_c0_seq3	3.25927e-28	65	388
GO:0005507	copper ion binding	Function	Q8H1H9	comp14705_c0_seq1	3.25927e-28	65	388
GO:0005507	copper ion binding	Function	Q9FLB5	comp6561_c0_seq5	3.25927e-28	65	388
GO:0005507	copper ion binding	Function	Q9FHN6	comp20079_c0_seq1	3.25927e-28	65	388
GO:0005507	copper ion binding	Function	Q9SIY8	comp6561_c0_seq1	3.25927e-28	65	388
GO:0005507	copper ion binding	Function	O80434	comp13898_c0_seq2	3.25927e-28	65	388
GO:0005507	copper ion binding	Function	Q8LG89	comp5325_c0_seq1	3.25927e-28	65	388
GO:0005507	copper ion binding	Function	Q9FJD5	comp8731_c0_seq5	3.25927e-28	65	388
GO:0005507	copper ion binding	Function	O80434	comp2640_c0_seq6	3.25927e-28	65	388
GO:0005507	copper ion binding	Function	Q9FLB5	comp6561_c0_seq14	3.25927e-28	65	388
GO:0005507	copper ion binding	Function	Q8VZA1	comp33996_c0_seq1	3.25927e-28	65	388
GO:0005507	copper ion binding	Function	O81081	comp13167_c0_seq3	3.25927e-28	65	388
GO:0005507	copper ion binding	Function	Q9SU40	comp16484_c0_seq2	3.25927e-28	65	388
GO:0005507	copper ion binding	Function	Q9S7L9	comp11902_c0_seq1	3.25927e-28	65	388
GO:0005507	copper ion binding	Function	Q9FLB5	comp19403_c0_seq3	3.25927e-28	65	388
GO:0005507	copper ion binding	Function	O81081	comp13167_c0_seq2	3.25927e-28	65	388
GO:0005507	copper ion binding	Function	Q84J37	comp16900_c0_seq7	3.25927e-28	65	388
GO:0005507	copper ion binding	Function	O80434	comp5981_c0_seq1	3.25927e-28	65	388
GO:0005507	copper ion binding	Function	Q9SJL8	comp353_c0_seq14	3.25927e-28	65	388
GO:0005507	copper ion binding	Function	O80434	comp17573_c0_seq8	3.25927e-28	65	388
GO:0005507	copper ion binding	Function	Q9FJD5	comp28171_c0_seq1	3.25927e-28	65	388
GO:0005507	copper ion binding	Function	Q9FJD5	comp13167_c0_seq1	3.25927e-28	65	388
GO:0005507	copper ion binding	Function	Q8H1H9	comp14705_c0_seq1	3.25927e-28	65	388
GO:0005507	copper ion binding	Function	Q9FJD5	comp8731_c0_seq10	3.25927e-28	65	388
GO:0005507	copper ion binding	Function	Q9SU40	comp32856_c0_seq1	3.25927e-28	65	388
GO:0005507	copper ion binding	Function	O80434	comp18982_c0_seq1	3.25927e-28	65	388
GO:0005507	copper ion binding	Function	O81081	comp13167_c0_seq5	3.25927e-28	65	388
GO:0005507	copper ion binding	Function	Q84J37	comp16900_c0_seq2	3.25927e-28	65	388
GO:0005507	copper ion binding	Function	Q9T076	comp34494_c0_seq1	3.25927e-28	65	388
GO:0005507	copper ion binding	Function	Q9LMS3	comp17573_c0_seq1	3.25927e-28	65	388
GO:0005507	copper ion binding	Function	Q6ID18	comp2640_c0_seq3	3.25927e-28	65	388
GO:0005507	copper ion binding	Function	Q9FJD5	comp8731_c0_seq3	3.25927e-28	65	388
GO:0005507	copper ion binding	Function	Q8VXX5	comp16484_c0_seq1	3.25927e-28	65	388
GO:0005507	copper ion binding	Function	Q9SK27	comp74900_c0_seq1	3.25927e-28	65	388
GO:0005507	copper ion binding	Function	O80434	comp28526_c0_seq1	3.25927e-28	65	388
GO:0005507	copper ion binding	Function	Q6ID18	comp5981_c0_seq8	3.25927e-28	65	388
GO:0005507	copper ion binding	Function	O80434	comp17573_c0_seq2	3.25927e-28	65	388
GO:0005507	copper ion binding	Function	Q9FJD5	comp8731_c0_seq14	3.25927e-28	65	388
GO:0005507	copper ion binding	Function	O80434	comp13898_c0_seq5	3.25927e-28	65	388
GO:0005507	copper ion binding	Function	Q6ID18	comp18982_c0_seq4	3.25927e-28	65	388
GO:0005507	copper ion binding	Function	Q9SK27	comp1053_c0_seq1	3.25927e-28	65	388
GO:0005507	copper ion binding	Function	Q39131	comp36610_c0_seq1	3.25927e-28	65	388
GO:0005507	copper ion binding	Function	Q9SIY8	comp6561_c0_seq13	3.25927e-28	65	388
GO:0005507	copper ion binding	Function	O80434	comp5981_c0_seq7	3.25927e-28	65	388
GO:0005507	copper ion binding	Function	Q9SPK5	comp38186_c0_seq1	3.25927e-28	65	388
GO:0005507	copper ion binding	Function	O80434	comp18982_c0_seq3	3.25927e-28	65	388
GO:0005507	copper ion binding	Function	Q8VZA1	comp65146_c0_seq1	3.25927e-28	65	388
GO:0005507	copper ion binding	Function	Q9SU40	comp32856_c0_seq1	3.25927e-28	65	388
GO:0005507	copper ion binding	Function	Q9FHN6	comp20079_c0_seq1	3.25927e-28	65	388
GO:0005507	copper ion binding	Function	Q8VXX5	comp16484_c0_seq1	3.25927e-28	65	388
GO:0005507	copper ion binding	Function	O80434	comp5981_c0_seq4	3.25927e-28	65	388
GO:0005507	copper ion binding	Function	Q8H1H9	comp14705_c0_seq3	3.25927e-28	65	388
GO:0005507	copper ion binding	Function	Q39131	comp36610_c0_seq1	3.25927e-28	65	388
GO:0005507	copper ion binding	Function	O80434	comp13898_c0_seq4	3.25927e-28	65	388
GO:0005507	copper ion binding	Function	Q9SK27	comp74900_c0_seq1	3.25927e-28	65	388
GO:0005507	copper ion binding	Function	Q84J37	comp16900_c0_seq5	3.25927e-28	65	388
GO:0005507	copper ion binding	Function	O80434	comp2640_c0_seq1	3.25927e-28	65	388
GO:0005576	extracellular region	Component	P50699	comp37252_c0_seq1	7.98908e-102	368	3221
GO:0005576	extracellular region	Component	F4J3I0	comp4493_c0_seq3	7.98908e-102	368	3221
GO:0005576	extracellular region	Component	Q9FIU7	comp20018_c0_seq5	7.98908e-102	368	3221
GO:0005576	extracellular region	Component	Q94F40	comp18369_c0_seq1	7.98908e-102	368	3221
GO:0005576	extracellular region	Component	Q9LS40	comp15103_c0_seq1	7.98908e-102	368	3221
GO:0005576	extracellular region	Component	P82751	comp2102_c0_seq1	7.98908e-102	368	3221
GO:0005576	extracellular region	Component	Q9LZS7	comp9900_c0_seq2	7.98908e-102	368	3221
GO:0005576	extracellular region	Component	Q9SHP6	comp6840_c0_seq2	7.98908e-102	368	3221
GO:0005576	extracellular region	Component	P82769	comp33_c0_seq1	7.98908e-102	368	3221
GO:0005576	extracellular region	Component	Q43872	comp21902_c0_seq1	7.98908e-102	368	3221
GO:0005576	extracellular region	Component	Q9FZE0	comp8005_c0_seq12	7.98908e-102	368	3221
GO:0005576	extracellular region	Component	Q9FVV1	comp9412_c0_seq2	7.98908e-102	368	3221
GO:0005576	extracellular region	Component	Q9FXJ1	comp21908_c0_seq1	7.98908e-102	368	3221
GO:0005576	extracellular region	Component	Q9FVV1	comp9412_c0_seq1	7.98908e-102	368	3221
GO:0005576	extracellular region	Component	Q9LS40	comp3288_c0_seq6	7.98908e-102	368	3221
GO:0005576	extracellular region	Component	O65351	comp17587_c0_seq7	7.98908e-102	368	3221
GO:0005576	extracellular region	Component	Q9LZV3	comp596_c0_seq8	7.98908e-102	368	3221
GO:0005576	extracellular region	Component	Q9FF10	comp31638_c0_seq1	7.98908e-102	368	3221
GO:0005576	extracellular region	Component	Q9SCV4	comp968_c0_seq1	7.98908e-102	368	3221
GO:0005576	extracellular region	Component	Q949Z1	comp22384_c0_seq5	7.98908e-102	368	3221
GO:0005576	extracellular region	Component	Q9SZE7	comp577_c0_seq2	7.98908e-102	368	3221
GO:0005576	extracellular region	Component	Q9FJD5	comp8731_c0_seq10	7.98908e-102	368	3221
GO:0005576	extracellular region	Component	Q9FLB5	comp6561_c0_seq3	7.98908e-102	368	3221
GO:0005576	extracellular region	Component	Q9FFB0	comp3149_c0_seq1	7.98908e-102	368	3221
GO:0005576	extracellular region	Component	Q8LB81	comp43733_c0_seq1	7.98908e-102	368	3221
GO:0005576	extracellular region	Component	Q6NM73	comp1632_c1_seq6	7.98908e-102	368	3221
GO:0005576	extracellular region	Component	F4J3I0	comp4493_c0_seq3	7.98908e-102	368	3221
GO:0005576	extracellular region	Component	Q39176	comp1269_c0_seq1	7.98908e-102	368	3221
GO:0005576	extracellular region	Component	Q93ZH0	comp18337_c0_seq1	7.98908e-102	368	3221
GO:0005576	extracellular region	Component	Q9FVV1	comp9412_c0_seq1	7.98908e-102	368	3221
GO:0005576	extracellular region	Component	Q6ID18	comp18982_c0_seq4	7.98908e-102	368	3221
GO:0005576	extracellular region	Component	O22149	comp41748_c0_seq1	7.98908e-102	368	3221
GO:0005576	extracellular region	Component	O81081	comp13167_c0_seq5	7.98908e-102	368	3221
GO:0005576	extracellular region	Component	Q9SJ23	comp12842_c0_seq1	7.98908e-102	368	3221
GO:0005576	extracellular region	Component	Q9SU40	comp16484_c0_seq2	7.98908e-102	368	3221
GO:0005576	extracellular region	Component	Q9LZS7	comp36410_c0_seq1	7.98908e-102	368	3221
GO:0005576	extracellular region	Component	Q5PNZ0	comp379_c0_seq2	7.98908e-102	368	3221
GO:0005576	extracellular region	Component	Q949Z1	comp22384_c0_seq5	7.98908e-102	368	3221
GO:0005576	extracellular region	Component	O65493	comp13367_c0_seq1	7.98908e-102	368	3221
GO:0005576	extracellular region	Component	Q9FJZ9	comp8930_c0_seq5	7.98908e-102	368	3221
GO:0005576	extracellular region	Component	Q9FFB0	comp3149_c0_seq1	7.98908e-102	368	3221
GO:0005576	extracellular region	Component	Q8H965	comp3735_c0_seq5	7.98908e-102	368	3221
GO:0005576	extracellular region	Component	Q9LMS3	comp17573_c0_seq1	7.98908e-102	368	3221
GO:0005576	extracellular region	Component	O22149	comp41748_c0_seq1	7.98908e-102	368	3221
GO:0005576	extracellular region	Component	Q6NMF0	comp8399_c0_seq1	7.98908e-102	368	3221
GO:0005576	extracellular region	Component	Q9C857	comp6840_c0_seq6	7.98908e-102	368	3221
GO:0005576	extracellular region	Component	Q9C996	comp4652_c0_seq4	7.98908e-102	368	3221
GO:0005576	extracellular region	Component	Q9C857	comp6840_c0_seq6	7.98908e-102	368	3221
GO:0005576	extracellular region	Component	Q9SB81	comp400_c0_seq1	7.98908e-102	368	3221
GO:0005576	extracellular region	Component	P82751	comp2102_c0_seq1	7.98908e-102	368	3221
GO:0005576	extracellular region	Component	P82750	comp762_c0_seq2	7.98908e-102	368	3221
GO:0005576	extracellular region	Component	O82229	comp8826_c0_seq2	7.98908e-102	368	3221
GO:0005576	extracellular region	Component	Q94CH6	comp17820_c0_seq1	7.98908e-102	368	3221
GO:0005576	extracellular region	Component	Q949Z1	comp22384_c0_seq1	7.98908e-102	368	3221
GO:0005576	extracellular region	Component	Q949Z1	comp22384_c0_seq3	7.98908e-102	368	3221
GO:0005576	extracellular region	Component	Q9FF10	comp32898_c0_seq1	7.98908e-102	368	3221
GO:0005576	extracellular region	Component	Q9T0I5	comp864_c0_seq1	7.98908e-102	368	3221
GO:0005576	extracellular region	Component	Q9FMR0	comp16677_c0_seq1	7.98908e-102	368	3221
GO:0005576	extracellular region	Component	O65351	comp38_c1_seq6	7.98908e-102	368	3221
GO:0005576	extracellular region	Component	Q9FHX5	comp1912_c0_seq1	7.98908e-102	368	3221
GO:0005576	extracellular region	Component	Q41916	comp248_c0_seq1	7.98908e-102	368	3221
GO:0005576	extracellular region	Component	Q9SFB7	comp30852_c0_seq2	7.98908e-102	368	3221
GO:0005576	extracellular region	Component	Q9LZV3	comp596_c0_seq1	7.98908e-102	368	3221
GO:0005576	extracellular region	Component	Q9FVV1	comp9412_c0_seq2	7.98908e-102	368	3221
GO:0005576	extracellular region	Component	Q9SJ23	comp12842_c0_seq1	7.98908e-102	368	3221
GO:0005576	extracellular region	Component	Q9FHX5	comp1912_c0_seq4	7.98908e-102	368	3221
GO:0005576	extracellular region	Component	Q9SIV9	comp11574_c0_seq3	7.98908e-102	368	3221
GO:0005576	extracellular region	Component	O64811	comp42053_c0_seq1	7.98908e-102	368	3221
GO:0005576	extracellular region	Component	Q5PNZ0	comp379_c0_seq2	7.98908e-102	368	3221
GO:0005576	extracellular region	Component	Q9SIQ3	comp3008_c0_seq1	7.98908e-102	368	3221
GO:0005576	extracellular region	Component	Q94CH6	comp17820_c0_seq3	7.98908e-102	368	3221
GO:0005576	extracellular region	Component	Q9CAU3	comp19599_c0_seq1	7.98908e-102	368	3221
GO:0005576	extracellular region	Component	P42813	comp10416_c0_seq1	7.98908e-102	368	3221
GO:0005576	extracellular region	Component	Q9LS40	comp1816_c0_seq1	7.98908e-102	368	3221
GO:0005576	extracellular region	Component	A8MRP4	comp707_c0_seq1	7.98908e-102	368	3221
GO:0005576	extracellular region	Component	Q9LMS3	comp29167_c0_seq1	7.98908e-102	368	3221
GO:0005576	extracellular region	Component	Q9FJD5	comp8731_c0_seq14	7.98908e-102	368	3221
GO:0005576	extracellular region	Component	Q9CAU3	comp19599_c0_seq1	7.98908e-102	368	3221
GO:0005576	extracellular region	Component	Q94CH6	comp17820_c0_seq1	7.98908e-102	368	3221
GO:0005576	extracellular region	Component	Q8L9Y0	comp13305_c0_seq4	7.98908e-102	368	3221
GO:0005576	extracellular region	Component	Q8H129	comp3827_c0_seq1	7.98908e-102	368	3221
GO:0005576	extracellular region	Component	Q8L868	comp1912_c0_seq5	7.98908e-102	368	3221
GO:0005576	extracellular region	Component	Q8LB81	comp45995_c0_seq1	7.98908e-102	368	3221
GO:0005576	extracellular region	Component	Q9CAU0	comp8055_c0_seq4	7.98908e-102	368	3221
GO:0005576	extracellular region	Component	Q9FF10	comp32898_c0_seq1	7.98908e-102	368	3221
GO:0005576	extracellular region	Component	O65351	comp8194_c0_seq3	7.98908e-102	368	3221
GO:0005576	extracellular region	Component	Q9FLB5	comp6561_c0_seq6	7.98908e-102	368	3221
GO:0005576	extracellular region	Component	Q8VYT3	comp7797_c0_seq8	7.98908e-102	368	3221
GO:0005576	extracellular region	Component	O22149	comp43705_c0_seq1	7.98908e-102	368	3221
GO:0005576	extracellular region	Component	Q9STY3	comp11302_c0_seq3	7.98908e-102	368	3221
GO:0005576	extracellular region	Component	Q9LW07	comp5656_c0_seq3	7.98908e-102	368	3221
GO:0005576	extracellular region	Component	O82480	comp14389_c0_seq1	7.98908e-102	368	3221
GO:0005576	extracellular region	Component	Q94BT2	comp8360_c0_seq4	7.98908e-102	368	3221
GO:0005576	extracellular region	Component	F4IWA8	comp2822_c0_seq8	7.98908e-102	368	3221
GO:0005576	extracellular region	Component	Q9LZV3	comp596_c0_seq10	7.98908e-102	368	3221
GO:0005576	extracellular region	Component	Q9FJ41	comp13920_c0_seq1	7.98908e-102	368	3221
GO:0005576	extracellular region	Component	Q9SF78	comp14128_c0_seq1	7.98908e-102	368	3221
GO:0005576	extracellular region	Component	Q9C857	comp23827_c0_seq1	7.98908e-102	368	3221
GO:0005576	extracellular region	Component	Q9FJZ3	comp5331_c0_seq5	7.98908e-102	368	3221
GO:0005576	extracellular region	Component	Q9LY84	comp1475_c0_seq1	7.98908e-102	368	3221
GO:0005576	extracellular region	Component	Q39176	comp1269_c0_seq1	7.98908e-102	368	3221
GO:0005576	extracellular region	Component	Q8LB81	comp43733_c0_seq1	7.98908e-102	368	3221
GO:0005576	extracellular region	Component	Q3ECP6	comp22774_c0_seq3	7.98908e-102	368	3221
GO:0005576	extracellular region	Component	Q6NMQ7	comp5259_c0_seq1	7.98908e-102	368	3221
GO:0005576	extracellular region	Component	Q9FE98	comp35204_c0_seq1	7.98908e-102	368	3221
GO:0005576	extracellular region	Component	Q94F40	comp6840_c0_seq8	7.98908e-102	368	3221
GO:0005576	extracellular region	Component	O65399	comp17403_c0_seq3	7.98908e-102	368	3221
GO:0005576	extracellular region	Component	O81415	comp23840_c0_seq2	7.98908e-102	368	3221
GO:0005576	extracellular region	Component	Q9LIB9	comp3965_c0_seq3	7.98908e-102	368	3221
GO:0005576	extracellular region	Component	Q8LER3	comp4228_c0_seq1	7.98908e-102	368	3221
GO:0005576	extracellular region	Component	Q9SJ23	comp60_c0_seq2	7.98908e-102	368	3221
GO:0005576	extracellular region	Component	O80434	comp17573_c0_seq2	7.98908e-102	368	3221
GO:0005576	extracellular region	Component	O65351	comp60908_c0_seq1	7.98908e-102	368	3221
GO:0005576	extracellular region	Component	O81081	comp13167_c0_seq3	7.98908e-102	368	3221
GO:0005576	extracellular region	Component	Q2V392	comp1633_c0_seq1	7.98908e-102	368	3221
GO:0005576	extracellular region	Component	P42813	comp5860_c0_seq1	7.98908e-102	368	3221
GO:0005576	extracellular region	Component	O65351	comp17587_c0_seq7	7.98908e-102	368	3221
GO:0005576	extracellular region	Component	Q9SXA6	comp1246_c0_seq1	7.98908e-102	368	3221
GO:0005576	extracellular region	Component	Q9ZUX1	comp8377_c0_seq1	7.98908e-102	368	3221
GO:0005576	extracellular region	Component	Q9STL5	comp2519_c0_seq3	7.98908e-102	368	3221
GO:0005576	extracellular region	Component	Q9SJ23	comp60_c0_seq2	7.98908e-102	368	3221
GO:0005576	extracellular region	Component	P0CH02	comp11626_c0_seq3	7.98908e-102	368	3221
GO:0005576	extracellular region	Component	O65351	comp38_c1_seq1	7.98908e-102	368	3221
GO:0005576	extracellular region	Component	Q9FXJ1	comp21908_c0_seq1	7.98908e-102	368	3221
GO:0005576	extracellular region	Component	Q9FJ45	comp6840_c0_seq7	7.98908e-102	368	3221
GO:0005576	extracellular region	Component	Q9LK35	comp28997_c0_seq1	7.98908e-102	368	3221
GO:0005576	extracellular region	Component	O80434	comp18982_c0_seq3	7.98908e-102	368	3221
GO:0005576	extracellular region	Component	Q94BT2	comp7008_c0_seq3	7.98908e-102	368	3221
GO:0005576	extracellular region	Component	Q9FLB5	comp6561_c0_seq5	7.98908e-102	368	3221
GO:0005576	extracellular region	Component	Q9FJ41	comp13920_c0_seq5	7.98908e-102	368	3221
GO:0005576	extracellular region	Component	P50699	comp3048_c1_seq3	7.98908e-102	368	3221
GO:0005576	extracellular region	Component	O65399	comp6566_c0_seq4	7.98908e-102	368	3221
GO:0005576	extracellular region	Component	Q9FJ41	comp13920_c0_seq5	7.98908e-102	368	3221
GO:0005576	extracellular region	Component	Q949Z1	comp22384_c0_seq3	7.98908e-102	368	3221
GO:0005576	extracellular region	Component	Q9LSP9	comp1274_c0_seq1	7.98908e-102	368	3221
GO:0005576	extracellular region	Component	Q9SVU5	comp379_c0_seq1	7.98908e-102	368	3221
GO:0005576	extracellular region	Component	Q9FHX5	comp1912_c0_seq1	7.98908e-102	368	3221
GO:0005576	extracellular region	Component	Q9LXD9	comp2279_c0_seq1	7.98908e-102	368	3221
GO:0005576	extracellular region	Component	Q9LQY3	comp9786_c0_seq1	7.98908e-102	368	3221
GO:0005576	extracellular region	Component	Q9FXJ1	comp6840_c0_seq4	7.98908e-102	368	3221
GO:0005576	extracellular region	Component	Q9SIQ3	comp3008_c0_seq1	7.98908e-102	368	3221
GO:0005576	extracellular region	Component	Q9SFB7	comp30852_c0_seq2	7.98908e-102	368	3221
GO:0005576	extracellular region	Component	Q0WRX3	comp30437_c0_seq1	7.98908e-102	368	3221
GO:0005576	extracellular region	Component	Q8W3M4	comp15220_c0_seq1	7.98908e-102	368	3221
GO:0005576	extracellular region	Component	F4IWA8	comp2822_c0_seq6	7.98908e-102	368	3221
GO:0005576	extracellular region	Component	Q9SJB4	comp3045_c0_seq1	7.98908e-102	368	3221
GO:0005576	extracellular region	Component	P32826	comp40_c0_seq3	7.98908e-102	368	3221
GO:0005576	extracellular region	Component	Q9LS40	comp16746_c0_seq2	7.98908e-102	368	3221
GO:0005576	extracellular region	Component	P32826	comp40_c0_seq3	7.98908e-102	368	3221
GO:0005576	extracellular region	Component	O22149	comp43705_c0_seq1	7.98908e-102	368	3221
GO:0005576	extracellular region	Component	Q9LZV3	comp596_c0_seq10	7.98908e-102	368	3221
GO:0005576	extracellular region	Component	Q9FMR0	comp16677_c0_seq1	7.98908e-102	368	3221
GO:0005576	extracellular region	Component	Q94CH6	comp21631_c1_seq1	7.98908e-102	368	3221
GO:0005576	extracellular region	Component	Q9FH76	comp5751_c0_seq1	7.98908e-102	368	3221
GO:0005576	extracellular region	Component	Q9C7F7	comp2010_c0_seq27	7.98908e-102	368	3221
GO:0005576	extracellular region	Component	Q94BT2	comp14103_c0_seq1	7.98908e-102	368	3221
GO:0005576	extracellular region	Component	Q9C7Z9	comp8055_c0_seq3	7.98908e-102	368	3221
GO:0005576	extracellular region	Component	Q9LUI1	comp28529_c0_seq1	7.98908e-102	368	3221
GO:0005576	extracellular region	Component	O64697	comp20339_c0_seq1	7.98908e-102	368	3221
GO:0005576	extracellular region	Component	Q43873	comp577_c0_seq1	7.98908e-102	368	3221
GO:0005576	extracellular region	Component	Q94F40	comp18369_c0_seq1	7.98908e-102	368	3221
GO:0005576	extracellular region	Component	Q9C857	comp6840_c0_seq5	7.98908e-102	368	3221
GO:0005576	extracellular region	Component	Q41916	comp248_c0_seq2	7.98908e-102	368	3221
GO:0005576	extracellular region	Component	Q3ECP6	comp22774_c0_seq4	7.98908e-102	368	3221
GO:0005576	extracellular region	Component	Q8RWJ6	comp8055_c0_seq7	7.98908e-102	368	3221
GO:0005576	extracellular region	Component	Q8VZA1	comp26753_c0_seq2	7.98908e-102	368	3221
GO:0005576	extracellular region	Component	Q9FJZ9	comp8930_c0_seq5	7.98908e-102	368	3221
GO:0005576	extracellular region	Component	Q8GX69	comp16462_c0_seq1	7.98908e-102	368	3221
GO:0005576	extracellular region	Component	Q4PSQ5	comp3544_c0_seq3	7.98908e-102	368	3221
GO:0005576	extracellular region	Component	Q9LS40	comp16746_c0_seq1	7.98908e-102	368	3221
GO:0005576	extracellular region	Component	Q8LDW9	comp298_c0_seq2	7.98908e-102	368	3221
GO:0005576	extracellular region	Component	Q41916	comp44758_c0_seq1	7.98908e-102	368	3221
GO:0005576	extracellular region	Component	Q9ZVS5	comp1851_c0_seq1	7.98908e-102	368	3221
GO:0005576	extracellular region	Component	Q9SRD8	comp12842_c0_seq3	7.98908e-102	368	3221
GO:0005576	extracellular region	Component	Q6NM73	comp1632_c1_seq1	7.98908e-102	368	3221
GO:0005576	extracellular region	Component	Q9FJ45	comp6840_c0_seq7	7.98908e-102	368	3221
GO:0005576	extracellular region	Component	Q8VZA1	comp65146_c0_seq1	7.98908e-102	368	3221
GO:0005576	extracellular region	Component	Q9FF10	comp31638_c0_seq1	7.98908e-102	368	3221
GO:0005576	extracellular region	Component	Q9LW07	comp5656_c0_seq3	7.98908e-102	368	3221
GO:0005576	extracellular region	Component	Q94CH6	comp17820_c0_seq1	7.98908e-102	368	3221
GO:0005576	extracellular region	Component	Q9FGY1	comp492_c0_seq1	7.98908e-102	368	3221
GO:0005576	extracellular region	Component	Q8L868	comp1912_c0_seq5	7.98908e-102	368	3221
GO:0005576	extracellular region	Component	Q96519	comp18211_c0_seq3	7.98908e-102	368	3221
GO:0005576	extracellular region	Component	O65351	comp31601_c0_seq1	7.98908e-102	368	3221
GO:0005576	extracellular region	Component	Q9LZS7	comp9900_c0_seq2	7.98908e-102	368	3221
GO:0005576	extracellular region	Component	P82769	comp33_c0_seq1	7.98908e-102	368	3221
GO:0005576	extracellular region	Component	Q84J37	comp51597_c0_seq1	7.98908e-102	368	3221
GO:0005576	extracellular region	Component	Q41916	comp248_c0_seq2	7.98908e-102	368	3221
GO:0005576	extracellular region	Component	Q9SVU5	comp379_c0_seq1	7.98908e-102	368	3221
GO:0005576	extracellular region	Component	Q96519	comp18211_c0_seq1	7.98908e-102	368	3221
GO:0005576	extracellular region	Component	Q9C7F7	comp12733_c0_seq1	7.98908e-102	368	3221
GO:0005576	extracellular region	Component	Q3EBM5	comp17048_c0_seq1	7.98908e-102	368	3221
GO:0005576	extracellular region	Component	Q9LW07	comp5656_c0_seq4	7.98908e-102	368	3221
GO:0005576	extracellular region	Component	Q9SGZ5	comp11913_c0_seq11	7.98908e-102	368	3221
GO:0005576	extracellular region	Component	O80690	comp17229_c0_seq9	7.98908e-102	368	3221
GO:0005576	extracellular region	Component	Q9SUQ8	comp60057_c0_seq1	7.98908e-102	368	3221
GO:0005576	extracellular region	Component	Q93Z02	comp13545_c0_seq1	7.98908e-102	368	3221
GO:0005576	extracellular region	Component	Q9FXJ2	comp6840_c0_seq1	7.98908e-102	368	3221
GO:0005576	extracellular region	Component	Q9FGR9	comp1438_c0_seq2	7.98908e-102	368	3221
GO:0005576	extracellular region	Component	Q9SHP6	comp20014_c0_seq1	7.98908e-102	368	3221
GO:0005576	extracellular region	Component	Q9SIY8	comp6561_c0_seq1	7.98908e-102	368	3221
GO:0005576	extracellular region	Component	Q9SK27	comp1053_c0_seq1	7.98908e-102	368	3221
GO:0005576	extracellular region	Component	O49298	comp1229_c0_seq1	7.98908e-102	368	3221
GO:0005576	extracellular region	Component	Q9C857	comp23827_c0_seq1	7.98908e-102	368	3221
GO:0005576	extracellular region	Component	Q6NMK1	comp9568_c0_seq8	7.98908e-102	368	3221
GO:0005576	extracellular region	Component	Q1PDH6	comp2640_c0_seq4	7.98908e-102	368	3221
GO:0005576	extracellular region	Component	Q9FPE4	comp23188_c0_seq3	7.98908e-102	368	3221
GO:0005576	extracellular region	Component	Q9FJD5	comp13167_c0_seq1	7.98908e-102	368	3221
GO:0005576	extracellular region	Component	Q9SU40	comp32856_c0_seq1	7.98908e-102	368	3221
GO:0005576	extracellular region	Component	O65351	comp38_c1_seq6	7.98908e-102	368	3221
GO:0005576	extracellular region	Component	Q9FJZ3	comp5331_c0_seq5	7.98908e-102	368	3221
GO:0005576	extracellular region	Component	Q84J37	comp16900_c0_seq7	7.98908e-102	368	3221
GO:0005576	extracellular region	Component	Q3ECP6	comp22774_c0_seq4	7.98908e-102	368	3221
GO:0005576	extracellular region	Component	O80434	comp5981_c0_seq4	7.98908e-102	368	3221
GO:0005576	extracellular region	Component	Q41916	comp248_c0_seq1	7.98908e-102	368	3221
GO:0005576	extracellular region	Component	Q9M8Y5	comp379_c0_seq5	7.98908e-102	368	3221
GO:0005576	extracellular region	Component	Q9CAU0	comp8055_c0_seq4	7.98908e-102	368	3221
GO:0005576	extracellular region	Component	O81415	comp46958_c0_seq1	7.98908e-102	368	3221
GO:0005576	extracellular region	Component	O49298	comp1229_c0_seq4	7.98908e-102	368	3221
GO:0005576	extracellular region	Component	Q9M8Y5	comp379_c0_seq5	7.98908e-102	368	3221
GO:0005576	extracellular region	Component	Q9SZE7	comp30557_c0_seq1	7.98908e-102	368	3221
GO:0005576	extracellular region	Component	P50699	comp3048_c1_seq7	7.98908e-102	368	3221
GO:0005576	extracellular region	Component	Q3ECP6	comp22774_c0_seq3	7.98908e-102	368	3221
GO:0005576	extracellular region	Component	Q94BT2	comp9216_c0_seq1	7.98908e-102	368	3221
GO:0005576	extracellular region	Component	Q8L7B2	comp23135_c0_seq1	7.98908e-102	368	3221
GO:0005576	extracellular region	Component	O80822	comp8930_c0_seq12	7.98908e-102	368	3221
GO:0005576	extracellular region	Component	P42813	comp5860_c0_seq1	7.98908e-102	368	3221
GO:0005576	extracellular region	Component	P42813	comp5860_c0_seq2	7.98908e-102	368	3221
GO:0005576	extracellular region	Component	Q9SZE7	comp577_c0_seq2	7.98908e-102	368	3221
GO:0005576	extracellular region	Component	Q9LS40	comp3288_c0_seq2	7.98908e-102	368	3221
GO:0005576	extracellular region	Component	Q9C857	comp6840_c0_seq5	7.98908e-102	368	3221
GO:0005576	extracellular region	Component	Q8LB81	comp45995_c0_seq1	7.98908e-102	368	3221
GO:0005576	extracellular region	Component	Q9STM6	comp9469_c0_seq4	7.98908e-102	368	3221
GO:0005576	extracellular region	Component	Q9C9G4	comp2125_c0_seq1	7.98908e-102	368	3221
GO:0005576	extracellular region	Component	Q9LMN7	comp18635_c0_seq1	7.98908e-102	368	3221
GO:0005576	extracellular region	Component	O65351	comp8194_c0_seq14	7.98908e-102	368	3221
GO:0005576	extracellular region	Component	Q9FJZ9	comp8930_c0_seq3	7.98908e-102	368	3221
GO:0005576	extracellular region	Component	Q9SHP6	comp20014_c0_seq1	7.98908e-102	368	3221
GO:0005576	extracellular region	Component	Q9FJZ9	comp8930_c0_seq11	7.98908e-102	368	3221
GO:0005576	extracellular region	Component	Q96519	comp18211_c0_seq2	7.98908e-102	368	3221
GO:0005576	extracellular region	Component	Q96519	comp18211_c0_seq2	7.98908e-102	368	3221
GO:0005576	extracellular region	Component	Q9FHX5	comp1912_c0_seq4	7.98908e-102	368	3221
GO:0005576	extracellular region	Component	Q0WPR4	comp37110_c0_seq1	7.98908e-102	368	3221
GO:0005576	extracellular region	Component	O22149	comp32639_c0_seq1	7.98908e-102	368	3221
GO:0005576	extracellular region	Component	Q9FH05	comp14674_c0_seq2	7.98908e-102	368	3221
GO:0005576	extracellular region	Component	Q0WPR4	comp37542_c0_seq1	7.98908e-102	368	3221
GO:0005576	extracellular region	Component	O22918	comp3008_c0_seq2	7.98908e-102	368	3221
GO:0005576	extracellular region	Component	Q9S7Y7	comp6013_c0_seq13	7.98908e-102	368	3221
GO:0005576	extracellular region	Component	Q94CH6	comp17820_c0_seq3	7.98908e-102	368	3221
GO:0005576	extracellular region	Component	F4HWQ8	comp3552_c0_seq2	7.98908e-102	368	3221
GO:0005576	extracellular region	Component	Q9LSP9	comp1274_c0_seq4	7.98908e-102	368	3221
GO:0005576	extracellular region	Component	Q9STY3	comp11302_c0_seq3	7.98908e-102	368	3221
GO:0005576	extracellular region	Component	O80434	comp28526_c0_seq1	7.98908e-102	368	3221
GO:0005576	extracellular region	Component	Q9FLB5	comp6561_c0_seq14	7.98908e-102	368	3221
GO:0005576	extracellular region	Component	Q9C996	comp4652_c0_seq4	7.98908e-102	368	3221
GO:0005576	extracellular region	Component	Q9SB81	comp400_c0_seq1	7.98908e-102	368	3221
GO:0005576	extracellular region	Component	Q4PSQ5	comp3544_c0_seq3	7.98908e-102	368	3221
GO:0005576	extracellular region	Component	Q9FLT3	comp42413_c0_seq1	7.98908e-102	368	3221
GO:0005576	extracellular region	Component	O65351	comp38_c1_seq5	7.98908e-102	368	3221
GO:0005576	extracellular region	Component	Q9FF10	comp32030_c0_seq1	7.98908e-102	368	3221
GO:0005576	extracellular region	Component	Q8LA14	comp2514_c0_seq6	7.98908e-102	368	3221
GO:0005576	extracellular region	Component	O80434	comp13898_c0_seq5	7.98908e-102	368	3221
GO:0005576	extracellular region	Component	Q9FJZ9	comp8930_c0_seq4	7.98908e-102	368	3221
GO:0005576	extracellular region	Component	Q0WRX3	comp30437_c0_seq1	7.98908e-102	368	3221
GO:0005576	extracellular region	Component	O80434	comp18982_c0_seq1	7.98908e-102	368	3221
GO:0005576	extracellular region	Component	Q9SCV4	comp968_c0_seq6	7.98908e-102	368	3221
GO:0005576	extracellular region	Component	Q9C996	comp4652_c0_seq2	7.98908e-102	368	3221
GO:0005576	extracellular region	Component	Q6NMQ7	comp5259_c0_seq1	7.98908e-102	368	3221
GO:0005576	extracellular region	Component	O65351	comp17691_c0_seq12	7.98908e-102	368	3221
GO:0005576	extracellular region	Component	Q94BT2	comp16974_c0_seq1	7.98908e-102	368	3221
GO:0005576	extracellular region	Component	Q8VYZ3	comp17214_c0_seq1	7.98908e-102	368	3221
GO:0005576	extracellular region	Component	Q8VZA1	comp33996_c0_seq1	7.98908e-102	368	3221
GO:0005576	extracellular region	Component	Q9FJD5	comp8731_c0_seq4	7.98908e-102	368	3221
GO:0005576	extracellular region	Component	Q9SGZ5	comp11913_c0_seq1	7.98908e-102	368	3221
GO:0005576	extracellular region	Component	Q94BT2	comp8360_c0_seq1	7.98908e-102	368	3221
GO:0005576	extracellular region	Component	Q9SF78	comp14128_c0_seq1	7.98908e-102	368	3221
GO:0005576	extracellular region	Component	Q9M0X5	comp45981_c0_seq1	7.98908e-102	368	3221
GO:0005576	extracellular region	Component	Q3EBM5	comp2302_c0_seq2	7.98908e-102	368	3221
GO:0005576	extracellular region	Component	Q9SS03	comp15426_c0_seq1	7.98908e-102	368	3221
GO:0005576	extracellular region	Component	Q84J37	comp16900_c0_seq5	7.98908e-102	368	3221
GO:0005576	extracellular region	Component	Q9FZE0	comp8005_c0_seq4	7.98908e-102	368	3221
GO:0005576	extracellular region	Component	Q0WPR4	comp37110_c0_seq1	7.98908e-102	368	3221
GO:0005576	extracellular region	Component	Q9FJD5	comp8731_c0_seq5	7.98908e-102	368	3221
GO:0005576	extracellular region	Component	Q9FJZ9	comp8930_c0_seq11	7.98908e-102	368	3221
GO:0005576	extracellular region	Component	O81081	comp8731_c0_seq13	7.98908e-102	368	3221
GO:0005576	extracellular region	Component	Q8S8K6	comp8826_c0_seq1	7.98908e-102	368	3221
GO:0005576	extracellular region	Component	Q9FZE0	comp8005_c0_seq10	7.98908e-102	368	3221
GO:0005576	extracellular region	Component	Q66GR0	comp15140_c0_seq1	7.98908e-102	368	3221
GO:0005576	extracellular region	Component	O80434	comp5981_c0_seq2	7.98908e-102	368	3221
GO:0005576	extracellular region	Component	Q1PDH6	comp13898_c0_seq3	7.98908e-102	368	3221
GO:0005576	extracellular region	Component	Q9LXG3	comp54681_c0_seq1	7.98908e-102	368	3221
GO:0005576	extracellular region	Component	Q9S728	comp560_c0_seq3	7.98908e-102	368	3221
GO:0005576	extracellular region	Component	P42813	comp10416_c0_seq1	7.98908e-102	368	3221
GO:0005576	extracellular region	Component	Q8LFM2	comp1515_c0_seq6	7.98908e-102	368	3221
GO:0005576	extracellular region	Component	Q9FH05	comp14674_c0_seq5	7.98908e-102	368	3221
GO:0005576	extracellular region	Component	Q9FXJ2	comp6840_c0_seq1	7.98908e-102	368	3221
GO:0005576	extracellular region	Component	Q9S728	comp560_c0_seq2	7.98908e-102	368	3221
GO:0005576	extracellular region	Component	Q9LZV3	comp596_c0_seq1	7.98908e-102	368	3221
GO:0005576	extracellular region	Component	P0CH01	comp11626_c0_seq4	7.98908e-102	368	3221
GO:0005576	extracellular region	Component	Q9SCV4	comp968_c0_seq2	7.98908e-102	368	3221
GO:0005576	extracellular region	Component	O80434	comp5981_c0_seq1	7.98908e-102	368	3221
GO:0005576	extracellular region	Component	Q8RXT9	comp23287_c0_seq1	7.98908e-102	368	3221
[truncated: 10,333 more rows]

## Sheet: GO_slim
transcript	GO_Type	Slim_GO_ID	Slim_GO_Name	Input_GOID	Input_GO_Name	subjectid	description	species
comp10007_c0_seq1	P	GO:0019538	protein metabolic process	GO:0006508	proteolysis	sp|Q8GXG1|ASPGB_ARATH	Probable isoaspartyl peptidase/L-asparaginase 2	Arabidopsis thaliana
comp10095_c0_seq5	P	GO:0009058	biosynthetic process	GO:0009699	phenylpropanoid biosynthetic process	sp|O22203|C98A3_ARATH	Cytochrome P450 98A3	Arabidopsis thaliana
comp10095_c0_seq5	P	GO:0008152	metabolic process	GO:0009699	phenylpropanoid biosynthetic process	sp|O22203|C98A3_ARATH	Cytochrome P450 98A3	Arabidopsis thaliana
comp10095_c0_seq5	F	GO:0003824	catalytic activity	GO:0016709	oxidoreductase activity, acting on paired donors, with incorporation or reduction of molecular oxygen, NAD(P)H as one donor, and incorporation of one atom of oxygen	sp|O22203|C98A3_ARATH	Cytochrome P450 98A3	Arabidopsis thaliana
comp10095_c0_seq5	P	GO:0019748	secondary metabolic process	GO:0009699	phenylpropanoid biosynthetic process	sp|O22203|C98A3_ARATH	Cytochrome P450 98A3	Arabidopsis thaliana
comp10095_c0_seq5	P	GO:0019748	secondary metabolic process	GO:0009809	lignin biosynthetic process	sp|O22203|C98A3_ARATH	Cytochrome P450 98A3	Arabidopsis thaliana
comp10095_c0_seq5	P	GO:0008150	biological_process	GO:0009699	phenylpropanoid biosynthetic process	sp|O22203|C98A3_ARATH	Cytochrome P450 98A3	Arabidopsis thaliana
comp10095_c0_seq5	P	GO:0008150	biological_process	GO:0009809	lignin biosynthetic process	sp|O22203|C98A3_ARATH	Cytochrome P450 98A3	Arabidopsis thaliana
comp10095_c0_seq5	P	GO:0009058	biosynthetic process	GO:0009805	coumarin biosynthetic process	sp|O22203|C98A3_ARATH	Cytochrome P450 98A3	Arabidopsis thaliana
comp10095_c0_seq5	P	GO:0009987	cellular process	GO:0009809	lignin biosynthetic process	sp|O22203|C98A3_ARATH	Cytochrome P450 98A3	Arabidopsis thaliana
comp10095_c0_seq5	P	GO:0006950	response to stress	GO:0009611	response to wounding	sp|O22203|C98A3_ARATH	Cytochrome P450 98A3	Arabidopsis thaliana
comp10095_c0_seq5	C	GO:0005886	plasma membrane	GO:0005886	plasma membrane	sp|O22203|C98A3_ARATH	Cytochrome P450 98A3	Arabidopsis thaliana
comp10095_c0_seq5	P	GO:0009058	biosynthetic process	GO:0009809	lignin biosynthetic process	sp|O22203|C98A3_ARATH	Cytochrome P450 98A3	Arabidopsis thaliana
comp10095_c0_seq5	P	GO:0008150	biological_process	GO:0009805	coumarin biosynthetic process	sp|O22203|C98A3_ARATH	Cytochrome P450 98A3	Arabidopsis thaliana
comp10095_c0_seq5	F	GO:0003824	catalytic activity	GO:0004497	monooxygenase activity	sp|O22203|C98A3_ARATH	Cytochrome P450 98A3	Arabidopsis thaliana
comp10095_c0_seq5	P	GO:0008150	biological_process	GO:0055114	oxidation-reduction process	sp|O22203|C98A3_ARATH	Cytochrome P450 98A3	Arabidopsis thaliana
comp10095_c0_seq5	P	GO:0019748	secondary metabolic process	GO:0009805	coumarin biosynthetic process	sp|O22203|C98A3_ARATH	Cytochrome P450 98A3	Arabidopsis thaliana
comp10095_c0_seq5	C	GO:0016020	membrane	GO:0016021	integral component of membrane	sp|O22203|C98A3_ARATH	Cytochrome P450 98A3	Arabidopsis thaliana
comp10095_c0_seq5	C	GO:0005575	cellular_component	GO:0016021	integral component of membrane	sp|O22203|C98A3_ARATH	Cytochrome P450 98A3	Arabidopsis thaliana
comp10095_c0_seq5	P	GO:0008152	metabolic process	GO:0009809	lignin biosynthetic process	sp|O22203|C98A3_ARATH	Cytochrome P450 98A3	Arabidopsis thaliana
comp10095_c0_seq5	P	GO:0009987	cellular process	GO:0009805	coumarin biosynthetic process	sp|O22203|C98A3_ARATH	Cytochrome P450 98A3	Arabidopsis thaliana
comp10095_c0_seq5	P	GO:0008152	metabolic process	GO:0009805	coumarin biosynthetic process	sp|O22203|C98A3_ARATH	Cytochrome P450 98A3	Arabidopsis thaliana
comp10095_c0_seq5	P	GO:0008152	metabolic process	GO:0055114	oxidation-reduction process	sp|O22203|C98A3_ARATH	Cytochrome P450 98A3	Arabidopsis thaliana
comp10095_c0_seq5	P	GO:0009987	cellular process	GO:0009699	phenylpropanoid biosynthetic process	sp|O22203|C98A3_ARATH	Cytochrome P450 98A3	Arabidopsis thaliana
comp10095_c0_seq5	C	GO:0005783	endoplasmic reticulum	GO:0005783	endoplasmic reticulum	sp|O22203|C98A3_ARATH	Cytochrome P450 98A3	Arabidopsis thaliana
comp10095_c0_seq7	P	GO:0019748	secondary metabolic process	GO:0009805	coumarin biosynthetic process	sp|O22203|C98A3_ARATH	Cytochrome P450 98A3	Arabidopsis thaliana
comp10095_c0_seq7	P	GO:0019748	secondary metabolic process	GO:0009699	phenylpropanoid biosynthetic process	sp|O22203|C98A3_ARATH	Cytochrome P450 98A3	Arabidopsis thaliana
comp10095_c0_seq7	P	GO:0009058	biosynthetic process	GO:0009805	coumarin biosynthetic process	sp|O22203|C98A3_ARATH	Cytochrome P450 98A3	Arabidopsis thaliana
comp10095_c0_seq7	P	GO:0009058	biosynthetic process	GO:0009809	lignin biosynthetic process	sp|O22203|C98A3_ARATH	Cytochrome P450 98A3	Arabidopsis thaliana
comp10095_c0_seq7	P	GO:0008152	metabolic process	GO:0009805	coumarin biosynthetic process	sp|O22203|C98A3_ARATH	Cytochrome P450 98A3	Arabidopsis thaliana
comp10095_c0_seq7	P	GO:0008152	metabolic process	GO:0055114	oxidation-reduction process	sp|O22203|C98A3_ARATH	Cytochrome P450 98A3	Arabidopsis thaliana
comp10095_c0_seq7	P	GO:0009987	cellular process	GO:0009805	coumarin biosynthetic process	sp|O22203|C98A3_ARATH	Cytochrome P450 98A3	Arabidopsis thaliana
comp10095_c0_seq7	P	GO:0008152	metabolic process	GO:0009809	lignin biosynthetic process	sp|O22203|C98A3_ARATH	Cytochrome P450 98A3	Arabidopsis thaliana
comp10095_c0_seq7	C	GO:0005886	plasma membrane	GO:0005886	plasma membrane	sp|O22203|C98A3_ARATH	Cytochrome P450 98A3	Arabidopsis thaliana
comp10095_c0_seq7	C	GO:0005783	endoplasmic reticulum	GO:0005783	endoplasmic reticulum	sp|O22203|C98A3_ARATH	Cytochrome P450 98A3	Arabidopsis thaliana
comp10095_c0_seq7	P	GO:0019748	secondary metabolic process	GO:0009809	lignin biosynthetic process	sp|O22203|C98A3_ARATH	Cytochrome P450 98A3	Arabidopsis thaliana
comp10095_c0_seq7	P	GO:0009987	cellular process	GO:0009809	lignin biosynthetic process	sp|O22203|C98A3_ARATH	Cytochrome P450 98A3	Arabidopsis thaliana
comp10095_c0_seq7	P	GO:0008150	biological_process	GO:0009699	phenylpropanoid biosynthetic process	sp|O22203|C98A3_ARATH	Cytochrome P450 98A3	Arabidopsis thaliana
comp10095_c0_seq7	P	GO:0008150	biological_process	GO:0009809	lignin biosynthetic process	sp|O22203|C98A3_ARATH	Cytochrome P450 98A3	Arabidopsis thaliana
comp10095_c0_seq7	F	GO:0003824	catalytic activity	GO:0016709	oxidoreductase activity, acting on paired donors, with incorporation or reduction of molecular oxygen, NAD(P)H as one donor, and incorporation of one atom of oxygen	sp|O22203|C98A3_ARATH	Cytochrome P450 98A3	Arabidopsis thaliana
comp10095_c0_seq7	P	GO:0006950	response to stress	GO:0009611	response to wounding	sp|O22203|C98A3_ARATH	Cytochrome P450 98A3	Arabidopsis thaliana
comp10095_c0_seq7	C	GO:0016020	membrane	GO:0016021	integral component of membrane	sp|O22203|C98A3_ARATH	Cytochrome P450 98A3	Arabidopsis thaliana
comp10095_c0_seq7	C	GO:0005575	cellular_component	GO:0016021	integral component of membrane	sp|O22203|C98A3_ARATH	Cytochrome P450 98A3	Arabidopsis thaliana
comp10095_c0_seq7	P	GO:0009058	biosynthetic process	GO:0009699	phenylpropanoid biosynthetic process	sp|O22203|C98A3_ARATH	Cytochrome P450 98A3	Arabidopsis thaliana
comp10095_c0_seq7	P	GO:0009987	cellular process	GO:0009699	phenylpropanoid biosynthetic process	sp|O22203|C98A3_ARATH	Cytochrome P450 98A3	Arabidopsis thaliana
comp10095_c0_seq7	P	GO:0008152	metabolic process	GO:0009699	phenylpropanoid biosynthetic process	sp|O22203|C98A3_ARATH	Cytochrome P450 98A3	Arabidopsis thaliana
comp10095_c0_seq7	P	GO:0008150	biological_process	GO:0009805	coumarin biosynthetic process	sp|O22203|C98A3_ARATH	Cytochrome P450 98A3	Arabidopsis thaliana
comp10095_c0_seq7	F	GO:0003824	catalytic activity	GO:0004497	monooxygenase activity	sp|O22203|C98A3_ARATH	Cytochrome P450 98A3	Arabidopsis thaliana
comp10095_c0_seq7	P	GO:0008150	biological_process	GO:0055114	oxidation-reduction process	sp|O22203|C98A3_ARATH	Cytochrome P450 98A3	Arabidopsis thaliana
comp1015_c0_seq1	C	GO:0016020	membrane	GO:0016021	integral component of membrane	sp|Q93YS4|AB22G_ARATH	ABC transporter G family member 22	Arabidopsis thaliana
comp1015_c0_seq1	P	GO:0009628	response to abiotic stimulus	GO:0009414	response to water deprivation	sp|Q93YS4|AB22G_ARATH	ABC transporter G family member 22	Arabidopsis thaliana
comp1015_c0_seq1	P	GO:0006950	response to stress	GO:0009414	response to water deprivation	sp|Q93YS4|AB22G_ARATH	ABC transporter G family member 22	Arabidopsis thaliana
comp1015_c0_seq1	P	GO:0008150	biological_process	GO:0009414	response to water deprivation	sp|Q93YS4|AB22G_ARATH	ABC transporter G family member 22	Arabidopsis thaliana
comp1015_c0_seq1	C	GO:0005886	plasma membrane	GO:0005886	plasma membrane	sp|Q93YS4|AB22G_ARATH	ABC transporter G family member 22	Arabidopsis thaliana
comp1015_c0_seq1	C	GO:0005575	cellular_component	GO:0016021	integral component of membrane	sp|Q93YS4|AB22G_ARATH	ABC transporter G family member 22	Arabidopsis thaliana
comp10238_c0_seq3	C	GO:0016020	membrane	GO:0016021	integral component of membrane	sp|Q7X843|ATL48_ARATH	RING-H2 finger protein ATL48	Arabidopsis thaliana
comp10238_c0_seq3	C	GO:0005575	cellular_component	GO:0016021	integral component of membrane	sp|Q7X843|ATL48_ARATH	RING-H2 finger protein ATL48	Arabidopsis thaliana
comp10238_c0_seq3	C	GO:0005634	nucleus	GO:0005634	nucleus	sp|Q7X843|ATL48_ARATH	RING-H2 finger protein ATL48	Arabidopsis thaliana
comp10267_c0_seq2	F	GO:0005488	binding	GO:0046872	metal ion binding	sp|Q9SEZ1|HB29_ARATH	Transcription factor HB29	Arabidopsis thaliana
comp10267_c0_seq2	P	GO:0006139	nucleobase-containing compound metabolic process	GO:0006351	transcription, DNA-templated	sp|Q9SEZ1|HB29_ARATH	Transcription factor HB29	Arabidopsis thaliana
comp10267_c0_seq2	P	GO:0009987	cellular process	GO:0006351	transcription, DNA-templated	sp|Q9SEZ1|HB29_ARATH	Transcription factor HB29	Arabidopsis thaliana
comp10267_c0_seq2	F	GO:0003677	DNA binding	GO:0003677	DNA binding	sp|Q9SEZ1|HB29_ARATH	Transcription factor HB29	Arabidopsis thaliana
comp10267_c0_seq2	P	GO:0009058	biosynthetic process	GO:0006351	transcription, DNA-templated	sp|Q9SEZ1|HB29_ARATH	Transcription factor HB29	Arabidopsis thaliana
comp10267_c0_seq2	P	GO:0009628	response to abiotic stimulus	GO:0009414	response to water deprivation	sp|Q9SEZ1|HB29_ARATH	Transcription factor HB29	Arabidopsis thaliana
comp10267_c0_seq2	C	GO:0005634	nucleus	GO:0005634	nucleus	sp|Q9SEZ1|HB29_ARATH	Transcription factor HB29	Arabidopsis thaliana
comp10267_c0_seq2	P	GO:0008150	biological_process	GO:0009414	response to water deprivation	sp|Q9SEZ1|HB29_ARATH	Transcription factor HB29	Arabidopsis thaliana
comp10267_c0_seq2	P	GO:0008152	metabolic process	GO:0006351	transcription, DNA-templated	sp|Q9SEZ1|HB29_ARATH	Transcription factor HB29	Arabidopsis thaliana
comp10267_c0_seq2	F	GO:0003700	transcription factor activity, sequence-specific DNA binding	GO:0003700	transcription factor activity, sequence-specific DNA binding	sp|Q9SEZ1|HB29_ARATH	Transcription factor HB29	Arabidopsis thaliana
comp10267_c0_seq2	P	GO:0006950	response to stress	GO:0009414	response to water deprivation	sp|Q9SEZ1|HB29_ARATH	Transcription factor HB29	Arabidopsis thaliana
comp10275_c0_seq1	P	GO:0009791	post-embryonic development	GO:0009909	regulation of flower development	sp|Q9FLI3|P2C75_ARATH	Probable protein phosphatase 2C 75	Arabidopsis thaliana
comp10275_c0_seq1	P	GO:0008152	metabolic process	GO:0016114	terpenoid biosynthetic process	sp|Q9FLI3|P2C75_ARATH	Probable protein phosphatase 2C 75	Arabidopsis thaliana
comp10275_c0_seq1	C	GO:0005634	nucleus	GO:0005634	nucleus	sp|Q9FLI3|P2C75_ARATH	Probable protein phosphatase 2C 75	Arabidopsis thaliana
comp10275_c0_seq1	P	GO:0008150	biological_process	GO:0009737	response to abscisic acid	sp|Q9FLI3|P2C75_ARATH	Probable protein phosphatase 2C 75	Arabidopsis thaliana
comp10275_c0_seq1	P	GO:0009058	biosynthetic process	GO:0016114	terpenoid biosynthetic process	sp|Q9FLI3|P2C75_ARATH	Probable protein phosphatase 2C 75	Arabidopsis thaliana
comp10275_c0_seq1	P	GO:0009908	flower development	GO:0009909	regulation of flower development	sp|Q9FLI3|P2C75_ARATH	Probable protein phosphatase 2C 75	Arabidopsis thaliana
comp10275_c0_seq1	P	GO:0008150	biological_process	GO:0009909	regulation of flower development	sp|Q9FLI3|P2C75_ARATH	Probable protein phosphatase 2C 75	Arabidopsis thaliana
comp10275_c0_seq1	P	GO:0009791	post-embryonic development	GO:0009845	seed germination	sp|Q9FLI3|P2C75_ARATH	Probable protein phosphatase 2C 75	Arabidopsis thaliana
comp10275_c0_seq1	P	GO:0008150	biological_process	GO:0016114	terpenoid biosynthetic process	sp|Q9FLI3|P2C75_ARATH	Probable protein phosphatase 2C 75	Arabidopsis thaliana
comp10275_c0_seq1	P	GO:0009719	response to endogenous stimulus	GO:0009737	response to abscisic acid	sp|Q9FLI3|P2C75_ARATH	Probable protein phosphatase 2C 75	Arabidopsis thaliana
comp10275_c0_seq1	P	GO:0007275	multicellular organismal development	GO:0009909	regulation of flower development	sp|Q9FLI3|P2C75_ARATH	Probable protein phosphatase 2C 75	Arabidopsis thaliana
comp10275_c0_seq1	F	GO:0005488	binding	GO:0046872	metal ion binding	sp|Q9FLI3|P2C75_ARATH	Probable protein phosphatase 2C 75	Arabidopsis thaliana
comp10275_c0_seq1	P	GO:0006629	lipid metabolic process	GO:0016114	terpenoid biosynthetic process	sp|Q9FLI3|P2C75_ARATH	Probable protein phosphatase 2C 75	Arabidopsis thaliana
comp10275_c0_seq1	P	GO:0008150	biological_process	GO:0009845	seed germination	sp|Q9FLI3|P2C75_ARATH	Probable protein phosphatase 2C 75	Arabidopsis thaliana
comp10275_c0_seq1	P	GO:0009987	cellular process	GO:0016114	terpenoid biosynthetic process	sp|Q9FLI3|P2C75_ARATH	Probable protein phosphatase 2C 75	Arabidopsis thaliana
comp10303_c0_seq1	P	GO:0009058	biosynthetic process	GO:0016132	brassinosteroid biosynthetic process	sp|O64989|C90B1_ARATH	Cytochrome P450 90B1	Arabidopsis thaliana
comp10303_c0_seq1	P	GO:0008150	biological_process	GO:0055114	oxidation-reduction process	sp|O64989|C90B1_ARATH	Cytochrome P450 90B1	Arabidopsis thaliana
comp10303_c0_seq1	P	GO:0007275	multicellular organismal development	GO:0010358	leaf shaping	sp|O64989|C90B1_ARATH	Cytochrome P450 90B1	Arabidopsis thaliana
comp10303_c0_seq1	C	GO:0005575	cellular_component	GO:0016021	integral component of membrane	sp|O64989|C90B1_ARATH	Cytochrome P450 90B1	Arabidopsis thaliana
comp10303_c0_seq1	P	GO:0008150	biological_process	GO:0009867	jasmonic acid mediated signaling pathway	sp|O64989|C90B1_ARATH	Cytochrome P450 90B1	Arabidopsis thaliana
comp10303_c0_seq1	P	GO:0008152	metabolic process	GO:0016132	brassinosteroid biosynthetic process	sp|O64989|C90B1_ARATH	Cytochrome P450 90B1	Arabidopsis thaliana
comp10303_c0_seq1	P	GO:0006629	lipid metabolic process	GO:0016126	sterol biosynthetic process	sp|O64989|C90B1_ARATH	Cytochrome P450 90B1	Arabidopsis thaliana
comp10303_c0_seq1	F	GO:0005488	binding	GO:0020037	heme binding	sp|O64989|C90B1_ARATH	Cytochrome P450 90B1	Arabidopsis thaliana
comp10303_c0_seq1	P	GO:0009058	biosynthetic process	GO:0016126	sterol biosynthetic process	sp|O64989|C90B1_ARATH	Cytochrome P450 90B1	Arabidopsis thaliana
comp10303_c0_seq1	P	GO:0006629	lipid metabolic process	GO:0016132	brassinosteroid biosynthetic process	sp|O64989|C90B1_ARATH	Cytochrome P450 90B1	Arabidopsis thaliana
comp10303_c0_seq1	C	GO:0005783	endoplasmic reticulum	GO:0005783	endoplasmic reticulum	sp|O64989|C90B1_ARATH	Cytochrome P450 90B1	Arabidopsis thaliana
comp10303_c0_seq1	P	GO:0008150	biological_process	GO:0016126	sterol biosynthetic process	sp|O64989|C90B1_ARATH	Cytochrome P450 90B1	Arabidopsis thaliana
comp10303_c0_seq1	P	GO:0009719	response to endogenous stimulus	GO:0009753	response to jasmonic acid	sp|O64989|C90B1_ARATH	Cytochrome P450 90B1	Arabidopsis thaliana
comp10303_c0_seq1	P	GO:0008150	biological_process	GO:0016132	brassinosteroid biosynthetic process	sp|O64989|C90B1_ARATH	Cytochrome P450 90B1	Arabidopsis thaliana
comp10303_c0_seq1	P	GO:0007165	signal transduction	GO:0009867	jasmonic acid mediated signaling pathway	sp|O64989|C90B1_ARATH	Cytochrome P450 90B1	Arabidopsis thaliana
comp10303_c0_seq1	C	GO:0016020	membrane	GO:0016021	integral component of membrane	sp|O64989|C90B1_ARATH	Cytochrome P450 90B1	Arabidopsis thaliana
comp10303_c0_seq1	P	GO:0009719	response to endogenous stimulus	GO:0009867	jasmonic acid mediated signaling pathway	sp|O64989|C90B1_ARATH	Cytochrome P450 90B1	Arabidopsis thaliana
comp10303_c0_seq1	P	GO:0008152	metabolic process	GO:0016126	sterol biosynthetic process	sp|O64989|C90B1_ARATH	Cytochrome P450 90B1	Arabidopsis thaliana
comp10303_c0_seq1	P	GO:0009987	cellular process	GO:0009867	jasmonic acid mediated signaling pathway	sp|O64989|C90B1_ARATH	Cytochrome P450 90B1	Arabidopsis thaliana
comp10303_c0_seq1	P	GO:0008150	biological_process	GO:0009753	response to jasmonic acid	sp|O64989|C90B1_ARATH	Cytochrome P450 90B1	Arabidopsis thaliana
comp10303_c0_seq1	F	GO:0005488	binding	GO:0005506	iron ion binding	sp|O64989|C90B1_ARATH	Cytochrome P450 90B1	Arabidopsis thaliana
comp10303_c0_seq1	P	GO:0008152	metabolic process	GO:0055114	oxidation-reduction process	sp|O64989|C90B1_ARATH	Cytochrome P450 90B1	Arabidopsis thaliana
comp10303_c0_seq1	P	GO:0008150	biological_process	GO:0010358	leaf shaping	sp|O64989|C90B1_ARATH	Cytochrome P450 90B1	Arabidopsis thaliana
comp10303_c0_seq1	F	GO:0003824	catalytic activity	GO:0016705	oxidoreductase activity, acting on paired donors, with incorporation or reduction of molecular oxygen	sp|O64989|C90B1_ARATH	Cytochrome P450 90B1	Arabidopsis thaliana
comp10303_c0_seq1	P	GO:0009653	anatomical structure morphogenesis	GO:0010358	leaf shaping	sp|O64989|C90B1_ARATH	Cytochrome P450 90B1	Arabidopsis thaliana
comp10336_c0_seq3	P	GO:0006810	transport	GO:0006857	oligopeptide transport	sp|Q9LFB8|PTR5_ARATH	Protein NRT1/ PTR FAMILY 8.2	Arabidopsis thaliana
comp10336_c0_seq3	F	GO:0005215	transporter activity	GO:0005215	transporter activity	sp|Q9LFB8|PTR5_ARATH	Protein NRT1/ PTR FAMILY 8.2	Arabidopsis thaliana
comp10336_c0_seq3	C	GO:0005575	cellular_component	GO:0016021	integral component of membrane	sp|Q9LFB8|PTR5_ARATH	Protein NRT1/ PTR FAMILY 8.2	Arabidopsis thaliana
comp10336_c0_seq3	P	GO:0008150	biological_process	GO:0042938	dipeptide transport	sp|Q9LFB8|PTR5_ARATH	Protein NRT1/ PTR FAMILY 8.2	Arabidopsis thaliana
comp10336_c0_seq3	C	GO:0005886	plasma membrane	GO:0005886	plasma membrane	sp|Q9LFB8|PTR5_ARATH	Protein NRT1/ PTR FAMILY 8.2	Arabidopsis thaliana
comp10336_c0_seq3	P	GO:0006810	transport	GO:0042938	dipeptide transport	sp|Q9LFB8|PTR5_ARATH	Protein NRT1/ PTR FAMILY 8.2	Arabidopsis thaliana
comp10336_c0_seq3	F	GO:0005215	transporter activity	GO:0042936	dipeptide transporter activity	sp|Q9LFB8|PTR5_ARATH	Protein NRT1/ PTR FAMILY 8.2	Arabidopsis thaliana
comp10336_c0_seq3	C	GO:0016020	membrane	GO:0016020	membrane	sp|Q9LFB8|PTR5_ARATH	Protein NRT1/ PTR FAMILY 8.2	Arabidopsis thaliana
comp10336_c0_seq3	C	GO:0016020	membrane	GO:0016021	integral component of membrane	sp|Q9LFB8|PTR5_ARATH	Protein NRT1/ PTR FAMILY 8.2	Arabidopsis thaliana
comp10336_c0_seq3	P	GO:0008150	biological_process	GO:0006857	oligopeptide transport	sp|Q9LFB8|PTR5_ARATH	Protein NRT1/ PTR FAMILY 8.2	Arabidopsis thaliana
comp10341_c0_seq3	C	GO:0005575	cellular_component	GO:0016021	integral component of membrane	sp|Q8L9T5|ATL2_ARATH	RING-H2 finger protein ATL2	Arabidopsis thaliana
comp10341_c0_seq3	P	GO:0008152	metabolic process	GO:0002679	respiratory burst involved in defense response	sp|Q8L9T5|ATL2_ARATH	RING-H2 finger protein ATL2	Arabidopsis thaliana
comp10341_c0_seq3	C	GO:0005634	nucleus	GO:0005634	nucleus	sp|Q8L9T5|ATL2_ARATH	RING-H2 finger protein ATL2	Arabidopsis thaliana
comp10341_c0_seq3	P	GO:0006810	transport	GO:0006612	protein targeting to membrane	sp|Q8L9T5|ATL2_ARATH	RING-H2 finger protein ATL2	Arabidopsis thaliana
comp10341_c0_seq3	P	GO:0007165	signal transduction	GO:0035556	intracellular signal transduction	sp|Q8L9T5|ATL2_ARATH	RING-H2 finger protein ATL2	Arabidopsis thaliana
comp10341_c0_seq3	P	GO:0006950	response to stress	GO:0009611	response to wounding	sp|Q8L9T5|ATL2_ARATH	RING-H2 finger protein ATL2	Arabidopsis thaliana
comp10341_c0_seq3	P	GO:0006950	response to stress	GO:0042742	defense response to bacterium	sp|Q8L9T5|ATL2_ARATH	RING-H2 finger protein ATL2	Arabidopsis thaliana
comp10341_c0_seq3	P	GO:0006950	response to stress	GO:0050832	defense response to fungus	sp|Q8L9T5|ATL2_ARATH	RING-H2 finger protein ATL2	Arabidopsis thaliana
comp10341_c0_seq3	P	GO:0016043	cellular component organization	GO:0006612	protein targeting to membrane	sp|Q8L9T5|ATL2_ARATH	RING-H2 finger protein ATL2	Arabidopsis thaliana
comp10341_c0_seq3	P	GO:0008150	biological_process	GO:0050832	defense response to fungus	sp|Q8L9T5|ATL2_ARATH	RING-H2 finger protein ATL2	Arabidopsis thaliana
comp10341_c0_seq3	P	GO:0006950	response to stress	GO:0002679	respiratory burst involved in defense response	sp|Q8L9T5|ATL2_ARATH	RING-H2 finger protein ATL2	Arabidopsis thaliana
comp10341_c0_seq3	P	GO:0009605	response to external stimulus	GO:0042742	defense response to bacterium	sp|Q8L9T5|ATL2_ARATH	RING-H2 finger protein ATL2	Arabidopsis thaliana
comp10341_c0_seq3	P	GO:0009719	response to endogenous stimulus	GO:0009867	jasmonic acid mediated signaling pathway	sp|Q8L9T5|ATL2_ARATH	RING-H2 finger protein ATL2	Arabidopsis thaliana
comp10341_c0_seq3	C	GO:0016020	membrane	GO:0016021	integral component of membrane	sp|Q8L9T5|ATL2_ARATH	RING-H2 finger protein ATL2	Arabidopsis thaliana
comp10341_c0_seq3	P	GO:0008150	biological_process	GO:0006612	protein targeting to membrane	sp|Q8L9T5|ATL2_ARATH	RING-H2 finger protein ATL2	Arabidopsis thaliana
comp10341_c0_seq3	P	GO:0006950	response to stress	GO:0006952	defense response	sp|Q8L9T5|ATL2_ARATH	RING-H2 finger protein ATL2	Arabidopsis thaliana
comp10341_c0_seq3	P	GO:0009987	cellular process	GO:0006612	protein targeting to membrane	sp|Q8L9T5|ATL2_ARATH	RING-H2 finger protein ATL2	Arabidopsis thaliana
comp10341_c0_seq3	P	GO:0009987	cellular process	GO:0010363	regulation of plant-type hypersensitive response	sp|Q8L9T5|ATL2_ARATH	RING-H2 finger protein ATL2	Arabidopsis thaliana
comp10341_c0_seq3	P	GO:0008150	biological_process	GO:0042742	defense response to bacterium	sp|Q8L9T5|ATL2_ARATH	RING-H2 finger protein ATL2	Arabidopsis thaliana
comp10341_c0_seq3	P	GO:0009605	response to external stimulus	GO:0050832	defense response to fungus	sp|Q8L9T5|ATL2_ARATH	RING-H2 finger protein ATL2	Arabidopsis thaliana
comp10341_c0_seq3	P	GO:0009607	response to biotic stimulus	GO:0042742	defense response to bacterium	sp|Q8L9T5|ATL2_ARATH	RING-H2 finger protein ATL2	Arabidopsis thaliana
comp10341_c0_seq3	P	GO:0009607	response to biotic stimulus	GO:0050832	defense response to fungus	sp|Q8L9T5|ATL2_ARATH	RING-H2 finger protein ATL2	Arabidopsis thaliana
comp10341_c0_seq3	P	GO:0009987	cellular process	GO:0009867	jasmonic acid mediated signaling pathway	sp|Q8L9T5|ATL2_ARATH	RING-H2 finger protein ATL2	Arabidopsis thaliana
comp10341_c0_seq3	P	GO:0007165	signal transduction	GO:0009867	jasmonic acid mediated signaling pathway	sp|Q8L9T5|ATL2_ARATH	RING-H2 finger protein ATL2	Arabidopsis thaliana
comp10341_c0_seq3	P	GO:0008150	biological_process	GO:0002679	respiratory burst involved in defense response	sp|Q8L9T5|ATL2_ARATH	RING-H2 finger protein ATL2	Arabidopsis thaliana
comp10341_c0_seq3	P	GO:0008150	biological_process	GO:0009867	jasmonic acid mediated signaling pathway	sp|Q8L9T5|ATL2_ARATH	RING-H2 finger protein ATL2	Arabidopsis thaliana
comp10341_c0_seq3	P	GO:0008150	biological_process	GO:0010363	regulation of plant-type hypersensitive response	sp|Q8L9T5|ATL2_ARATH	RING-H2 finger protein ATL2	Arabidopsis thaliana
comp10341_c0_seq3	P	GO:0006950	response to stress	GO:0010363	regulation of plant-type hypersensitive response	sp|Q8L9T5|ATL2_ARATH	RING-H2 finger protein ATL2	Arabidopsis thaliana
comp10341_c0_seq3	P	GO:0008219	cell death	GO:0010363	regulation of plant-type hypersensitive response	sp|Q8L9T5|ATL2_ARATH	RING-H2 finger protein ATL2	Arabidopsis thaliana
comp10343_c0_seq1	C	GO:0005886	plasma membrane	GO:0005886	plasma membrane	sp|Q8LGG8|USPAL_ARATH	Universal stress protein A-like protein	Arabidopsis thaliana
comp10392_c0_seq1	P	GO:0009987	cellular process	GO:0045492	xylan biosynthetic process	sp|Q8GYX3|MP705_ARATH	Microtubule-associated protein 70-5	Arabidopsis thaliana
comp10392_c0_seq1	P	GO:0005975	carbohydrate metabolic process	GO:0045492	xylan biosynthetic process	sp|Q8GYX3|MP705_ARATH	Microtubule-associated protein 70-5	Arabidopsis thaliana
comp10392_c0_seq1	F	GO:0005515	protein binding	GO:0008017	microtubule binding	sp|Q8GYX3|MP705_ARATH	Microtubule-associated protein 70-5	Arabidopsis thaliana
comp10392_c0_seq1	P	GO:0008152	metabolic process	GO:0010413	glucuronoxylan metabolic process	sp|Q8GYX3|MP705_ARATH	Microtubule-associated protein 70-5	Arabidopsis thaliana
comp10392_c0_seq1	P	GO:0009987	cellular process	GO:0009832	plant-type cell wall biogenesis	sp|Q8GYX3|MP705_ARATH	Microtubule-associated protein 70-5	Arabidopsis thaliana
comp10392_c0_seq1	P	GO:0008150	biological_process	GO:0045492	xylan biosynthetic process	sp|Q8GYX3|MP705_ARATH	Microtubule-associated protein 70-5	Arabidopsis thaliana
comp10392_c0_seq1	P	GO:0008150	biological_process	GO:0009832	plant-type cell wall biogenesis	sp|Q8GYX3|MP705_ARATH	Microtubule-associated protein 70-5	Arabidopsis thaliana
comp10392_c0_seq1	P	GO:0009987	cellular process	GO:0071555	cell wall organization	sp|Q8GYX3|MP705_ARATH	Microtubule-associated protein 70-5	Arabidopsis thaliana
comp10392_c0_seq1	P	GO:0005975	carbohydrate metabolic process	GO:0010413	glucuronoxylan metabolic process	sp|Q8GYX3|MP705_ARATH	Microtubule-associated protein 70-5	Arabidopsis thaliana
comp10392_c0_seq1	P	GO:0009987	cellular process	GO:0010413	glucuronoxylan metabolic process	sp|Q8GYX3|MP705_ARATH	Microtubule-associated protein 70-5	Arabidopsis thaliana
comp10392_c0_seq1	P	GO:0008152	metabolic process	GO:0045492	xylan biosynthetic process	sp|Q8GYX3|MP705_ARATH	Microtubule-associated protein 70-5	Arabidopsis thaliana
comp10392_c0_seq1	P	GO:0009058	biosynthetic process	GO:0045492	xylan biosynthetic process	sp|Q8GYX3|MP705_ARATH	Microtubule-associated protein 70-5	Arabidopsis thaliana
comp10392_c0_seq1	C	GO:0005623	cell	GO:0005874	microtubule	sp|Q8GYX3|MP705_ARATH	Microtubule-associated protein 70-5	Arabidopsis thaliana
comp10392_c0_seq1	C	GO:0005575	cellular_component	GO:0005874	microtubule	sp|Q8GYX3|MP705_ARATH	Microtubule-associated protein 70-5	Arabidopsis thaliana
comp10392_c0_seq1	P	GO:0016043	cellular component organization	GO:0071555	cell wall organization	sp|Q8GYX3|MP705_ARATH	Microtubule-associated protein 70-5	Arabidopsis thaliana
comp10392_c0_seq1	C	GO:0005856	cytoskeleton	GO:0005874	microtubule	sp|Q8GYX3|MP705_ARATH	Microtubule-associated protein 70-5	Arabidopsis thaliana
comp10392_c0_seq1	F	GO:0005488	binding	GO:0008017	microtubule binding	sp|Q8GYX3|MP705_ARATH	Microtubule-associated protein 70-5	Arabidopsis thaliana
comp10392_c0_seq1	C	GO:0005622	intracellular	GO:0005874	microtubule	sp|Q8GYX3|MP705_ARATH	Microtubule-associated protein 70-5	Arabidopsis thaliana
comp10394_c0_seq1	P	GO:0006950	response to stress	GO:0009414	response to water deprivation	sp|P49598|P2C37_ARATH	Protein phosphatase 2C 37	Arabidopsis thaliana
comp10394_c0_seq1	F	GO:0005488	binding	GO:0046872	metal ion binding	sp|P49598|P2C37_ARATH	Protein phosphatase 2C 37	Arabidopsis thaliana
comp10394_c0_seq1	P	GO:0009628	response to abiotic stimulus	GO:0042538	hyperosmotic salinity response	sp|P49598|P2C37_ARATH	Protein phosphatase 2C 37	Arabidopsis thaliana
comp10394_c0_seq1	P	GO:0006950	response to stress	GO:0009409	response to cold	sp|P49598|P2C37_ARATH	Protein phosphatase 2C 37	Arabidopsis thaliana
comp10394_c0_seq1	P	GO:0008150	biological_process	GO:0009414	response to water deprivation	sp|P49598|P2C37_ARATH	Protein phosphatase 2C 37	Arabidopsis thaliana
comp10394_c0_seq1	C	GO:0005634	nucleus	GO:0005634	nucleus	sp|P49598|P2C37_ARATH	Protein phosphatase 2C 37	Arabidopsis thaliana
comp10394_c0_seq1	P	GO:0008150	biological_process	GO:0009737	response to abscisic acid	sp|P49598|P2C37_ARATH	Protein phosphatase 2C 37	Arabidopsis thaliana
comp10394_c0_seq1	P	GO:0009719	response to endogenous stimulus	GO:0009737	response to abscisic acid	sp|P49598|P2C37_ARATH	Protein phosphatase 2C 37	Arabidopsis thaliana
comp10394_c0_seq1	P	GO:0009628	response to abiotic stimulus	GO:0009414	response to water deprivation	sp|P49598|P2C37_ARATH	Protein phosphatase 2C 37	Arabidopsis thaliana
comp10394_c0_seq1	P	GO:0006950	response to stress	GO:0042538	hyperosmotic salinity response	sp|P49598|P2C37_ARATH	Protein phosphatase 2C 37	Arabidopsis thaliana
comp10394_c0_seq1	P	GO:0009628	response to abiotic stimulus	GO:0009409	response to cold	sp|P49598|P2C37_ARATH	Protein phosphatase 2C 37	Arabidopsis thaliana
comp10408_c0_seq6	C	GO:0005634	nucleus	GO:0005634	nucleus	sp|Q56XJ7|Y4276_ARATH	Uncharacterized protein At4g22758	Arabidopsis thaliana
comp10416_c0_seq1	P	GO:0009058	biosynthetic process	GO:0009718	anthocyanin-containing compound biosynthetic process	sp|P42813|RNS1_ARATH	Ribonuclease 1	Arabidopsis thaliana
comp10416_c0_seq1	P	GO:0007165	signal transduction	GO:0009867	jasmonic acid mediated signaling pathway	sp|P42813|RNS1_ARATH	Ribonuclease 1	Arabidopsis thaliana
comp10416_c0_seq1	P	GO:0008150	biological_process	GO:0009867	jasmonic acid mediated signaling pathway	sp|P42813|RNS1_ARATH	Ribonuclease 1	Arabidopsis thaliana
comp10416_c0_seq1	C	GO:0005576	extracellular region	GO:0005576	extracellular region	sp|P42813|RNS1_ARATH	Ribonuclease 1	Arabidopsis thaliana
comp10416_c0_seq1	P	GO:0009719	response to endogenous stimulus	GO:0009867	jasmonic acid mediated signaling pathway	sp|P42813|RNS1_ARATH	Ribonuclease 1	Arabidopsis thaliana
comp10416_c0_seq1	F	GO:0004518	nuclease activity	GO:0033897	ribonuclease T2 activity	sp|P42813|RNS1_ARATH	Ribonuclease 1	Arabidopsis thaliana
comp10416_c0_seq1	P	GO:0007154	cell communication	GO:0016036	cellular response to phosphate starvation	sp|P42813|RNS1_ARATH	Ribonuclease 1	Arabidopsis thaliana
comp10416_c0_seq1	P	GO:0009987	cellular process	GO:0016036	cellular response to phosphate starvation	sp|P42813|RNS1_ARATH	Ribonuclease 1	Arabidopsis thaliana
comp10416_c0_seq1	P	GO:0009987	cellular process	GO:0009867	jasmonic acid mediated signaling pathway	sp|P42813|RNS1_ARATH	Ribonuclease 1	Arabidopsis thaliana
comp10416_c0_seq1	C	GO:0005886	plasma membrane	GO:0005886	plasma membrane	sp|P42813|RNS1_ARATH	Ribonuclease 1	Arabidopsis thaliana
comp10416_c0_seq1	P	GO:0008150	biological_process	GO:0016036	cellular response to phosphate starvation	sp|P42813|RNS1_ARATH	Ribonuclease 1	Arabidopsis thaliana
comp10416_c0_seq1	P	GO:0009991	response to extracellular stimulus	GO:0016036	cellular response to phosphate starvation	sp|P42813|RNS1_ARATH	Ribonuclease 1	Arabidopsis thaliana
comp10416_c0_seq1	P	GO:0006950	response to stress	GO:0009611	response to wounding	sp|P42813|RNS1_ARATH	Ribonuclease 1	Arabidopsis thaliana
comp10416_c0_seq1	P	GO:0006950	response to stress	GO:0016036	cellular response to phosphate starvation	sp|P42813|RNS1_ARATH	Ribonuclease 1	Arabidopsis thaliana
comp10416_c0_seq1	C	GO:0005618	cell wall	GO:0005618	cell wall	sp|P42813|RNS1_ARATH	Ribonuclease 1	Arabidopsis thaliana
comp10416_c0_seq1	P	GO:0006810	transport	GO:0006865	amino acid transport	sp|P42813|RNS1_ARATH	Ribonuclease 1	Arabidopsis thaliana
comp10416_c0_seq1	P	GO:0009605	response to external stimulus	GO:0016036	cellular response to phosphate starvation	sp|P42813|RNS1_ARATH	Ribonuclease 1	Arabidopsis thaliana
comp10416_c0_seq1	P	GO:0008150	biological_process	GO:0009718	anthocyanin-containing compound biosynthetic process	sp|P42813|RNS1_ARATH	Ribonuclease 1	Arabidopsis thaliana
comp10416_c0_seq1	P	GO:0008150	biological_process	GO:0006865	amino acid transport	sp|P42813|RNS1_ARATH	Ribonuclease 1	Arabidopsis thaliana
comp10416_c0_seq1	P	GO:0008152	metabolic process	GO:0009718	anthocyanin-containing compound biosynthetic process	sp|P42813|RNS1_ARATH	Ribonuclease 1	Arabidopsis thaliana
comp1044_c0_seq1	F	GO:0003677	DNA binding	GO:0003677	DNA binding	sp|P93047|HMGB3_ARATH	High mobility group B protein 3	Arabidopsis thaliana
comp1044_c0_seq1	C	GO:0005634	nucleus	GO:0005634	nucleus	sp|P93047|HMGB3_ARATH	High mobility group B protein 3	Arabidopsis thaliana
comp1044_c0_seq1	F	GO:0003700	transcription factor activity, sequence-specific DNA binding	GO:0003700	transcription factor activity, sequence-specific DNA binding	sp|P93047|HMGB3_ARATH	High mobility group B protein 3	Arabidopsis thaliana
comp1044_c0_seq1	F	GO:0003682	chromatin binding	GO:0003682	chromatin binding	sp|P93047|HMGB3_ARATH	High mobility group B protein 3	Arabidopsis thaliana
comp1046_c0_seq1	F	GO:0003700	transcription factor activity, sequence-specific DNA binding	GO:0003700	transcription factor activity, sequence-specific DNA binding	sp|Q9S851|NAC31_ARATH	Protein CUP-SHAPED COTYLEDON 3	Arabidopsis thaliana
comp1046_c0_seq1	F	GO:0003677	DNA binding	GO:0003677	DNA binding	sp|Q9S851|NAC31_ARATH	Protein CUP-SHAPED COTYLEDON 3	Arabidopsis thaliana
comp1046_c0_seq1	C	GO:0005634	nucleus	GO:0005634	nucleus	sp|Q9S851|NAC31_ARATH	Protein CUP-SHAPED COTYLEDON 3	Arabidopsis thaliana
comp1046_c0_seq1	P	GO:0006139	nucleobase-containing compound metabolic process	GO:0006355	regulation of transcription, DNA-templated	sp|Q9S851|NAC31_ARATH	Protein CUP-SHAPED COTYLEDON 3	Arabidopsis thaliana
comp1046_c0_seq1	P	GO:0006139	nucleobase-containing compound metabolic process	GO:0006351	transcription, DNA-templated	sp|Q9S851|NAC31_ARATH	Protein CUP-SHAPED COTYLEDON 3	Arabidopsis thaliana
comp1046_c0_seq1	P	GO:0007275	multicellular organismal development	GO:0007275	multicellular organismal development	sp|Q9S851|NAC31_ARATH	Protein CUP-SHAPED COTYLEDON 3	Arabidopsis thaliana
comp1046_c0_seq1	P	GO:0009987	cellular process	GO:0006355	regulation of transcription, DNA-templated	sp|Q9S851|NAC31_ARATH	Protein CUP-SHAPED COTYLEDON 3	Arabidopsis thaliana
comp1046_c0_seq1	P	GO:0007275	multicellular organismal development	GO:0010014	meristem initiation	sp|Q9S851|NAC31_ARATH	Protein CUP-SHAPED COTYLEDON 3	Arabidopsis thaliana
comp1046_c0_seq1	P	GO:0008150	biological_process	GO:0010014	meristem initiation	sp|Q9S851|NAC31_ARATH	Protein CUP-SHAPED COTYLEDON 3	Arabidopsis thaliana
comp1046_c0_seq1	P	GO:0008152	metabolic process	GO:0006351	transcription, DNA-templated	sp|Q9S851|NAC31_ARATH	Protein CUP-SHAPED COTYLEDON 3	Arabidopsis thaliana
comp1046_c0_seq1	P	GO:0008152	metabolic process	GO:0006355	regulation of transcription, DNA-templated	sp|Q9S851|NAC31_ARATH	Protein CUP-SHAPED COTYLEDON 3	Arabidopsis thaliana
comp1046_c0_seq1	P	GO:0009987	cellular process	GO:0006351	transcription, DNA-templated	sp|Q9S851|NAC31_ARATH	Protein CUP-SHAPED COTYLEDON 3	Arabidopsis thaliana
comp1046_c0_seq1	P	GO:0008150	biological_process	GO:0006355	regulation of transcription, DNA-templated	sp|Q9S851|NAC31_ARATH	Protein CUP-SHAPED COTYLEDON 3	Arabidopsis thaliana
comp1046_c0_seq1	P	GO:0009058	biosynthetic process	GO:0006355	regulation of transcription, DNA-templated	sp|Q9S851|NAC31_ARATH	Protein CUP-SHAPED COTYLEDON 3	Arabidopsis thaliana
comp1046_c0_seq1	P	GO:0009653	anatomical structure morphogenesis	GO:0010014	meristem initiation	sp|Q9S851|NAC31_ARATH	Protein CUP-SHAPED COTYLEDON 3	Arabidopsis thaliana
comp1046_c0_seq1	P	GO:0009058	biosynthetic process	GO:0006351	transcription, DNA-templated	sp|Q9S851|NAC31_ARATH	Protein CUP-SHAPED COTYLEDON 3	Arabidopsis thaliana
comp1047_c0_seq10	P	GO:0008152	metabolic process	GO:0006084	acetyl-CoA metabolic process	sp|Q9SJ81|FLA7_ARATH	Fasciclin-like arabinogalactan protein 7	Arabidopsis thaliana
comp1047_c0_seq10	P	GO:0008152	metabolic process	GO:0016132	brassinosteroid biosynthetic process	sp|Q9SJ81|FLA7_ARATH	Fasciclin-like arabinogalactan protein 7	Arabidopsis thaliana
comp1047_c0_seq10	C	GO:0005886	plasma membrane	GO:0046658	anchored component of plasma membrane	sp|Q9SJ81|FLA7_ARATH	Fasciclin-like arabinogalactan protein 7	Arabidopsis thaliana
comp1047_c0_seq10	P	GO:0009987	cellular process	GO:0006084	acetyl-CoA metabolic process	sp|Q9SJ81|FLA7_ARATH	Fasciclin-like arabinogalactan protein 7	Arabidopsis thaliana
comp1047_c0_seq10	P	GO:0006629	lipid metabolic process	GO:0016132	brassinosteroid biosynthetic process	sp|Q9SJ81|FLA7_ARATH	Fasciclin-like arabinogalactan protein 7	Arabidopsis thaliana
comp1047_c0_seq10	P	GO:0008150	biological_process	GO:0009832	plant-type cell wall biogenesis	sp|Q9SJ81|FLA7_ARATH	Fasciclin-like arabinogalactan protein 7	Arabidopsis thaliana
comp1047_c0_seq10	C	GO:0016020	membrane	GO:0016020	membrane	sp|Q9SJ81|FLA7_ARATH	Fasciclin-like arabinogalactan protein 7	Arabidopsis thaliana
comp1047_c0_seq10	C	GO:0005623	cell	GO:0046658	anchored component of plasma membrane	sp|Q9SJ81|FLA7_ARATH	Fasciclin-like arabinogalactan protein 7	Arabidopsis thaliana
comp1047_c0_seq10	C	GO:0016020	membrane	GO:0046658	anchored component of plasma membrane	sp|Q9SJ81|FLA7_ARATH	Fasciclin-like arabinogalactan protein 7	Arabidopsis thaliana
comp1047_c0_seq10	C	GO:0016020	membrane	GO:0031225	anchored component of membrane	sp|Q9SJ81|FLA7_ARATH	Fasciclin-like arabinogalactan protein 7	Arabidopsis thaliana
comp1047_c0_seq10	P	GO:0008150	biological_process	GO:0016132	brassinosteroid biosynthetic process	sp|Q9SJ81|FLA7_ARATH	Fasciclin-like arabinogalactan protein 7	Arabidopsis thaliana
comp1047_c0_seq10	C	GO:0005575	cellular_component	GO:0046658	anchored component of plasma membrane	sp|Q9SJ81|FLA7_ARATH	Fasciclin-like arabinogalactan protein 7	Arabidopsis thaliana
comp1047_c0_seq10	P	GO:0009058	biosynthetic process	GO:0016132	brassinosteroid biosynthetic process	sp|Q9SJ81|FLA7_ARATH	Fasciclin-like arabinogalactan protein 7	Arabidopsis thaliana
comp1047_c0_seq10	P	GO:0008152	metabolic process	GO:0016126	sterol biosynthetic process	sp|Q9SJ81|FLA7_ARATH	Fasciclin-like arabinogalactan protein 7	Arabidopsis thaliana
comp1047_c0_seq10	P	GO:0009987	cellular process	GO:0009832	plant-type cell wall biogenesis	sp|Q9SJ81|FLA7_ARATH	Fasciclin-like arabinogalactan protein 7	Arabidopsis thaliana
comp1047_c0_seq10	C	GO:0005575	cellular_component	GO:0031225	anchored component of membrane	sp|Q9SJ81|FLA7_ARATH	Fasciclin-like arabinogalactan protein 7	Arabidopsis thaliana
comp1047_c0_seq10	P	GO:0040007	growth	GO:0010075	regulation of meristem growth	sp|Q9SJ81|FLA7_ARATH	Fasciclin-like arabinogalactan protein 7	Arabidopsis thaliana
comp1047_c0_seq10	P	GO:0008150	biological_process	GO:0016126	sterol biosynthetic process	sp|Q9SJ81|FLA7_ARATH	Fasciclin-like arabinogalactan protein 7	Arabidopsis thaliana
comp1047_c0_seq10	C	GO:0005886	plasma membrane	GO:0005886	plasma membrane	sp|Q9SJ81|FLA7_ARATH	Fasciclin-like arabinogalactan protein 7	Arabidopsis thaliana
comp1047_c0_seq10	P	GO:0009058	biosynthetic process	GO:0016126	sterol biosynthetic process	sp|Q9SJ81|FLA7_ARATH	Fasciclin-like arabinogalactan protein 7	Arabidopsis thaliana
comp1047_c0_seq10	P	GO:0007275	multicellular organismal development	GO:0010075	regulation of meristem growth	sp|Q9SJ81|FLA7_ARATH	Fasciclin-like arabinogalactan protein 7	Arabidopsis thaliana
comp1047_c0_seq10	P	GO:0006629	lipid metabolic process	GO:0016126	sterol biosynthetic process	sp|Q9SJ81|FLA7_ARATH	Fasciclin-like arabinogalactan protein 7	Arabidopsis thaliana
comp1047_c0_seq10	P	GO:0008150	biological_process	GO:0010075	regulation of meristem growth	sp|Q9SJ81|FLA7_ARATH	Fasciclin-like arabinogalactan protein 7	Arabidopsis thaliana
comp1047_c0_seq3	P	GO:0008150	biological_process	GO:0010075	regulation of meristem growth	sp|Q9SJ81|FLA7_ARATH	Fasciclin-like arabinogalactan protein 7	Arabidopsis thaliana
comp1047_c0_seq3	C	GO:0005575	cellular_component	GO:0031225	anchored component of membrane	sp|Q9SJ81|FLA7_ARATH	Fasciclin-like arabinogalactan protein 7	Arabidopsis thaliana
comp1047_c0_seq3	P	GO:0008152	metabolic process	GO:0016126	sterol biosynthetic process	sp|Q9SJ81|FLA7_ARATH	Fasciclin-like arabinogalactan protein 7	Arabidopsis thaliana
comp1047_c0_seq3	P	GO:0008150	biological_process	GO:0016132	brassinosteroid biosynthetic process	sp|Q9SJ81|FLA7_ARATH	Fasciclin-like arabinogalactan protein 7	Arabidopsis thaliana
comp1047_c0_seq3	P	GO:0009987	cellular process	GO:0006084	acetyl-CoA metabolic process	sp|Q9SJ81|FLA7_ARATH	Fasciclin-like arabinogalactan protein 7	Arabidopsis thaliana
comp1047_c0_seq3	C	GO:0005886	plasma membrane	GO:0046658	anchored component of plasma membrane	sp|Q9SJ81|FLA7_ARATH	Fasciclin-like arabinogalactan protein 7	Arabidopsis thaliana
comp1047_c0_seq3	C	GO:0016020	membrane	GO:0031225	anchored component of membrane	sp|Q9SJ81|FLA7_ARATH	Fasciclin-like arabinogalactan protein 7	Arabidopsis thaliana
comp1047_c0_seq3	P	GO:0006629	lipid metabolic process	GO:0016126	sterol biosynthetic process	sp|Q9SJ81|FLA7_ARATH	Fasciclin-like arabinogalactan protein 7	Arabidopsis thaliana
comp1047_c0_seq3	P	GO:0040007	growth	GO:0010075	regulation of meristem growth	sp|Q9SJ81|FLA7_ARATH	Fasciclin-like arabinogalactan protein 7	Arabidopsis thaliana
comp1047_c0_seq3	P	GO:0009987	cellular process	GO:0009832	plant-type cell wall biogenesis	sp|Q9SJ81|FLA7_ARATH	Fasciclin-like arabinogalactan protein 7	Arabidopsis thaliana
comp1047_c0_seq3	P	GO:0007275	multicellular organismal development	GO:0010075	regulation of meristem growth	sp|Q9SJ81|FLA7_ARATH	Fasciclin-like arabinogalactan protein 7	Arabidopsis thaliana
comp1047_c0_seq3	P	GO:0008152	metabolic process	GO:0016132	brassinosteroid biosynthetic process	sp|Q9SJ81|FLA7_ARATH	Fasciclin-like arabinogalactan protein 7	Arabidopsis thaliana
comp1047_c0_seq3	P	GO:0009058	biosynthetic process	GO:0016132	brassinosteroid biosynthetic process	sp|Q9SJ81|FLA7_ARATH	Fasciclin-like arabinogalactan protein 7	Arabidopsis thaliana
comp1047_c0_seq3	P	GO:0006629	lipid metabolic process	GO:0016132	brassinosteroid biosynthetic process	sp|Q9SJ81|FLA7_ARATH	Fasciclin-like arabinogalactan protein 7	Arabidopsis thaliana
comp1047_c0_seq3	P	GO:0008150	biological_process	GO:0009832	plant-type cell wall biogenesis	sp|Q9SJ81|FLA7_ARATH	Fasciclin-like arabinogalactan protein 7	Arabidopsis thaliana
comp1047_c0_seq3	C	GO:0005623	cell	GO:0046658	anchored component of plasma membrane	sp|Q9SJ81|FLA7_ARATH	Fasciclin-like arabinogalactan protein 7	Arabidopsis thaliana
comp1047_c0_seq3	C	GO:0016020	membrane	GO:0046658	anchored component of plasma membrane	sp|Q9SJ81|FLA7_ARATH	Fasciclin-like arabinogalactan protein 7	Arabidopsis thaliana
comp1047_c0_seq3	P	GO:0008152	metabolic process	GO:0006084	acetyl-CoA metabolic process	sp|Q9SJ81|FLA7_ARATH	Fasciclin-like arabinogalactan protein 7	Arabidopsis thaliana
comp1047_c0_seq3	C	GO:0005575	cellular_component	GO:0046658	anchored component of plasma membrane	sp|Q9SJ81|FLA7_ARATH	Fasciclin-like arabinogalactan protein 7	Arabidopsis thaliana
comp1047_c0_seq3	P	GO:0009058	biosynthetic process	GO:0016126	sterol biosynthetic process	sp|Q9SJ81|FLA7_ARATH	Fasciclin-like arabinogalactan protein 7	Arabidopsis thaliana
comp1047_c0_seq3	C	GO:0016020	membrane	GO:0016020	membrane	sp|Q9SJ81|FLA7_ARATH	Fasciclin-like arabinogalactan protein 7	Arabidopsis thaliana
comp1047_c0_seq3	P	GO:0008150	biological_process	GO:0016126	sterol biosynthetic process	sp|Q9SJ81|FLA7_ARATH	Fasciclin-like arabinogalactan protein 7	Arabidopsis thaliana
comp1047_c0_seq3	C	GO:0005886	plasma membrane	GO:0005886	plasma membrane	sp|Q9SJ81|FLA7_ARATH	Fasciclin-like arabinogalactan protein 7	Arabidopsis thaliana
comp1047_c0_seq4	P	GO:0008150	biological_process	GO:0009832	plant-type cell wall biogenesis	sp|Q9SJ81|FLA7_ARATH	Fasciclin-like arabinogalactan protein 7	Arabidopsis thaliana
comp1047_c0_seq4	C	GO:0005886	plasma membrane	GO:0046658	anchored component of plasma membrane	sp|Q9SJ81|FLA7_ARATH	Fasciclin-like arabinogalactan protein 7	Arabidopsis thaliana
comp1047_c0_seq4	P	GO:0006629	lipid metabolic process	GO:0016132	brassinosteroid biosynthetic process	sp|Q9SJ81|FLA7_ARATH	Fasciclin-like arabinogalactan protein 7	Arabidopsis thaliana
comp1047_c0_seq4	C	GO:0005886	plasma membrane	GO:0005886	plasma membrane	sp|Q9SJ81|FLA7_ARATH	Fasciclin-like arabinogalactan protein 7	Arabidopsis thaliana
comp1047_c0_seq4	P	GO:0008152	metabolic process	GO:0016126	sterol biosynthetic process	sp|Q9SJ81|FLA7_ARATH	Fasciclin-like arabinogalactan protein 7	Arabidopsis thaliana
comp1047_c0_seq4	P	GO:0008150	biological_process	GO:0010075	regulation of meristem growth	sp|Q9SJ81|FLA7_ARATH	Fasciclin-like arabinogalactan protein 7	Arabidopsis thaliana
comp1047_c0_seq4	P	GO:0008152	metabolic process	GO:0006084	acetyl-CoA metabolic process	sp|Q9SJ81|FLA7_ARATH	Fasciclin-like arabinogalactan protein 7	Arabidopsis thaliana
comp1047_c0_seq4	C	GO:0016020	membrane	GO:0016020	membrane	sp|Q9SJ81|FLA7_ARATH	Fasciclin-like arabinogalactan protein 7	Arabidopsis thaliana
comp1047_c0_seq4	P	GO:0040007	growth	GO:0010075	regulation of meristem growth	sp|Q9SJ81|FLA7_ARATH	Fasciclin-like arabinogalactan protein 7	Arabidopsis thaliana
comp1047_c0_seq4	C	GO:0005623	cell	GO:0046658	anchored component of plasma membrane	sp|Q9SJ81|FLA7_ARATH	Fasciclin-like arabinogalactan protein 7	Arabidopsis thaliana
comp1047_c0_seq4	P	GO:0009987	cellular process	GO:0009832	plant-type cell wall biogenesis	sp|Q9SJ81|FLA7_ARATH	Fasciclin-like arabinogalactan protein 7	Arabidopsis thaliana
comp1047_c0_seq4	P	GO:0009987	cellular process	GO:0006084	acetyl-CoA metabolic process	sp|Q9SJ81|FLA7_ARATH	Fasciclin-like arabinogalactan protein 7	Arabidopsis thaliana
comp1047_c0_seq4	P	GO:0009058	biosynthetic process	GO:0016132	brassinosteroid biosynthetic process	sp|Q9SJ81|FLA7_ARATH	Fasciclin-like arabinogalactan protein 7	Arabidopsis thaliana
comp1047_c0_seq4	C	GO:0016020	membrane	GO:0046658	anchored component of plasma membrane	sp|Q9SJ81|FLA7_ARATH	Fasciclin-like arabinogalactan protein 7	Arabidopsis thaliana
comp1047_c0_seq4	P	GO:0008150	biological_process	GO:0016126	sterol biosynthetic process	sp|Q9SJ81|FLA7_ARATH	Fasciclin-like arabinogalactan protein 7	Arabidopsis thaliana
comp1047_c0_seq4	C	GO:0005575	cellular_component	GO:0031225	anchored component of membrane	sp|Q9SJ81|FLA7_ARATH	Fasciclin-like arabinogalactan protein 7	Arabidopsis thaliana
comp1047_c0_seq4	C	GO:0016020	membrane	GO:0031225	anchored component of membrane	sp|Q9SJ81|FLA7_ARATH	Fasciclin-like arabinogalactan protein 7	Arabidopsis thaliana
comp1047_c0_seq4	P	GO:0006629	lipid metabolic process	GO:0016126	sterol biosynthetic process	sp|Q9SJ81|FLA7_ARATH	Fasciclin-like arabinogalactan protein 7	Arabidopsis thaliana
comp1047_c0_seq4	P	GO:0007275	multicellular organismal development	GO:0010075	regulation of meristem growth	sp|Q9SJ81|FLA7_ARATH	Fasciclin-like arabinogalactan protein 7	Arabidopsis thaliana
comp1047_c0_seq4	P	GO:0008152	metabolic process	GO:0016132	brassinosteroid biosynthetic process	sp|Q9SJ81|FLA7_ARATH	Fasciclin-like arabinogalactan protein 7	Arabidopsis thaliana
comp1047_c0_seq4	P	GO:0009058	biosynthetic process	GO:0016126	sterol biosynthetic process	sp|Q9SJ81|FLA7_ARATH	Fasciclin-like arabinogalactan protein 7	Arabidopsis thaliana
comp1047_c0_seq4	C	GO:0005575	cellular_component	GO:0046658	anchored component of plasma membrane	sp|Q9SJ81|FLA7_ARATH	Fasciclin-like arabinogalactan protein 7	Arabidopsis thaliana
comp1047_c0_seq4	P	GO:0008150	biological_process	GO:0016132	brassinosteroid biosynthetic process	sp|Q9SJ81|FLA7_ARATH	Fasciclin-like arabinogalactan protein 7	Arabidopsis thaliana
comp1047_c0_seq6	C	GO:0005575	cellular_component	GO:0031225	anchored component of membrane	sp|Q9SJ81|FLA7_ARATH	Fasciclin-like arabinogalactan protein 7	Arabidopsis thaliana
comp1047_c0_seq6	P	GO:0009987	cellular process	GO:0009832	plant-type cell wall biogenesis	sp|Q9SJ81|FLA7_ARATH	Fasciclin-like arabinogalactan protein 7	Arabidopsis thaliana
comp1047_c0_seq6	P	GO:0006629	lipid metabolic process	GO:0016132	brassinosteroid biosynthetic process	sp|Q9SJ81|FLA7_ARATH	Fasciclin-like arabinogalactan protein 7	Arabidopsis thaliana
comp1047_c0_seq6	P	GO:0009058	biosynthetic process	GO:0016126	sterol biosynthetic process	sp|Q9SJ81|FLA7_ARATH	Fasciclin-like arabinogalactan protein 7	Arabidopsis thaliana
comp1047_c0_seq6	P	GO:0008152	metabolic process	GO:0016126	sterol biosynthetic process	sp|Q9SJ81|FLA7_ARATH	Fasciclin-like arabinogalactan protein 7	Arabidopsis thaliana
comp1047_c0_seq6	P	GO:0008150	biological_process	GO:0010075	regulation of meristem growth	sp|Q9SJ81|FLA7_ARATH	Fasciclin-like arabinogalactan protein 7	Arabidopsis thaliana
comp1047_c0_seq6	P	GO:0008152	metabolic process	GO:0016132	brassinosteroid biosynthetic process	sp|Q9SJ81|FLA7_ARATH	Fasciclin-like arabinogalactan protein 7	Arabidopsis thaliana
comp1047_c0_seq6	C	GO:0016020	membrane	GO:0016020	membrane	sp|Q9SJ81|FLA7_ARATH	Fasciclin-like arabinogalactan protein 7	Arabidopsis thaliana
comp1047_c0_seq6	P	GO:0040007	growth	GO:0010075	regulation of meristem growth	sp|Q9SJ81|FLA7_ARATH	Fasciclin-like arabinogalactan protein 7	Arabidopsis thaliana
comp1047_c0_seq6	P	GO:0008150	biological_process	GO:0016126	sterol biosynthetic process	sp|Q9SJ81|FLA7_ARATH	Fasciclin-like arabinogalactan protein 7	Arabidopsis thaliana
[truncated: 23,573 more rows]
