# Supplementary material for: Comparative transcriptome analysis of the wild-type model apomict Hieracium praealtum and its loss of parthenogenesis (lop) mutant
Source: BMC Plant Biol. 2018 Sep 24;18:206. doi: 10.1186/s12870-018-1423-1 (PMC6154955; doi:10.1186/s12870-018-1423-1)
Supplement: Supplementary file 5 — Differential expression analysis to discover differences associated with quiescent embryo sac in lop138 relative to R35. (XLSX 2718 kb) [file 12870_2018_1423_MOESM5_ESM.xlsx]

## Sheet: Wt_E vs. lop_E
File S5.Differential expression analysis to discover differences associated with quiescent embryo sac in lop138 relative to R35. R35 sample containing mature embryo sacs (Wt_E) was used as reference to find changes in sample containing quiescent embryo sacs (lop_E)
DESeq (Anders and Huber, 2010) version 1.14.0 was used for differential expression analysis. The p values for statistical significance of the fold change between the experimental conditions were then adjusted for multiple testing with the Benjamini-Hochberg method of controlling false discovery rate (FDR) (Benjamini and Hochberg, 1995)
A = Wt_E	B = lop_E
transcript ID	baseMean	baseMeanA	baseMeanB	foldChange	log2FoldChange	pval	padj
comp6171_c0_seq1	1175.36	494.047	1858.67	3.76213	1.91155	8.17188e-05	0.00928896
comp16867_c0_seq1	29.0128	53.252	6.77354	0.127198	-2.97485	0.00101532	0.0622322
comp10813_c0_seq1	58.7987	5.14079	114.457	22.2644	4.47667	0.000754925	0.0501338
comp13377_c0_seq3	92.8593	151.188	36.5308	0.241626	-2.04916	0.000868369	0.0554997
comp13377_c0_seq2	396.626	643.603	151.649	0.235626	-2.08543	0.00141997	0.0801786
comp29809_c0_seq1	17.8914	1	36.7829	36.7829	5.20096	5.3999e-05	0.00673272
comp13842_c0_seq2	23.0507	43.6273	4.47415	0.102554	-3.28554	0.00146519	0.0820375
comp13842_c0_seq1	230.31	383.962	78.6584	0.20486	-2.28729	4.48342e-06	0.000887778
comp2152_c0_seq1	1711.62	598.058	2827.17	4.72726	2.241	9.36866e-05	0.0102724
comp2206_c0_seq2	391.795	193.081	592.508	3.06869	1.61762	0.00175917	0.0916905
comp39052_c0_seq1	42.6101	11.5489	75.6714	6.55229	2.712	0.000152793	0.0151103
comp15625_c0_seq6	91.4183	159.752	25.0847	0.157023	-2.67095	5.25532e-05	0.00663456
comp15625_c0_seq3	266.622	445.038	90.2055	0.202692	-2.30264	5.34495e-06	0.00103854
comp15625_c0_seq2	165.551	289.588	43.5138	0.150261	-2.73446	1.97366e-07	6.68653e-05
comp15625_c0_seq1	231.877	375.767	89.9873	0.239477	-2.06204	4.85232e-05	0.00623136
comp6005_c0_seq1	295.155	534.531	57.7796	0.108094	-3.20964	6.21109e-10	5.08196e-07
comp15757_c0_seq1	99.088	180.58	19.5964	0.108519	-3.20398	2.1447e-07	7.15423e-05
comp8613_c0_seq4	119.081	212.14	28.0216	0.13209	-2.92041	8.13775e-07	0.000222646
comp2782_c0_seq2	205.042	325.134	86.9495	0.267426	-1.90279	0.000580877	0.0413285
comp37549_c0_seq1	17.561	36.1221	1	0.0276839	-5.17481	1.95027e-05	0.00299906
comp13757_c0_seq1	106.313	164.029	50.5962	0.308458	-1.69685	0.00140674	0.0796388
comp7435_c0_seq1	119.867	203.575	38.1596	0.187447	-2.41544	3.8047e-05	0.0051884
comp6126_c0_seq4	68.6392	121.075	18.2035	0.150349	-2.73362	3.50244e-05	0.0048212
comp6126_c0_seq5	43.035	77.6713	10.3988	0.133882	-2.90097	0.000253308	0.0219979
comp6126_c0_seq2	52.4608	92.6626	14.2591	0.153882	-2.7001	0.000457871	0.0345014
comp6126_c0_seq8	68.961	112.387	27.5352	0.245003	-2.02913	0.00131669	0.0761795
comp18755_c0_seq1	23.3474	45.6976	2.99723	0.0655883	-3.93042	0.000140974	0.0141677
comp53648_c0_seq1	61.417	14.556	110.278	7.57612	2.92146	0.000325461	0.0268065
comp9632_c0_seq1	390.73	684.729	98.7317	0.144191	-2.79395	4.23638e-07	0.000127135
comp15802_c0_seq1	15.9923	3.37841	30.6062	9.05933	3.17941	0.00149672	0.0831588
comp34223_c0_seq1	62.472	101.825	25.1186	0.246683	-2.01927	0.00186254	0.0953588
comp3084_c0_seq1	44.6191	7.30962	83.9286	11.4819	3.52129	1.31408e-05	0.00218753
comp474_c0_seq2	527.345	885.12	171.571	0.193839	-2.36707	1.10976e-06	0.000285607
comp31777_c0_seq1	61.3102	1	123.62	123.62	6.94977	3.92275e-06	0.000793053
comp555_c0_seq1	551.119	935.688	168.551	0.180136	-2.47284	7.38436e-07	0.000203964
comp9801_c0_seq3	57.25	104.456	12.0437	0.115299	-3.11654	3.39295e-05	0.00471588
comp11584_c0_seq3	289.912	77.9174	503.906	6.46718	2.69314	3.67844e-07	0.000113534
comp27198_c0_seq1	43.2295	5.75683	82.7022	14.3659	3.84458	8.97597e-05	0.00994234
comp3121_c0_seq26	55.5657	7.5192	105.612	14.0457	3.81205	9.94779e-06	0.00172554
comp3121_c0_seq25	82.3731	5.2948	161.451	30.4925	4.93038	4.12695e-09	2.61263e-06
comp3121_c0_seq24	70.5282	6.84759	136.209	19.8915	4.31408	5.63488e-07	0.000163449
comp3121_c0_seq20	76.106	8.60362	145.608	16.9241	4.08101	6.26792e-08	2.63892e-05
comp8946_c0_seq1	471.055	54.7858	889.324	16.2327	4.02084	1.22016e-14	3.11248e-11
comp8946_c0_seq8	67.9493	2.294	135.605	59.1128	5.8854	4.81438e-10	4.06372e-07
comp8946_c0_seq9	46.7483	2.0352	93.4615	45.9226	5.52113	9.83651e-08	3.89553e-05
comp11845_c0_seq1	77.6639	121.753	35.575	0.29219	-1.77502	0.00198207	0.0995395
comp15625_c0_seq7	62.4326	110.458	16.4074	0.14854	-2.75107	0.000166975	0.0159842
comp15625_c0_seq5	59.0753	106.798	13.3526	0.125027	-2.99969	4.07118e-05	0.00547431
comp15625_c0_seq4	72.2632	131.143	15.3838	0.117305	-3.09166	1.42551e-05	0.00234601
comp4280_c0_seq4	45.257	7.2604	85.2537	11.7423	3.55364	8.25326e-05	0.00932038
comp5277_c0_seq1	398.731	633.682	165.781	0.261616	-1.93448	6.54746e-05	0.00780029
comp5277_c0_seq2	49.9552	90.1857	11.7246	0.130005	-2.94336	0.000182795	0.0171674
comp19940_c0_seq1	118.374	195.152	43.597	0.223401	-2.1623	0.000241223	0.0211753
comp25720_c0_seq2	18.241	2.0352	36.4468	17.9082	4.16255	0.00181399	0.093416
comp25720_c0_seq3	18.2114	3.63721	34.7856	9.56382	3.25759	0.00144425	0.0811793
comp5547_c0_seq9	91.4348	143.991	40.8791	0.283901	-1.81654	0.00104736	0.0639704
comp5547_c0_seq6	139.483	214.525	66.4399	0.309707	-1.69103	0.000934268	0.0583309
comp10598_c1_seq3	15.8173	1.5176	32.117	21.1631	4.40348	0.0015484	0.0850493
comp11237_c0_seq4	64.394	109.127	21.6607	0.19849	-2.33286	0.000531224	0.0386519
comp11237_c0_seq1	33.847	60.554	9.14001	0.15094	-2.72795	0.00174325	0.09136
comp6533_c0_seq2	138.406	237.212	41.5998	0.17537	-2.51153	1.22822e-05	0.0020759
comp6533_c0_seq1	423.379	639.539	209.22	0.327142	-1.61201	0.00135443	0.0776403
comp6533_c0_seq5	79.7465	142.333	19.1601	0.134614	-2.8931	1.00871e-05	0.00174621
comp39081_c0_seq1	11.2869	1	23.5739	23.5739	4.55912	0.00147177	0.0821938
comp19133_c0_seq1	86.7481	22.4184	153.078	6.82821	2.77151	0.000147931	0.0146797
comp17751_c0_seq1	351.934	536.325	169.543	0.316119	-1.66146	0.000252926	0.0219979
comp17751_c0_seq3	13.15	1	27.3001	27.3001	4.77083	0.000622846	0.043529
comp42834_c0_seq1	18.4893	1.7764	37.2022	20.9425	4.38836	0.000863487	0.0553104
comp15757_c0_seq2	51.3306	91.7448	12.9163	0.140785	-2.82843	0.000136678	0.0138969
comp6458_c0_seq12	123.102	47.614	200.59	4.21284	2.07479	0.00125229	0.0731882
comp6458_c0_seq14	69.0829	22.4184	117.747	5.25226	2.39294	0.00145574	0.0816662
comp22607_c0_seq1	71.7531	119.146	26.3604	0.221245	-2.17628	0.00140669	0.0796388
comp8947_c0_seq1	153.672	68.8594	240.485	3.49241	1.80422	0.00144005	0.0810037
comp8516_c0_seq2	311.605	516.509	108.702	0.210454	-2.24842	2.50043e-06	0.000563726
comp8516_c0_seq1	917.579	1448.18	388.974	0.268595	-1.8965	2.70706e-05	0.00394594
comp11074_c0_seq1	124.686	200.593	50.7797	0.253148	-1.98195	0.000870836	0.0554997
comp1962_c0_seq1	2662.73	721.977	4605.48	6.37899	2.67333	2.78909e-08	1.31466e-05
comp17810_c0_seq3	57.1668	101.671	14.6622	0.144212	-2.79373	4.66968e-05	0.00606289
comp17810_c0_seq2	48.2801	88.4297	10.1305	0.11456	-3.12582	2.23325e-05	0.00335684
comp17810_c0_seq1	102.382	186.765	19.9995	0.107083	-3.22319	1.9056e-07	6.53252e-05
comp32719_c0_seq1	52.3322	87.8565	18.8078	0.214074	-2.22382	0.0015201	0.0840805
comp19518_c0_seq1	21.8601	2.81159	42.9087	15.2613	3.93181	0.00191419	0.097314
comp19518_c0_seq2	23.6399	1	48.2798	48.2798	5.59335	3.75659e-06	0.000768418
comp18764_c0_seq4	41.2665	74.2513	10.2816	0.13847	-2.85235	0.000211421	0.019041
comp2516_c0_seq1	239.708	49.8321	431.584	8.66076	3.11449	4.34303e-08	1.93164e-05
comp2516_c0_seq3	252.055	53.8125	452.298	8.40506	3.07126	3.90544e-08	1.7734e-05
comp2516_c0_seq9	211.122	51.3357	372.909	7.26413	2.86079	1.18186e-06	0.000298123
comp2516_c0_seq8	52.0376	10.4152	95.6599	9.18463	3.19922	9.62635e-05	0.0104623
comp7331_c0_seq2	282.073	510.464	55.6806	0.109078	-3.19656	4.40292e-07	0.000130776
comp1371_c0_seq1	217.526	344.163	92.8896	0.2699	-1.8895	0.00037388	0.0298008
comp3594_c0_seq12	132.838	53.6093	214.068	3.99311	1.99751	0.000544827	0.0393774
comp3594_c0_seq10	106.373	31.1065	183.64	5.90359	2.56159	5.59178e-05	0.00690848
comp26014_c0_seq1	38.9153	6.27443	73.5562	11.7232	3.55129	8.29455e-06	0.00149872
comp18182_c0_seq2	189.07	357.522	22.6173	0.0632612	-3.98254	1.85749e-11	2.2375e-08
comp12043_c0_seq4	45.3063	83.6236	8.98892	0.107493	-3.21769	4.45911e-05	0.00585082
comp12043_c0_seq1	204.317	378.282	32.3521	0.0855239	-3.54753	1.59412e-06	0.00038457
comp12043_c0_seq2	294.336	541.705	48.9682	0.0903965	-3.46759	3.81908e-11	4.35828e-08
comp9818_c0_seq11	22.4927	44.5084	2.47692	0.0556505	-4.16746	9.31683e-05	0.0102285
comp14123_c0_seq1	517.742	160.381	877.104	5.46889	2.45125	1.37139e-05	0.00226554
comp43295_c0_seq1	57.2016	13.8288	102.574	7.41743	2.89092	0.000126926	0.0131051
comp9178_c0_seq2	72.7121	133.232	14.192	0.106521	-3.23079	1.84737e-06	0.000435387
comp9178_c0_seq3	106.432	183.938	30.9253	0.168129	-2.57236	1.57024e-05	0.00252665
comp30183_c0_seq1	28.9674	54.6381	5.29663	0.0969401	-3.36676	0.000627795	0.0438042
comp37583_c0_seq1	145.366	18.7952	273.937	14.5748	3.8654	5.44563e-09	3.21292e-06
comp6181_c0_seq1	358.008	39.1784	678.837	17.3268	4.11493	0.000559142	0.0402109
comp6181_c0_seq2	85.2033	12.584	159.823	12.7004	3.6668	0.000205797	0.0186898
comp7824_c0_seq18	64.5517	110.064	21.0394	0.191156	-2.38718	0.000491191	0.036349
comp7824_c0_seq12	96.8497	154.922	40.7773	0.263212	-1.9257	0.000766182	0.0506486
comp7824_c0_seq10	81.5933	138.575	26.6117	0.192039	-2.38053	0.000402952	0.0315214
comp61119_c0_seq1	13.5023	1	28.0046	28.0046	4.80759	0.00113212	0.0679978
comp17263_c0_seq1	207.444	76.2725	340.616	4.46578	2.15891	0.000153663	0.0151617
comp1490_c0_seq1	166.763	292.97	42.5564	0.145259	-2.7833	1.1706e-06	0.000298123
comp22292_c0_seq1	22.0343	2.0352	44.0333	21.6359	4.43536	0.000444048	0.0336352
comp29387_c0_seq1	29.305	53.098	7.512	0.141474	-2.82139	0.00158575	0.0862967
comp9702_c0_seq1	309.496	510.076	110.916	0.217451	-2.20124	9.24293e-06	0.001636
comp9702_c0_seq3	144.38	234.81	55.9496	0.238276	-2.06929	0.000931069	0.0582203
comp9702_c0_seq2	224.094	359.832	90.3558	0.251105	-1.99364	0.000142497	0.0142876
comp12791_c0_seq2	40.021	70.8377	11.2043	0.158169	-2.66046	0.00163112	0.0877633
comp12791_c0_seq7	29.6918	53.7204	7.66309	0.142648	-2.80947	0.00125692	0.0732791
comp16470_c0_seq1	447.785	128.345	769.225	5.99341	2.58338	1.96366e-07	6.67874e-05
comp41129_c0_seq1	54.5426	5.75683	105.328	18.2963	4.19348	2.54643e-07	8.24073e-05
comp19627_c0_seq1	257.101	28.0501	488.152	17.4029	4.12125	6.51723e-05	0.00777495
comp14806_c0_seq1	856.494	1456.16	258.832	0.17775	-2.49207	1.52197e-07	5.44058e-05
comp2628_c0_seq17	104.919	32.3449	179.493	5.54936	2.47232	4.4192e-05	0.00581604
comp4826_c0_seq1	37.525	7.67321	69.3768	9.04143	3.17655	0.000431298	0.0331618
comp31601_c0_seq1	23.2283	44.872	3.58461	0.0798851	-3.64593	0.000394205	0.0309687
comp29746_c0_seq1	15.0954	1.5176	30.6732	20.2117	4.33712	0.00169543	0.0895246
comp28821_c0_seq2	21.6593	1	44.3185	44.3185	5.46984	7.63481e-06	0.00140587
comp780_c0_seq1	757.72	93.8454	1423.6	15.1696	3.92311	2.8991e-09	1.91938e-06
comp780_c0_seq2	57.6204	8.08602	109.155	13.4992	3.7548	2.10676e-06	0.000491181
comp2558_c0_seq1	1805.65	805.299	2807.99	3.48689	1.80194	0.000244526	0.0213438
comp4808_c0_seq1	58.5876	102.398	16.7767	0.163837	-2.60967	0.00021929	0.0196275
comp27225_c0_seq1	35.202	7.82722	64.5768	8.25029	3.04444	0.000368955	0.0295198
comp8177_c0_seq13	32.2404	5.2948	61.1859	11.5559	3.53055	0.00065093	0.0449585
comp8177_c0_seq14	37.8011	2.55279	75.0494	29.3989	4.87769	5.83351e-06	0.00112182
comp10643_c0_seq1	322.174	544.68	101.669	0.186657	-2.42154	1.28671e-06	0.000320679
comp10643_c0_seq2	311.233	531.659	92.807	0.174561	-2.5182	1.05155e-06	0.000273877
comp50087_c0_seq1	27.7624	54.2253	3.2994	0.060846	-4.03869	5.24389e-05	0.00662977
comp3340_c0_seq3	202.579	323.23	83.9278	0.259653	-1.94534	0.000470011	0.0352935
comp3340_c0_seq2	484.831	802.389	169.273	0.210961	-2.24495	1.12999e-05	0.00192921
comp3340_c0_seq4	63.4004	111.974	16.8268	0.150274	-2.73433	0.000106805	0.0113519
comp13225_c0_seq1	131.573	58.2613	206.885	3.55098	1.82822	0.000912053	0.0574871
comp2918_c0_seq1	202.852	75.5945	332.109	4.3933	2.1353	0.000137065	0.0139199
comp24714_c0_seq1	43.2775	5.44881	83.1061	15.2522	3.93094	1.53276e-05	0.00248015
comp29998_c0_seq1	94.3598	168.891	21.8287	0.129247	-2.95179	1.1786e-06	0.000298123
comp218_c0_seq3	1447.03	714.732	2181.33	3.05196	1.60974	0.000575537	0.0410159
comp218_c0_seq2	2596.63	1432.39	3762.87	2.62698	1.39341	0.001505	0.083405
comp15861_c0_seq1	114.769	209.071	22.4662	0.107457	-3.21817	2.49636e-07	8.13944e-05
comp4026_c0_seq1	1535.06	2580.43	491.686	0.190544	-2.3918	3.07265e-07	9.72594e-05
comp4026_c0_seq7	237.587	419.913	57.26	0.136361	-2.87449	0.00139344	0.0793224
comp4026_c0_seq9	169.609	285.873	55.3453	0.193601	-2.36884	9.04785e-05	0.0100092
comp6374_c0_seq1	27.4871	5.036	51.9382	10.3134	3.36645	0.00193869	0.0980422
comp10343_c0_seq1	407.357	205.663	611.052	2.97114	1.57101	0.00017051	0.0162688
comp3577_c0_seq1	550.214	248.082	854.346	3.44381	1.784	0.000485551	0.0361165
comp10082_c0_seq6	76.4439	130.139	24.7486	0.19017	-2.39464	0.000203947	0.0185997
comp10082_c0_seq3	69.0251	129.215	10.8351	0.0838529	-3.57599	0.000456419	0.0344219
comp4124_c1_seq2	150.135	54.9525	247.318	4.50058	2.17011	0.00018398	0.0171693
comp10344_c0_seq1	67.871	1.5176	136.224	89.7631	6.48805	0.00158604	0.0862967
comp1696_c0_seq9	179.615	293.667	67.5631	0.230067	-2.11987	0.000143247	0.0143131
comp19774_c0_seq1	47.683	85.7925	11.5735	0.134901	-2.89002	0.00023521	0.0207737
comp15057_c0_seq11	46.1657	87.7089	6.62246	0.0755051	-3.72728	3.90644e-06	0.000793053
comp252_c0_seq2	169.984	43.2573	298.71	6.90542	2.78773	5.78879e-07	0.000165704
comp24867_c0_seq2	29.5304	54.2872	6.77354	0.124772	-3.00263	0.000823035	0.053222
comp1773_c0_seq1	221.342	435.309	9.37511	0.0215366	-5.53706	1.26246e-07	4.71953e-05
comp25479_c0_seq1	69.2677	15.018	125.517	8.35778	3.06312	2.17334e-05	0.00327815
comp1777_c0_seq1	82.4689	3.742	163.196	43.6119	5.44665	0.000474809	0.0355615
comp1777_c0_seq2	67.3706	7.41441	129.327	17.4426	4.12455	0.000478805	0.0357681
comp8177_c0_seq2	71.0143	7.56842	136.46	18.0302	4.17234	4.15043e-06	0.000831332
comp8177_c0_seq4	35.8526	3.07039	70.6348	23.0051	4.52388	0.00176324	0.0917491
comp8177_c0_seq5	70.5104	14.9688	128.052	8.55458	3.0967	5.15868e-05	0.00656507
comp8177_c0_seq9	26.3128	3.89601	50.7296	13.0209	3.70276	0.000549279	0.0396331
comp31118_c0_seq1	126.322	33.6944	220.95	6.55745	2.71314	1.81497e-05	0.00283625
comp13_c0_seq1	4945.31	1261.24	8631.39	6.84357	2.77475	2.3368e-08	1.14503e-05
comp2439_c0_seq2	187.581	94.4615	282.7	2.99275	1.58147	0.00108018	0.065422
comp13541_c0_seq1	344.721	560.503	130.939	0.23361	-2.09782	2.04452e-05	0.00312736
comp37478_c0_seq1	44.4477	89.1569	1.73846	0.0194989	-5.68046	6.9571e-10	5.43594e-07
comp16071_c0_seq1	15.2318	31.4637	1	0.0317827	-4.97562	0.000367393	0.029422
comp6163_c0_seq2	651.18	953.688	350.672	0.367701	-1.4434	0.00153054	0.0843355
comp3961_c0_seq2	64.9611	7.2604	124.662	17.1701	4.10183	9.72344e-07	0.000257894
comp42734_c0_seq1	26.8249	7.05082	48.599	6.89266	2.78506	0.00174873	0.0914721
comp40441_c0_seq1	19.3638	37.7304	2.99723	0.079438	-3.65403	0.000820327	0.0532139
comp30234_c0_seq1	13.0159	1	27.0318	27.0318	4.75659	0.000812066	0.0528767
comp46869_c0_seq1	21.8443	1	44.6885	44.6885	5.48183	8.30581e-05	0.00936753
comp21446_c0_seq1	39.4734	6.484	74.4627	11.4841	3.52156	0.000222431	0.0198471
comp4478_c0_seq1	554.329	138.74	971.919	7.00533	2.80845	1.02865e-08	5.57594e-06
comp9333_c0_seq4	61.5501	20.9148	104.185	4.98141	2.31655	0.00134768	0.0773555
comp11584_c0_seq7	95.2887	30.5889	161.989	5.29567	2.40481	0.000161452	0.0156714
comp56503_c0_seq1	24.6921	48.5381	2.84615	0.0586374	-4.09203	0.000128339	0.0132353
comp29593_c0_seq1	73.0571	1.5176	146.597	96.5978	6.59392	0.000562579	0.0403577
comp1376_c0_seq5	84.1481	22.1533	148.143	6.68718	2.7414	1.04409e-05	0.00179671
comp12361_c0_seq3	46.6791	15.172	80.1862	5.28513	2.40194	0.00148519	0.0826942
comp8978_c0_seq2	65.0494	1.2588	130.84	103.94	6.69961	2.06424e-08	1.02304e-05
comp8978_c0_seq1	84.763	3.37841	168.148	49.7712	5.63724	3.94394e-09	2.53376e-06
comp7237_c0_seq1	345.529	571.533	121.524	0.212629	-2.23359	3.52177e-06	0.000731806
comp947_c0_seq1	81.0885	43.5098	120.667	2.77334	1.47162	0.00169239	0.0895246
comp1660_c0_seq1	1177.29	2137.15	219.442	0.10268	-3.28378	1.87984e-12	2.81101e-09
comp1660_c0_seq6	304.253	563.653	46.853	0.0831239	-3.58859	4.42528e-08	1.95819e-05
comp3121_c0_seq19	40.0662	4.41361	77.7187	17.6089	4.13823	5.14158e-06	0.00100209
comp26186_c0_seq1	46.7554	84.6588	10.852	0.128185	-2.9637	7.72783e-05	0.00890086
comp49505_c0_seq1	17.3792	35.7585	1	0.0279654	-5.16021	2.64856e-05	0.00389999
comp2963_c0_seq9	284.818	428.309	143.326	0.334632	-1.57935	0.00148862	0.0828148
comp2963_c0_seq8	250.679	374.817	128.541	0.342942	-1.54396	0.00164841	0.0882508
comp2963_c0_seq6	358.487	530.065	188.909	0.356389	-1.48848	0.00156221	0.0855907
comp2963_c0_seq1	488.33	740.219	238.44	0.32212	-1.63433	0.000234569	0.0207435
comp2963_c0_seq3	440.168	702.571	179.764	0.255866	-1.96654	0.00014272	0.0142934
comp2963_c0_seq2	534.685	810.273	261.097	0.322233	-1.63382	0.000264761	0.0227804
comp33171_c0_seq1	203.508	328.862	80.1538	0.243731	-2.03664	5.93249e-05	0.00720623
comp6473_c0_seq9	27.4687	5.60282	51.3347	9.16229	3.19571	0.000545682	0.0394064
comp6473_c0_seq8	35.1156	10.8772	61.354	5.64058	2.49584	0.000573841	0.040933
comp6473_c0_seq3	32.5098	4.15481	62.8648	15.1306	3.9194	2.57999e-05	0.00381847
comp6473_c0_seq2	22.2288	6.01563	40.442	6.72282	2.74907	0.00142633	0.0804328
comp6473_c0_seq1	84.1197	18.0681	152.171	8.42212	3.07418	3.08363e-06	0.000661989
comp11783_c0_seq2	201.046	59.7649	344.328	5.76137	2.52641	1.03432e-05	0.00178343
comp11783_c0_seq1	128.558	44.3417	214.775	4.84364	2.27609	3.46534e-05	0.00478581
comp11783_c0_seq4	65.2371	20.5513	111.923	5.44604	2.44521	0.000207352	0.0187985
comp36648_c0_seq1	68.112	8.86242	129.362	14.5966	3.86756	4.53772e-07	0.00013432
comp24184_c0_seq1	30.8072	3.63721	59.9773	16.4899	4.04351	0.000389104	0.0306882
comp21828_c0_seq1	21.956	42.0252	3.88677	0.0924866	-3.43461	0.000766139	0.0506486
comp7234_c0_seq1	36.1287	71.1092	3.14831	0.0442744	-4.49738	1.4994e-05	0.00243526
comp7234_c0_seq2	35.1397	69.8025	2.47692	0.0354847	-4.81666	5.51336e-07	0.000161001
comp1131_c0_seq1	467.577	199.237	737.918	3.70372	1.88897	0.000195544	0.0181192
comp175_c0_seq2	1757.15	2580.45	935.843	0.362667	-1.46328	0.000571047	0.0408301
comp3014_c0_seq1	403.844	56.1973	753.49	13.408	3.74502	0.000415939	0.0323426
comp1994_c0_seq2	310.988	92.3117	531.664	5.75944	2.52593	0.0002141	0.0192026
comp1994_c0_seq3	557.789	237.465	880.114	3.70629	1.88998	0.00020014	0.0183269
comp1994_c0_seq1	1763.77	664.542	2865	4.31124	2.1081	2.91444e-06	0.000631923
comp22267_c0_seq1	85.107	168.915	3.2994	0.0195329	-5.67795	1.73402e-13	3.49748e-10
comp2873_c0_seq2	216.406	350.8	84.0119	0.239487	-2.06198	4.73906e-05	0.00611635
comp175_c1_seq1	313.117	613.622	14.6114	0.0238117	-5.39219	5.77363e-19	2.94557e-15
comp175_c1_seq2	553.4	1076.67	32.1332	0.0298451	-5.06636	4.03731e-16	1.20743e-12
comp30841_c0_seq1	37.0371	5.70761	70.3666	12.3286	3.62393	9.25138e-05	0.0101695
comp30781_c0_seq1	14.6605	1	30.321	30.321	4.92224	0.000251533	0.0219031
comp59864_c0_seq1	23.3644	44.6069	4.12187	0.0924044	-3.43589	0.000439401	0.0333998
comp37361_c0_seq1	129.019	20.9641	239.074	11.404	3.51147	0.000895266	0.0567176
comp1424_c0_seq1	1802.62	783.638	2823.61	3.60321	1.84928	3.94025e-05	0.00533132
comp25095_c0_seq1	110.062	208.301	13.8228	0.0663597	-3.91355	6.56552e-10	5.2241e-07
comp44725_c0_seq1	20.0232	1	41.0463	41.0463	5.35918	2.46241e-05	0.00367581
comp32786_c0_seq1	57.0465	1.5176	114.575	75.4978	6.23836	4.82604e-10	4.06372e-07
comp3151_c0_seq7	364.877	155.895	575.859	3.69388	1.88514	0.000700822	0.0476724
comp724_c0_seq3	967.5	1710.48	226.524	0.132433	-2.91666	0.00168028	0.0891864
comp2516_c0_seq11	46.3329	9.84839	84.8174	8.61231	3.1064	0.000730579	0.0488536
comp6545_c0_seq1	82.2381	6.43478	160.041	24.8713	4.63641	1.04848e-07	4.0596e-05
comp8717_c0_seq1	694.528	1188.38	202.673	0.170545	-2.55177	1.58576e-07	5.59077e-05
comp4372_c0_seq1	308.675	91.7814	527.568	5.74809	2.52308	0.000179487	0.016939
comp6833_c0_seq15	77.5192	136.485	20.553	0.150587	-2.73133	4.7324e-05	0.00611635
comp6833_c0_seq14	47.4178	85.6813	11.1542	0.130182	-2.9414	0.000162812	0.0157246
comp14870_c0_seq2	17.9993	2.18921	35.8093	16.3572	4.03185	0.000232858	0.0206501
comp5467_c0_seq1	187.094	306.158	70.0305	0.22874	-2.12822	0.00166166	0.0885234
comp35869_c0_seq1	20.3098	39.0181	3.60156	0.0923049	-3.43745	0.00108253	0.0654699
comp21693_c0_seq2	126.844	56.6593	199.03	3.51274	1.8126	0.00155873	0.0854542
comp13612_c0_seq3	29.3344	3.89601	56.7729	14.572	3.86513	0.000242107	0.0212315
comp13612_c0_seq7	17.967	1	36.9339	36.9339	5.20688	5.29908e-05	0.00666928
comp24571_c0_seq1	64.7567	6.53323	124.98	19.1299	4.25776	4.76874e-06	0.000935731
comp12963_c0_seq3	25.7971	47.9284	5.66586	0.118215	-3.08051	0.000679576	0.046519
comp17378_c0_seq1	20.6568	3.89601	39.4176	10.1174	3.33877	0.000814361	0.052884
comp49361_c0_seq1	10.552	22.104	1	0.0452406	-4.46624	0.00121776	0.0717992
comp2483_c0_seq12	67.1071	127.292	8.92186	0.0700895	-3.83466	7.41001e-08	3.07498e-05
comp2483_c0_seq13	72.0977	139.875	6.3203	0.0451853	-4.468	0.000122074	0.0127101
comp28821_c0_seq1	53.7834	1	108.567	108.567	6.76244	3.24024e-11	3.74701e-08
comp7261_c0_seq1	506.149	765.722	248.577	0.324631	-1.62313	0.000514979	0.0377549
comp8080_c0_seq1	217.346	89.3109	347.381	3.88957	1.95961	0.00065583	0.0451788
comp11430_c0_seq2	159.349	62.9753	257.722	4.09244	2.03296	0.00048779	0.0362209
comp5173_c0_seq1	294.314	532.294	58.3331	0.109588	-3.18984	1.78923e-09	1.23159e-06
comp1229_c0_seq6	226.238	350.023	104.454	0.298419	-1.74459	0.00122054	0.071914
comp1229_c0_seq1	569.426	894.696	246.157	0.275129	-1.86182	9.08143e-05	0.0100335
comp565_c1_seq1	1056.15	370.349	1743.96	4.70895	2.23541	0.00176223	0.0917491
comp9538_c1_seq2	80.2637	128.833	33.6949	0.26154	-1.93489	0.00169156	0.0895246
comp9538_c1_seq1	111.162	174.769	49.5556	0.28355	-1.81833	0.00161814	0.0874399
comp10569_c0_seq1	47.6057	89.7666	7.44494	0.0829367	-3.59185	1.01433e-05	0.00175245
comp5784_c0_seq3	97.4513	173.765	23.1376	0.133154	-2.90883	0.00192479	0.0976812
comp5784_c0_seq7	108.474	209.959	8.98892	0.0428128	-4.54582	1.57483e-11	1.92373e-08
comp5784_c0_seq6	103.521	207.673	1.36923	0.00659321	-7.2448	1.18606e-18	5.71484e-15
comp5784_c0_seq4	44.9156	89.0521	2.77908	0.0312074	-5.00197	8.0159e-09	4.45653e-06
comp933_c0_seq7	430.519	214.339	648.698	3.0265	1.59765	0.00129568	0.0751307
comp4925_c0_seq1	1109.78	114.137	2107.43	18.4641	4.20665	0.00090138	0.0569801
comp32_c0_seq1	418.496	46.6773	792.315	16.9743	4.08528	1.48668e-12	2.26211e-09
comp6533_c0_seq4	94.7554	163.086	28.4247	0.174293	-2.52042	2.91858e-05	0.00422585
comp53907_c0_seq1	29.405	1	59.81	59.81	5.90231	2.49627e-07	8.13944e-05
comp2545_c0_seq1	68.4813	136.922	2.04062	0.0149036	-6.0682	0.000106638	0.0113482
comp2545_c0_seq4	746.494	1450.95	44.0333	0.0303479	-5.04226	9.91474e-21	7.81732e-17
comp5768_c0_seq22	51.4726	87.296	17.6492	0.202177	-2.30631	0.00153306	0.0843667
comp10063_c0_seq9	71.9523	136.597	9.30804	0.0681426	-3.8753	2.41715e-08	1.17775e-05
comp10063_c0_seq1	190.901	359.975	23.8259	0.0661877	-3.91729	1.83395e-05	0.00285563
comp12842_c0_seq1	174.884	35.9188	315.848	8.79339	3.13642	0.000408458	0.0318575
comp12842_c0_seq3	95.0099	19.5224	172.497	8.83587	3.14337	0.000163192	0.0157263
comp5660_c1_seq1	103.144	22.2152	186.073	8.37595	3.06625	3.8446e-05	0.00523457
comp10826_c0_seq14	26.675	49.0128	6.33725	0.129298	-2.95123	0.000874477	0.0556444
comp7150_c0_seq1	614.301	1047.03	183.571	0.175326	-2.51189	0.00122146	0.0719193
comp9038_c0_seq5	66.0659	109.232	24.8997	0.227952	-2.1332	0.00158354	0.0862967
comp1617_c1_seq5	377.134	158.323	597.944	3.77674	1.91714	0.000343297	0.0278784
comp12385_c0_seq2	56.7867	12.2268	103.347	8.45247	3.07937	0.000166237	0.0159488
comp521_c2_seq2	2784.62	757.604	4813.63	6.35376	2.66761	3.01633e-08	1.39897e-05
comp3022_c0_seq1	1377.45	2129.19	627.719	0.294817	-1.76211	0.00190346	0.096882
comp11104_c0_seq4	38.1384	67.794	10.4828	0.154627	-2.69313	0.000551511	0.039728
comp11104_c0_seq3	124.1	218.099	32.1001	0.147181	-2.76434	0.000137503	0.0139349
comp3720_c0_seq2	720.983	1090.61	353.357	0.324	-1.62593	0.000425844	0.0328773
comp3720_c0_seq1	964.333	1416.62	514.046	0.362868	-1.46248	0.00164016	0.0880047
comp25763_c0_seq4	31.3548	6.89681	57.8128	8.38253	3.06739	0.000879007	0.0558508
comp55870_c0_seq1	20.2901	1.5176	41.0625	27.0576	4.75796	0.000197901	0.0182631
comp52903_c0_seq1	21.9784	1	44.9568	44.9568	5.49047	8.71225e-06	0.00155157
comp3293_c0_seq17	90.9231	31.5748	152.271	4.82256	2.2698	0.000978999	0.0602806
comp23376_c0_seq1	23.7004	4.93121	44.4696	9.018	3.17281	0.0019412	0.0980838
comp18487_c0_seq1	136.378	37.7797	236.977	6.2726	2.64906	0.00097108	0.0599017
comp5383_c0_seq10	23.9671	1	48.9343	48.9343	5.61277	2.99832e-06	0.000646877
comp5383_c0_seq17	26.699	3.89601	51.5019	13.2191	3.72456	8.81717e-05	0.00980402
comp5383_c0_seq14	35.2324	1.2588	71.206	56.5666	5.82188	1.39332e-07	5.1642e-05
comp276_c1_seq3	665.198	394.564	937.833	2.37688	1.24907	0.00193255	0.0978461
comp276_c1_seq5	718.398	351.846	1086.95	3.08927	1.62727	0.00188672	0.0962563
comp571_c0_seq2	794.074	190.887	1399.26	7.3303	2.87387	5.41932e-09	3.21292e-06
comp571_c0_seq5	491.121	109.959	874.284	7.95098	2.99113	7.10019e-05	0.00827687
comp30487_c0_seq1	26.9801	5.44881	50.5114	9.27018	3.2126	0.00166873	0.0886964
comp6833_c0_seq7	102.043	167.356	38.73	0.231423	-2.11139	0.000865141	0.0553754
comp2873_c0_seq3	223.847	362.593	87.1006	0.240216	-2.0576	3.28148e-05	0.00459037
comp2873_c0_seq1	390.071	643.702	138.441	0.21507	-2.21712	0.000330972	0.0271572
comp2873_c0_seq4	303.166	507.537	100.796	0.198598	-2.33207	2.83221e-06	0.000617179
comp12652_c0_seq1	105.759	6.53323	206.985	31.6819	4.98559	1.04776e-12	1.74755e-09
comp12652_c0_seq2	119.633	5.9664	235.299	39.4373	5.30149	5.19282e-08	2.24066e-05
comp35961_c0_seq1	107.843	1	216.685	216.685	7.75946	4.04726e-09	2.58102e-06
comp30086_c0_seq1	94.4801	16.3676	174.593	10.667	3.41508	0.000134621	0.0137361
comp15887_c0_seq1	68.5433	18.5364	120.55	6.50342	2.7012	0.000183324	0.0171674
comp2963_c0_seq10	265.7	418.992	114.407	0.273053	-1.87274	0.000182922	0.0171674
comp2963_c0_seq13	137.243	211.154	65.3322	0.309405	-1.69243	0.0012069	0.071353
comp2963_c0_seq12	272.295	412.529	134.061	0.324974	-1.6216	0.00123106	0.0723865
comp3200_c0_seq1	247.955	487.747	10.1637	0.020838	-5.58464	8.2419e-05	0.00931969
comp6756_c0_seq1	1538	52.4264	3025.58	57.711	5.85077	2.02321e-21	1.75473e-17
comp23187_c0_seq1	48.2621	97.5242	1	0.0102539	-6.60769	8.64271e-12	1.13573e-08
comp7331_c0_seq1	313.377	589.906	38.8472	0.0658531	-3.92461	9.77699e-13	1.66266e-09
comp18182_c0_seq1	336.86	648.94	26.7798	0.041267	-4.59887	6.07848e-07	0.000172848
comp15858_c0_seq1	81.626	146.277	18.9751	0.12972	-2.94652	8.03482e-06	0.00146399
comp9073_c0_seq16	27.9111	1	56.8222	56.8222	5.82838	4.12058e-07	0.000124522
comp37302_c0_seq1	33.9329	3.89601	65.9697	16.9326	4.08173	7.50505e-06	0.00138492
comp24118_c0_seq1	58.5047	102.183	16.8268	0.164674	-2.60232	0.000692183	0.0472701
comp16242_c0_seq3	53.6414	90.9621	18.3206	0.20141	-2.3118	0.00187355	0.0957532
comp23951_c0_seq1	72.8127	135.968	11.6575	0.0857376	-3.54393	7.23044e-07	0.000200992
comp25614_c0_seq1	113.11	185.799	42.4223	0.228324	-2.13084	0.000190342	0.0177129
comp25614_c0_seq2	65.4314	115.683	17.1798	0.148507	-2.75139	6.00535e-05	0.00727435
comp8031_c0_seq1	190.729	291.473	91.9846	0.315585	-1.6639	0.00196431	0.0989342
comp1672_c0_seq3	176.527	66.1301	288.923	4.36902	2.12731	0.000207427	0.0187985
comp1672_c0_seq5	335.112	133.743	538.48	4.02622	2.00943	0.000137534	0.0139349
comp1672_c0_seq4	251.373	101.308	403.439	3.98231	1.99361	0.000269152	0.023044
comp3504_c1_seq8	67.2811	121.346	15.2157	0.125391	-2.9955	7.22117e-05	0.00840661
comp4314_c0_seq12	51.0124	92.3672	11.6575	0.126209	-2.98612	6.05475e-05	0.00732396
comp4314_c0_seq10	113.036	191.911	36.1616	0.188429	-2.40791	3.86099e-05	0.00524865
comp1214_c0_seq1	593.525	322.281	866.768	2.68948	1.42733	0.00149947	0.0832047
comp17022_c0_seq1	25.9638	3.4832	50.4444	14.4822	3.85621	0.000296868	0.0250704
comp4747_c0_seq11	254.43	111.247	399.613	3.59213	1.84484	0.00120299	0.0712188
comp18384_c0_seq1	416.474	640.953	193.994	0.302665	-1.7242	0.00168738	0.0894539
comp46702_c0_seq1	21.7182	1	44.4365	44.4365	5.47367	9.74574e-06	0.00169728
comp13541_c0_seq3	68.7618	113.163	26.3604	0.232941	-2.10196	0.000770555	0.0508989
comp13541_c0_seq4	67.1423	110.982	25.3028	0.227991	-2.13295	0.00159262	0.0865364
comp11426_c0_seq2	75.8088	130.195	23.4228	0.179906	-2.47469	0.00106841	0.064981
comp2526_c0_seq4	25.4849	50.9292	2.04062	0.0400679	-4.64141	2.11802e-06	0.000492483
comp2526_c0_seq1	94.0691	188.098	2.04062	0.0108488	-6.52633	1.51659e-07	5.44058e-05
comp2030_c0_seq5	132.691	27.1816	240.2	8.83685	3.14353	6.58041e-05	0.00782879
comp2030_c0_seq1	391.387	76.7964	707.979	9.2189	3.20459	5.02775e-08	2.19124e-05
comp2030_c0_seq9	86.1203	18.2776	155.963	8.533	3.09305	7.02611e-06	0.00131331
comp248_c0_seq1	332.749	125.941	541.556	4.30007	2.10436	3.30725e-05	0.00461897
comp248_c0_seq2	65.4248	15.6896	117.16	7.46735	2.9006	3.98871e-05	0.00538848
comp1977_c0_seq1	458.642	787.1	132.184	0.167938	-2.574	4.6579e-06	0.000920226
comp6535_c0_seq1	677.054	1137.63	218.483	0.192052	-2.38043	3.24128e-06	0.000685648
comp6535_c0_seq3	62.4651	108.794	18.1364	0.166704	-2.58464	0.00178461	0.0924053
comp6535_c0_seq5	142.257	238.352	48.1619	0.202062	-2.30713	6.22683e-05	0.00749034
comp49370_c0_seq1	15.6591	1	32.3182	32.3182	5.01428	0.000147135	0.0146175
comp22382_c0_seq1	55.0981	93.5564	18.6398	0.199235	-2.32745	0.00063907	0.0443767
comp13687_c0_seq4	109.497	3.58799	217.406	60.5927	5.92107	0.00179291	0.0925587
comp13687_c0_seq1	821.784	28.9868	1616.58	55.7695	5.8014	0.000181614	0.0170839
comp5383_c0_seq9	26.6859	1	54.3718	54.3718	5.76479	6.80207e-07	0.00019092
comp5728_c0_seq1	85.5631	141.445	31.6807	0.223978	-2.15857	0.000883453	0.0560636
comp5728_c0_seq3	63.4203	108.456	20.3849	0.187956	-2.41153	0.000488568	0.0362477
comp5728_c0_seq4	42.0085	79.6797	6.33725	0.079534	-3.65228	1.34819e-05	0.00224001
comp14877_c0_seq2	33.4912	2.81159	66.1709	23.535	4.55674	4.25299e-05	0.00565178
comp55769_c0_seq1	11.2869	1	23.5739	23.5739	4.55912	0.00147177	0.0821938
comp26411_c0_seq1	36.4086	2.55279	72.2643	28.3079	4.82313	5.54225e-05	0.00686685
comp6460_c0_seq1	344.664	519.084	172.245	0.331824	-1.59151	0.000617775	0.0432792
comp49208_c0_seq1	16.8233	3.37841	32.2681	9.55125	3.25569	0.00127832	0.0743589
comp3600_c0_seq4	41.5181	8.19081	76.8454	9.38191	3.22988	0.000262852	0.0226612
comp11392_c0_seq1	852.221	1435.79	270.648	0.188501	-2.40736	1.06496e-07	4.08691e-05
comp19003_c0_seq1	71.4582	28.2597	116.657	4.12803	2.04545	0.00182688	0.0937547
comp25610_c0_seq3	94.2051	31.1557	159.254	5.11157	2.35377	0.000183123	0.0171674
comp27368_c0_seq1	87.6708	140.744	36.5979	0.260032	-1.94324	0.0014275	0.0804465
comp11376_c0_seq6	152.966	264.57	43.3619	0.163896	-2.60915	7.01344e-06	0.00131331
comp13859_c0_seq1	76.8703	26.9657	128.775	4.77551	2.25566	0.000509852	0.0374741
comp8288_c0_seq4	80.0301	34.3105	127.75	3.72334	1.8966	0.00140519	0.0796388
comp8288_c0_seq1	528.826	249.579	810.073	3.24576	1.69856	0.000928637	0.0581942
comp1244_c0_seq3	171.028	87.123	256.934	2.94909	1.56027	0.00178014	0.0923397
comp26820_c0_seq2	16.1289	1	33.2579	33.2579	5.05562	0.000799895	0.0523584
comp25974_c0_seq1	40.4368	70.3264	12.5471	0.178412	-2.48671	0.00152527	0.0841375
comp53982_c0_seq1	17.153	1	35.3059	35.3059	5.14184	8.06201e-05	0.00920024
comp14576_c0_seq1	343.001	521.012	166.991	0.320512	-1.64155	0.00106981	0.0650208
comp2702_c0_seq1	1612.36	600.262	2626.46	4.37553	2.12946	1.17922e-06	0.000298123
comp2702_c0_seq2	361.769	132.843	592.695	4.46161	2.15757	8.3792e-06	0.00151087
comp4754_c0_seq3	163.587	69.704	259.469	3.72244	1.89625	0.00191853	0.0974203
comp5497_c0_seq3	326.756	73.1113	582.401	7.96595	2.99385	4.55175e-08	2.00392e-05
comp4754_c0_seq1	738.539	308.831	1170.25	3.78927	1.92192	0.000446232	0.0337417
comp187_c0_seq1	3688.7	1444.87	5934.54	4.10732	2.0382	2.51698e-06	0.000564078
comp187_c0_seq3	1578.34	601.189	2557.5	4.25407	2.08884	1.36624e-05	0.00226134
comp5497_c0_seq1	807.297	182.334	1434.26	7.86611	2.97565	4.06232e-10	3.58628e-07
comp5497_c0_seq2	321.235	57.2325	587.237	10.2606	3.35904	5.24181e-09	3.19363e-06
comp11396_c0_seq1	259.258	410.809	109.708	0.267052	-1.90481	0.000117579	0.0123308
comp11093_c0_seq1	48.3576	14.0813	84.6339	6.01038	2.58746	2.43916e-05	0.00364738
comp45245_c0_seq1	29.0157	59.0314	1	0.0169401	-5.88341	4.63406e-05	0.00602566
comp1017_c0_seq1	32.1117	57.4357	8.78773	0.153001	-2.70839	0.00194788	0.0982777
comp4881_c0_seq1	696.821	264.904	1130.74	4.26849	2.09372	0.000374225	0.0298008
comp28579_c0_seq1	58.0483	100.531	17.5652	0.174724	-2.51685	0.000821819	0.053222
comp21480_c0_seq3	20.7739	41.8093	1.73846	0.0415807	-4.58794	0.000157954	0.0154446
comp36168_c0_seq1	47.6308	5.2948	91.9669	17.3693	4.11847	0.000165243	0.015871
comp3395_c1_seq30	58.0004	27.4769	90.5239	3.29454	1.72008	0.00100741	0.0618785
comp22261_c0_seq1	97.2641	159.074	37.4543	0.235452	-2.0865	0.00178718	0.0924281
comp30962_c0_seq1	25.7377	1	52.4755	52.4755	5.71357	1.23243e-06	0.000308926
comp6716_c0_seq4	254.824	128.148	383.501	2.99263	1.58142	0.00182222	0.0936001
comp11087_c0_seq1	69.0354	16.5153	123.556	7.4813	2.90329	1.27918e-05	0.00213764
comp44440_c0_seq1	79.505	15.4864	145.524	9.39686	3.23218	1.66909e-05	0.00265615
comp9708_c0_seq2	78.5161	129.517	29.5154	0.227889	-2.1336	0.000527939	0.0384537
comp9708_c0_seq1	360.339	569.148	153.53	0.269754	-1.89028	9.45017e-05	0.0103226
comp29684_c0_seq1	33.2145	1	67.4289	67.4289	6.0753	0.000949631	0.0589982
comp29375_c0_seq1	37.5261	11.6536	65.3985	5.61185	2.48848	0.000633493	0.04406
comp5111_c0_seq3	39.2189	69.4516	10.9862	0.158184	-2.66032	0.000743016	0.0495294
comp28631_c0_seq1	21.9672	2.0352	43.8992	21.57	4.43095	0.00049518	0.0365506
comp213_c0_seq1	696.743	1366.25	29.231	0.021395	-5.54658	2.03948e-09	1.3718e-06
comp40_c0_seq2	12477.9	1305.46	23652.3	18.1179	4.17934	5.3584e-05	0.00670278
comp40_c0_seq5	3585.64	509.256	6664.03	13.0858	3.70993	7.84432e-12	1.04667e-08
comp40_c0_seq4	4789.58	612.573	8968.6	14.6409	3.87193	0.00113512	0.0680606
comp40_c0_seq7	3334.02	464.336	6205.7	13.3647	3.74035	7.15104e-12	9.69078e-09
comp40_c0_seq6	4386.99	614.305	8161.68	13.286	3.73184	1.52484e-13	3.14879e-10
comp9794_c0_seq1	391.949	719.792	66.1053	0.0918395	-3.44474	3.54576e-12	5.12539e-09
comp9794_c0_seq2	346.996	635.242	60.7504	0.0956334	-3.38634	0.000256788	0.0222268
comp1633_c0_seq1	45.914	13.2557	80.5724	6.07834	2.60368	0.000812761	0.0528767
comp2616_c0_seq52	53.7183	108.437	1	0.00922198	-6.76071	1.28237e-12	2.02218e-09
comp9152_c0_seq6	20.6022	39.5357	3.66863	0.0927928	-3.42984	0.00158437	0.0862967
comp13320_c1_seq1	104.28	180.475	30.0859	0.166704	-2.58464	2.03148e-05	0.00311291
comp189_c0_seq1	304.004	20.9641	589.043	28.0977	4.81238	0.00168983	0.0895246
comp158_c0_seq2	1517.53	264.804	2772.25	10.4691	3.38806	0.00060883	0.042895
comp158_c0_seq3	467.688	93.0325	844.344	9.0758	3.18202	8.22551e-09	4.51518e-06
comp15463_c0_seq7	24.0013	2.294	47.7087	20.7972	4.37832	0.000324682	0.0267678
comp15463_c0_seq4	45.0129	6.63801	85.3878	12.8635	3.68521	1.18245e-05	0.00200693
comp15463_c0_seq3	63.2818	11.136	117.428	10.5448	3.39846	7.47959e-05	0.00869578
comp6013_c0_seq1	134.249	222.689	47.8096	0.214692	-2.21966	6.92539e-05	0.00813874
comp6013_c0_seq8	244.268	376.969	113.568	0.301266	-1.73089	0.000486433	0.0361511
comp17305_c0_seq1	19.4689	1	39.9379	39.9379	5.31969	2.05046e-05	0.00313092
comp20849_c0_seq5	34.603	1.2588	69.9472	55.5666	5.79615	1.77582e-07	6.11178e-05
comp2483_c0_seq4	412.071	771.972	54.1706	0.0701716	-3.83297	3.90544e-06	0.000793053
comp4426_c0_seq6	80.7705	146.529	17.0118	0.116098	-3.10659	1.72254e-06	0.000410428
comp368_c0_seq5	129.609	1.5176	259.701	171.126	7.41892	8.84502e-06	0.00157199
comp368_c0_seq4	170.12	2.44801	339.792	138.804	7.1169	1.02547e-06	0.000268697
comp368_c0_seq1	75.6223	9.58325	143.661	14.9909	3.90601	1.76775e-09	1.22653e-06
comp12382_c0_seq1	21.2263	1.2588	43.1939	34.3136	5.10071	4.15749e-05	0.00555592
comp26970_c0_seq1	79.0693	136.8	23.3388	0.170605	-2.55127	0.000161812	0.0156741
comp3809_c0_seq1	549.615	209.373	891.858	4.25966	2.09074	2.96924e-05	0.00426524
comp10224_c0_seq5	32.1058	1.5176	64.694	42.6292	5.41377	1.73155e-06	0.000411444
comp21107_c0_seq1	75.3079	21.8453	130.771	5.98623	2.58165	0.000136456	0.0138969
comp32170_c0_seq1	91.6427	170.758	14.5274	0.0850758	-3.55511	3.03142e-05	0.00431009
comp10878_c0_seq1	637.887	969.751	308.024	0.317632	-1.65457	0.000466003	0.0350229
comp10878_c0_seq2	64.8591	110.477	21.2413	0.192269	-2.3788	0.000199933	0.0183269
comp23721_c0_seq1	57.4843	105.042	11.9266	0.113541	-3.13872	2.79531e-06	0.000612216
comp4314_c0_seq6	292.096	497.38	88.8126	0.178561	-2.48551	3.68566e-06	0.00076109
comp4314_c0_seq9	109.001	185.602	34.3995	0.18534	-2.43175	2.79375e-05	0.00405866
comp3470_c0_seq1	629.363	218.857	1041.87	4.76051	2.25112	1.86016e-05	0.00289126
comp14624_c0_seq3	19.3849	1	39.7699	39.7699	5.3136	0.000442888	0.0335767
comp20615_c0_seq1	89.0027	147.385	32.6204	0.221327	-2.17575	0.00162901	0.0877633
comp35740_c0_seq1	33.8263	9.17044	60.4821	6.59534	2.72145	0.00198939	0.0997917
comp18976_c0_seq1	74.0764	5.60282	144.55	25.7995	4.68927	3.13465e-09	2.04412e-06
comp35465_c0_seq1	18.7199	3.37841	36.0614	10.674	3.41604	0.00061401	0.0431548
comp28028_c0_seq1	77.9138	134.304	23.5238	0.175153	-2.51331	0.000234057	0.0207352
comp268_c1_seq1	2611.75	1170.55	4054.95	3.46415	1.7925	1.87866e-05	0.00291478
comp1119_c0_seq5	56.5816	101.055	14.108	0.139607	-2.84056	7.60962e-05	0.0088233
comp1119_c0_seq3	373.26	678.019	70.5007	0.10398	-3.26562	2.0219e-09	1.3718e-06
comp1119_c0_seq2	159.59	280.387	40.7935	0.14549	-2.78101	5.35258e-06	0.00103854
comp1119_c0_seq1	529.763	958.449	103.077	0.107546	-3.21698	6.65134e-10	5.24428e-07
comp231_c0_seq1	9639.08	942.961	18337.2	19.4464	4.28143	1.66197e-07	5.78887e-05
comp26083_c0_seq3	33.2121	2.0352	66.3891	32.6205	5.02771	6.91651e-06	0.00129964
comp26083_c0_seq1	60.3272	1.5176	121.137	79.8214	6.3187	9.59503e-08	3.88805e-05
comp37459_c0_seq1	42.5886	1	86.1771	86.1771	6.42923	1.36294e-09	9.76923e-07
comp22256_c0_seq1	57.2043	9.68804	106.721	11.0157	3.46149	1.32556e-06	0.000327539
comp16656_c0_seq1	130.041	234.329	27.7533	0.118437	-3.0778	1.1183e-07	4.27268e-05
comp19308_c0_seq3	37.1229	8.96721	67.2786	7.50274	2.90742	0.00151776	0.0840049
comp42189_c0_seq1	97.356	29.9728	166.739	5.56302	2.47587	0.000483896	0.0360243
comp1764_c0_seq4	58.9004	17.914	101.887	5.68753	2.5078	0.000381034	0.0301818
comp18407_c0_seq2	30.7469	55.6797	7.81417	0.140342	-2.83299	0.00159444	0.0865368
comp22823_c0_seq1	54.429	1	109.858	109.858	6.7795	3.94862e-06	0.000796428
comp5399_c0_seq1	905.271	1429.02	383.517	0.268377	-1.89767	7.89607e-05	0.00904658
comp5399_c0_seq3	185.576	302.952	70.1993	0.231717	-2.10956	0.00013124	0.0134682
comp5399_c0_seq4	128.621	210.291	48.9512	0.232779	-2.10297	0.000499877	0.036866
comp11000_c0_seq1	225.286	374.233	78.3385	0.209331	-2.25614	1.44011e-05	0.0023603
comp19489_c0_seq2	89.8471	148.285	33.4089	0.225302	-2.15007	0.000823521	0.053222
comp51182_c0_seq1	22.6711	43.5225	3.81971	0.0877641	-3.51023	0.000461689	0.0347589
comp30895_c0_seq1	204.878	80.8388	330.917	4.09354	2.03335	0.00175287	0.0914721
comp3395_c1_seq9	33.1272	12.8921	55.3623	4.29429	2.10242	0.000502643	0.037007
comp663_c0_seq1	902.689	215.94	1591.44	7.36981	2.88163	4.56732e-05	0.00595674
comp4891_c0_seq1	724.87	99.3977	1352.34	13.6054	3.7661	0.00163697	0.0879644
comp162_c0_seq7	511.821	800.313	225.33	0.281552	-1.82853	0.000227273	0.0202168
comp25189_c0_seq1	221.69	353.781	91.5991	0.258914	-1.94945	8.19664e-05	0.00929274
comp15794_c0_seq2	47.0285	82.3852	13.6717	0.165949	-2.59119	0.000299875	0.0252752
comp1202_c0_seq1	2577.76	4343.42	814.098	0.187433	-2.41556	0.00187744	0.0958388
comp1202_c0_seq2	1526.9	2542.14	513.658	0.202057	-2.30716	2.60454e-07	8.36637e-05
comp1202_c0_seq3	823.063	1374.58	273.548	0.199005	-2.32913	0.00096503	0.0596983
comp7873_c0_seq1	193.859	338.685	51.0317	0.150676	-2.73048	5.18332e-07	0.000151875
comp7873_c0_seq2	240.855	418.966	64.7441	0.154533	-2.69401	1.66157e-06	0.000399191
comp1790_c0_seq1	2792.2	4263.31	1323.09	0.310343	-1.68806	0.000102849	0.0110534
comp7873_c0_seq6	45.6984	81.0849	12.312	0.151841	-2.71937	0.000604608	0.0426846
comp14867_c0_seq2	36.273	1.2588	73.2872	58.22	5.86344	9.77281e-08	3.88805e-05
comp1251_c0_seq14	52.0807	15.4864	90.6749	5.85513	2.5497	0.00197242	0.0992275
comp12467_c0_seq5	54.6338	99.0897	12.1779	0.122897	-3.02447	4.06413e-05	0.00547332
comp12467_c0_seq1	149.308	252.537	48.0787	0.190383	-2.39303	9.43988e-06	0.00165398
comp6819_c0_seq2	550.12	208.9	893.339	4.2764	2.0964	0.000370995	0.0296511
comp438_c0_seq1	3824.94	376.645	7275.24	19.3159	4.27172	2.62641e-13	4.95192e-10
comp55746_c0_seq1	20.642	42.284	1	0.0236496	-5.40204	1.74035e-06	0.000412407
comp20057_c0_seq1	99.8848	3.37841	198.391	58.7232	5.87586	3.70969e-07	0.000114093
comp6014_c0_seq4	50.5255	86.4085	16.6425	0.192603	-2.3763	0.00114476	0.0684848
comp11243_c0_seq1	125.093	29.9601	222.225	7.41737	2.89091	9.66758e-08	3.88805e-05
comp3395_c1_seq5	50.168	13.9273	88.4087	6.34789	2.66628	0.000550098	0.0396592
comp3994_c1_seq20	186.019	333.681	40.358	0.120948	-3.04754	5.66206e-08	2.41906e-05
comp40472_c0_seq1	29.7551	55.8273	5.68281	0.101793	-3.2963	0.000473504	0.0354944
comp50082_c0_seq1	17.6134	36.2269	1	0.0276038	-5.17899	1.59938e-05	0.00255931
comp6525_c0_seq1	130.907	208.049	55.7647	0.268036	-1.8995	0.000809322	0.0528555
comp6525_c0_seq7	43.3838	76.7408	12.0268	0.156719	-2.67374	0.000612031	0.0430856
comp14121_c0_seq3	19.4671	37.1144	3.81971	0.102917	-3.28044	0.000921349	0.0579468
comp14121_c0_seq1	26.9356	52.79	3.08125	0.058368	-4.09868	9.3747e-06	0.00165079
comp14121_c0_seq6	17.849	36.1776	1.52031	0.0420235	-4.57266	5.76227e-05	0.00705264
comp104_c0_seq3	163.611	259.493	69.7291	0.268713	-1.89586	0.00105196	0.0641609
comp104_c0_seq4	276.926	448.494	107.357	0.239373	-2.06267	8.16348e-05	0.00928896
comp7429_c0_seq1	98.7952	15.9484	183.642	11.5147	3.52541	0.000118042	0.012339
comp41500_c0_seq1	27.2304	49.8384	6.62246	0.132879	-2.91182	0.0016668	0.0886964
comp7797_c0_seq4	380.051	583.581	178.521	0.305907	-1.70884	0.00156994	0.0859057
comp3535_c0_seq1	78.6851	28.3644	131.006	4.61866	2.20747	0.000706652	0.0479651
comp7195_c0_seq3	30.1673	2.18921	60.1453	27.4736	4.77997	9.78467e-07	0.000258727
comp7195_c0_seq4	112.059	1.2588	224.859	178.63	7.48083	6.18884e-11	6.79441e-08
comp7195_c0_seq6	93.0731	5.9664	182.18	30.5343	4.93236	4.09365e-10	3.58628e-07
comp28505_c0_seq1	107.29	1	215.58	215.58	7.75208	4.71143e-17	1.85737e-13
comp1184_c0_seq1	46.8042	13.8288	81.7795	5.9137	2.56406	0.00109563	0.0661269
comp16365_c0_seq1	17.5674	36.1348	1	0.0276742	-5.17532	0.000389219	0.0306882
comp3999_c0_seq1	860.088	451.574	1270.6	2.81372	1.49248	0.00162664	0.0877633
comp13184_c0_seq1	38.1848	77.3696	1	0.012925	-6.27369	5.17562e-08	2.24066e-05
comp8399_c0_seq1	82.5045	25.4129	141.596	5.57183	2.47815	5.34381e-05	0.00669753
comp11524_c0_seq1	22.2971	1	45.5943	45.5943	5.51078	6.25228e-06	0.00119321
comp11524_c0_seq2	32.0112	7.72243	58.2999	7.54942	2.91637	0.000244284	0.0213438
comp9211_c0_seq1	689.531	268.711	1112.35	4.13958	2.04948	5.70468e-05	0.00700802
comp9211_c0_seq2	226.298	79.5384	375.058	4.71543	2.23739	0.000224053	0.0199713
comp10708_c0_seq2	69.7704	9.89761	131.643	13.3005	3.73341	9.67299e-05	0.0104999
comp10708_c0_seq1	186.55	16.158	358.942	22.2145	4.47343	0.000934855	0.0583309
comp59924_c0_seq1	36.3818	3.07039	71.6931	23.3498	4.54534	3.56694e-05	0.00489495
comp6151_c0_seq1	521.961	228.862	817.059	3.57009	1.83596	0.000161927	0.0156741
comp9981_c0_seq1	47.0218	84.554	11.4895	0.135884	-2.87956	0.000277178	0.0236338
comp9152_c0_seq15	33.0397	59.6109	8.46861	0.142065	-2.81538	0.00194229	0.0980838
comp19837_c0_seq1	27.0721	49.74	6.40432	0.128756	-2.95729	0.000857637	0.0550984
comp3700_c0_seq2	294.594	138.438	452.75	3.27041	1.70947	0.000494867	0.0365506
comp7801_c0_seq7	147.664	225.635	71.6931	0.31774	-1.65408	0.00173618	0.0912274
comp15308_c0_seq1	115.309	183.247	49.3706	0.269421	-1.89207	0.0017479	0.0914721
comp9818_c0_seq9	15.9459	31.1128	2.77908	0.0893229	-3.48483	0.00141198	0.079883
comp11663_c0_seq4	139.716	246.042	35.39	0.143837	-2.79749	2.38383e-06	0.000542649
comp11663_c0_seq6	72.3574	132.456	14.2591	0.107652	-3.21555	2.68033e-06	0.00059454
comp11663_c0_seq2	74.9301	132.616	19.2441	0.145111	-2.78477	1.23027e-05	0.0020759
comp37634_c0_seq1	57.9502	96.508	21.3924	0.221664	-2.17355	0.000777994	0.0512731
comp34643_c0_seq1	24.439	1.7764	49.1016	27.6411	4.78874	0.000501436	0.0369495
comp1162_c0_seq1	396.413	159.906	634.92	3.97059	1.98935	5.17108e-05	0.00656644
comp1162_c0_seq3	153.243	48.2301	260.256	5.39614	2.43193	0.000211771	0.0190528
comp1162_c0_seq2	173.668	59.6538	289.682	4.85605	2.27978	2.47743e-05	0.00368554
comp10267_c0_seq2	128.547	202.725	56.369	0.278056	-1.84655	0.000873035	0.0555935
comp5268_c0_seq1	635.005	312.515	959.495	3.07024	1.61835	0.000773927	0.0510438
comp2671_c0_seq3	164.019	68.8229	261.215	3.79547	1.92428	0.00146444	0.0820375
comp14705_c0_seq3	28.9219	4.36439	55.4794	12.7119	3.6681	0.00146016	0.0818615
comp8836_c0_seq1	214.037	22.2581	407.817	18.3222	4.19552	9.09147e-06	0.00161248
comp11869_c0_seq1	195.343	66.0682	326.619	4.94366	2.30558	1.89631e-05	0.00293167
comp1193_c0_seq1	4627.69	325.595	8931.79	27.4322	4.7778	9.26263e-20	5.7382e-16
comp1193_c0_seq3	770.271	45.839	1496.7	32.6513	5.02907	1.63373e-19	8.85586e-16
comp1193_c0_seq2	15.7838	1.5176	32.0499	21.1189	4.40046	0.00164442	0.0880916
comp19708_c0_seq1	206.654	341.986	73.3211	0.214398	-2.22164	8.45868e-05	0.00949057
comp112_c0_seq6	5222.75	449.433	9998.06	22.246	4.47547	3.73306e-05	0.00509871
comp5341_c0_seq1	3104.48	5768.8	442.16	0.0766468	-3.70563	3.06209e-12	4.50127e-09
comp35335_c0_seq1	59.524	20.7053	100.343	4.84624	2.27687	0.000445012	0.0336788
comp16992_c0_seq1	44.5642	5.75683	85.3716	14.8296	3.89041	2.5809e-07	8.32123e-05
comp11620_c0_seq5	63.9183	112.288	17.5483	0.156279	-2.67781	0.000161539	0.0156714
comp263_c0_seq2	114.797	193.636	37.9576	0.196026	-2.35088	0.000194731	0.0180631
comp9331_c0_seq1	337.979	506.149	171.81	0.339445	-1.55875	0.0012244	0.0720436
comp16677_c0_seq1	573.912	909.519	240.304	0.264211	-1.92024	3.25449e-05	0.00456734
comp7824_c0_seq16	78.0447	135.623	22.4662	0.165651	-2.59378	5.0229e-05	0.00642531
comp5728_c0_seq10	68.63	123.977	15.2828	0.123271	-3.0201	1.1612e-05	0.00197472
comp38760_c0_seq1	59.6055	106.28	14.9305	0.140482	-2.83154	5.03535e-05	0.00643175
comp29927_c0_seq1	21.3991	1	43.7982	43.7982	5.4528	8.54192e-06	0.00152436
comp33131_c0_seq2	69.6305	10.0024	131.259	13.1227	3.71399	5.04587e-06	0.00098565
comp33131_c0_seq1	22.8076	1.5176	46.0976	30.3754	4.92483	6.77623e-05	0.00799595
comp8943_c0_seq27	25.3229	48.0205	4.62523	0.0963179	-3.37605	0.000955993	0.0593085
comp17735_c0_seq2	27.8844	3.32919	54.4396	16.3522	4.03141	0.00078008	0.0513715
comp8205_c0_seq1	135.584	226.232	46.9363	0.20747	-2.26902	0.00026224	0.0226309
comp19695_c0_seq1	196.772	336.035	59.5078	0.177088	-2.49746	3.17576e-06	0.000676742
comp52956_c0_seq1	75.2075	136.276	16.1392	0.11843	-3.07789	3.52698e-06	0.000731806
comp5525_c1_seq6	97.0735	160.522	35.6251	0.221933	-2.17181	0.00113552	0.0680606
comp37360_c0_seq1	41.7163	1	84.4327	84.4327	6.39973	1.01054e-06	0.000266396
comp8108_c0_seq6	23.4273	45.4881	3.36646	0.0740075	-3.75618	0.000332191	0.0271801
comp21459_c0_seq1	27.2191	2.55279	53.8854	21.1084	4.39974	0.000210578	0.0190046
comp2616_c0_seq48	27.1769	52.6852	3.66863	0.0696329	-3.84409	4.0882e-05	0.00548869
comp43212_c0_seq1	35.8	72.6001	1	0.0137741	-6.1819	7.39639e-10	5.67689e-07
comp39879_c0_seq2	19.7785	39.08	2.47692	0.0633807	-3.97981	0.000231339	0.0205574
comp14398_c0_seq9	76.0506	26.6021	127.499	4.79283	2.26088	0.000283755	0.0241276
comp51003_c0_seq1	21.9194	1	44.8389	44.8389	5.48668	6.8268e-06	0.00129502
comp251_c0_seq3	469.714	724.272	217.155	0.299825	-1.73781	0.000307626	0.0256699
comp251_c0_seq1	1545.69	2408.72	684.661	0.284242	-1.81481	5.57021e-05	0.00689164
comp44213_c0_seq1	17.9334	1	36.8669	36.8669	5.20425	5.63868e-05	0.0069415
comp6766_c0_seq3	176.756	319.953	35.558	0.111135	-3.16962	5.43048e-09	3.21292e-06
comp628_c0_seq3	92.6367	32.4497	154.824	4.77119	2.25435	0.000433084	0.0332108
comp14803_c0_seq1	436.891	201.622	674.16	3.34368	1.74144	0.000870923	0.0554997
comp8114_c0_seq1	183.395	306.915	61.8743	0.201601	-2.31043	1.4764e-05	0.00240692
comp3360_c0_seq1	45.8326	92.145	1.52031	0.0164991	-5.92147	2.16535e-10	1.97685e-07
comp29006_c0_seq1	178.338	52.7837	305.893	5.79522	2.53486	2.35759e-05	0.00353149
comp1334_c0_seq1	1321.7	642.393	2003	3.11803	1.64063	0.00071863	0.0483153
comp8011_c0_seq3	80.5763	127.292	35.8602	0.281715	-1.82769	0.00132038	0.0761922
comp3914_c0_seq1	383.256	96.9208	671.591	6.92927	2.7927	1.07885e-06	0.000280145
comp11503_c0_seq1	197.207	6.79202	389.623	57.3647	5.84209	2.50242e-06	0.000563726
comp31125_c0_seq1	48.6463	9.54037	89.7522	9.40763	3.23383	0.00139654	0.0793224
comp20387_c0_seq1	95.3222	158.077	34.5675	0.218675	-2.19314	0.00015579	0.015302
comp10472_c0_seq4	14.7899	1.2588	30.321	24.0872	4.5902	0.000904229	0.0570665
comp24759_c0_seq1	139.289	1.5176	279.06	183.882	7.52264	0.000143923	0.0143476
comp16263_c0_seq1	225.322	55.8337	396.81	7.107	2.82924	8.32251e-07	0.000226273
comp12508_c0_seq1	76.3988	27.434	127.364	4.64254	2.21491	0.000894189	0.0566908
comp9463_c0_seq1	278.392	124.279	434.506	3.49622	1.80579	0.000921275	0.0579468
comp312_c0_seq1	2041.59	888.566	3196.61	3.5975	1.84699	2.46764e-05	0.00367729
comp12076_c0_seq2	333.761	487.727	181.795	0.37274	-1.42376	0.00182009	0.0935724
comp42127_c0_seq1	14.6439	1	30.2878	30.2878	4.92067	0.000333543	0.0272393
comp22998_c0_seq1	17.9871	35.044	2.93017	0.0836139	-3.58011	0.000582816	0.0414325
comp2952_c0_seq6	16.0954	1	33.1908	33.1908	5.05271	0.000106002	0.0113082
comp40125_c0_seq1	28.671	3.2244	56.1177	17.4041	4.12135	8.50055e-05	0.00952523
comp8716_c0_seq4	69.5263	22.936	118.117	5.14983	2.36453	0.00171501	0.0904209
comp10045_c0_seq1	759.638	1121.14	400.138	0.356903	-1.4864	0.000944349	0.0587964
comp24643_c0_seq1	61.7814	119.159	6.40432	0.0537462	-4.21769	3.39809e-08	1.56764e-05
comp26341_c0_seq1	19.7938	2.0352	39.5525	19.4342	4.28053	0.00132348	0.0762257
comp33399_c0_seq1	33.9592	6.53323	63.3851	9.70196	3.27828	6.31437e-05	0.00757462
comp3881_c0_seq1	983.318	1740.02	228.619	0.131389	-2.92809	9.4419e-07	0.000251195
comp44424_c0_seq1	18.6607	2.0352	37.2862	18.3207	4.1954	0.00157141	0.0859319
comp12898_c0_seq1	49.9026	7.0016	94.8035	13.5403	3.75918	1.94852e-05	0.00299906
comp12898_c0_seq2	118.184	16.312	222.056	13.613	3.76691	0.00107168	0.0650677
comp29430_c0_seq1	15.4074	1	31.8148	31.8148	4.99163	0.000184939	0.0172285
comp26189_c0_seq1	59.2466	114.592	5.90096	0.0514953	-4.27942	3.51543e-08	1.61319e-05
comp26189_c0_seq2	18.6862	36.7445	2.628	0.071521	-3.80549	0.000814632	0.052884
comp22058_c0_seq1	311.566	482.26	142.873	0.296256	-1.75508	0.000528057	0.0384537
comp26973_c0_seq1	226.27	414.031	40.5091	0.0978407	-3.35342	8.2261e-10	6.25833e-07
comp179_c0_seq6	812.457	381.687	1245.23	3.26243	1.70594	0.000453275	0.0342444
comp1514_c0_seq3	208.786	84.6954	334.877	3.9539	1.98327	0.000146291	0.0145502
comp14056_c0_seq1	80.0954	135.512	26.6788	0.196874	-2.34466	0.000302345	0.0254365
comp13270_c0_seq1	286.246	527.672	46.8199	0.0887291	-3.49445	7.05873e-11	7.55807e-08
comp1977_c0_seq4	1002.36	1704.1	302.608	0.177576	-2.49349	7.09059e-08	2.97085e-05
comp8833_c0_seq4	90.2354	170.142	12.3289	0.0724627	-3.78662	0.000140751	0.0141616
comp8833_c0_seq1	96.9037	180.222	15.5849	0.0864762	-3.53155	3.82849e-07	0.000116917
comp360_c0_seq1	2703.58	3963.85	1445.3	0.36462	-1.45553	0.00111092	0.0669026
comp7822_c0_seq4	104.631	180.302	30.9592	0.171708	-2.54197	2.33452e-05	0.003503
comp7822_c0_seq3	106.531	185.059	30.0026	0.162125	-2.62482	1.24545e-05	0.00209168
comp10392_c0_seq1	102.686	180.592	26.7798	0.148288	-2.75352	0.00092341	0.0579923
comp9038_c0_seq3	54.3827	91.6893	19.076	0.208051	-2.26499	0.00139423	0.0793224
comp5391_c0_seq1	381.953	615.129	150.777	0.245114	-2.02847	9.61839e-05	0.0104623
comp5391_c0_seq2	708.017	1142.42	275.614	0.241255	-2.05137	0.000969112	0.0598305
comp35850_c0_seq1	32.705	1.7764	65.6336	36.9476	5.20741	3.32669e-06	0.000700301
comp32516_c0_seq1	56.1205	14.6544	99.5866	6.79566	2.76461	0.000956914	0.0593232
comp47036_c0_seq1	44.4663	9.63881	81.2939	8.43401	3.07622	0.000352065	0.0284307
comp530_c0_seq3	731.954	1140.15	325.755	0.285712	-1.80737	7.95509e-05	0.00909911
comp10939_c0_seq6	46.098	82.1693	12.0268	0.146366	-2.77235	0.000405882	0.0316851
comp10939_c0_seq7	44.1092	80.4069	9.8114	0.122022	-3.03479	0.000172904	0.016461
comp5398_c0_seq3	369.13	171.084	569.177	3.32689	1.73418	0.000372874	0.029751
comp10638_c0_seq1	803.032	1430.48	177.58	0.12414	-3.00996	4.42596e-06	0.000878407
comp1272_c0_seq1	731.985	67.2018	1398.77	20.8144	4.37951	7.25638e-06	0.00134607
comp5978_c0_seq1	121.198	225.134	19.261	0.0855535	-3.54703	1.09553e-08	5.90157e-06
comp21275_c0_seq1	14.5356	30.0713	1	0.0332543	-4.91031	9.40969e-05	0.0102932
comp23384_c0_seq3	13.8608	28.7217	1	0.0348169	-4.84407	0.00178981	0.0924538
comp213_c0_seq2	213.097	334.125	94.0681	0.281535	-1.82861	0.000573903	0.040933
comp213_c0_seq3	224.91	440.935	10.8859	0.0246883	-5.34003	3.96678e-11	4.46804e-08
comp4532_c0_seq6	139.968	230.483	51.4518	0.223234	-2.16337	0.000153102	0.0151236
comp4532_c0_seq1	801.984	1251.12	354.85	0.283626	-1.81794	5.18648e-05	0.00657637
comp4532_c0_seq2	734.783	1149.46	322.105	0.280222	-1.83536	4.67905e-05	0.00606598
comp20361_c0_seq1	181.752	297.857	67.6478	0.227115	-2.1385	6.34464e-05	0.00760043
comp16457_c1_seq1	75.055	14.5068	137.603	9.48545	3.24572	0.00015777	0.015444
comp16457_c1_seq2	65.1671	15.3261	117.008	7.63459	2.93255	9.40337e-06	0.00165092
comp16972_c0_seq8	31.269	56.2036	8.33448	0.148291	-2.7535	0.00107614	0.0652681
comp8613_c0_seq18	27.299	51.0832	5.51477	0.107957	-3.21148	0.000428804	0.0329993
comp8875_c0_seq3	253.282	390.313	118.251	0.302965	-1.72277	0.00114497	0.0684848
comp9794_c0_seq5	37.735	70.6964	6.77354	0.0958118	-3.38365	0.000969236	0.0598305
comp1063_c0_seq2	94.0572	165.114	25.0007	0.151415	-2.72342	6.92303e-06	0.00129964
comp19392_c0_seq1	21.9767	1.5176	44.4357	29.2803	4.87186	0.000847941	0.0545719
comp5843_c0_seq2	191.235	345.74	38.73	0.112021	-3.15816	1.45904e-08	7.44366e-06
comp5843_c0_seq1	710.805	1258.93	164.676	0.130806	-2.9345	1.1332e-09	8.32904e-07
comp5843_c0_seq9	51.7686	87.4008	18.1364	0.207508	-2.26876	0.0007175	0.0483153
comp5843_c0_seq8	66.8234	114.506	21.1403	0.184621	-2.43736	0.000304675	0.0254584
comp16992_c0_seq3	19.0313	1.5176	38.545	25.3987	4.66668	0.000341569	0.0277641
comp16992_c0_seq2	49.2765	7.30962	93.2433	12.7562	3.67313	3.38454e-06	0.000709037
comp9502_c1_seq1	40.6348	6.07119	77.1984	12.7155	3.66852	0.000271606	0.0232083
comp18418_c0_seq2	18.7489	36.2824	3.21538	0.0886208	-3.49621	0.00174335	0.09136
comp20098_c0_seq1	275.012	432.598	119.425	0.276066	-1.85692	0.000136656	0.0138969
comp29410_c0_seq1	33.348	1.5176	67.1784	44.2662	5.46814	1.35301e-06	0.000333371
comp7390_c0_seq1	648.341	1267.34	31.3446	0.0247327	-5.33744	2.47762e-13	4.77519e-10
comp6559_c0_seq1	163.677	46.7757	282.579	6.04114	2.59482	2.24817e-06	0.000517199
comp21438_c0_seq1	39.5743	4.67241	76.4762	16.3676	4.03277	8.13202e-06	0.0014755
comp9880_c0_seq1	329.577	159.598	501.555	3.14262	1.65197	0.000637705	0.0443174
comp17581_c0_seq1	336.89	513.977	161.804	0.314809	-1.66745	0.000367109	0.029422
comp32064_c0_seq1	44.1422	80.4561	9.82835	0.122158	-3.03318	0.000118038	0.012339
comp2905_c0_seq1	156.578	60.319	254.837	4.22482	2.07889	1.53877e-05	0.00248524
comp26719_c0_seq1	55.0109	102.664	9.35815	0.0911535	-3.45556	4.19336e-06	0.000837995
comp20502_c0_seq1	81.7856	137.835	27.7364	0.201229	-2.31309	0.000317954	0.0263382
comp1851_c0_seq1	80.281	25.7828	136.779	5.30506	2.40737	0.00100995	0.0619469
comp1851_c0_seq6	101.397	38.7101	166.084	4.29046	2.10113	0.000627698	0.0438042
comp47976_c0_seq1	30.4554	3.58799	59.3228	16.5337	4.04734	0.000715566	0.0482966
comp15359_c0_seq1	56.0525	99.0404	15.0646	0.152106	-2.71685	0.000143018	0.0143067
comp55675_c0_seq1	15.567	1	32.134	32.134	5.00603	0.00019815	0.0182631
comp14_c0_seq2	37.7614	67.6273	9.89542	0.146323	-2.77277	0.000877258	0.0557805
comp3395_c1_seq16	39.3379	9.68804	70.9878	7.32737	2.8733	0.000118746	0.0123933
comp23231_c0_seq1	49.7919	6.17598	95.4079	15.4482	3.94937	5.95313e-05	0.00722119
comp7084_c0_seq3	63.3757	19.3128	109.439	5.66663	2.50249	0.00169594	0.0895246
comp4156_c0_seq6	143.016	63.5421	224.491	3.53295	1.82087	0.00148012	0.0826067
comp4156_c0_seq2	200.778	70.844	332.711	4.69639	2.23155	0.00017506	0.0166158
comp4156_c0_seq1	843.757	356.99	1332.52	3.73266	1.90021	7.05884e-05	0.00825085
comp19256_c0_seq3	88.3502	1	177.7	177.7	7.4733	4.26038e-10	3.69503e-07
comp2797_c0_seq1	199.684	310.945	90.4229	0.290801	-1.7819	0.000763977	0.0506486
comp27459_c0_seq1	70.606	131.84	11.3723	0.0862588	-3.53518	3.17636e-07	0.000100177
comp3974_c0_seq14	200.827	86.0941	317.56	3.68852	1.88304	0.000764603	0.0506486
comp17099_c0_seq1	252.456	62.0512	444.86	7.16924	2.84182	2.51641e-06	0.000564078
comp10087_c0_seq3	150.694	248.495	54.8928	0.220901	-2.17853	5.91055e-05	0.00718965
comp10646_c0_seq1	559.379	946.184	174.575	0.184504	-2.43828	2.00009e-06	0.000468831
comp20946_c0_seq5	13.9437	27.8469	2.04062	0.0732803	-3.77043	0.00177352	0.0921217
comp1283_c0_seq1	243.49	134.901	354.079	2.62473	1.39217	0.000741714	0.0494851
comp1283_c0_seq3	160.617	79.359	243.876	3.07307	1.61968	0.000680138	0.0465208
comp727_c0_seq1	474.587	73.0986	878.075	12.0122	3.58643	0.000143503	0.0143223
comp727_c0_seq2	468.738	94.4059	845.07	8.95146	3.16212	2.02808e-10	1.89135e-07
comp727_c0_seq4	92.22	19.7193	166.721	8.4547	3.07975	0.000126356	0.0130618
comp6097_c0_seq5	23.0664	43.7257	4.40708	0.100789	-3.31058	0.00163098	0.0877633
comp6097_c0_seq1	64.0192	108.345	21.6938	0.20023	-2.32027	0.00165141	0.088357
comp26391_c0_seq1	131.476	28.9805	235.971	8.14241	3.02546	1.45434e-07	5.27911e-05
comp42862_c0_seq1	27.1256	3.07039	53.1808	17.3205	4.11441	0.000669707	0.0459159
comp3021_c0_seq1	2176.96	3860.33	495.582	0.128378	-2.96153	1.04228e-10	1.0635e-07
comp5373_c1_seq1	645.675	255.106	1038.24	4.06985	2.02498	0.000319452	0.0264038
comp2483_c0_seq3	244.276	403.268	87.2848	0.216444	-2.20794	0.000131375	0.0134682
comp21435_c0_seq1	68.4061	24.1189	114.693	4.75533	2.24955	0.00037128	0.0296511
comp25096_c0_seq1	114.028	4.10559	225.95	55.0348	5.78227	1.59221e-06	0.00038457
comp4659_c0_seq1	841.264	1613.79	70.7365	0.0438325	-4.51186	1.01908e-09	7.6194e-07
comp6596_c0_seq1	506.005	257.311	756.698	2.94079	1.5562	0.00105285	0.0641698
comp1529_c0_seq2	1359.3	749.095	1971.5	2.63185	1.39607	0.0014217	0.0802238
comp1529_c0_seq1	2093.92	1126.48	3063.36	2.71942	1.4433	0.0016312	0.0877633
comp2483_c0_seq24	46.8905	81.4548	14.3262	0.175879	-2.50735	0.000558287	0.0401828
comp5110_c0_seq1	469.308	88.9838	851.633	9.57065	3.25862	5.34748e-10	4.45949e-07
comp2092_c0_seq1	76.2028	23.6505	130.755	5.52864	2.46693	1.79668e-05	0.0028191
comp39137_c0_seq1	40.1672	8.19081	74.1436	9.05205	3.17824	0.000442619	0.0335767
comp10481_c0_seq1	34.0276	2.18921	67.866	31.0003	4.95421	2.35025e-07	7.75045e-05
comp37422_c0_seq1	35.4825	8.08602	64.879	8.0236	3.00425	0.000490548	0.0363353
comp8716_c0_seq1	78.4567	26.9164	131.997	4.90395	2.29395	0.000765832	0.0506486
comp870_c0_seq7	180.984	65.73	298.238	4.53732	2.18184	0.000812779	0.0528767
comp20838_c0_seq2	24.7638	49.7892	1.73846	0.0349164	-4.83995	3.40972e-06	0.00071259
comp27427_c0_seq1	18.6273	2.70681	36.5478	13.5022	3.75512	0.000982919	0.06046
comp34668_c0_seq1	57.1006	15.6404	100.561	6.42955	2.68472	0.000620565	0.0434045
comp3335_c0_seq5	35.4603	7.67321	65.2475	8.50328	3.08802	0.000559743	0.0402208
comp368_c0_seq2	208.157	3.4832	414.831	119.095	6.89596	9.18515e-05	0.0101095
comp8930_c0_seq11	30.4811	4.93121	58.0309	11.7681	3.55681	0.000226218	0.0201437
comp14_c1_seq5	117.025	17.5012	218.549	12.4876	3.64243	5.51262e-05	0.0068497
comp14_c1_seq7	279.207	42.2285	518.185	12.271	3.61718	0.000722704	0.0485516
comp1660_c0_seq10	86.6014	161.749	13.4536	0.0831756	-3.5877	2.74584e-08	1.30135e-05
comp3821_c0_seq2	576.917	257.615	898.219	3.48668	1.80185	0.000718426	0.0483153
comp32773_c0_seq1	47.2592	89.5268	6.99169	0.0780961	-3.67861	1.44236e-05	0.0023603
comp36233_c0_seq1	38.1695	7.5192	70.8198	9.41853	3.2355	0.000629446	0.0438841
comp1530_c0_seq1	633.192	1096.95	171.44	0.156288	-2.67772	3.9027e-07	0.000118765
comp1530_c0_seq2	53.4554	98.9483	9.96248	0.100684	-3.3121	0.00171772	0.0905093
comp4832_c0_seq1	130.736	52.0565	211.416	4.06128	2.02193	0.000437549	0.0333467
comp31483_c0_seq1	48.5924	17.8585	81.3263	4.55393	2.18711	0.000331582	0.0271801
comp1523_c0_seq1	3514.85	495.951	6535.75	13.1782	3.72008	7.84299e-13	1.36045e-09
comp21983_c0_seq1	15.9344	32.8688	1	0.030424	-5.03865	2.57893e-05	0.00381847
comp45472_c0_seq1	30.6875	59.5553	3.81971	0.0641371	-3.9627	2.69888e-05	0.00394363
comp98_c0_seq1	9470.26	3093.55	15849	5.12322	2.35705	2.07023e-07	6.96606e-05
comp19362_c0_seq4	19.1082	1	39.2164	39.2164	5.29338	2.75749e-05	0.0040127
comp10087_c0_seq4	78.4916	127.588	31.3955	0.24607	-2.02286	0.00139658	0.0793224
comp4791_c0_seq10	123.046	217.871	30.2208	0.13871	-2.84986	7.32731e-07	0.000203034
comp18435_c0_seq1	18.5192	38.0385	1	0.0262892	-5.24939	8.42738e-06	0.00151326
comp18537_c0_seq1	480.159	172.069	790.249	4.59262	2.19932	4.99365e-05	0.00639733
comp5260_c0_seq1	299.979	476.727	125.231	0.262688	-1.92858	0.00042185	0.032667
comp1504_c0_seq1	442.294	7.30962	879.279	120.291	6.91038	1.56208e-24	2.70959e-20
comp1504_c0_seq2	339.074	4.93121	675.217	136.927	7.09727	4.11481e-23	5.09825e-19
comp2878_c0_seq7	113.169	189.809	38.5288	0.202987	-2.30054	0.000131647	0.0134802
comp56323_c0_seq1	26.7663	3.2244	52.3082	16.2226	4.01993	0.000213201	0.0191616
comp1500_c0_seq1	498.001	934.3	63.7027	0.0681823	-3.87446	1.16052e-12	1.86392e-09
comp8655_c0_seq1	39.5799	8.86242	72.2975	8.15776	3.02817	0.000436319	0.0333434
comp628_c0_seq1	913.109	287.799	1540.42	5.35242	2.42019	1.02167e-07	3.99558e-05
comp11643_c0_seq1	261.019	125.567	398.472	3.17339	1.66603	0.00158503	0.0862967
comp1929_c0_seq3	89.2932	163.105	17.4812	0.107178	-3.22193	0.00114974	0.0687231
comp1929_c0_seq1	190.943	344.854	39.0314	0.113183	-3.14328	2.69649e-06	0.000596599
comp5227_c0_seq1	78.8513	17.452	142.251	8.15096	3.02697	5.64252e-05	0.0069415
comp2658_c0_seq4	443.802	104.845	784.759	7.48493	2.90399	0.00131753	0.0761795
comp2658_c0_seq1	311.27	67.332	557.208	8.27554	3.04885	8.61142e-05	0.0096122
comp2658_c0_seq2	816.69	233.33	1402.05	6.00887	2.58709	5.57842e-07	0.000162354
comp5475_c0_seq1	23.7719	3.37841	46.1654	13.6648	3.7724	8.58092e-05	0.00959051
comp5475_c0_seq2	57.7783	12.3808	105.176	8.49507	3.08663	7.01669e-05	0.00821265
comp5475_c0_seq5	89.2981	14.3956	166.2	11.5452	3.52922	0.000159583	0.0155185
comp4150_c0_seq20	97.2642	154.509	42.0191	0.271952	-1.87857	0.00111899	0.0672554
comp923_c0_seq4	479.012	25.1048	934.919	37.2406	5.2188	6.45702e-13	1.14289e-09
comp1782_c0_seq4	184.794	330.44	41.1473	0.124523	-3.00552	1.88636e-08	9.40255e-06
comp1782_c0_seq1	985.508	1533.66	439.358	0.286477	-1.80351	9.18361e-05	0.0101095
comp923_c0_seq3	285.397	12.7936	560	43.7718	5.45193	9.38232e-17	3.53795e-13
comp18635_c0_seq3	204.572	67.9417	343.202	5.05143	2.33669	5.16244e-05	0.00656507
comp18635_c0_seq1	48.7822	11.7092	87.8552	7.50309	2.90748	0.000520084	0.0380328
comp21247_c0_seq11	22.2801	43.1097	3.45048	0.0800396	-3.64314	0.000265041	0.0227819
comp1044_c0_seq1	1607.55	2380.79	836.321	0.351279	-1.50931	0.00124786	0.0730613
comp339_c0_seq9	89.4371	147.515	33.3588	0.226138	-2.14472	0.000481301	0.0358619
comp41924_c0_seq1	87.5303	155.132	21.9289	0.141357	-2.82259	0.000199658	0.0183269
comp38114_c0_seq1	15.5992	1.5176	31.6807	20.8756	4.38374	0.00179863	0.0927992
comp5110_c0_seq9	73.0736	17.9633	130.184	7.24724	2.85743	6.84317e-06	0.00129502
comp440_c0_seq1	683.034	1024.48	343.587	0.335377	-1.57615	0.000646749	0.0447666
comp10162_c0_seq1	237.13	69.4818	406.779	5.85447	2.54954	9.2364e-07	0.000246484
comp8071_c0_seq5	60.1092	105.19	17.0287	0.161886	-2.62695	0.000103966	0.0111458
comp26708_c0_seq1	39.1049	14.2909	65.9188	4.61266	2.2056	0.00111895	0.0672554
comp15454_c0_seq2	214.342	362.97	67.7149	0.186558	-2.4223	0.000426082	0.0328773
comp15454_c0_seq7	51.349	91.8989	12.7991	0.139274	-2.844	5.53113e-05	0.00686287
comp25222_c0_seq1	137.181	1.5176	274.845	181.105	7.50068	1.09842e-16	3.9694e-13
comp4635_c0_seq6	173.924	45.0324	304.816	6.76883	2.75891	0.00064754	0.0447856
comp4635_c0_seq2	174.824	55.4209	296.226	5.34503	2.4182	4.60643e-05	0.00599874
comp4960_c0_seq1	70.21	7.46998	134.95	18.0657	4.17518	3.43666e-06	0.000716494
comp1336_c0_seq2	67.2985	17.1869	119.41	6.94775	2.79655	3.16763e-05	0.0044744
comp26296_c0_seq1	51.8709	1	104.742	104.742	6.71069	0.00139488	0.0793224
comp17919_c0_seq3	37.4809	67.3685	9.59325	0.1424	-2.81198	0.000939339	0.0585685
comp17919_c0_seq2	357.247	583.574	132.92	0.227768	-2.13436	0.000108512	0.0114771
comp17919_c0_seq1	360.111	606.371	115.851	0.191056	-2.38793	1.87258e-06	0.000440133
comp4885_c1_seq1	174.774	281.214	70.3326	0.250103	-1.9994	0.000706784	0.0479651
comp795_c0_seq1	754.492	1214.8	296.188	0.243818	-2.03613	1.38845e-05	0.00228937
comp34356_c0_seq1	53.2469	1	107.494	107.494	6.74811	2.10592e-07	7.05198e-05
comp10813_c0_seq13	11.5976	1	24.1952	24.1952	4.59665	0.00150856	0.0835487
comp3145_c0_seq9	40.5537	79.3717	3.73569	0.0470658	-4.40918	9.16729e-07	0.000246154
comp3145_c0_seq2	9.33821	19.6764	1	0.0508223	-4.2984	0.00166061	0.0885234
comp5934_c0_seq1	150.405	255.303	47.5067	0.18608	-2.42601	8.84256e-05	0.00981966
comp8930_c0_seq5	17.6911	3.63721	33.745	9.27771	3.21377	0.00175136	0.0914721
comp623_c0_seq1	5327.07	2651.85	8004.29	3.01837	1.59377	0.000401218	0.0314626
comp6395_c0_seq1	30.8727	61.2685	2.47692	0.0404273	-4.62853	2.74168e-06	0.000603517
comp34418_c0_seq1	28.5797	52.1676	6.99169	0.134024	-2.89944	0.0013572	0.0777477
comp38677_c0_seq1	18.9553	36.6952	3.21538	0.0876238	-3.51253	0.00177488	0.0921217
comp62338_c0_seq1	24.5969	1	50.1938	50.1938	5.64944	0.00175194	0.0914721
comp14987_c0_seq1	145.316	261.287	31.3446	0.119963	-3.05934	1.31181e-07	4.88298e-05
comp1996_c0_seq8	357.352	173.006	543.698	3.14265	1.65198	0.000961299	0.0595525
comp38973_c0_seq1	21.6724	3.89601	41.4487	10.6388	3.41126	0.000665306	0.0456864
comp54739_c0_seq1	20.493	1	41.986	41.986	5.39184	1.68699e-05	0.00267482
comp36568_c0_seq1	17.7917	3.63721	33.9462	9.33303	3.22234	0.00146883	0.082188
comp16835_c0_seq1	153.086	262.008	46.1647	0.176196	-2.50475	7.16994e-06	0.00133444
comp20125_c0_seq1	31.8903	64.7805	1	0.0154367	-6.01749	1.02152e-08	5.57209e-06
comp25266_c0_seq1	21.1952	2.0352	42.3552	20.8114	4.3793	0.000714121	0.0482741
comp13102_c0_seq2	54.6866	12.122	99.2512	8.18768	3.03346	0.000104423	0.0111672
comp13102_c0_seq1	277.925	81.3373	476.512	5.85847	2.55052	0.00123944	0.0726817
comp11610_c0_seq1	184.4	281.904	88.8966	0.315344	-1.665	0.00174602	0.0914447
comp3337_c0_seq1	144.498	226.201	64.7942	0.286445	-1.80367	0.00144609	0.0812299
comp21731_c0_seq1	55.3062	20.2925	92.3199	4.54947	2.1857	0.00115459	0.0689176
comp32433_c0_seq1	48.3133	3.58799	95.0386	26.488	4.72727	2.38329e-06	0.000542649
comp18889_c0_seq1	42.5948	83.3029	3.88677	0.0466583	-4.42172	4.62954e-07	0.000136572
comp3364_c0_seq2	393.786	160.947	628.624	3.90577	1.96561	7.76713e-05	0.00893426
comp3364_c0_seq1	596.351	250.146	944.557	3.77602	1.91687	0.00108324	0.0654699
comp6142_c0_seq4	36.0588	73.1177	1	0.0136766	-6.19215	6.41069e-10	5.19625e-07
comp6142_c0_seq5	31.8196	64.6392	1	0.0154705	-6.01434	2.97265e-09	1.95317e-06
comp6142_c0_seq2	39.4542	79.9083	1	0.0125143	-6.32027	7.12263e-06	0.00132849
comp5110_c0_seq7	45.7309	9.53403	83.9278	8.80298	3.13799	5.23052e-05	0.00662253
comp39086_c0_seq1	24.4343	2.0352	48.8333	23.9944	4.58463	0.000164361	0.0158038
comp56278_c0_seq1	15.3439	30.1268	2.56094	0.0850052	-3.5563	0.00128865	0.0749092
comp1306_c0_seq1	333.862	540.817	128.908	0.238357	-2.0688	2.94091e-05	0.00425108
comp18943_c0_seq1	68.2616	27.0705	111.453	4.11714	2.04164	0.00175074	0.0914721
comp73550_c0_seq1	28.5607	54.1269	4.99446	0.0922732	-3.43794	0.000374529	0.0298008
comp4813_c0_seq3	441.554	138.143	746.965	5.40719	2.43488	4.1275e-06	0.000828653
comp47762_c0_seq1	22.5037	44.4465	2.56094	0.0576184	-4.11733	0.000730201	0.0488536
comp12634_c0_seq1	590.609	253.547	929.671	3.66667	1.87447	0.000106573	0.0113482
comp13606_c0_seq1	134.495	51.65	219.339	4.24665	2.08632	0.00137221	0.0784522
comp13606_c0_seq2	201.031	67.2208	336.841	5.01096	2.32509	8.56994e-05	0.00959051
comp65090_c0_seq1	11.6396	1	24.2792	24.2792	4.60165	0.00158022	0.0862967
comp869_c0_seq1	521.944	121.715	924.173	7.59294	2.92466	1.54652e-09	1.09942e-06
comp2560_c0_seq1	1016.72	413.131	1622.32	3.92688	1.97338	2.95937e-05	0.00426356
comp10274_c0_seq1	96.9463	23.9156	171.977	7.19098	2.84619	8.791e-05	0.00978746
comp11879_c0_seq2	559.776	810.119	311.432	0.384428	-1.37921	0.00135013	0.0774452
comp491_c0_seq1	446.58	799.451	95.7085	0.119718	-3.06229	5.3684e-09	3.21292e-06
comp491_c0_seq3	397.433	707.703	89.1634	0.12599	-2.98862	7.54604e-09	4.27757e-06
comp491_c0_seq4	99.7571	183.211	18.3037	0.0999052	-3.3233	3.27898e-07	0.000102997
comp6830_c0_seq1	182.877	335.772	31.9821	0.0952496	-3.39214	0.00197765	0.0994289
comp6830_c0_seq3	25.7941	48.5937	4.99446	0.10278	-3.28237	0.000822529	0.053222
comp4817_c0_seq3	107.574	1	216.147	216.147	7.75587	3.42604e-05	0.00473908
comp9801_c0_seq1	202.23	359.758	46.702	0.129815	-2.94547	1.24924e-07	4.69034e-05
comp9801_c0_seq2	58.8156	105.288	14.3431	0.136227	-2.87591	6.95975e-05	0.00816805
comp7251_c0_seq4	40.7317	70.228	13.2354	0.188464	-2.40764	0.000862116	0.0552633
comp7251_c0_seq5	67.7856	116.515	21.0563	0.180718	-2.46819	0.000510708	0.0375052
comp26646_c0_seq1	40.0633	6.79202	75.3346	11.0916	3.4714	1.24549e-05	0.00209168
comp10440_c0_seq1	30.148	57.4357	4.86033	0.0846221	-3.56282	0.00010037	0.010826
comp7352_c0_seq5	28.2324	6.27443	52.1903	8.31794	3.05623	0.000235835	0.020794
comp7352_c0_seq7	21.079	1.5176	42.6404	28.0973	4.81236	0.000162188	0.0156818
comp9430_c0_seq1	66.7741	112.646	22.9025	0.203314	-2.29822	0.000718266	0.0483153
comp9430_c0_seq3	97.3532	161.602	35.1048	0.21723	-2.2027	0.00153239	0.0843667
comp9430_c0_seq5	79.0648	129.825	30.3048	0.233428	-2.09895	0.000349064	0.028241
comp9430_c0_seq4	83.1255	138.081	30.1699	0.218494	-2.19433	0.00130776	0.0757159
comp9430_c0_seq6	106.799	176.112	39.4854	0.224206	-2.1571	0.000242917	0.0212647
comp3786_c0_seq5	257.021	389.969	126.073	0.32329	-1.6291	0.00114423	0.0684848
comp8532_c0_seq5	58.8707	100.95	18.7908	0.186139	-2.42555	0.000381734	0.0301818
comp10983_c0_seq6	61.1151	100.908	23.3226	0.231128	-2.11324	0.000745637	0.0495929
comp10983_c0_seq1	433.441	737.071	131.812	0.178832	-2.48332	1.24063e-06	0.000310087
comp33112_c0_seq1	28.6867	53.0361	6.33725	0.119489	-3.06505	0.00133675	0.0768297
comp1696_c0_seq7	321.114	511.695	132.533	0.259007	-1.94894	0.000202858	0.0185199
comp1696_c0_seq6	369.333	571.009	169.658	0.297119	-1.75089	0.000490587	0.0363353
comp1696_c0_seq2	220.747	339.443	104.05	0.306533	-1.70588	0.00175496	0.0915258
comp1696_c0_seq1	180.25	279.698	82.8024	0.296042	-1.75613	0.00154083	0.0847406
comp6968_c0_seq1	96.9913	26.9593	169.023	6.26956	2.64836	0.000138414	0.0140077
comp15057_c0_seq2	22.6582	43.0604	4.256	0.0988379	-3.33879	0.000896994	0.0567731
comp15057_c0_seq1	100.26	168.792	33.7281	0.19982	-2.32323	0.000979307	0.0602806
comp29954_c0_seq2	13.125	1	27.25	27.25	4.76818	0.00074418	0.049534
comp17556_c0_seq1	69.9052	126.226	15.5849	0.123469	-3.01778	0.000491777	0.0363613
comp55_c0_seq2	2167.8	1288.09	3049.51	2.36746	1.24334	0.00110821	0.0667932
comp55_c0_seq1	6494.77	3832.1	9159.44	2.39019	1.25712	0.0017888	0.0924538
comp252_c0_seq1	273.543	102.108	446.978	4.3775	2.13011	2.96179e-06	0.000640589
comp13614_c0_seq2	84.4123	136.374	34.4503	0.252616	-1.98498	0.00177412	0.0921217
comp30857_c0_seq2	16.6432	1.7764	33.5099	18.864	4.23756	0.00198411	0.0995843
comp54204_c0_seq1	23.6841	44.8101	4.55817	0.101722	-3.2973	0.00164077	0.0880047
comp1620_c0_seq8	98.2489	169.285	29.2133	0.172569	-2.53475	5.76913e-05	0.00705264
comp21727_c0_seq1	75.3981	138.47	14.3262	0.10346	-3.27285	2.84651e-06	0.000618742
comp25095_c0_seq3	16.8197	33.0784	2.56094	0.0774202	-3.69115	0.000480376	0.0358546
comp25095_c0_seq2	18.662	37.0652	2.25877	0.0609405	-4.03645	0.00104348	0.0638231
comp15363_c0_seq2	36.2527	1	73.5054	73.5054	6.19978	1.45019e-08	7.44231e-06
comp15363_c0_seq3	32.6093	2.18921	65.0293	29.7045	4.89261	3.61702e-07	0.000112439
comp3151_c0_seq4	419.245	199.027	641.463	3.22299	1.6884	0.000727301	0.0487849
comp112_c0_seq11	282.5	26.3433	540.658	20.5236	4.35921	0.000159173	0.0155185
comp112_c0_seq13	1108.53	78.5763	2140.49	27.2409	4.7677	0.000948554	0.0589735
comp17696_c0_seq1	76.4048	126.435	28.3746	0.22442	-2.15572	0.00144019	0.0810037
comp7142_c0_seq1	346.742	147.958	547.525	3.70054	1.88773	0.00010432	0.0111672
comp64324_c0_seq1	19.5865	1	40.173	40.173	5.32815	2.09747e-05	0.00319146
comp23412_c0_seq1	32.3878	65.2552	1.52031	0.0232979	-5.42365	2.70612e-08	1.28957e-05
comp12909_c0_seq2	108.27	175.145	43.3951	0.247767	-2.01295	0.000732214	0.0489252
comp5399_c0_seq2	114.911	198.664	33.1576	0.166903	-2.58292	2.0847e-05	0.00317761
comp1632_c1_seq2	241.559	79.8464	405.272	5.07564	2.34359	0.00033862	0.0276279
comp32177_c0_seq1	78.6494	26.9657	132.333	4.90747	2.29498	0.000394068	0.0309687
comp12106_c0_seq1	422.971	631.036	216.906	0.34373	-1.54065	0.00169444	0.0895246
comp12106_c0_seq2	303.525	458.878	150.173	0.32726	-1.61149	0.0008133	0.0528767
comp22549_c0_seq1	24.0583	48.0761	2.04062	0.0424458	-4.55824	8.5115e-06	0.00152207
comp6315_c0_seq8	344.653	604.475	86.8316	0.143648	-2.79939	3.72965e-06	0.000764711
comp6315_c0_seq6	787.65	1390.12	187.18	0.13465	-2.89271	0.000339738	0.0276671
comp20939_c0_seq1	219.275	334.502	106.049	0.317036	-1.65728	0.000651077	0.0449585
comp15797_c0_seq1	101.941	9.58959	196.293	20.4694	4.3554	0.00149828	0.083192
comp6132_c0_seq2	240.421	405.713	77.1299	0.19011	-2.3951	9.47313e-06	0.00165511
comp6132_c0_seq1	389.513	650.44	130.586	0.200766	-2.31641	5.39994e-06	0.00104539
comp4999_c0_seq7	70.1538	3.32919	138.978	41.7454	5.38355	6.65983e-09	3.85071e-06
comp15285_c0_seq1	181.707	317.789	47.6247	0.149862	-2.73829	3.1375e-06	0.000670234
comp38968_c0_seq1	20.4315	3.37841	39.4846	11.6873	3.54687	0.000202717	0.0185199
comp11468_c0_seq1	72.5219	133.54	13.5037	0.101121	-3.30585	2.80918e-06	0.000613703
comp16775_c0_seq1	32.5865	60.7016	6.47138	0.10661	-3.22959	0.000316407	0.0262352
comp22820_c0_seq2	259.699	63.2277	458.17	7.24634	2.85725	1.63859e-07	5.73043e-05
comp22820_c0_seq1	189.029	36.1348	343.923	9.51779	3.25063	1.17315e-06	0.000298123
comp3741_c0_seq9	60.0337	101.363	20.704	0.204256	-2.29155	0.000928466	0.0581942
comp5110_c0_seq5	118.126	6.89681	231.356	33.5453	5.06804	5.35309e-12	7.36942e-09
comp21666_c0_seq1	147.474	249.357	47.5915	0.190857	-2.38944	4.31902e-05	0.00571891
comp21964_c0_seq1	143.761	53.5664	235.955	4.4049	2.13911	0.0010829	0.0654699
comp15329_c0_seq1	134.044	244.717	25.3699	0.10367	-3.26993	4.22101e-08	1.89683e-05
comp26682_c0_seq1	25.6032	1	52.2065	52.2065	5.70616	6.21044e-05	0.00748099
comp15139_c0_seq1	736.925	1272.32	203.53	0.159968	-2.64415	1.35576e-08	7.04102e-06
comp3470_c0_seq2	173.6	62.4577	286.743	4.59099	2.19881	0.000193305	0.01795
comp15922_c0_seq1	254.785	380.763	130.807	0.343538	-1.54146	0.0014827	0.0826442
comp17272_c0_seq1	38.7236	67.9909	11.4564	0.168498	-2.56919	0.00137113	0.0784419
comp4043_c0_seq7	103.797	175.68	33.913	0.193039	-2.37304	0.000216878	0.0194317
comp4043_c0_seq8	190.027	302.774	79.2797	0.261844	-1.93322	0.000130079	0.013367
comp1764_c0_seq1	84.6637	23.5028	147.825	6.28965	2.65298	0.000150839	0.0149512
comp57425_c0_seq1	25.4125	1.7764	51.0487	28.7372	4.84485	5.29753e-05	0.00666928
comp32848_c0_seq1	44.6414	4.5184	86.7645	19.2025	4.26322	7.72693e-06	0.00141982
comp5_c0_seq2	9523.08	38.6482	19009.5	491.861	8.94211	3.3558e-05	0.00467173
comp5_c0_seq6	3491.32	10.1564	6974.49	686.708	9.42355	3.04949e-20	2.20402e-16
comp3926_c0_seq1	95.1776	159.617	32.7383	0.205105	-2.28556	0.000112167	0.0118062
comp1119_c0_seq4	162.416	289.815	37.0172	0.127727	-2.96886	7.19229e-07	0.000200575
comp12981_c0_seq1	170.433	33.0292	309.836	9.38068	3.22969	1.75868e-06	0.000415615
comp2641_c0_seq1	128.785	37.6622	221.908	5.89206	2.55877	1.67416e-07	5.80801e-05
comp9581_c0_seq1	399.106	199.008	601.203	3.02099	1.59502	0.000666719	0.0457473
comp28520_c0_seq1	41.0973	6.2252	77.9693	12.5248	3.64671	0.00100897	0.0619305
comp6939_c0_seq3	152.133	56.2465	250.019	4.44507	2.1522	0.000175105	0.0166158
comp18168_c0_seq1	16.5839	33.4293	1.73846	0.0520041	-4.26523	0.00187532	0.0957871
comp5728_c0_seq13	41.3733	75.2373	9.50923	0.12639	-2.98405	0.000267222	0.0229467
comp2929_c0_seq1	340.579	538.877	144.281	0.267744	-1.90107	0.00191835	0.0974203
comp1451_c0_seq1	360.91	554.279	169.541	0.305877	-1.70898	0.000674058	0.0461778
comp23897_c0_seq3	32.939	58.9393	8.93881	0.151661	-2.72107	0.00113498	0.0680606
comp15511_c0_seq3	30.7064	56.9244	6.48833	0.113981	-3.13313	0.000304578	0.0254584
comp9437_c0_seq8	50.6865	12.8492	90.5239	7.0451	2.81662	0.00137611	0.0785714
comp1800_c0_seq1	380.414	111.29	651.537	5.85442	2.54953	2.24262e-06	0.000517199
comp1800_c0_seq3	242.089	63.2833	422.895	6.68257	2.7404	3.18909e-06	0.000677915
comp21380_c0_seq2	17.2536	1	35.5071	35.5071	5.15004	6.6918e-05	0.00792869
comp21380_c0_seq1	32.6271	1	66.2542	66.2542	6.04994	0.000304601	0.0254584
comp2478_c0_seq1	369.538	635.615	105.46	0.165918	-2.59145	5.96297e-07	0.000170121
comp1540_c3_seq1	220.445	331.839	111.051	0.334654	-1.57926	0.0015986	0.0867086
comp15835_c0_seq1	139.364	236.695	44.0326	0.186031	-2.42638	6.11363e-05	0.00738489
comp2366_c0_seq2	904.495	316.379	1494.61	4.72411	2.24004	1.75116e-05	0.00276142
comp2366_c0_seq5	107.451	33.7992	183.103	5.41738	2.4376	0.000260814	0.0225303
comp4112_c0_seq1	84.3702	26.8117	143.929	5.36814	2.42442	0.00178615	0.0924281
comp26979_c0_seq1	98.0486	4.67241	193.425	41.3972	5.37146	5.02162e-12	7.0246e-09
comp26979_c0_seq2	17.9473	2.0352	35.8594	17.6196	4.13911	0.00184672	0.0947167
comp3994_c1_seq54	77.8678	130.385	27.3502	0.209764	-2.25316	0.000653078	0.0450608
comp20849_c0_seq3	19.2003	1	39.4006	39.4006	5.30015	0.000376499	0.0299027
comp20849_c0_seq2	25.3325	3.37841	49.2866	14.5887	3.86678	3.03966e-05	0.00431473
comp20849_c0_seq1	210.751	1	422.503	422.503	8.72282	1.32993e-12	2.05973e-09
comp20849_c0_seq7	22.0956	1	45.1911	45.1911	5.49797	5.63242e-06	0.00108555
comp20849_c0_seq6	26.4027	1.7764	53.029	29.852	4.89975	0.000107461	0.0113937
comp11949_c0_seq1	161.025	250.997	73.0529	0.291051	-1.78066	0.000386834	0.0305556
comp3843_c0_seq1	82.5792	136.905	30.2539	0.220985	-2.17798	0.000619026	0.0433318
comp566_c0_seq1	177.094	278.218	77.97	0.280248	-1.83523	0.00118189	0.0702573
comp18982_c0_seq1	11.3562	23.7124	1	0.042172	-4.56757	0.000415416	0.032342
comp8325_c0_seq1	17.9908	2.18921	35.7924	16.3495	4.03117	0.000209897	0.0189629
comp23066_c1_seq8	65.0003	16.3676	115.633	7.06475	2.82064	0.000743541	0.0495294
comp14029_c0_seq1	80.4721	25.0064	137.938	5.5161	2.46365	0.000835226	0.0538181
comp10457_c0_seq1	90.851	169.242	14.4603	0.0854417	-3.54892	1.20118e-07	4.52948e-05
comp1515_c0_seq6	21.2848	4.41361	40.156	9.09823	3.18559	0.00176347	0.0917491
comp1515_c0_seq5	45.8096	8.44961	85.1696	10.0797	3.33338	0.000100484	0.010826
comp15049_c0_seq3	91.4949	162.507	22.4831	0.138352	-2.85358	9.34827e-06	0.00165079
comp15049_c0_seq1	244.545	400.315	90.7759	0.226761	-2.14075	5.43662e-05	0.00676496
comp50573_c0_seq1	21.8005	1.5176	44.0834	29.0482	4.86038	9.48476e-05	0.0103343
comp60057_c0_seq1	39.4586	1	79.9172	79.9172	6.32043	5.26564e-09	3.19363e-06
comp20517_c0_seq2	56.8443	14.7592	100.929	6.83839	2.77366	0.000346434	0.0280806
comp20201_c0_seq1	21.1881	1.5176	42.8586	28.2411	4.81972	0.000151039	0.0149539
comp474_c0_seq1	203.675	359.661	49.6889	0.138155	-2.85564	0.000293519	0.0248118
comp11978_c0_seq1	67.9527	22.7264	115.179	5.06806	2.34143	0.000772134	0.0509644
comp32106_c0_seq1	23.5291	1.5176	47.5406	31.3262	4.9693	0.00134123	0.0770366
comp34655_c0_seq2	26.4098	2.294	52.5256	22.897	4.51709	0.000138913	0.0140418
comp3718_c0_seq3	260.282	94.3202	428.245	4.54033	2.1828	4.10485e-05	0.00550253
comp9563_c0_seq16	16.3258	1.2588	33.3927	26.5275	4.72941	0.000544703	0.0393774
comp1317_c0_seq1	631.259	1129.67	134.848	0.11937	-3.06649	8.40342e-06	0.00151209
comp14388_c0_seq1	159.141	14.556	305.725	21.0034	4.39255	5.93234e-10	4.90011e-07
comp37843_c0_seq1	26.5022	48.6	6.40432	0.131776	-2.92384	0.00118921	0.0705473
comp18818_c0_seq4	54.4311	94.0185	16.8437	0.179153	-2.48073	0.000595504	0.0421617
comp7805_c0_seq5	116.252	187.499	47.0041	0.25069	-1.99602	0.000597982	0.0422825
comp14833_c0_seq2	47.004	81.9168	14.0911	0.172017	-2.53938	0.000809928	0.0528555
comp24014_c0_seq1	120.748	16.5216	226.975	13.738	3.7801	9.72814e-08	3.88805e-05
comp24014_c0_seq2	49.6889	5.44881	95.9289	17.6055	4.13795	2.79356e-06	0.000612216
comp15936_c0_seq7	50.7586	14.6544	88.8627	6.06387	2.60024	0.000304691	0.0254584
comp20489_c0_seq4	94.2575	154.454	36.0614	0.233477	-2.09865	0.000258231	0.0223294
comp4378_c0_seq1	493.447	872.07	116.824	0.133962	-2.90011	6.18732e-06	0.0011846
comp21604_c0_seq1	75.3255	141.514	11.1372	0.0787008	-3.66748	1.52434e-07	5.44058e-05
comp23732_c0_seq1	59.38	23.2377	97.5223	4.19673	2.06926	0.00172217	0.0906335
comp15887_c1_seq1	167.32	278.928	57.7118	0.206906	-2.27296	2.79897e-05	0.00405945
comp10866_c0_seq1	383.108	671.484	96.7329	0.144059	-2.79527	5.41818e-08	2.32633e-05
comp10866_c0_seq2	96.7799	170.677	24.8827	0.145788	-2.77805	3.20939e-05	0.00451867
comp11273_c0_seq1	295.498	457.49	135.505	0.296192	-1.75539	0.000391635	0.0308226
comp34485_c0_seq1	26.064	1.5176	52.6104	34.6669	5.11549	2.67698e-05	0.00393257
comp9929_c0_seq1	102.309	18.2776	188.34	10.3044	3.36519	1.04175e-06	0.000272141
comp2902_c0_seq2	436.389	84.2952	790.482	9.37754	3.22921	0.000741735	0.0494851
comp2902_c0_seq3	591.251	162.235	1022.27	6.30114	2.65561	6.68785e-07	0.000188324
comp1401_c0_seq4	242.099	363.012	123.186	0.339343	-1.55919	0.000897451	0.0567731
comp70630_c0_seq1	15.4948	1.2588	31.7308	25.2072	4.65577	0.000655597	0.0451788
comp9257_c0_seq1	399.789	171.49	630.089	3.6742	1.87743	0.000113972	0.0119816
comp3264_c0_seq1	1154.99	1998.39	313.579	0.156916	-2.67194	6.09294e-09	3.54691e-06
comp20726_c0_seq1	34.5707	7.0016	64.1398	9.16073	3.19546	0.000861414	0.0552606
comp6619_c0_seq1	159.216	282.928	37.5044	0.132558	-2.9153	5.04428e-05	0.00643369
comp6619_c0_seq3	57.7496	101.998	15.5009	0.151972	-2.71812	0.00194972	0.0983136
comp5_c0_seq1	20691.4	86.4451	41298.3	477.741	8.90008	4.23335e-09	2.66057e-06
comp5_c0_seq3	14305.1	44.9641	28567.2	635.333	9.31137	1.57668e-06	0.000383041
comp5_c0_seq5	7219.51	31.4081	14409.6	458.786	8.84168	1.05365e-07	4.06147e-05
comp5_c0_seq4	7959.13	45.6357	15874.6	347.855	8.44234	0.000866994	0.0554531
comp5_c0_seq7	6147.51	30.0157	12267	408.686	8.67485	0.000453982	0.0342679
comp17422_c0_seq1	51.8875	1	104.775	104.775	6.71115	2.48737e-05	0.003694
comp4747_c0_seq1	557.235	263.246	853.224	3.24117	1.69651	0.00132649	0.0763414
comp4123_c0_seq3	455.737	799.519	113.955	0.142529	-2.81067	7.95091e-09	4.45288e-06
comp27402_c0_seq1	33.1934	67.0176	1.36923	0.0204309	-5.6131	1.39122e-08	7.18217e-06
comp16886_c0_seq1	85.375	147.263	25.4871	0.173072	-2.53056	6.75438e-05	0.00798103
comp16505_c0_seq1	282.227	2.294	564.159	245.929	7.9421	8.35075e-23	9.05326e-19
comp8071_c0_seq13	81.4733	134.877	30.0697	0.222941	-2.16526	0.000700157	0.0476645
comp23177_c0_seq1	72.8127	19.1032	128.522	6.72776	2.75013	3.65678e-05	0.0050024
comp7474_c0_seq5	84.8801	133.953	37.8073	0.282243	-1.82499	0.00182279	0.0936001
comp29751_c0_seq1	59.8236	7.82722	113.82	14.5416	3.86211	5.69215e-07	0.000164013
comp9690_c0_seq4	228.291	101.936	356.646	3.49871	1.80682	0.00181082	0.0933171
comp9690_c0_seq3	296.507	141.76	453.255	3.19734	1.67687	0.00161787	0.0874399
comp46276_c0_seq1	11.5806	1	24.1612	24.1612	4.59462	0.00121013	0.0714205
comp26600_c0_seq1	61.4877	107.728	17.2469	0.160096	-2.64299	7.50273e-05	0.008711
comp36510_c0_seq1	65.6051	109.485	23.7257	0.216704	-2.2062	0.000403058	0.0315214
comp47405_c0_seq1	19.8131	1	40.6262	40.6262	5.34434	1.98482e-05	0.00304678
comp21777_c0_seq6	19.9313	2.294	39.5687	17.2488	4.10842	0.00150368	0.0833853
comp11609_c0_seq1	80.7183	19.1032	144.333	7.55544	2.91752	1.42919e-05	0.0023476
comp2107_c0_seq4	287.989	4.56762	573.41	125.538	6.97198	5.62171e-24	8.12619e-20
comp2107_c0_seq3	349.808	5.08522	696.532	136.972	7.09774	6.23625e-25	1.35218e-20
comp2107_c0_seq1	56.5934	2.18921	112.998	51.6157	5.68974	1.14617e-10	1.12963e-07
comp28_c0_seq1	20499.5	6683.99	34317	5.1342	2.36014	9.47941e-05	0.0103343
comp23136_c0_seq3	19.3903	38.3036	2.47692	0.0646654	-3.95086	0.000285786	0.0242764
comp14954_c0_seq5	106.981	185.557	30.405	0.163858	-2.60948	0.000232181	0.0206112
comp820_c0_seq4	23.4468	1	47.8937	47.8937	5.58176	3.7288e-06	0.000764711
comp820_c0_seq6	276.076	21.1244	533.027	25.2327	4.65723	4.4551e-13	8.22109e-10
comp820_c0_seq1	899.614	145.623	1655.6	11.3691	3.50705	0.000292231	0.0247512
comp820_c0_seq2	995.751	158.402	1835.1	11.5851	3.53419	1.47202e-11	1.82384e-08
comp820_c0_seq3	248.654	35.3949	463.913	13.1068	3.71224	7.82304e-11	8.1746e-08
comp14871_c0_seq1	28.7343	6.12042	53.3481	8.71642	3.12374	0.000598186	0.0422825
comp1829_c0_seq2	95.7739	16.1024	177.445	11.0198	3.46202	0.000291527	0.0247399
comp1829_c0_seq1	389.522	62.2291	718.814	11.5511	3.52996	0.000805187	0.0526254
comp10240_c0_seq1	77.6114	3.89601	153.327	39.3548	5.29847	0.00118672	0.0704576
comp8365_c0_seq8	65.2905	107.882	24.6985	0.228939	-2.12696	0.00160178	0.0867724
comp10470_c0_seq1	100.468	42.8937	160.043	3.73115	1.89962	0.000573218	0.040933
comp10470_c0_seq2	39.5588	9.7436	71.374	7.32522	2.87287	0.0018149	0.093416
comp4863_c0_seq1	795.887	274.843	1318.93	4.79885	2.26269	0.00178252	0.0924053
comp39219_c0_seq1	20.6776	1	42.3552	42.3552	5.40447	1.53214e-05	0.00248015
comp21795_c0_seq1	104.292	28.0009	182.584	6.52065	2.70501	2.10306e-05	0.00319437
comp33166_c0_seq1	74.6632	120.619	30.7072	0.254579	-1.97381	0.00120486	0.0712806
comp20000_c0_seq1	136.054	3.89601	270.212	69.3561	6.11595	5.39283e-16	1.55907e-12
comp18610_c0_seq1	23.9167	1	48.8333	48.8333	5.60979	2.61006e-06	0.000581929
comp18610_c0_seq2	12.8729	1	26.7459	26.7459	4.74124	0.0016547	0.0884242
comp18610_c0_seq3	36.689	1	74.378	74.378	6.2168	1.12106e-08	6.00183e-06
comp30246_c0_seq3	10.8664	22.7328	1	0.0439893	-4.5067	0.000829059	0.0535002
comp30246_c0_seq2	43.6959	87.6533	1.73846	0.0198334	-5.65593	1.22183e-09	8.90502e-07
comp30246_c0_seq1	61.3443	118.654	6.03509	0.0508631	-4.29724	1.26332e-08	6.64046e-06
comp15706_c0_seq4	40.9606	75.0833	8.83784	0.117707	-3.08673	0.000199068	0.0183088
comp15706_c0_seq3	50.0075	93.0262	8.98892	0.0966279	-3.37142	3.26955e-05	0.00458107
comp15706_c0_seq1	84.6611	157.516	13.8059	0.0876472	-3.51215	0.000205517	0.018684
comp28607_c0_seq1	26.537	53.5537	1.52031	0.0283885	-5.13855	1.22804e-06	0.000308718
comp12507_c0_seq1	501.341	243.83	760.851	3.12042	1.64174	0.00154499	0.0849158
comp22908_c0_seq1	36.2795	4.2596	70.2995	16.5038	4.04472	4.73641e-05	0.00611635
comp1033_c0_seq3	2576.96	1279.58	3876.34	3.02938	1.59902	0.00166832	0.0886964
comp5495_c0_seq1	783.174	1301.93	266.415	0.20463	-2.28891	2.41236e-06	0.000546278
comp5495_c0_seq8	44.8203	81.3929	10.2477	0.125904	-2.9896	0.000198622	0.0182872
comp29633_c0_seq1	55.3803	101.455	11.3053	0.111431	-3.16578	3.00263e-05	0.00428938
comp29633_c0_seq2	39.8671	72.292	9.44217	0.130611	-2.93665	0.000234629	0.0207435
comp32277_c0_seq1	31.5346	6.484	58.5851	9.03533	3.17558	0.00163036	0.0877633
comp66340_c0_seq1	13.5443	1	28.0886	28.0886	4.81191	0.000424011	0.0327758
comp33579_c0_seq1	185.997	298.978	75.0162	0.250909	-1.99476	0.00021405	0.0192026
comp11064_c0_seq1	770.228	1161.27	381.184	0.328247	-1.60715	0.000580179	0.0413127
comp15626_c0_seq1	648.637	1031.95	267.324	0.259047	-1.94871	0.000718112	0.0483153
comp13689_c0_seq4	308.274	455.92	162.628	0.356702	-1.48721	0.00125066	0.0731422
comp11721_c0_seq1	40.2728	9.27523	73.2703	7.89957	2.98177	0.000157588	0.0154437
comp596_c0_seq1	194.511	10.982	380.039	34.6055	5.11293	9.80904e-05	0.0106077
comp5306_c1_seq7	83.6304	13.5145	155.746	11.5244	3.52662	3.89043e-08	1.7734e-05
comp46_c0_seq10	79.3251	15.2276	145.423	9.54993	3.25549	0.000156096	0.0153147
comp19180_c0_seq1	56.3897	113.779	1	0.00878894	-6.83009	1.41451e-13	2.9922e-10
comp3024_c0_seq2	165.716	261.755	71.6762	0.273829	-1.86865	0.000304583	0.0254584
comp5318_c1_seq2	79.5208	140.59	20.452	0.145473	-2.78118	2.17065e-05	0.00327815
comp40479_c0_seq1	60.3349	113.681	8.98892	0.0790716	-3.6607	8.44888e-07	0.000228991
comp2167_c0_seq3	86.2219	144.643	29.8007	0.206029	-2.27908	0.00115162	0.068788
comp29581_c0_seq1	18.8026	38.6053	1	0.0259032	-5.27073	9.38361e-06	0.00165079
comp1302_c0_seq2	175.697	40.0469	313.348	7.82451	2.968	0.000401081	0.0314626
comp46735_c0_seq1	60.0674	4.62319	117.512	25.4179	4.66777	2.61549e-05	0.00386443
comp6894_c0_seq3	61.2723	4.36439	120.18	27.5365	4.78328	8.46378e-06	0.00151666
comp6894_c0_seq1	303.947	36.0665	573.828	15.9103	3.99189	1.13202e-12	1.85245e-09
comp14252_c0_seq1	326.62	49.2097	606.031	12.3153	3.62238	6.85363e-06	0.00129502
comp505_c0_seq2	1145.77	545.783	1747.75	3.20229	1.6791	0.000985767	0.0605922
comp1985_c0_seq1	161.803	260.141	65.4656	0.251655	-1.99048	0.000326909	0.0269002
comp33081_c0_seq2	15.2683	30.1268	2.40985	0.0799903	-3.64403	0.00132012	0.0761922
comp33081_c0_seq1	42.2813	74.9721	11.5905	0.154597	-2.69341	0.00107208	0.0650677
comp19236_c0_seq2	45.8989	16.5153	77.2824	4.67946	2.22634	0.00129592	0.0751307
comp19236_c0_seq1	85.1154	35.7521	136.479	3.81735	1.93257	0.000211033	0.0190259
comp29638_c0_seq1	26.5518	1	54.1035	54.1035	5.75765	8.49465e-07	0.000229514
comp162_c0_seq2	354.175	559.689	150.66	0.269186	-1.89332	0.00019807	0.0182631
comp6768_c0_seq6	11.8913	1	24.7825	24.7825	4.63125	0.00123899	0.0726817
comp21913_c0_seq2	52.7612	4.93121	102.591	20.8045	4.37882	2.90176e-07	9.21867e-05
comp2008_c0_seq1	105.681	204.338	9.02283	0.0441563	-4.50124	2.25708e-11	2.64536e-08
comp7237_c0_seq2	157.267	254.156	62.3776	0.24543	-2.02662	0.000793532	0.0521386
comp7237_c0_seq3	364.671	559.77	171.573	0.306507	-1.70601	0.000423852	0.0327758
comp7237_c0_seq5	111.341	187.764	36.917	0.196614	-2.34656	7.00458e-05	0.00820956
comp33899_c0_seq1	48.0414	83.0012	15.0816	0.181703	-2.46034	0.000640512	0.0444413
comp5179_c0_seq10	110.895	194.93	28.861	0.148059	-2.75576	1.22486e-05	0.00207484
comp20767_c0_seq1	105.328	17.6552	195.001	11.0449	3.46531	0.000129093	0.0132972
comp596_c0_seq10	185.149	4.2596	368.038	86.402	6.43299	0.000585524	0.0415909
comp6126_c0_seq10	54.796	94.2281	17.364	0.184277	-2.44005	0.000569787	0.0408073
comp23577_c0_seq2	48.5014	90.0809	8.92186	0.0990427	-3.33581	2.68378e-05	0.00393257
comp16826_c0_seq2	190.064	327.403	54.7248	0.167148	-2.5808	1.01382e-06	0.000266449
comp28395_c0_seq1	34.6918	1	70.3835	70.3835	6.13717	2.53547e-08	1.21916e-05
comp1200_c0_seq1	1370.55	660.224	2082.87	3.1548	1.65755	0.000183945	0.0171693
comp9676_c0_seq1	1725.66	86.507	3366.81	38.9195	5.28242	3.55411e-20	2.37114e-16
comp59845_c0_seq1	26.1031	3.89601	50.3102	12.9133	3.69078	0.000105867	0.0113077
comp6170_c0_seq1	203.586	89.6681	319.503	3.56317	1.83316	0.000883649	0.0560636
comp23184_c0_seq1	93.4046	36.6889	152.12	4.14622	2.0518	0.000436098	0.0333434
comp18438_c0_seq1	49.5179	87.2468	13.7889	0.158045	-2.66159	0.000416451	0.0323426
comp18730_c0_seq1	65.5007	114.513	18.4887	0.161455	-2.6308	6.13892e-05	0.00740513
comp5704_c0_seq2	115.284	231.198	1.36923	0.00592233	-7.39962	1.43966e-19	8.32414e-16
comp5704_c0_seq1	249.878	498.911	2.84615	0.00570473	-7.45363	1.23804e-26	5.36875e-22
comp485_c0_seq1	229.309	50.3926	410.225	8.14058	3.02513	0.00109844	0.06625
comp8433_c0_seq7	51.0542	14.7592	89.3491	6.05378	2.59784	0.000533875	0.0388122
comp29076_c0_seq1	44.9857	9.01643	82.955	9.20043	3.2017	4.26453e-05	0.00565539
comp20591_c0_seq1	35.0342	1.5176	70.5508	46.4885	5.5388	0.0007465	0.0496122
comp48564_c0_seq1	16.7688	33.7992	1.73846	0.0514349	-4.28111	0.000276673	0.023618
comp16306_c0_seq5	93.798	8.0368	181.559	22.591	4.49768	1.59814e-08	8.01195e-06
comp2260_c1_seq2	283.172	28.8265	539.517	18.716	4.2262	6.47396e-05	0.00773397
comp2260_c1_seq3	66.0683	7.30962	126.827	17.3507	4.11692	4.12187e-08	1.86193e-05
comp2260_c1_seq1	601.839	64.8726	1140.81	17.5853	4.1363	2.668e-06	0.000593323
comp2260_c1_seq4	398.357	80.4308	718.283	8.93045	3.15873	9.97864e-12	1.25427e-08
comp2260_c1_seq5	32.419	3.63721	63.2009	17.3762	4.11904	7.26349e-06	0.00134607
comp3525_c0_seq1	78.3902	26.818	131.962	4.92066	2.29885	0.00189684	0.0966586
comp15472_c0_seq1	10.321	21.642	1	0.0462064	-4.43576	0.000902169	0.0569885
comp17448_c0_seq1	38.027	1.2588	76.7953	61.0068	5.9309	5.85844e-08	2.4907e-05
comp17448_c0_seq3	18.8216	1.5176	38.1257	25.1224	4.6509	0.000437233	0.0333467
comp38565_c0_seq1	38.1804	3.37841	74.9823	22.1945	4.47213	2.1719e-07	7.2172e-05
comp41583_c0_seq1	31.3941	1	63.7882	63.7882	5.99522	1.45475e-07	5.27911e-05
comp18183_c0_seq1	63.0674	123.879	4.256	0.0343562	-4.86329	4.61409e-10	3.96218e-07
comp35207_c0_seq1	63.0776	110.975	17.1798	0.154807	-2.69146	9.93898e-05	0.0107348
comp5304_c0_seq2	228.532	101.043	358.021	3.54327	1.82508	0.000357073	0.0287548
comp1092_c0_seq2	121.169	4.67241	239.665	51.2938	5.68071	1.32939e-13	2.88246e-10
comp17174_c0_seq2	79.4347	131.303	29.5663	0.225176	-2.15087	0.000856886	0.055091
comp10256_c0_seq1	814.213	1377.18	253.243	0.183885	-2.44313	9.02789e-08	3.69335e-05
comp2786_c0_seq1	170.279	56.653	285.905	5.04661	2.33531	2.70093e-05	0.00394363
comp28364_c0_seq1	28.0813	6.27443	51.8881	8.26978	3.04785	0.000240089	0.0210972
comp10995_c0_seq3	15.0551	1	31.1103	31.1103	4.95932	0.000283303	0.0241127
comp37744_c0_seq1	55.8607	15.7452	97.9763	6.22261	2.63752	0.00139277	0.0793224
comp19084_c0_seq2	62.5274	14.2416	112.813	7.92137	2.98575	4.47715e-05	0.0058656
comp23244_c0_seq1	149.622	19.5716	281.672	14.3919	3.84718	1.181e-07	4.47284e-05
comp28440_c0_seq2	55.6753	1.2588	112.092	89.0466	6.47649	1.82249e-10	1.73698e-07
comp21328_c0_seq2	45.0387	2.81159	89.2658	31.7492	4.98865	1.70222e-06	0.000406703
comp31584_c0_seq3	20.3334	1	41.6669	41.6669	5.38083	1.57782e-05	0.00253416
comp13778_c0_seq1	55.0683	101.973	10.1637	0.0996703	-3.32669	3.92073e-05	0.0053132
comp1058_c0_seq5	991.645	414.32	1570.97	3.79169	1.92284	0.000544278	0.0393774
comp6220_c0_seq1	284.516	432.271	138.762	0.321007	-1.63932	0.000404977	0.0316429
comp23584_c0_seq3	12.4956	1	25.9912	25.9912	4.69995	0.00104947	0.0640538
comp12467_c0_seq8	28.4311	52.5249	6.33725	0.120652	-3.05107	0.000795452	0.0522144
comp38320_c0_seq1	43.4454	85.3733	3.51754	0.0412019	-4.60115	1.42721e-07	5.22286e-05
comp289_c0_seq15	390.379	200.826	581.933	2.89769	1.5349	0.00121007	0.0714205
comp3308_c0_seq1	652.549	992.765	314.333	0.316624	-1.65916	0.000614896	0.0431821
comp5413_c0_seq6	69.7031	20.0337	121.373	6.05843	2.59895	7.71258e-05	0.00889511
comp3290_c0_seq1	613.47	939.968	288.973	0.307428	-1.70168	0.00125428	0.073255
comp1721_c0_seq1	122.289	205.399	41.1797	0.200486	-2.31842	0.000118083	0.012339
comp438_c0_seq2	809.892	97.0431	1524.74	15.712	3.97379	8.83153e-15	2.32109e-11
comp19230_c0_seq2	26.6863	50.2941	5.07848	0.100976	-3.30792	0.000796379	0.0522144
comp10393_c0_seq3	30.1816	57.4357	4.9274	0.0857898	-3.54305	0.00016309	0.0157263
comp29732_c0_seq1	16.6398	1.5176	33.762	22.247	4.47554	0.00118689	0.0704576
comp9178_c0_seq1	618.438	1053.84	185.034	0.175581	-2.50979	9.75011e-08	3.88805e-05
comp13939_c0_seq1	52.1176	3.89601	102.339	26.2677	4.71522	2.27668e-07	7.53651e-05
comp6619_c0_seq11	114.678	198.584	32.7715	0.165025	-2.59924	8.22692e-06	0.00148961
comp6619_c0_seq14	137.653	238.846	38.461	0.161028	-2.63461	0.000178231	0.0168388
comp8728_c0_seq3	39.5316	10.3104	70.7527	6.86225	2.77868	0.000607256	0.042819
comp10746_c0_seq32	24.0796	5.08522	45.074	8.86372	3.14791	0.000521304	0.0380899
comp4361_c0_seq1	1440.54	2610.06	273.031	0.104607	-3.25694	9.36503e-12	1.19446e-08
comp44090_c0_seq1	20.6593	1.5176	41.801	27.5442	4.78368	0.000166806	0.0159842
comp21298_c0_seq1	280.246	459.464	103.028	0.224236	-2.15691	0.000711572	0.0481769
comp21298_c0_seq2	51.3954	85.7988	18.992	0.221355	-2.17556	0.00186134	0.0953538
comp34217_c0_seq1	74.1634	149.327	1	0.00669672	-7.22233	1.94784e-16	6.49753e-13
comp316_c0_seq4	143.656	244.373	44.9391	0.183896	-2.44304	1.80849e-05	0.00283123
comp5698_c0_seq1	776.066	1221.37	332.761	0.272449	-1.87594	3.9044e-05	0.00529935
comp724_c0_seq1	7890.64	13806.9	1976.36	0.143143	-2.80447	2.66282e-09	1.77651e-06
comp1732_c0_seq1	3079.82	1573.21	4588.42	2.9166	1.54429	0.000786725	0.0517306
comp37570_c0_seq1	23.3304	2.9656	45.6952	15.4084	3.94565	0.000366158	0.0293885
comp18289_c0_seq1	122.682	205.042	42.3213	0.206403	-2.27646	8.71879e-05	0.00971954
comp5400_c0_seq2	76.152	127.021	27.2831	0.214792	-2.21899	0.000831829	0.0536391
comp33_c0_seq1	152.033	48.9446	257.122	5.25333	2.39323	0.00106026	0.0645763
comp1755_c0_seq2	66.94	9.63881	126.241	13.0972	3.71118	4.85691e-05	0.00623136
comp1874_c0_seq1	803.55	430.507	1178.59	2.73769	1.45296	0.00155557	0.0853888
comp45911_c0_seq1	28.2671	57.5341	1	0.017381	-5.84635	3.74482e-07	0.000114766
comp9316_c0_seq3	186.198	308.091	66.305	0.215212	-2.21617	4.82071e-05	0.00620327
comp2605_c0_seq5	158.152	252.334	65.9705	0.261441	-1.93544	0.00014243	0.0142876
comp1751_c0_seq3	186.5	292.651	82.3499	0.281393	-1.82934	0.00152536	0.0841375
comp25878_c0_seq1	52.4363	8.86242	98.0102	11.0591	3.46716	1.94499e-05	0.00299906
comp2179_c0_seq3	105.026	40.682	171.37	4.21244	2.07466	0.00190674	0.0969923
comp24433_c0_seq1	198.168	81.8549	316.481	3.86637	1.95098	0.000341291	0.0277641
comp8417_c0_seq1	395.043	618.819	173.267	0.279996	-1.83652	0.000175715	0.0166555
comp6473_c0_seq10	36.5134	5.44881	69.578	12.7694	3.67462	8.23276e-05	0.00931969
comp58987_c0_seq1	50.7837	3.84679	99.7207	25.9231	4.69617	0.00107807	0.0653393
comp16617_c0_seq1	48.0662	6.484	91.6485	14.1346	3.82115	1.73826e-05	0.00275108
comp3036_c0_seq1	271.314	34.4645	510.163	14.8026	3.88778	1.59628e-06	0.00038457
comp3036_c0_seq2	145.047	28.4137	263.68	9.28004	3.21413	5.78902e-07	0.000165704
comp12003_c0_seq1	290.615	493.192	90.0374	0.182561	-2.45355	1.70031e-06	0.000406703
comp15483_c0_seq9	27.6477	49.4812	7.81417	0.157922	-2.66272	0.0019005	0.0967884
comp15483_c0_seq5	30.9899	55.4272	8.55263	0.154304	-2.69615	0.00158964	0.0864383
comp4335_c0_seq8	91.0762	12.1776	171.975	14.1222	3.8199	1.56646e-06	0.000381626
comp4335_c0_seq4	297.804	56.0369	541.571	9.66454	3.2727	4.6692e-09	2.91338e-06
comp4335_c0_seq3	1113.38	209.127	2019.62	9.65741	3.27164	1.33395e-09	9.64115e-07
comp21597_c0_seq1	63.9567	20.8101	109.103	5.24281	2.39034	0.000302375	0.0254365
comp825_c0_seq1	170.754	279.452	64.0557	0.229219	-2.1252	7.63373e-05	0.00883944
comp825_c0_seq2	671.469	1107.96	236.975	0.213884	-2.2251	1.63318e-05	0.00260858
comp2015_c0_seq6	277.706	451.028	106.384	0.23587	-2.08394	0.00167072	0.0887332
comp2015_c0_seq3	200.321	311.783	90.8592	0.291418	-1.77884	0.000615795	0.0432017
comp2015_c0_seq1	444.043	696.074	194.012	0.278723	-1.84309	0.000184105	0.0171693
comp30217_c0_seq1	60.6051	99.9216	23.2887	0.233069	-2.10117	0.00164065	0.0880047
comp12529_c0_seq1	189.803	78.7859	302.82	3.84358	1.94245	3.07042e-05	0.00434416
comp860_c0_seq1	2356.17	1328.58	3385.75	2.54841	1.3496	0.000694053	0.0473233
comp12733_c0_seq1	22.4184	43.3192	3.51754	0.0812005	-3.62237	0.000348019	0.0281827
comp1891_c0_seq3	172.64	73.1113	274.17	3.75003	1.9069	0.00141388	0.0799385
comp29904_c0_seq1	22.0969	43.2637	2.93017	0.0677281	-3.8841	0.000159458	0.0155185
comp22925_c0_seq1	107.227	202.867	13.5877	0.0669786	-3.90016	1.76491e-09	1.22653e-06
comp11476_c0_seq1	211.596	349.572	75.6198	0.216321	-2.20876	5.33678e-05	0.00669753
comp15753_c0_seq1	393.466	761.616	27.3163	0.0358662	-4.80123	0.000181203	0.0170638
comp13612_c0_seq13	35.119	1.5176	70.7203	46.6002	5.54226	0.000129426	0.0133156
comp13612_c0_seq15	25.5459	7.46363	45.6282	6.1134	2.61197	0.00127352	0.0741289
comp7146_c0_seq1	71.6225	14.1368	131.108	9.27422	3.21323	3.69854e-06	0.000761935
comp231_c0_seq4	2881.02	307.771	5456.27	17.7284	4.14799	7.11917e-07	0.000199176
comp231_c0_seq6	2616.13	311.122	4923.14	15.8238	3.98402	6.65598e-14	1.48019e-10
comp231_c0_seq7	1610.26	201.246	3021.27	15.0128	3.90813	2.16735e-13	4.27214e-10
comp231_c0_seq2	300.646	43.6765	559.615	12.8127	3.67951	3.9874e-10	3.56523e-07
comp1848_c0_seq1	119.112	26.8117	213.413	7.95972	2.99272	1.39232e-06	0.000342084
comp22383_c0_seq1	324.962	543.257	108.667	0.200029	-2.32172	2.35596e-06	0.000539136
comp22383_c0_seq2	177.773	313.663	43.8822	0.139903	-2.8375	0.000122416	0.0127304
comp14346_c0_seq1	246.361	38.7101	456.011	11.7802	3.55829	0.00173919	0.0913074
comp27405_c0_seq1	17.2284	35.4568	1	0.0282033	-5.14799	1.05413e-05	0.00181039
comp2616_c0_seq32	24.2835	49.5669	1	0.0201747	-5.63131	3.01191e-05	0.00428938
comp11717_c0_seq5	229.904	93.6485	368.159	3.93128	1.975	0.000220967	0.0197369
comp3594_c0_seq7	59.6113	24.1189	97.1037	4.02604	2.00936	0.0014855	0.0826942
comp2362_c0_seq6	18.5374	1	38.0748	38.0748	5.25076	6.25184e-05	0.00751
comp44804_c0_seq1	25.019	49.2589	2.77908	0.0564179	-4.1477	8.11064e-05	0.00924357
comp26269_c0_seq1	87.1169	1	175.234	175.234	7.45314	2.70618e-06	0.000597219
comp9612_c0_seq1	279.726	130.373	431.08	3.30652	1.72531	0.000543633	0.0393774
comp34081_c0_seq1	33.2534	3.89601	64.6107	16.5838	4.0517	1.24685e-05	0.00209168
comp28859_c0_seq1	53.3819	3.63721	105.127	28.903	4.85315	6.81006e-09	3.88576e-06
comp28859_c0_seq2	37.8553	2.81159	74.899	26.6394	4.73549	1.49883e-05	0.00243526
comp13701_c0_seq1	347.611	65.4029	631.819	9.66042	3.27209	8.14334e-09	4.49855e-06
comp3587_c0_seq10	52.4862	93.4517	13.5206	0.144681	-2.78906	0.000110783	0.0116747
comp16491_c0_seq1	82.0259	33.0657	132.986	4.02187	2.00787	0.00125683	0.0732791
comp36692_c0_seq1	30.0515	5.44881	56.6542	10.3975	3.37817	0.00124844	0.0730613
comp24044_c0_seq1	80.9262	130.342	33.5099	0.257091	-1.95965	0.00140303	0.0796029
comp18505_c0_seq1	22.8023	44.3052	3.2994	0.0744697	-3.7472	0.000123246	0.012786
comp847_c0_seq1	5327.02	76.5678	10579.5	138.171	7.11031	7.83263e-06	0.0014362
comp2843_c0_seq1	196.082	312.72	81.4442	0.260438	-1.94099	0.00012376	0.012824
comp4870_c0_seq1	385.761	218.793	554.729	2.5354	1.34222	0.000781827	0.0514475
comp21461_c0_seq1	97.6692	37.9337	159.405	4.2022	2.07114	0.00086959	0.0554997
comp1715_c0_seq4	406.202	698.218	116.186	0.166403	-2.58724	7.57505e-07	0.000208566
comp1715_c0_seq2	651.843	1108.08	197.601	0.178327	-2.4874	4.09579e-07	0.000124205
comp889_c0_seq1	117.205	24.8397	211.569	8.51739	3.09041	4.27395e-08	1.91072e-05
comp5391_c0_seq4	176.828	279.852	75.8048	0.270874	-1.8843	0.000376468	0.0299027
comp5391_c0_seq7	163.123	271.928	56.3189	0.20711	-2.27153	4.5423e-05	0.00593304
comp5391_c0_seq6	71.8845	124.242	21.5265	0.173262	-2.52897	6.8342e-05	0.0080534
comp8236_c0_seq1	458.375	206.31	712.44	3.45324	1.78795	0.000242976	0.0212647
comp104_c0_seq2	529.825	861.815	199.834	0.231876	-2.10857	1.65796e-05	0.00264329
comp4565_c0_seq1	1012.42	105.368	1921.48	18.2359	4.18871	3.53731e-16	1.09568e-12
comp14484_c0_seq5	46.2875	87.4993	7.07571	0.0808659	-3.62832	4.70878e-06	0.000928165
comp8483_c0_seq4	225.266	353.634	98.8982	0.279663	-1.83824	0.000426782	0.0329021
comp10115_c0_seq4	81.3383	22.6772	141.999	6.26176	2.64657	0.000244619	0.0213438
comp36963_c0_seq1	88.6517	24.2792	155.024	6.38505	2.6747	0.000107171	0.011377
comp40572_c0_seq1	45.5558	7.0016	86.1101	12.2986	3.62042	6.86233e-05	0.00807558
comp4150_c0_seq11	167.914	253.48	84.3479	0.33276	-1.58745	0.00158484	0.0862967
comp4150_c0_seq12	188.003	295.688	82.3175	0.278393	-1.8448	0.000236515	0.0208253
comp20330_c0_seq1	28.6647	8.49883	50.8305	5.98089	2.58036	0.00152191	0.0841271
comp6908_c0_seq6	76.1757	4.93121	149.42	30.3009	4.92129	0.000339514	0.0276671
comp3556_c0_seq8	61.8745	14.3464	111.403	7.76519	2.95702	8.37563e-05	0.00943401
comp3556_c0_seq1	356.426	137.194	577.658	4.21054	2.074	3.50674e-05	0.0048212
comp58526_c0_seq1	12.0759	1	25.1518	25.1518	4.65259	0.00111157	0.0669026
comp24131_c0_seq1	57.6514	1	116.303	116.303	6.86174	1.10736e-06	0.000285607
comp5776_c0_seq1	702.5	1049.74	357.255	0.340325	-1.55501	0.000235919	0.020794
comp11959_c1_seq4	62.0322	101.265	24.7995	0.244897	-2.02975	0.00152598	0.0841375
comp19960_c0_seq1	63.1233	113.249	14.9976	0.13243	-2.9167	8.41097e-05	0.00944927
comp38262_c0_seq1	58.4318	116.823	2.04062	0.0174677	-5.83917	9.01339e-12	1.16676e-08
comp3139_c0_seq8	28.4393	3.4832	55.3954	15.9036	3.99128	0.00052616	0.03838
comp3139_c0_seq4	109.876	54.9462	166.806	3.0358	1.60208	0.00181823	0.0935322
comp16901_c0_seq1	549.548	872.707	228.388	0.261701	-1.93401	4.25529e-05	0.00565178
comp14585_c0_seq1	243.679	384.215	105.143	0.273656	-1.86956	0.000154139	0.0151914
comp16853_c0_seq1	49.4408	86.4212	14.4603	0.167324	-2.57929	0.000465536	0.0350181
comp4332_c1_seq4	140.607	60.2333	222.981	3.70195	1.88829	0.0015649	0.0856841
comp40368_c0_seq1	31.5525	5.9664	59.1386	9.91193	3.30917	0.000726162	0.0487461
comp21086_c0_seq1	303.794	599.004	10.5838	0.0176689	-5.82264	1.90019e-10	1.79135e-07
comp4206_c0_seq5	93.9948	32.8688	157.121	4.78024	2.25708	0.00185117	0.0948888
comp32973_c0_seq1	22.7564	3.37841	44.1343	13.0636	3.70748	0.000107941	0.0114307
comp3690_c0_seq1	909.366	1401.42	419.314	0.299207	-1.74079	0.000120595	0.0125711
comp9423_c0_seq2	322.216	596.256	50.1761	0.084152	-3.57086	8.26585e-07	0.000225439
comp175_c1_seq3	369.426	718.436	22.4153	0.0312002	-5.0023	8.29019e-18	3.59504e-14
comp60835_c0_seq1	23.6819	1	48.3639	48.3639	5.59586	3.91725e-06	0.000793053
comp51319_c0_seq1	11.2869	1	23.5739	23.5739	4.55912	0.00147177	0.0821938
comp624_c0_seq3	605.993	283.444	930.543	3.28299	1.71501	0.000539962	0.0392219
comp13409_c0_seq1	132.751	42.2713	225.231	5.32822	2.41365	6.59507e-06	0.00125436
comp18766_c0_seq1	10.0376	21.0752	1	0.0474491	-4.39747	0.000861436	0.0552606
comp30038_c0_seq3	17.1275	1	35.2551	35.2551	5.13976	0.000801502	0.052424
comp30038_c0_seq1	16.5486	1	34.0973	34.0973	5.09159	9.41137e-05	0.0102932
comp1720_c0_seq1	901.616	331.333	1473.9	4.4484	2.15329	4.75758e-06	0.000935656
comp33144_c0_seq1	32.7016	1.5176	65.8857	43.4145	5.4401	1.43378e-06	0.000351276
comp41199_c0_seq1	65.9115	116.207	17.6161	0.151592	-2.72173	5.40294e-05	0.00673272
comp14388_c0_seq2	50.967	6.17598	97.7581	15.8288	3.98448	5.81444e-05	0.00709174
comp3380_c0_seq1	1220.64	1801.66	641.619	0.356127	-1.48954	0.000920944	0.0579468
comp38442_c0_seq1	33.2301	9.17044	59.2897	6.4653	2.69272	0.000329305	0.0270717
comp4943_c0_seq1	94.0186	37.5637	152.473	4.05906	2.02115	0.000155688	0.015302
comp19523_c0_seq6	36.1169	72.4953	1.73846	0.0239803	-5.38201	2.92541e-08	1.37146e-05
comp19523_c0_seq7	39.4255	77.7697	3.08125	0.0396202	-4.65762	9.94657e-08	3.92121e-05
comp19523_c0_seq4	45.5635	88.7869	4.34002	0.0488813	-4.35457	1.62194e-07	5.69518e-05
comp19523_c0_seq1	50.2078	97.186	5.22956	0.0538098	-4.21599	1.08165e-05	0.00185033
comp435_c0_seq1	4321.06	7285.71	1358.41	0.186448	-2.42315	1.56707e-07	5.57015e-05
comp14366_c0_seq1	57.58	10.0024	107.158	10.7132	3.42132	6.74323e-05	0.00797873
comp7719_c0_seq3	54.2231	90.0444	20.4019	0.226576	-2.14193	0.00155722	0.0854255
comp7719_c0_seq1	228.402	368.046	90.7582	0.246595	-2.01978	0.000200322	0.0183269
comp26840_c0_seq1	74.0993	26.7624	123.436	4.61229	2.20548	0.00177298	0.0921217
comp14871_c0_seq3	20.3068	6.01563	36.5979	6.0838	2.60497	0.00192683	0.0977276
comp36645_c0_seq1	10.9156	22.8312	1	0.0437997	-4.51294	0.000662829	0.0455524
comp577_c0_seq1	616.163	1022.81	211.517	0.2068	-2.27369	3.63177e-06	0.00075175
comp577_c0_seq2	3023.67	5180.4	868.934	0.167735	-2.57574	0.00068364	0.0467235
comp12076_c0_seq1	250.436	377.018	125.855	0.333817	-1.58287	0.000728401	0.0488209
comp107_c0_seq1	93.4026	43.5653	145.24	3.33384	1.73719	0.00136458	0.0781188
comp3663_c0_seq3	104.626	12.8428	198.409	15.449	3.94944	7.33713e-10	5.67689e-07
comp3663_c0_seq2	84.9359	3.742	168.13	44.9305	5.48962	0.00170397	0.0898937
comp4453_c0_seq1	642.909	972.774	315.044	0.323862	-1.62655	0.000513051	0.0376454
comp25470_c0_seq1	72.8331	131.611	16.0551	0.121989	-3.03517	1.36408e-05	0.00226134
comp6537_c0_seq1	45.1026	7.72243	84.4828	10.9399	3.45153	5.50784e-06	0.00106391
comp29986_c0_seq2	29.0862	1	59.1725	59.1725	5.88685	3.38751e-07	0.000105683
comp21053_c0_seq5	68.355	119.097	19.6133	0.164684	-2.60223	0.000159604	0.0155185
comp21053_c0_seq3	121.259	201.727	42.7915	0.212126	-2.237	0.000102504	0.01103
comp35808_c0_seq1	43.159	85.4718	2.84615	0.0332993	-4.90837	1.02734e-07	3.99558e-05
comp11426_c0_seq1	141.488	236.88	48.0949	0.203034	-2.3002	0.000604858	0.0426846
comp23819_c0_seq1	88.844	33.0228	146.665	4.44133	2.15099	0.00137462	0.0785383
comp172_c0_seq3	33.47	9.58325	59.3567	6.1938	2.63082	0.000139248	0.0140593
comp26296_c0_seq2	30.6218	1	62.2435	62.2435	5.95985	1.4017e-07	5.17318e-05
comp32253_c0_seq1	77.901	10.4152	147.387	14.1511	3.82284	4.38587e-07	0.000130717
comp2782_c0_seq1	551.726	864.531	240.921	0.278673	-1.84336	0.000310923	0.0258522
comp52393_c0_seq1	19.9385	39.0308	2.84615	0.0729206	-3.77753	0.00106479	0.0648065
comp30936_c0_seq1	104.5	190.647	20.3518	0.106751	-3.22768	2.4556e-07	8.06721e-05
comp13580_c0_seq1	180.26	19.6208	342.899	17.4762	4.12732	1.26252e-08	6.64046e-06
comp13580_c0_seq2	186.802	14.8148	360.789	24.3533	4.60604	7.66212e-05	0.00886047
comp13580_c0_seq5	51.5532	2.44801	102.658	41.9355	5.3901	2.04038e-09	1.3718e-06
comp13580_c0_seq4	42.6353	4.56762	82.703	18.1064	4.17842	1.69497e-07	5.85677e-05
comp13580_c0_seq7	11.7066	1	24.4133	24.4133	4.6096	0.00138147	0.0788254
comp653_c0_seq1	2787.89	1395.33	4182.46	2.99747	1.58374	0.000253383	0.0219979
comp36176_c0_seq1	13.5277	1	28.0555	28.0555	4.81021	0.000562345	0.0403577
comp2616_c0_seq34	40.4306	81.8613	1	0.0122158	-6.35511	8.38072e-11	8.65309e-08
comp30893_c0_seq1	109.604	31.8273	189.381	5.95027	2.57296	2.13281e-05	0.00322824
comp13414_c0_seq1	393.31	641.401	147.219	0.229528	-2.12326	1.79749e-05	0.0028191
comp1774_c1_seq2	641.833	309.286	976.381	3.15689	1.65851	0.000173216	0.0164726
comp2089_c0_seq1	1096.31	529.478	1665.15	3.14488	1.65301	0.000354826	0.0286004
comp2089_c0_seq2	378.357	201.904	556.81	2.75779	1.46351	0.00165934	0.0885234
comp2089_c0_seq3	256.355	138.999	375.712	2.70298	1.43455	0.00128979	0.0749254
comp10202_c0_seq1	224.92	112.885	338.955	3.00265	1.58623	0.00123684	0.0726276
comp25840_c0_seq1	28.9109	53.3505	6.47138	0.121299	-3.04336	0.00160092	0.0867724
comp7361_c0_seq1	499.1	162.858	837.343	5.14157	2.36221	0.000145502	0.0144884
comp22237_c0_seq1	34.7091	1	70.4182	70.4182	6.13788	3.36062e-06	0.00070573
comp10568_c0_seq4	73.6885	118.284	31.0933	0.262871	-1.92757	0.00186654	0.0954509
comp10393_c0_seq1	76.5696	147.761	7.37788	0.049931	-4.32392	1.74762e-09	1.22653e-06
comp22068_c0_seq2	155.266	5.9664	306.565	51.3819	5.68319	3.66182e-14	8.58351e-11
comp22068_c0_seq1	367.466	11.968	724.964	60.5752	5.92065	1.5725e-18	7.17803e-15
comp22898_c0_seq1	119.45	1.5176	239.383	157.738	7.30138	0.000360657	0.0289896
comp44385_c0_seq1	24.6818	45.6976	5.66586	0.123986	-3.01175	0.00168474	0.0893682
comp10362_c0_seq3	103.616	28.4137	180.819	6.36381	2.66989	4.78935e-05	0.00617207
comp10362_c0_seq1	164.855	44.3481	287.362	6.4797	2.69593	3.28243e-06	0.000692665
comp7724_c0_seq5	41.6354	12.6888	72.5819	5.72014	2.51605	0.0006444	0.0446753
comp7724_c0_seq4	58.4096	12.5348	106.284	8.47912	3.08391	4.33403e-05	0.00573003
comp7724_c0_seq1	77.1394	24.6857	131.593	5.33074	2.41434	4.18195e-05	0.00557325
comp4008_c0_seq1	2405.12	3766.29	1045.95	0.277713	-1.84833	1.74155e-05	0.00275127
comp4791_c0_seq2	186.594	333.17	42.0191	0.126119	-2.98714	1.49618e-07	5.40682e-05
comp4791_c0_seq6	218.33	397.361	41.2976	0.10393	-3.26632	0.00061617	0.0432017
comp4781_c0_seq1	985.126	1525.17	447.087	0.29314	-1.77034	0.00115586	0.0689463
comp4781_c0_seq2	169.736	289.015	52.4578	0.181505	-2.46192	1.45643e-05	0.00237884
comp21069_c0_seq1	89.0467	16.6264	163.467	9.83178	3.29745	2.68428e-05	0.00393257
comp42211_c0_seq1	11.1779	1	23.3557	23.3557	4.5457	0.00160611	0.0869526
comp17217_c0_seq4	14.3598	29.3504	1.36923	0.0466511	-4.42195	0.000333363	0.0272393
comp17217_c0_seq5	17.3444	33.5404	3.14831	0.0938662	-3.41325	0.0019429	0.0980838
comp22957_c0_seq1	79.3977	25.3081	135.487	5.35352	2.42049	5.36346e-05	0.00670278
comp28997_c0_seq1	317.029	57.7993	578.259	10.0046	3.32259	5.20245e-09	3.19363e-06
comp1454_c0_seq1	3083.47	1170.01	4998.92	4.27253	2.09509	9.87196e-06	0.00171582
comp44797_c0_seq1	44.8763	90.7525	1	0.011019	-6.50387	2.19089e-11	2.60295e-08
comp45533_c0_seq1	26.4111	4.93121	49.8909	10.1174	3.33876	0.000869946	0.0554997
comp41609_c0_seq1	18.6473	36.0792	3.21538	0.08912	-3.48811	0.00130016	0.0753258
comp22232_c0_seq1	35.1304	9.42924	62.8316	6.66349	2.73628	0.000381753	0.0301818
comp21727_c0_seq6	35.5053	67.1097	5.90096	0.08793	-3.5075	4.18331e-05	0.00557325
comp7_c0_seq8	1263.85	117.858	2411.84	20.4639	4.35501	0.00024822	0.0216363
comp6126_c0_seq1	64.4719	114.1	16.8437	0.147622	-2.76002	4.44894e-05	0.00584631
comp10687_c0_seq6	49.1736	3.37841	96.9688	28.7025	4.8431	5.02073e-09	3.11034e-06
comp40054_c0_seq1	58.127	10.828	107.426	9.9211	3.3105	2.12723e-05	0.00322543
comp14869_c0_seq1	15.6676	1	32.3352	32.3352	5.01503	0.000163579	0.0157461
comp724_c0_seq2	3998.84	7139.77	859.917	0.120441	-3.05361	1.20941e-10	1.17856e-07
comp1203_c0_seq1	1005.7	1624.81	388.6	0.239167	-2.06391	2.97037e-05	0.00426524
comp1203_c0_seq2	107.091	171.528	44.6539	0.26033	-1.94159	0.000929401	0.0581999
comp1203_c0_seq6	342.582	536.405	150.759	0.281055	-1.83108	0.000298776	0.0252071
comp20495_c0_seq1	182.713	287.912	79.514	0.276175	-1.85634	0.000569332	0.0408073
comp4512_c0_seq3	14.178	28.9868	1.36923	0.0472363	-4.40396	0.000432699	0.0332106
comp701_c0_seq1	2568.88	517.671	4622.08	8.9286	3.15843	1.02532e-07	3.99558e-05
comp701_c0_seq2	4755.34	1054.94	8457.74	8.01724	3.00311	1.106e-10	1.11539e-07
comp701_c0_seq3	362.033	49.6781	676.388	13.6154	3.76717	3.22001e-05	0.00452628
comp35617_c0_seq1	47.5502	17.0329	80.0675	4.70077	2.2329	0.000848183	0.0545719
comp24080_c0_seq1	58.1731	18.8937	99.4524	5.2638	2.3961	0.000270627	0.0231474
comp298_c0_seq2	7117.55	1224.36	13012.7	10.6282	3.40982	2.06266e-06	0.000482194
comp298_c0_seq1	8414.12	1742.75	15087.5	8.65728	3.11391	6.0935e-09	3.54691e-06
comp32190_c0_seq3	13.6619	1	28.3237	28.3237	4.82394	0.000433516	0.0332146
comp3212_c0_seq3	112.343	53.6029	173.082	3.22897	1.69108	0.00141917	0.0801786
comp5255_c0_seq2	142.921	27.804	260.038	9.35255	3.22536	9.78915e-05	0.0105994
comp5255_c0_seq4	150.141	38.9196	263.362	6.76681	2.75848	7.30139e-06	0.00135021
comp4426_c0_seq13	93.4732	153.523	35.4231	0.230735	-2.11569	0.00041039	0.0319794
comp28904_c0_seq1	89.8301	1.2588	180.401	143.312	7.16302	2.26388e-14	5.45405e-11
comp6545_c0_seq3	28.9091	7.30962	52.5087	7.1835	2.84469	0.00165736	0.0885115
comp1338_c0_seq3	72.1777	9.07199	137.283	15.1327	3.91959	2.39321e-06	0.00054336
comp9370_c0_seq1	507.434	877.453	139.415	0.158886	-2.65394	9.27179e-08	3.77532e-05
comp10262_c0_seq1	536.802	266.068	809.536	3.04259	1.6053	0.000946368	0.0588798
comp1267_c0_seq1	2194.72	1040.06	3351.38	3.2223	1.68809	5.77352e-05	0.00705264
comp18285_c0_seq1	87.9294	33.0228	144.836	4.38594	2.13288	0.00164272	0.0880551
comp12652_c0_seq3	30.0174	1	61.0348	61.0348	5.93156	1.58456e-07	5.59077e-05
comp366_c0_seq2	1111.33	420.05	1804.62	4.2962	2.10306	1.05927e-05	0.00181562
comp6894_c0_seq2	140.398	9.33079	273.466	29.3079	4.87322	7.35033e-11	7.77432e-08
comp338_c0_seq1	4584.94	853.105	8318.78	9.75118	3.28558	4.67771e-11	5.20125e-08
comp338_c0_seq2	3262.14	633.809	5892.46	9.29691	3.21675	2.0905e-10	1.92882e-07
comp18058_c0_seq2	151.203	41.0948	263.312	6.40742	2.67974	2.22272e-05	0.00334681
comp18058_c0_seq3	101.984	25.8876	180.081	6.95626	2.79831	0.000319659	0.0264038
comp18058_c0_seq1	282.043	60.5048	505.582	8.35606	3.06282	0.00031915	0.0264038
comp28659_c0_seq1	19.1922	1	39.3844	39.3844	5.29955	3.00212e-05	0.00428938
comp247_c0_seq1	235.14	362.001	110.278	0.304634	-1.71485	0.000964844	0.0596983
comp731_c0_seq4	359.703	548.945	172.46	0.314167	-1.6704	0.000613711	0.0431548
comp731_c0_seq3	802.937	1229.04	378.833	0.308235	-1.6979	0.000199908	0.0183269
comp3088_c1_seq9	41.7783	74.2513	11.3053	0.152257	-2.71542	0.000570579	0.0408301
comp7270_c0_seq13	140.076	213.428	68.7231	0.321996	-1.63488	0.00119735	0.0709818
comp15896_c0_seq3	58.2718	105.258	13.2855	0.126219	-2.986	0.00079685	0.0522144
comp15896_c0_seq2	58.8801	101.524	18.2366	0.179629	-2.47691	0.000473254	0.0354944
comp23784_c0_seq1	37.5522	68.2497	8.85479	0.129741	-2.94629	0.000436408	0.0333434
comp34791_c0_seq1	52.1482	103.735	2.56094	0.0246872	-5.34009	3.51588e-10	3.17638e-07
comp21257_c0_seq1	319.858	509.971	131.746	0.25834	-1.95266	4.41252e-05	0.00581604
comp17578_c0_seq1	139.375	14.9196	265.83	17.8175	4.15522	1.55796e-08	7.85593e-06
comp33751_c0_seq1	70.5762	121.894	21.2583	0.174399	-2.51953	0.000124079	0.0128417
comp21095_c0_seq2	58.1757	18.2776	100.074	5.4752	2.45291	0.000810716	0.0528672
comp13095_c0_seq1	79.3351	138.254	22.4161	0.162137	-2.62472	3.61552e-05	0.00495378
comp13095_c0_seq4	24.2513	46.3137	4.18894	0.0904471	-3.46678	0.000540476	0.0392263
comp13095_c0_seq5	15.2638	30.6381	1.88954	0.061673	-4.01922	0.00117932	0.0701527
comp4669_c0_seq6	131.977	23.5028	242.451	10.3158	3.36678	2.76123e-07	8.80448e-05
comp4669_c0_seq4	701.352	88.417	1316.29	14.8873	3.89601	4.55782e-13	8.23541e-10
comp32199_c0_seq1	100.039	1	201.078	201.078	7.65161	1.7523e-16	6.0791e-13
comp34897_c0_seq1	15.5067	1.5176	31.4957	20.7537	4.37529	0.0014815	0.0826305
comp16377_c0_seq1	28.7759	4.10559	55.4463	13.5051	3.75543	0.00140335	0.0796029
comp2640_c0_seq1	20.6786	41.6188	1.73846	0.041771	-4.58135	0.00059083	0.0419334
comp2640_c0_seq5	21.9462	43.6336	2.25877	0.0517668	-4.27183	3.50764e-05	0.0048212
comp22445_c0_seq1	32.5225	60.0364	7.00865	0.11674	-3.09863	0.000313609	0.026028
comp38375_c0_seq1	50.6069	2.55279	100.661	39.4317	5.30128	1.17556e-07	4.47175e-05
comp8943_c0_seq1	214.352	362.285	68.4194	0.188855	-2.40465	1.88598e-05	0.00292091
comp62598_c0_seq1	17.0269	1	35.0539	35.0539	5.1315	7.09319e-05	0.00827687
comp26749_c0_seq1	110.985	195.965	28.0054	0.14291	-2.80682	4.33449e-06	0.000864208
comp5713_c0_seq3	99.5653	172.354	28.777	0.166965	-2.58238	1.58113e-05	0.00253478
comp4999_c0_seq10	139.5	3.07039	277.929	90.519	6.50015	2.17127e-08	1.06997e-05
comp18319_c0_seq7	33.9202	4.7772	65.0632	13.6195	3.76761	0.000237589	0.0208986
comp345_c0_seq1	6553.5	3142.35	9966.65	3.17172	1.66526	0.000763995	0.0506486
comp10275_c0_seq1	99.5799	186.834	14.3262	0.0766787	-3.70503	1.12937e-08	6.00924e-06
comp2581_c0_seq1	483.217	171.779	796.656	4.63768	2.2134	0.00196713	0.0990185
comp31192_c0_seq1	58.6532	98.4181	20.8883	0.21224	-2.23623	0.00192941	0.0978009
comp43430_c0_seq1	12.8729	1	26.7459	26.7459	4.74124	0.0016547	0.0884242
comp1592_c0_seq4	21.37	2.55279	42.1872	16.5259	4.04666	0.00166163	0.0885234
comp13680_c0_seq1	194.131	54.4412	335.821	6.1685	2.62492	0.000179709	0.0169415
comp49259_c0_seq1	13.0134	26.6576	1.36923	0.0513635	-4.28311	0.00096851	0.0598305
comp10394_c0_seq3	77.0717	133.694	22.4492	0.167915	-2.5742	0.000177651	0.0168023
comp1211_c0_seq1	161.989	260.177	65.8017	0.252911	-1.9833	0.000416542	0.0323426
comp379_c0_seq5	69.4557	28.5677	112.344	3.93255	1.97546	0.001669	0.0886964
comp14980_c0_seq1	190.24	284.973	97.5076	0.342165	-1.54724	0.00131992	0.0761922
comp4008_c0_seq3	457.38	722.091	194.669	0.26959	-1.89116	2.94656e-05	0.00425216
comp37370_c0_seq1	9.7788	20.5576	1	0.0486438	-4.3616	0.00104506	0.0638749
comp48681_c0_seq1	83.999	13.3112	156.687	11.771	3.55717	1.10528e-06	0.000285607
comp7156_c0_seq1	715.439	1212.66	220.214	0.181595	-2.4612	3.04861e-05	0.00432035
comp51235_c0_seq1	18.6116	1.5176	37.7056	24.8456	4.63492	0.000427756	0.0329479
comp3600_c0_seq5	258.295	29.7077	488.882	16.4564	4.04058	8.95067e-08	3.67911e-05
comp3600_c0_seq1	330.665	50.9038	612.427	12.0311	3.58869	9.01859e-10	6.80158e-07
comp10592_c0_seq1	36.0206	3.07039	70.9709	23.1146	4.53073	2.98845e-05	0.0042841
comp22390_c0_seq1	28.2468	1	57.4936	57.4936	5.84533	3.66057e-07	0.000113386
comp22390_c0_seq2	32.6996	3.84679	63.5524	16.5209	4.04622	0.00026418	0.022753
comp2222_c0_seq2	240.448	382.588	100.309	0.262185	-1.93134	0.000196859	0.0182216
comp2222_c0_seq1	2205.39	3602.01	810.775	0.22509	-2.15143	2.20221e-06	0.000509328
comp21913_c0_seq1	196.246	20.0892	374.403	18.637	4.2201	6.90092e-11	7.48146e-08
comp21913_c0_seq3	35.863	3.89601	69.83	17.9235	4.16378	4.03791e-06	0.000812548
comp9394_c0_seq1	302.091	456.042	150.139	0.329223	-1.60286	0.00163325	0.0878191
comp33088_c0_seq1	24.0721	2.55279	47.5915	18.6429	4.22055	0.000632314	0.0440133
comp3818_c0_seq1	67.331	110.89	25.7723	0.232414	-2.10523	0.00189092	0.0964134
comp39676_c0_seq1	22.2717	1	45.5434	45.5434	5.50917	0.000197316	0.0182444
comp10480_c0_seq1	494.749	161.908	829.589	5.12383	2.35722	5.30589e-05	0.00666928
comp18299_c0_seq3	49.0107	15.6896	84.3317	5.37499	2.42626	0.0013236	0.0762257
comp13154_c0_seq1	332.298	511.757	154.84	0.302565	-1.72468	0.000432161	0.0331987
comp14326_c0_seq1	176.416	61.1573	293.674	4.80194	2.26362	3.33232e-05	0.0046465
comp854_c0_seq1	193.492	90.0254	298.96	3.32084	1.73155	0.00097519	0.0601124
comp7261_c0_seq2	146.351	241.471	53.2309	0.220445	-2.18151	5.72314e-05	0.00702076
comp4706_c0_seq1	2554.06	1054.37	4055.75	3.84662	1.94359	0.000132753	0.0135615
comp1224_c0_seq1	550.703	833.094	270.313	0.324469	-1.62385	0.000593877	0.0420809
comp22833_c0_seq1	35.6686	4.41361	68.9235	15.6161	3.96497	1.55956e-05	0.00251414
comp22759_c0_seq1	24.7226	1	50.4451	50.4451	5.65664	2.53808e-06	0.000567339
comp43195_c0_seq1	97.2458	36.3809	160.111	4.40096	2.13782	0.00071028	0.048127
comp119_c1_seq1	36.586	68.4656	6.70648	0.097954	-3.35175	4.53979e-05	0.00593304
comp5793_c0_seq1	195.784	302.053	91.5144	0.302974	-1.72273	0.000707599	0.0479828
comp19022_c0_seq1	166.167	53.8189	280.516	5.21222	2.3819	7.70325e-05	0.00889511
comp8368_c0_seq1	129.621	47.5092	213.733	4.49877	2.16953	0.000631051	0.0439607
comp450_c0_seq1	197.202	26.5957	369.808	13.9048	3.79751	4.36117e-07	0.000130429
comp39956_c0_seq1	68.5916	24.0204	115.163	4.79437	2.26134	0.00162652	0.0877633
comp21247_c0_seq3	19.2737	38.5068	2.04062	0.0529938	-4.23803	7.9629e-05	0.00909911
comp27305_c0_seq1	45.3161	1	91.6323	91.6323	6.51778	6.5306e-10	5.2241e-07
comp25263_c0_seq2	23.5379	44.6688	4.40708	0.0986614	-3.34137	0.000436736	0.0333434
comp25263_c0_seq1	29.9501	55.9321	5.96802	0.106701	-3.22835	0.000645908	0.0447441
comp13041_c0_seq13	50.0142	89.7666	12.2619	0.136597	-2.872	0.00022042	0.0197082
comp13041_c0_seq16	41.2213	71.5093	12.9333	0.180861	-2.46704	0.00178454	0.0924053
comp3360_c0_seq5	31.8657	64.7313	1	0.0154485	-6.01639	7.958e-09	4.45288e-06
comp3360_c0_seq4	27.6232	56.2465	1	0.0177789	-5.81369	7.19057e-08	2.99826e-05
comp3360_c0_seq3	24.7026	50.4053	1	0.0198392	-5.6555	2.07223e-07	6.96606e-05
comp3360_c0_seq2	29.5118	60.0237	1	0.0166601	-5.90746	2.54431e-08	1.21916e-05
comp6036_c0_seq7	203.126	90.4445	317.807	3.51384	1.81305	0.000928084	0.0581942
comp1296_c0_seq2	1424.53	627.261	2223.79	3.54524	1.82588	0.00030811	0.0256699
comp1296_c0_seq1	2643.41	1165.57	4123.24	3.53752	1.82274	0.000351528	0.0284138
comp2014_c0_seq6	35.1936	8.49883	63.8885	7.51732	2.91022	0.000254071	0.0220355
comp2014_c0_seq5	208.928	45.6913	374.165	8.18898	3.03368	0.00138525	0.0789893
comp16449_c0_seq3	62.7372	25.6717	101.803	3.96557	1.98753	0.00174069	0.0913308
comp16449_c0_seq7	37.0133	8.34482	67.6817	8.11063	3.01981	0.000417672	0.0323891
comp14477_c0_seq1	246.638	106.15	389.125	3.6658	1.87413	9.71184e-05	0.0105288
comp3337_c0_seq6	62.2608	106.422	20.0997	0.188868	-2.40455	0.00123448	0.0725382
comp1723_c0_seq5	69.3681	14.4449	126.291	8.74299	3.12813	8.80697e-07	0.000237214
comp1723_c0_seq1	380.629	15.7944	747.463	47.3245	5.56452	0.000303451	0.0254584
comp14091_c0_seq1	178.347	81.2818	277.412	3.41296	1.77102	0.00116946	0.0696615
comp28523_c0_seq1	45.497	9.4848	83.5092	8.80453	3.13825	0.000515505	0.0377616
comp26965_c0_seq1	19.4054	5.75683	35.0539	6.0891	2.60623	0.0017259	0.0907744
comp9818_c0_seq6	45.5052	86.9753	6.03509	0.0693885	-3.84916	3.83952e-06	0.000783534
comp1428_c0_seq1	119.479	40.3677	200.591	4.96911	2.31299	0.000208917	0.0189044
comp15322_c0_seq1	50.0911	8.60362	93.5787	10.8767	3.44316	1.82375e-05	0.00284486
comp1849_c0_seq31	27.7111	52.2597	5.1625	0.0987854	-3.33956	0.000354134	0.0285712
comp5784_c0_seq8	126.401	250.244	4.55817	0.0182149	-5.77874	2.11777e-16	6.80275e-13
comp864_c0_seq1	37.1315	5.81239	70.4506	12.1208	3.59941	0.000332153	0.0271801
comp18525_c0_seq1	44.4608	2.294	88.6276	38.6346	5.27182	4.13843e-07	0.000124627
comp6377_c0_seq5	67.177	115.499	20.8551	0.180566	-2.4694	0.000122792	0.0127542
comp6377_c0_seq1	63.8862	124.476	5.29663	0.0425514	-4.55465	6.71118e-09	3.85471e-06
comp6377_c0_seq3	95.3888	155.945	36.833	0.236193	-2.08196	0.000712606	0.0482093
comp60996_c0_seq1	19.6356	1.5176	39.7537	26.1951	4.71123	0.000304483	0.0254584
comp12664_c0_seq2	219.172	338.525	101.82	0.300774	-1.73325	0.000543633	0.0393774
comp13165_c0_seq4	32.6416	60.862	6.42127	0.105505	-3.24461	6.59032e-05	0.00782985
comp5509_c0_seq10	165.71	248.569	84.8513	0.341359	-1.55064	0.00195383	0.0984635
comp5509_c0_seq11	74.6226	124.6	26.6456	0.21385	-2.22533	0.000320176	0.0264214
comp6142_c0_seq1	87.864	154.12	23.6078	0.153178	-2.70672	3.01105e-05	0.00428938
comp17928_c0_seq6	25.8973	1	52.7946	52.7946	5.72232	1.31439e-06	0.000326332
comp4960_c0_seq4	187.573	32.8196	344.325	10.4915	3.39114	4.92283e-07	0.000144731
comp4960_c0_seq5	99.106	34.212	166	4.85209	2.27861	0.000480833	0.0358578
comp4960_c0_seq3	351.847	60.9604	644.733	10.5763	3.40276	0.000477027	0.0356968
comp20108_c0_seq1	132.761	32.2401	235.282	7.2978	2.86746	0.000158303	0.0154613
comp17735_c0_seq3	16.2956	1.5176	33.0736	21.7934	4.44582	0.00120255	0.0712188
comp309_c0_seq2	1819.7	2661.07	980.327	0.368396	-1.44067	0.000402992	0.0315214
comp309_c0_seq3	1363.42	2074.3	654.533	0.315543	-1.66409	5.63087e-05	0.0069415
comp1340_c0_seq1	1460.23	466.065	2456.4	5.2705	2.39794	1.9629e-07	6.67874e-05
comp2305_c0_seq5	29.3783	57.9104	2.84615	0.0491474	-4.34674	7.86132e-06	0.00143842
comp4956_c0_seq2	78.3764	131.47	27.2831	0.207524	-2.26865	0.000593236	0.0420698
comp25653_c0_seq1	87.2867	149.475	27.0989	0.181294	-2.46359	6.62969e-05	0.00786584
comp7112_c0_seq1	435.806	201.954	671.659	3.32581	1.7337	0.0001685	0.0160947
comp13066_c0_seq1	599.063	897.554	302.572	0.337107	-1.56872	0.00044062	0.0334632
comp30513_c0_seq1	91.5481	182.015	3.08125	0.0169285	-5.8844	4.19822e-15	1.13785e-11
comp3177_c0_seq1	79.0445	19.2636	140.825	7.31044	2.86996	0.000177036	0.0167624
comp20442_c0_seq1	50.2959	7.5192	95.0725	12.644	3.66038	4.11979e-05	0.00551404
comp37330_c0_seq1	16.4646	1	33.9293	33.9293	5.08446	0.000140145	0.0141335
comp2483_c0_seq17	47.2738	88.7504	7.79722	0.0878556	-3.50872	3.41689e-05	0.00473908
comp58887_c0_seq1	16.3135	1	33.6271	33.6271	5.07155	0.000941274	0.058647
comp5891_c0_seq1	26.4928	53.9856	1	0.0185235	-5.7545	4.36134e-05	0.00575737
comp10826_c0_seq7	59.2253	100.636	19.8145	0.196893	-2.34452	0.000922712	0.0579904
comp21564_c0_seq1	65.9802	16.8852	117.075	6.93361	2.79361	0.000825191	0.0532903
comp29693_c0_seq1	35.0311	4.41361	67.6486	15.3273	3.93803	2.62851e-05	0.00387705
comp3184_c0_seq9	52.9095	5.2948	102.524	19.3632	4.27525	3.11735e-06	0.000667575
comp26311_c0_seq1	111.155	192.429	31.8819	0.165682	-2.59352	9.48448e-06	0.00165511
comp4026_c0_seq11	56.5631	98.769	16.3573	0.165612	-2.59412	0.000267819	0.0229752
comp12199_c0_seq1	343.328	550.952	137.703	0.249938	-2.00036	7.82778e-05	0.0089802
comp43055_c0_seq1	39.858	8.34482	73.3713	8.79243	3.13626	0.000183491	0.0171674
comp18837_c0_seq2	13.4076	27.0768	1.73846	0.0642048	-3.96118	0.00121052	0.0714205
comp18837_c0_seq1	130.373	225.376	37.3702	0.165813	-2.59237	6.2598e-06	0.00119321
comp45330_c0_seq1	23.7443	45.0816	4.40708	0.0977579	-3.35464	0.00043922	0.0333998
comp19460_c0_seq1	94.1673	5.08522	185.249	36.429	5.18701	0.000140399	0.0141426
comp8874_c0_seq8	17.1615	1	35.3229	35.3229	5.14253	8.97312e-05	0.00994234
comp8874_c0_seq7	26.4499	2.18921	52.7106	24.0775	4.58961	5.9283e-06	0.00113752
comp8806_c0_seq1	1464.66	2377.48	553.837	0.232951	-2.1019	3.0725e-06	0.000661235
comp8806_c0_seq3	71.9204	122.837	23.0034	0.187268	-2.41683	0.000191374	0.0177898
comp8806_c0_seq2	155.429	245.815	67.0442	0.272743	-1.87438	0.000311192	0.0258522
comp19124_c0_seq1	86.4	20.7672	154.033	7.41713	2.89086	0.000205112	0.0186831
comp20666_c0_seq1	100.487	164.177	38.7971	0.236313	-2.08123	0.000292759	0.0247717
comp12677_c0_seq1	152.873	58.1629	249.584	4.29112	2.10135	0.000417888	0.0323891
comp22838_c0_seq1	26.5754	1.5176	53.6333	35.3409	5.14327	1.3002e-05	0.00216858
comp11540_c0_seq1	280.747	469.931	93.5617	0.199096	-2.32846	4.36431e-06	0.000868157
comp13262_c0_seq5	52.591	21.8945	85.2876	3.89539	1.96177	0.00193244	0.0978461
comp25501_c0_seq1	108.23	11.7092	206.751	17.6571	4.14218	1.47452e-08	7.47865e-06
comp596_c0_seq8	295.574	8.60362	584.544	67.9417	6.08623	0.00115679	0.0689541
comp596_c0_seq9	157.673	4.62319	312.724	67.6424	6.07986	5.85171e-14	1.33558e-10
comp596_c0_seq6	279.634	5.5536	555.714	100.064	6.64478	5.92735e-08	2.5077e-05
comp596_c0_seq4	39.8956	2.9656	78.8257	26.58	4.73227	7.65557e-07	0.000210116
comp596_c0_seq5	309.014	8.19081	611.836	74.6979	6.223	1.68473e-05	0.00267482
comp16910_c0_seq1	188.998	286.014	93.9818	0.328591	-1.60563	0.00143661	0.0809072
comp147_c0_seq2	1434.96	2301.77	570.15	0.2477	-2.01333	1.7872e-05	0.00281314
comp0_c0_seq1	32437.5	11453	53424.1	4.66462	2.22176	0.00103603	0.0634123
comp7646_c0_seq6	43.2704	86.8023	1.73846	0.0200278	-5.64185	0.00152379	0.0841375
comp7646_c0_seq3	43.1457	85.7306	2.56094	0.0298719	-5.06507	1.29025e-08	6.74118e-06
comp20024_c0_seq1	83.7655	137.514	32.0168	0.232825	-2.10268	0.000729427	0.0488519
comp19321_c0_seq3	182.613	2.18921	365.036	166.744	7.38149	1.64494e-15	4.60213e-12
comp15462_c0_seq1	284.751	489.857	81.6454	0.166672	-2.58492	1.18245e-06	0.000298123
comp45551_c0_seq1	27.5194	51.7421	5.29663	0.102366	-3.28819	0.000950771	0.0590268
comp5604_c0_seq3	213.756	50.0909	379.421	7.57465	2.92118	3.28953e-07	0.000102997
comp21015_c0_seq1	139.224	225.69	54.7587	0.242628	-2.04318	0.000110749	0.0116747
comp10995_c0_seq4	13.1585	1	27.317	27.317	4.77173	0.000696168	0.0474302
comp105_c0_seq2	2679.99	1545.51	3816.48	2.4694	1.30416	0.00125723	0.0732791
comp10451_c0_seq1	195.085	391.169	1	0.00255644	-8.61165	1.5037e-17	6.2103e-14
comp7886_c0_seq7	57.0791	92.8356	23.3226	0.251224	-1.99295	0.0016956	0.0895246
comp6299_c0_seq4	192.255	285.614	100.897	0.353263	-1.50118	0.00186587	0.0954509
comp3246_c0_seq1	81.0725	1	163.145	163.145	7.35001	0.000366297	0.0293885
comp20776_c0_seq1	54.0832	5.86162	104.305	17.7945	4.15336	5.82188e-05	0.00709174
comp4255_c0_seq2	96.2633	159.322	35.205	0.220968	-2.17809	0.000507543	0.0373361
comp2651_c0_seq1	89.99	14.0321	167.948	11.9689	3.58122	2.45284e-08	1.18846e-05
comp1789_c0_seq2	214.324	325.018	105.629	0.324994	-1.62151	0.00157963	0.0862967
comp1789_c0_seq1	285.182	436.054	136.309	0.312597	-1.67763	0.000693142	0.0472984
comp4851_c0_seq2	183.441	309.139	59.7429	0.193256	-2.37142	7.89206e-06	0.00144101
comp22052_c0_seq1	117.157	235.315	1	0.00424962	-7.87845	1.2637e-21	1.21778e-17
comp41427_c0_seq1	28.2472	1	57.4944	57.4944	5.84535	5.66814e-07	0.000163866
comp47065_c0_seq1	61.3784	1	123.757	123.757	6.95136	4.38258e-12	6.23116e-09
comp7470_c0_seq1	761.389	1522.74	2.04062	0.0013401	-9.54344	1.39624e-10	1.34551e-07
comp21747_c0_seq1	25.3155	3.37841	49.2527	14.5786	3.86578	7.79976e-05	0.0089599
comp5639_c0_seq1	606.66	982.721	232.599	0.236689	-2.07894	1.14357e-05	0.00194856
comp8876_c0_seq1	291.815	463.789	121.842	0.26271	-1.92846	8.18579e-05	0.00929258
comp15950_c0_seq1	32.8218	63.6898	3.95384	0.0620796	-4.00974	0.000103086	0.0110652
comp4742_c0_seq2	40.4908	78.4905	4.4911	0.0572184	-4.12738	1.16291e-06	0.000298123
comp4742_c0_seq1	204.81	381.467	30.1529	0.0790448	-3.66119	1.13176e-10	1.12825e-07
comp12226_c0_seq1	137.739	50.9228	226.556	4.449	2.15348	0.000525156	0.038339
comp19288_c0_seq1	237.332	71.984	404.68	5.62181	2.49103	3.17416e-05	0.00447634
comp589_c0_seq1	399.506	800.012	1	0.00124998	-9.64388	6.79584e-37	5.89403e-32
comp4228_c0_seq2	592.489	8.70841	1178.27	135.302	7.08004	1.44106e-14	3.57094e-11
comp70004_c0_seq1	19.3182	1	39.6365	39.6365	5.30876	3.42359e-05	0.00473908
comp2207_c0_seq1	248.328	134.088	364.568	2.71887	1.44301	0.00173661	0.0912274
comp7710_c1_seq1	715.213	1254.41	178.02	0.141915	-2.8169	3.23702e-09	2.09513e-06
comp2902_c0_seq4	489.951	96.7605	885.141	9.14775	3.19342	0.000797093	0.0522144
comp12385_c0_seq1	306.578	80.4006	534.754	6.65113	2.7336	2.53954e-07	8.24073e-05
comp2902_c0_seq1	560.903	150.392	973.413	6.47249	2.69432	1.41498e-07	5.20005e-05
comp7_c0_seq7	10395.2	1123.25	19669.2	17.5109	4.13018	0.000268806	0.0230371
comp16279_c0_seq1	65.2824	20.1384	112.426	5.58267	2.48096	0.000255239	0.0221147
comp7319_c0_seq1	48.2906	86.4704	12.1108	0.140057	-2.83591	0.000114619	0.012035
comp11662_c0_seq1	166.243	31.8336	302.652	9.5073	3.24904	2.67619e-07	8.56478e-05
comp5255_c0_seq5	78.8799	26.0353	133.724	5.13628	2.36072	0.000702994	0.0477826
comp35194_c0_seq1	52.2995	4.93121	101.668	20.6172	4.36578	8.09392e-06	0.00147167
comp21579_c0_seq1	118.005	7.93201	230.078	29.0063	4.85829	0.00149291	0.0829999
comp3958_c0_seq5	27.9813	50.3497	7.61298	0.151202	-2.72545	0.00180052	0.0928415
comp22839_c0_seq1	33.1987	65.9205	2.47692	0.0375743	-4.73411	1.49513e-06	0.000365275
comp52675_c0_seq1	15.2888	31.0572	1.52031	0.048952	-4.35249	0.000209032	0.0189044
comp4684_c0_seq1	592.377	310.032	876.723	2.82785	1.49971	0.00161082	0.0871531
comp10720_c0_seq1	78.0644	2.55279	155.576	60.9434	5.9294	0.000379848	0.0301411
comp4426_c0_seq4	274.854	469.241	82.4679	0.175747	-2.50842	1.31692e-06	0.000326332
comp4426_c0_seq3	298.637	510.395	88.8789	0.174138	-2.5217	2.17692e-06	0.000504824
comp4426_c0_seq9	76.5921	130.015	25.1687	0.193583	-2.36898	0.000307902	0.0256699
comp4426_c0_seq8	275.443	474.682	78.2044	0.164751	-2.60164	6.58645e-07	0.000186681
comp1875_c0_seq1	881.36	1287.87	476.854	0.370267	-1.43336	0.00124317	0.0728513
comp12210_c0_seq4	62.8483	105.449	22.248	0.210985	-2.24479	0.00133346	0.0766914
comp15193_c0_seq1	376.005	623.439	130.57	0.209435	-2.25542	6.90653e-06	0.00129964
comp25076_c0_seq1	35.0083	66.5858	5.43076	0.0815603	-3.61599	0.000821178	0.053222
comp15475_c0_seq1	40.575	2.294	80.8561	35.2468	5.13942	0.000110677	0.0116747
comp914_c0_seq3	1607.51	816.624	2400.39	2.93941	1.55553	0.00132335	0.0762257
comp25472_c0_seq1	53.012	13.0524	94.9716	7.27616	2.86318	0.000170838	0.0162822
comp21384_c0_seq4	18.8119	2.70681	36.917	13.6386	3.76962	0.000904721	0.0570665
comp22822_c0_seq1	73.4048	126.041	22.7683	0.180642	-2.4688	0.000205293	0.0186831
comp659_c0_seq1	137.288	63.277	213.298	3.37087	1.75312	0.0014552	0.0816662
comp408_c0_seq1	234.047	117.495	352.6	3.00099	1.58544	0.00172151	0.0906335
comp6273_c0_seq1	386.578	172.397	602.76	3.49636	1.80585	0.000662172	0.0455434
comp3254_c0_seq6	142.122	221.802	64.4427	0.290542	-1.78318	0.000930576	0.0582203
comp3254_c0_seq5	125.917	232.374	21.4595	0.0923486	-3.43677	4.98171e-08	2.18214e-05
comp3254_c0_seq8	57.7277	100.007	17.448	0.174468	-2.51897	0.000715092	0.0482966
comp48933_c0_seq1	11.7402	1	24.4804	24.4804	4.61355	0.00129272	0.0750451
comp8061_c0_seq1	107.014	4.93121	211.096	42.8082	5.41982	6.43643e-05	0.00769974
comp8061_c0_seq2	29.9657	2.18921	59.7422	27.2894	4.77027	0.00108536	0.0655525
comp22714_c0_seq1	125.737	217.212	36.2626	0.166946	-2.58255	4.95211e-06	0.000969518
comp28284_c0_seq1	136.229	227.822	46.6349	0.204698	-2.28843	9.18103e-05	0.0101095
comp2162_c0_seq37	99.0287	34.7789	165.279	4.75227	2.24862	0.000343878	0.0278995
comp12018_c0_seq6	39.1088	8.24003	71.9776	8.73511	3.12683	0.000310459	0.0258408
comp12354_c0_seq1	57.5622	97.0748	20.0496	0.206538	-2.27552	0.000659625	0.0454042
comp23993_c0_seq1	62.8276	17.6616	109.994	6.22784	2.63873	0.00193427	0.097876
comp3597_c0_seq1	70.9518	118.08	25.8232	0.218691	-2.19303	0.000517268	0.0378588
comp25856_c0_seq1	55.0843	20.7545	91.4141	4.40455	2.13899	0.000360408	0.0289896
comp10017_c0_seq1	269.835	156.005	385.665	2.47214	1.30576	0.00126225	0.0735222
comp547_c0_seq1	3542.09	450.934	6635.24	14.7144	3.87916	0.00197872	0.0994289
comp4228_c0_seq1	1866.58	39.1292	3696.04	94.4573	6.56159	3.58375e-25	1.03606e-20
comp5383_c0_seq18	36.3856	2.18921	72.5819	33.1544	5.05113	8.39683e-08	3.46789e-05
comp5383_c0_seq12	34.2216	1	69.4431	69.4431	6.11776	8.3939e-05	0.00944232
comp20372_c0_seq1	31.5324	7.05082	58.0139	8.22797	3.04054	0.000277404	0.0236338
comp8741_c0_seq4	117.317	188.171	48.4641	0.257554	-1.95705	0.000933245	0.0583144
comp8741_c0_seq1	556.671	901.491	213.85	0.237218	-2.07571	1.2545e-05	0.00210044
comp13099_c0_seq1	77.3442	130.798	25.8902	0.19794	-2.33686	0.000329954	0.0270993
comp8011_c0_seq1	1284.45	1940.1	630.794	0.325135	-1.62089	0.000167568	0.0160233
comp571_c0_seq3	225.383	52.7837	399.982	7.57776	2.92177	6.68653e-07	0.000188324
comp571_c0_seq1	182.975	39.4865	328.464	8.3184	3.05631	0.000390618	0.0307704
comp9350_c0_seq2	24.0169	2.81159	47.2223	16.7956	4.07001	0.00101966	0.0624543
comp17928_c0_seq1	18.6384	1	38.2767	38.2767	5.2584	4.03318e-05	0.00544009
comp26274_c0_seq1	37.1401	75.2802	1	0.0132837	-6.2342	1.03164e-09	7.64737e-07
comp870_c0_seq8	539.391	232.394	848.388	3.65065	1.86815	0.000155269	0.0152855
comp4395_c0_seq1	2005.83	2966.99	1046.67	0.352771	-1.5032	0.00047832	0.0357627
comp10617_c0_seq7	29.0509	52.7408	7.36092	0.139568	-2.84096	0.0011725	0.0697949
comp10617_c0_seq1	38.8787	71.0536	8.70371	0.122495	-3.02921	0.000131965	0.0134968
comp5547_c0_seq1	1022.61	1515.05	532.159	0.351248	-1.50944	0.000291877	0.0247453
comp17094_c0_seq3	13.7289	1	28.4579	28.4579	4.83076	0.000381621	0.0301818
comp14016_c0_seq1	108.878	36.4364	183.32	5.03122	2.33091	0.00159344	0.0865364
comp8081_c0_seq1	103.446	34.8836	174.007	4.98822	2.31853	0.000438457	0.0333866
comp599_c0_seq1	455.229	827.219	85.2382	0.103042	-3.2787	3.22674e-06	0.000684243
comp599_c0_seq3	1952.18	3342.07	564.293	0.168845	-2.56623	2.94161e-08	1.37164e-05
comp599_c0_seq5	458.722	763.916	155.527	0.203592	-2.29625	2.31382e-06	0.000530892
comp599_c0_seq4	484.449	820.271	150.627	0.18363	-2.44513	9.20987e-07	0.000246484

## Sheet: Wt_E vs. lop_L
Differential expression analysis to discover changes associated with sexually-induced seed development in lop138 relative to R35. R35 sample containing mature embryo sacs (Wt_E) was used as reference to find changes in samples undergoing seed development (lop_L)
DESeq (Anders and Huber, 2010) version 1.14.0 was used for differential expression analysis. The p values for statistical significance of the fold change between the experimental conditions were then adjusted for multiple testing with the Benjamini-Hochberg method of controlling false discovery rate (FDR) (Benjamini and Hochberg, 1995)
A = Wt_E	B = lop_L
transcript ID	baseMean	baseMeanA	baseMeanB	foldChange	log2FoldChange	pval	padj
comp25629_c0_seq1	224.366	81.057	369.675	4.56068	2.18925	2.24969e-05	0.00062946
comp17983_c0_seq1	229.583	20.1559	441.009	21.8799	4.45153	4.6936e-13	5.30734e-11
comp6833_c0_seq8	55.6538	99.367	13.9406	0.140294	-2.83347	0.000111768	0.00255807
comp10813_c0_seq1	36.1575	5.12553	69.1894	13.499	3.75478	0.000442753	0.00828527
comp16163_c0_seq1	161.464	79.4723	245.455	3.08857	1.62694	0.00281696	0.0377209
comp19447_c0_seq2	24.8691	7.00581	44.7324	6.38505	2.6747	0.00190202	0.0276109
comp27810_c0_seq1	30.0946	53.537	8.65219	0.161611	-2.6294	0.00467197	0.0562984
comp13103_c0_seq11	168.611	67.7909	271.431	4.00395	2.00142	0.000653731	0.011466
comp13377_c0_seq1	617.485	1062.09	174.877	0.164653	-2.6025	0.00203483	0.0291808
comp19782_c0_seq2	135.565	226.468	46.6612	0.206039	-2.27901	1.68697e-05	0.00048776
comp13377_c0_seq3	81.9795	150.316	15.6426	0.104065	-3.26445	1.21014e-07	5.76237e-06
comp13377_c0_seq2	371.559	640.1	105.017	0.164064	-2.60767	0.000273129	0.00552194
comp29809_c0_seq1	17.4287	1	35.8575	35.8575	5.1642	0.00403392	0.0501424
comp194_c0_seq1	3418.55	1898.27	4940.84	2.60282	1.38008	0.000163922	0.00356438
comp13842_c0_seq2	23.5351	43.368	5.70227	0.131486	-2.92702	0.00226444	0.0317707
comp13842_c0_seq1	221.047	381.819	62.2746	0.1631	-2.61617	1.09677e-06	4.20826e-05
comp2152_c0_seq1	3878.07	594.273	7163.87	12.0548	3.59154	3.91061e-16	6.5693e-14
comp18529_c0_seq3	42.216	4.13183	82.3002	19.9186	4.31604	3.5723e-07	1.52587e-05
comp15625_c0_seq6	79.776	158.724	2.82795	0.0178168	-5.81062	5.61739e-14	7.23e-12
comp15625_c0_seq3	223.87	442.43	7.30963	0.0165215	-5.91951	5.82843e-25	2.36162e-22
comp15625_c0_seq2	147.557	287.951	9.16278	0.0318206	-4.9739	1.23722e-16	2.22804e-14
comp15625_c0_seq1	192.792	373.574	14.0101	0.0375028	-4.73686	4.83816e-18	1.01302e-15
comp5028_c0_seq11	35.6094	63.7407	9.47797	0.148696	-2.74957	0.000491925	0.00905251
comp16564_c0_seq1	80.395	1.51569	161.274	106.403	6.7334	5.00485e-13	5.63744e-11
comp16564_c0_seq2	54.3586	2.03138	108.686	53.5034	5.74156	1.71211e-09	1.13605e-07
comp20002_c0_seq1	141.277	231.779	52.7754	0.227697	-2.13481	7.75548e-05	0.00185862
comp27629_c0_seq1	44.3942	81.7958	8.99258	0.109939	-3.18522	8.50575e-05	0.00200817
comp16031_c0_seq3	34.571	6.19459	64.9473	10.4845	3.39019	0.000392313	0.00750341
comp18211_c0_seq1	195.079	3.35829	388.799	115.773	6.85516	1.26099e-24	4.90505e-22
comp30532_c0_seq1	8.90347	1	18.8069	18.8069	4.23319	0.00727308	0.0797278
comp39083_c0_seq1	19.8571	2.28923	39.425	17.2219	4.10618	0.00112982	0.0180575
comp20602_c0_seq2	41.7683	5.56882	79.9679	14.3599	3.84398	1.3435e-06	5.05523e-05
comp6005_c0_seq1	279.826	531.367	30.2852	0.0569949	-4.13302	7.62348e-17	1.4196e-14
comp15234_c0_seq4	163.97	250.129	79.8105	0.319077	-1.64802	0.00128816	0.0201072
comp15757_c0_seq1	419.911	179.566	662.256	3.6881	1.88288	0.000161478	0.00351839
comp15757_c0_seq3	79.657	26.6774	134.637	5.04683	2.33538	0.000854933	0.014348
comp15757_c0_seq4	64.1695	29.5891	100.75	3.40497	1.76764	0.00766063	0.0827328
comp29167_c0_seq1	40.5643	78.4727	4.6559	0.0593314	-4.07506	0.00135	0.0209084
comp1047_c0_seq10	104.077	165.605	44.5494	0.269011	-1.89427	0.00232121	0.0324218
comp838_c0_seq2	1819.23	875.896	2764.56	3.15626	1.65822	0.000155514	0.00340354
comp838_c0_seq1	2938.79	1382.63	4496.94	3.25246	1.70153	4.65972e-05	0.00120302
comp838_c0_seq4	800.14	426.745	1175.54	2.75465	1.46187	0.000470335	0.00871938
comp8613_c0_seq4	150.074	210.954	91.1942	0.432295	-1.20991	0.00812107	0.0863312
comp328_c0_seq1	2027.22	1266.42	2790.02	2.20308	1.13952	0.00121577	0.0191825
comp1878_c0_seq1	2698.35	4352.08	1046.63	0.240489	-2.05596	1.16018e-07	5.54259e-06
comp8115_c0_seq1	362.105	210.482	515.728	2.45023	1.29292	0.0034644	0.0444652
comp4306_c0_seq5	49.1931	12.9363	87.4498	6.76005	2.75703	0.00108053	0.0174097
comp4306_c0_seq2	125.578	47.198	205.958	4.36371	2.12556	0.000330667	0.00650344
comp31844_c0_seq1	94.1168	29.4443	160.789	5.4608	2.44911	6.90555e-06	0.000218741
comp37549_c0_seq1	17.4452	35.8904	1	0.0278626	-5.16553	1.64392e-05	0.000476732
comp2596_c0_seq1	149.332	18.354	282.311	15.3814	3.94312	1.23922e-12	1.31146e-10
comp31638_c0_seq1	57.2646	2.03138	114.498	56.3644	5.81671	8.44427e-08	4.15664e-06
comp13757_c0_seq1	107.66	163.133	54.1874	0.332166	-1.59002	0.00297662	0.0394245
comp25469_c0_seq1	23.9664	5.42106	44.5118	8.21092	3.03754	0.00317124	0.0414492
comp2104_c0_seq1	3269.46	2060.24	4480.67	2.17483	1.1209	0.00758819	0.0822243
comp2104_c0_seq3	47.525	13.7852	83.2648	6.04018	2.59459	0.00322512	0.0420351
comp13144_c0_seq2	256.398	359.496	155.299	0.43199	-1.21093	0.00454786	0.0550073
comp27530_c0_seq1	126.594	193.942	61.2472	0.315802	-1.66291	0.00155944	0.0235316
comp7435_c0_seq1	114.281	202.306	28.2557	0.139668	-2.83992	1.52744e-07	7.08816e-06
comp7140_c0_seq14	54.9917	2.28923	109.694	47.9175	5.58248	1.47646e-08	8.4735e-07
comp7140_c0_seq12	156.094	4.38967	309.799	70.5746	6.14108	1.39324e-19	3.46415e-17
comp7140_c0_seq11	99.5193	1.51569	199.523	131.638	7.04043	1.13833e-16	2.06696e-14
comp7140_c0_seq10	31.8035	1	64.6069	64.6069	6.01362	5.53929e-08	2.82849e-06
comp18415_c0_seq1	72.6395	2.17914	145.1	66.5857	6.05714	2.21665e-08	1.23569e-06
comp8309_c0_seq4	94.6067	47.3487	143.865	3.03841	1.60332	0.00313447	0.0411045
comp8309_c0_seq1	848.879	490.26	1209.5	2.46706	1.30279	0.00175438	0.0259192
comp2679_c0_seq10	371.662	545.731	199.592	0.365734	-1.45114	0.000554998	0.00999121
comp773_c0_seq2	1336.99	705.958	1970.02	2.79057	1.48056	0.000423012	0.00797724
comp773_c0_seq1	223.305	121.33	327.279	2.69742	1.43158	0.001158	0.0184171
comp7863_c1_seq8	43.8476	81.8247	7.87061	0.0961888	-3.37799	0.00495799	0.0590927
comp13893_c0_seq5	76.1234	2.80492	151.442	53.9915	5.75466	0.00506052	0.060079
comp38440_c0_seq1	35.0894	70.4477	1.73118	0.024574	-5.34672	2.8931e-08	1.56301e-06
comp10850_c0_seq1	471.848	1	944.696	944.696	9.88371	1.78343e-25	7.39752e-23
comp3305_c0_seq1	481.632	47.3457	917.918	19.3875	4.27706	5.92957e-14	7.58716e-12
comp19980_c0_seq1	81.9879	14.2255	151.75	10.6675	3.41515	3.72682e-06	0.000126131
comp5921_c0_seq1	906.329	560.962	1253.7	2.2349	1.16021	0.00404622	0.0502668
comp11961_c0_seq1	60.4851	22.775	100.195	4.39934	2.13729	0.00584892	0.0673638
comp11961_c0_seq3	87.3937	28.4476	148.34	5.21449	2.38252	0.00100146	0.0163585
comp11961_c0_seq4	65.2178	16.8416	115.594	6.86359	2.77896	0.00358602	0.0457626
comp11961_c0_seq5	50.0196	17.6905	84.3488	4.76802	2.25339	0.000562265	0.0101026
comp2248_c0_seq2	266.137	83.1169	451.157	5.42799	2.44042	3.67737e-06	0.000124747
comp5251_c0_seq1	333.056	524.959	143.153	0.272693	-1.87465	1.21171e-05	0.000362565
comp2623_c0_seq4	245.389	112.665	380.113	3.37383	1.75439	0.000484858	0.00894503
comp2623_c0_seq5	47.1266	20.2313	76.022	3.75764	1.90983	0.00936039	0.0964482
comp2623_c0_seq8	243.777	105.961	383.592	3.62013	1.85604	0.000184577	0.00395797
comp51_c0_seq1	7748.1	4355.51	11142.7	2.5583	1.35518	0.000148171	0.00326651
comp728_c0_seq1	1386.76	866.867	1908.65	2.20178	1.13867	0.00298989	0.0395523
comp1003_c0_seq1	1109.79	609.231	1612.35	2.64653	1.4041	0.000309313	0.00614849
comp21555_c0_seq2	71.5384	112.819	32.2582	0.285929	-1.80627	0.00749145	0.081499
comp850_c0_seq4	570.003	267.405	874.602	3.2707	1.7096	5.71133e-05	0.00143063
comp850_c0_seq7	449.376	219.251	681.5	3.10831	1.63613	0.000219633	0.00460089
comp850_c0_seq1	643.161	281.552	1006.77	3.57579	1.83826	1.72317e-05	0.000497407
comp2814_c0_seq3	191.384	87.5438	297.225	3.39515	1.76348	0.000252662	0.00517753
comp9632_c0_seq1	358.105	680.273	37.9374	0.0557679	-4.16442	2.84131e-11	2.5068e-09
comp32161_c0_seq1	60.4498	93.396	29.5036	0.315898	-1.66247	0.00505877	0.0600745
comp36239_c0_seq1	19.9104	2.54708	39.2738	15.4192	3.94665	0.00238062	0.0330825
comp19782_c0_seq1	173.862	299.551	50.1721	0.167491	-2.57785	0.000323559	0.00638661
comp9964_c0_seq1	1294.78	2147.71	443.851	0.206662	-2.27465	1.99398e-08	1.11869e-06
comp3084_c0_seq1	37.1288	7.26365	68.994	9.49852	3.2477	5.90946e-05	0.00147306
comp474_c0_seq2	488.587	880.057	99.1173	0.112626	-3.15039	5.21202e-13	5.84073e-11
comp52399_c0_seq1	37.0446	1	75.0892	75.0892	6.23053	3.6756e-09	2.30438e-07
comp31777_c0_seq1	55.006	1	111.012	111.012	6.79457	1.33591e-07	6.30298e-06
comp37310_c0_seq1	21.8302	43.2231	2.43716	0.0563856	-4.14853	0.000290848	0.00583035
comp10055_c0_seq1	920.473	1282.67	560.274	0.436803	-1.19495	0.00227538	0.0318935
comp5148_c0_seq1	625.744	205.658	1047.83	5.09502	2.34909	1.09473e-07	5.2586e-06
comp5148_c0_seq2	675.587	207.132	1146.04	5.53289	2.46803	2.35171e-08	1.30104e-06
comp23531_c0_seq1	229.558	52.5056	408.611	7.78223	2.96018	1.22679e-08	7.10589e-07
comp6958_c0_seq1	287.349	478.236	98.4617	0.205885	-2.28009	4.79094e-07	1.99956e-05
comp572_c0_seq1	5287.97	1923.08	8654.85	4.50052	2.17009	1.08625e-07	5.22649e-06
comp2830_c1_seq3	79.9524	123.457	38.448	0.311429	-1.68303	0.00246905	0.0339983
comp2830_c1_seq4	220.117	359.044	83.1887	0.231695	-2.1097	0.00933265	0.0962077
comp4969_c0_seq6	80.2055	3.21053	159.201	49.587	5.63189	1.26435e-12	1.33644e-10
comp20834_c0_seq3	99.9657	10.9112	191.02	17.5068	4.12985	1.61831e-10	1.29112e-08
comp20834_c0_seq1	42.3351	2.03138	84.6388	41.6656	5.38078	1.21943e-07	5.80349e-06
comp11902_c0_seq1	66.9336	25.4983	110.369	4.32848	2.11386	0.005152	0.0609995
comp21718_c0_seq1	385.812	16.1434	757.481	46.9219	5.55219	9.76637e-19	2.18609e-16
comp21718_c0_seq2	168.866	3.87398	335.858	86.6958	6.43789	3.02532e-21	8.6529e-19
comp10303_c0_seq3	50.5271	1.25785	101.796	80.929	6.33859	9.65414e-11	7.90402e-09
comp1987_c0_seq2	387.187	557.922	218.452	0.391545	-1.35275	0.00102715	0.0167099
comp4555_c0_seq1	572.661	875.715	271.608	0.310156	-1.68894	0.000136751	0.00304777
comp14195_c0_seq1	204.458	327.854	83.0628	0.253353	-1.98078	3.48507e-05	0.000933916
comp46967_c0_seq1	25.5537	1	52.1075	52.1075	5.70342	2.80075e-05	0.000765059
comp27175_c0_seq1	23.5587	1	48.1173	48.1173	5.58848	2.2749e-06	8.11005e-05
comp55466_c0_seq1	10.2979	21.5959	1	0.0463051	-4.43268	0.00169765	0.0252516
comp2647_c0_seq1	249.025	386.397	113.652	0.294134	-1.76545	0.000268582	0.0054489
comp1640_c0_seq20	174.545	261.315	89.776	0.343555	-1.54139	0.000532936	0.00965295
comp9801_c0_seq3	63.397	103.791	25.0029	0.240897	-2.05351	0.00509563	0.0604547
comp26905_c0_seq1	62.2822	16.9894	109.575	6.44961	2.68921	0.00349769	0.0448135
comp7174_c0_seq1	336.105	543.179	131.031	0.24123	-2.05152	7.94123e-05	0.00189328
comp7174_c0_seq4	21.7612	41.5978	3.92472	0.0943492	-3.40585	0.000752267	0.0129184
comp7174_c0_seq5	58.0641	90.522	27.6063	0.304968	-1.71327	0.00594617	0.0681885
comp1718_c0_seq1	518.067	52.0246	986.109	18.9547	4.24448	5.84048e-10	4.21753e-08
comp27135_c0_seq2	117.695	2.03138	235.358	115.861	6.85625	0.00143943	0.0220438
comp27135_c0_seq1	137.183	3.35829	273.008	81.2939	6.34507	0.00388198	0.0486407
comp1718_c0_seq3	273.72	22.8822	526.559	23.0118	4.5243	9.74205e-14	1.19886e-11
comp7182_c0_seq4	42.7434	16.8793	70.6075	4.18308	2.06457	0.00495823	0.0590927
comp7182_c0_seq6	108.26	52.9083	165.611	3.13015	1.64623	0.00662915	0.0740937
comp1817_c0_seq1	3482.71	495.521	6471.91	13.0608	3.70717	5.91233e-07	2.4214e-05
comp27198_c0_seq1	152.661	5.71658	301.606	52.7598	5.72137	6.12776e-20	1.57275e-17
comp3121_c0_seq26	63.4102	7.48382	121.337	16.2132	4.01909	4.29179e-07	1.81197e-05
comp3121_c0_seq25	75.1921	5.2733	147.111	27.8973	4.80206	2.28835e-09	1.49239e-07
comp3121_c0_seq24	62.2496	6.82037	119.679	17.5473	4.13317	7.9853e-07	3.17075e-05
comp3121_c0_seq20	80.7621	8.55288	154.971	18.1192	4.17945	2.98739e-09	1.90014e-07
comp257_c0_seq13	86.68	132.594	42.7657	0.32253	-1.6325	0.00487691	0.0583024
comp8946_c0_seq1	802.111	54.3888	1551.83	28.5322	4.83452	1.70796e-09	1.13416e-07
comp8946_c0_seq8	90.0068	2.28923	179.724	78.5087	6.29478	1.50099e-13	1.78732e-11
comp8946_c0_seq9	80.1898	2.03138	160.348	78.9354	6.3026	2.87553e-12	2.89607e-10
comp40751_c0_seq4	27.0252	9.3641	46.6864	4.98568	2.31779	0.00173939	0.0257485
comp40751_c0_seq1	34.903	9.21634	62.5897	6.79117	2.76366	0.000490317	0.00902672
comp40751_c0_seq3	28.5256	9.32642	49.7247	5.33159	2.41457	0.00838968	0.0883921
comp40751_c0_seq2	22.6518	3.06277	44.2409	14.4447	3.85247	0.00235524	0.0328184
comp6518_c0_seq2	121.03	61.31	182.75	2.98075	1.57568	0.00480166	0.0575758
comp6518_c0_seq1	638.906	314.788	965.024	3.06563	1.61618	8.79898e-05	0.00207169
comp23034_c0_seq1	47.8565	22.775	74.938	3.29036	1.71825	0.00721197	0.0792465
comp1105_c0_seq1	234.343	62.5239	408.163	6.52811	2.70666	5.32343e-07	2.20394e-05
comp40442_c0_seq1	44.3232	2.54708	88.0993	34.5884	5.11222	2.90269e-07	1.25983e-05
comp22141_c0_seq1	35.7313	59.0618	14.4008	0.243826	-2.03607	0.00980945	0.099934
comp11845_c0_seq6	84.7329	122.573	48.8927	0.398886	-1.32595	0.00768981	0.0829626
comp9979_c0_seq1	240.339	105.344	377.334	3.58192	1.84073	0.000675849	0.0117948
comp15670_c0_seq1	337.28	486.908	189.652	0.389504	-1.36029	0.00130088	0.020284
comp15625_c0_seq7	54.5624	109.759	1.36559	0.0124417	-6.32867	9.92751e-13	1.06872e-10
comp15625_c0_seq5	53.9552	106.181	3.72932	0.0351223	-4.83147	9.69367e-10	6.79483e-08
comp15625_c0_seq4	65.0069	130.283	1.73118	0.0132879	-6.23375	5.38181e-12	5.24523e-10
comp1526_c0_seq1	36.66	1	74.32	74.32	6.21568	5.59294e-05	0.00140742
comp1526_c0_seq3	78.7252	1	158.45	158.45	7.30789	3.5139e-11	3.0662e-09
comp1526_c0_seq2	1112.89	1	2226.77	2226.77	11.1207	5.6158e-05	0.00141236
comp6275_c0_seq1	790.59	1.51569	1581.66	1043.53	10.0273	3.15859e-44	6.91107e-41
comp27187_c0_seq1	126.097	65.2154	188.978	2.89775	1.53493	0.00648978	0.0729973
comp54012_c0_seq1	20.3157	1	41.6313	41.6313	5.3796	0.000966486	0.0159
comp20203_c0_seq3	76.6912	7.48382	147.899	19.7624	4.30469	1.6768e-07	7.66748e-06
comp75_c0_seq1	7768.19	3766.64	11771.7	3.12527	1.64398	2.16684e-06	7.77231e-05
comp4280_c0_seq1	1068.07	57.8103	2080.33	35.9855	5.16934	2.71566e-24	1.0289e-21
comp4280_c0_seq2	919.315	15.7726	1824.86	115.698	6.85422	6.9775e-32	4.62635e-29
comp4280_c0_seq4	308.251	7.22598	611.276	84.5942	6.40249	3.76413e-12	3.73515e-10
comp6179_c0_seq3	59.4755	104.527	16.4242	0.157129	-2.66998	0.000186833	0.00400094
comp14747_c0_seq1	204.266	87.8741	322.659	3.67183	1.8765	0.000168045	0.00364226
comp134_c0_seq2	2117.42	1.77354	4235.06	2387.92	11.2215	1.1476e-09	7.90235e-08
comp34494_c0_seq1	29.4006	2.03138	58.7698	28.9309	4.85454	1.31407e-05	0.0003892
comp19940_c0_seq2	220.028	113.844	328.212	2.88299	1.52757	0.00414166	0.0511981
comp9388_c0_seq4	203.009	308.654	99.3631	0.321924	-1.63521	0.000570423	0.0102261
comp2698_c0_seq1	2082.07	3100.22	1065.93	0.343823	-1.54026	0.00308492	0.0405561
comp2698_c0_seq2	889.548	1305.71	475.382	0.364078	-1.45768	7.90288e-05	0.0018862
comp2698_c0_seq3	398.387	597.41	201.364	0.337061	-1.56892	0.000103366	0.00238447
comp2698_c0_seq5	179.634	257.007	104.261	0.405673	-1.30161	0.00607288	0.0692694
comp19456_c0_seq2	75.6116	28.2622	124.961	4.42149	2.14453	0.00179676	0.0264204
comp47_c0_seq1	2496.49	380.498	4614.47	12.1275	3.60021	0.00566911	0.0657174
comp12564_c0_seq4	36.5808	10.9836	64.1781	5.84309	2.54673	0.00501722	0.0596662
comp12564_c0_seq1	351.022	141.04	563.004	3.99181	1.99704	6.388e-06	0.00020412
comp12564_c0_seq2	112.033	38.2805	187.786	4.90552	2.29441	0.00560222	0.0651252
comp19795_c0_seq11	28.9267	3.06277	56.7907	18.5423	4.21275	0.000220055	0.00460752
comp27834_c0_seq1	20.489	1	41.9779	41.9779	5.39156	1.08215e-05	0.000326632
comp32728_c1_seq1	34.0938	1.77354	68.414	38.5749	5.26959	1.05127e-06	4.05501e-05
comp36774_c0_seq1	17.1009	1	35.2019	35.2019	5.13758	7.89401e-05	0.00188511
comp28218_c0_seq1	129.558	203.859	57.2571	0.280866	-1.83204	0.00469083	0.0565102
comp21925_c0_seq1	166.335	53.1661	281.504	5.2948	2.40458	2.40593e-05	0.00066805
comp5547_c0_seq9	73.0653	143.134	4.99629	0.0349063	-4.84037	1.95851e-11	1.77397e-09
comp5547_c0_seq6	112.924	213.347	14.5016	0.0679721	-3.87891	5.61126e-07	2.30782e-05
comp1446_c0_seq10	139.847	256.868	24.8266	0.0966511	-3.37107	9.46843e-10	6.66683e-08
comp20600_c0_seq7	38.6059	72.438	6.77385	0.0935123	-3.4187	3.87756e-05	0.0010287
comp18211_c0_seq3	19.3197	1	39.6394	39.6394	5.30886	1.9499e-05	0.00055397
comp18211_c0_seq2	25.4465	1	51.893	51.893	5.69747	9.23147e-07	3.58737e-05
comp60968_c0_seq1	17.0628	1.25785	34.8677	27.7202	4.79286	0.000224382	0.00468142
comp13467_c0_seq2	65.7912	102.2	31.382	0.307063	-1.70339	0.00403174	0.0501224
comp224_c0_seq1	2728.57	1776.6	3682.53	2.07279	1.05158	0.00460298	0.0555819
comp9174_c0_seq1	401.137	247.032	557.242	2.25575	1.17361	0.00449793	0.0546072
comp4341_c1_seq5	148.181	226.291	72.0699	0.318483	-1.65071	0.00228158	0.0319638
comp4341_c1_seq1	413.411	587.407	241.414	0.410983	-1.28285	0.0038963	0.0487921
comp4136_c0_seq4	112.59	169.067	58.1142	0.343736	-1.54063	0.00359026	0.0457851
comp4136_c0_seq3	154.482	225.248	85.7165	0.380542	-1.39387	0.00333242	0.0431125
comp4136_c0_seq9	130.573	195.483	67.6638	0.346137	-1.53059	0.00284184	0.0379842
comp1022_c0_seq3	2266.26	1291.75	3242.76	2.51035	1.32789	0.00227373	0.0318806
comp1022_c0_seq4	293.588	165.608	423.568	2.55766	1.35483	0.00577389	0.0666495
comp4325_c0_seq2	251.709	129.283	376.135	2.9094	1.54072	0.00111449	0.0178582
comp13829_c0_seq3	83.9847	2.95268	167.017	56.5644	5.82182	1.72931e-13	2.04529e-11
comp13829_c0_seq1	34.8606	2.17914	69.5421	31.9126	4.99605	4.29596e-06	0.000143561
comp13829_c0_seq7	17.8951	1	36.7902	36.7902	5.20125	3.79539e-05	0.00100996
comp13829_c0_seq5	36.0833	1	73.1667	73.1667	6.19311	4.9844e-09	3.04424e-07
comp13829_c0_seq4	45.9954	2.17914	91.8117	42.132	5.39684	1.41926e-07	6.63895e-06
comp4787_c0_seq7	135.979	51.0309	222.928	4.36848	2.12713	0.00435652	0.0532747
comp4787_c0_seq2	1252.89	655.774	1852	2.82415	1.49781	9.05936e-05	0.00212456
comp4787_c0_seq1	27.1848	2.28923	54.0804	23.6238	4.56217	0.00178854	0.0263128
comp6533_c0_seq2	128.748	235.791	23.7046	0.100532	-3.31427	1.35477e-09	9.20578e-08
comp6533_c0_seq1	352.427	635.465	71.3891	0.112341	-3.15404	3.80413e-11	3.31614e-09
comp6533_c0_seq5	75.2087	141.477	10.9403	0.0773293	-3.69284	2.14794e-08	1.20121e-06
comp38865_c0_seq1	32.648	1	66.296	66.296	6.05085	2.35563e-08	1.30238e-06
comp15206_c0_seq1	34.9933	8.81073	63.1759	7.17034	2.84204	0.000728449	0.0125749
comp28032_c0_seq6	30.2828	2.28923	60.2764	26.3304	4.71866	2.35663e-05	0.000655817
comp5670_c1_seq1	1429.68	506.081	2355.29	4.65397	2.21846	6.41874e-05	0.00158336
comp12998_c0_seq1	36.9003	60.719	15.0816	0.248384	-2.00936	0.0065561	0.0735448
comp39081_c0_seq1	13.9618	1	28.9236	28.9236	4.85418	0.000270468	0.00547828
comp17751_c0_seq1	339.865	533.308	148.422	0.278304	-1.84526	1.68045e-05	0.000486197
comp17751_c0_seq3	15.7268	1	32.4536	32.4536	5.0203	0.000122214	0.00276675
comp6646_c0_seq1	58.2204	1.25785	117.183	93.1616	6.54166	1.00222e-11	9.45211e-10
comp70_c0_seq6	1535.55	964.724	2108.38	2.18547	1.12794	0.00291786	0.0388278
comp70_c0_seq2	2980.17	1946.08	4016.25	2.06376	1.04528	0.00301146	0.0397955
comp429_c0_seq1	4647.38	157.803	9138.95	57.9138	5.85584	8.4692e-32	5.49061e-29
comp4986_c0_seq6	132.107	201.816	64.3987	0.319096	-1.64794	0.00195006	0.0281868
comp38583_c0_seq1	8.12498	1	17.25	17.25	4.10852	0.00981816	0.0999762
comp12804_c0_seq3	80.5161	148.436	14.5962	0.0983335	-3.34617	9.3825e-08	4.55697e-06
comp23156_c0_seq2	10.2082	1	21.4165	21.4165	4.42065	0.00281928	0.0377461
comp23156_c0_seq1	38.9073	1	78.8145	78.8145	6.30039	1.85303e-09	1.22215e-07
comp14543_c0_seq1	22.1783	1	45.3566	45.3566	5.50324	0.00694274	0.0769159
comp15757_c0_seq2	222.83	91.2231	356.437	3.90731	1.96618	0.000196421	0.00417155
comp1328_c0_seq1	296.726	185.914	409.537	2.20283	1.13936	0.00728418	0.0798095
comp3774_c0_seq1	481.699	778.891	186.507	0.239451	-2.06219	5.15149e-07	2.13679e-05
comp3774_c0_seq2	184.171	308.648	61.6945	0.199886	-2.32275	0.0029994	0.0396542
comp4824_c0_seq7	53.0221	83.1169	24.9273	0.299907	-1.73741	0.00763918	0.0825568
comp2806_c0_seq3	214.136	305.676	124.595	0.407606	-1.29475	0.00391046	0.0489344
comp5909_c0_seq1	308.629	456.716	162.541	0.355891	-1.49049	0.00103633	0.0168215
comp5909_c0_seq4	153.181	229.055	79.3061	0.346231	-1.53019	0.00494719	0.0589976
comp9621_c0_seq1	294.234	44.5848	545.884	12.2437	3.61397	1.35344e-12	1.42031e-10
comp30373_c0_seq1	51.1987	1	103.397	103.397	6.69206	1.19562e-11	1.11916e-09
comp16102_c0_seq8	14.0312	1	29.0625	29.0625	4.86109	0.000422487	0.00797109
comp12079_c0_seq1	286.984	159.24	416.729	2.61699	1.38791	0.000975761	0.0160054
comp15040_c0_seq3	12.9975	1	26.9949	26.9949	4.75462	0.000602175	0.0106816
comp3420_c0_seq2	340.506	193.467	489.545	2.53039	1.33936	0.00158351	0.0238332
comp31069_c0_seq1	97.2858	151.348	45.224	0.298809	-1.74271	0.00188623	0.0274227
comp17244_c0_seq2	38.2833	1	77.5666	77.5666	6.27736	3.29215e-09	2.07888e-07
comp17244_c0_seq1	108.241	1	217.481	217.481	7.76475	3.05408e-19	7.22423e-17
comp22607_c0_seq1	59.9701	118.381	3.55913	0.030065	-5.05577	4.06118e-10	3.03534e-08
comp7431_c0_seq1	917.674	1286.61	550.743	0.428059	-1.22412	0.00184872	0.0269895
comp12710_c0_seq1	55.5573	1	112.115	112.115	6.80883	9.89273e-05	0.00229708
comp8947_c0_seq1	133.296	68.3878	200.204	2.92747	1.54966	0.000525841	0.00955013
comp8516_c0_seq2	342.513	513.599	173.428	0.337671	-1.56631	0.000159557	0.00348332
comp8516_c0_seq1	936.531	1439.51	435.551	0.302568	-1.72467	1.58184e-05	0.000460405
comp16913_c0_seq6	41.056	1.51569	82.5964	54.4942	5.76803	1.83685e-08	1.03785e-06
comp13061_c0_seq1	269.822	419.52	122.124	0.291105	-1.78039	0.000166794	0.00361695
comp5246_c0_seq3	100.779	184.43	19.1283	0.103716	-3.26929	2.84936e-08	1.54318e-06
comp16913_c0_seq9	18.9068	1	38.8136	38.8136	5.27849	2.06218e-05	0.000582959
comp12394_c0_seq2	45.7489	8.40512	85.0928	10.1239	3.3397	0.000713259	0.0123492
comp10986_c1_seq1	91.8075	30.0324	155.583	5.1805	2.37309	5.65442e-05	0.00141899
comp10986_c1_seq3	112.067	39.3872	186.746	4.74129	2.24528	0.000485235	0.00895011
comp6526_c0_seq4	797.109	1049.31	546.906	0.521205	-0.940077	0.00692581	0.0767763
comp980_c0_seq1	56.0785	28.8185	85.3386	2.96124	1.5662	0.00506829	0.060163
comp30636_c0_seq2	56.1908	16.2535	98.128	6.03734	2.59391	0.000128615	0.00289074
comp30636_c0_seq1	44.0304	14.6311	75.4296	5.15543	2.36609	0.00432968	0.053028
comp7996_c0_seq4	98.2316	4.49976	193.963	43.1053	5.42979	1.16594e-12	1.24216e-10
comp30099_c0_seq1	62.0726	5.93675	120.208	20.2482	4.33972	6.04298e-08	3.06506e-06
comp1167_c0_seq5	3667.8	6.96813	7330.63	1052.02	10.0389	3.61921e-55	2.63964e-51
comp1167_c0_seq1	94.235	148.656	41.8139	0.281279	-1.82993	0.00103125	0.0167638
comp1167_c0_seq8	94.6127	27.0831	164.142	6.0607	2.59949	7.3303e-05	0.00177421
comp1167_c0_seq9	75.5171	18.719	134.315	7.17536	2.84305	0.000290726	0.00582924
comp1962_c0_seq1	1213.8	717.298	1712.31	2.38717	1.2553	0.0020331	0.0291607
comp8304_c0_seq4	183.818	274.691	94.9447	0.345642	-1.53265	0.000844462	0.0142008
comp8304_c0_seq3	186.84	267.625	108.056	0.403757	-1.30844	0.00869905	0.0910923
comp11183_c0_seq12	41.2299	68.3066	16.1532	0.236481	-2.08021	0.00233602	0.0325922
comp6226_c0_seq1	275.638	182.712	370.564	2.02812	1.02015	0.00722517	0.0793518
comp9113_c0_seq1	67.1867	24.6871	111.686	4.52407	2.17762	0.00594366	0.0681776
comp3629_c0_seq14	204.215	296.507	113.924	0.384221	-1.37999	0.00338566	0.043711
comp17810_c0_seq8	22.7789	41.8556	5.70227	0.136237	-2.87581	0.00181761	0.0266474
comp17810_c0_seq5	17.3927	33.6422	3.14315	0.0934286	-3.41999	0.00118624	0.0187877
comp17810_c0_seq3	52.089	101.062	5.11609	0.0506234	-4.30405	7.35687e-09	4.38312e-07
comp17810_c0_seq2	45.4525	87.9088	4.99629	0.0568349	-4.13708	2.85735e-07	1.24355e-05
comp17810_c0_seq1	97.6308	185.615	11.6463	0.0627444	-3.99437	1.50405e-10	1.20215e-08
comp7094_c0_seq1	97.5376	3.61614	193.459	53.4988	5.74144	9.65188e-16	1.5359e-13
comp29_c0_seq1	24079.5	2340.34	45820.6	19.5786	4.29121	8.33469e-23	2.7842e-20
comp11598_c0_seq1	285.199	426.699	145.699	0.341456	-1.55023	0.000418843	0.00791227
comp11598_c0_seq3	16.7319	31.394	4.06972	0.129634	-2.94749	0.00586464	0.0674924
comp28446_c0_seq1	25.0383	47.6413	4.43531	0.093098	-3.42511	0.000302916	0.00604045
comp22931_c0_seq1	24.2095	7.77935	42.6397	5.48114	2.45448	0.00534259	0.0627721
comp1587_c0_seq2	74.5366	150.073	1	0.00666342	-7.22952	2.85386e-05	0.00077908
comp4422_c0_seq5	98.1675	149.215	49.1195	0.329185	-1.60303	0.00610184	0.0695282
comp24254_c0_seq1	33.8017	65.143	4.4605	0.0684725	-3.86833	2.61294e-05	0.000719647
comp20860_c0_seq1	36.0163	64.6997	9.33297	0.144251	-2.79335	0.000750217	0.0128922
comp13663_c0_seq1	305.863	125.152	488.574	3.90386	1.9649	0.000134078	0.00299582
comp19518_c0_seq2	15.1532	1	31.3064	31.3064	4.96839	0.000191664	0.00408142
comp21869_c0_seq3	18.6544	1.25785	38.051	30.2509	4.91891	0.00122457	0.0192935
comp3321_c0_seq1	457.74	699.634	217.846	0.311371	-1.68329	0.000306329	0.00609738
comp959_c0_seq1	12927.6	5234.61	20622.6	3.93967	1.97807	1.14644e-07	5.48538e-06
comp16060_c0_seq1	131.051	38.7238	225.379	5.82017	2.54106	0.000115824	0.00263711
comp6921_c0_seq1	53.59	94.7287	14.4512	0.152554	-2.71261	0.000473141	0.00875841
comp60442_c0_seq1	29.6673	55.1217	6.21286	0.112712	-3.14929	0.000349299	0.00681576
comp5773_c0_seq1	731.634	418.61	1046.66	2.50032	1.32211	0.000919844	0.0152878
comp2516_c0_seq1	268.716	49.5215	489.91	9.89288	3.30639	8.56667e-11	7.06657e-09
comp2516_c0_seq3	250.167	53.4646	448.869	8.39564	3.06964	4.37609e-10	3.2568e-08
comp2516_c0_seq6	155.812	26.8252	286.798	10.6914	3.41838	1.02939e-08	6.04653e-07
comp2516_c0_seq9	301.419	51.0309	553.807	10.8524	3.43994	2.58748e-11	2.29441e-09
comp2516_c0_seq8	43.1481	10.3578	77.9383	7.5246	2.91161	0.000422198	0.00796877
comp12782_c0_seq1	236.836	379.51	96.1612	0.253383	-1.98061	1.73571e-05	0.000500696
comp11868_c0_seq4	49.2302	21.8161	78.6443	3.60488	1.84995	0.00950138	0.0975907
comp11868_c0_seq1	162.946	65.1024	262.789	4.03656	2.01312	0.000412787	0.0078198
comp11868_c0_seq2	46.7681	18.2786	77.2575	4.22666	2.07952	0.00756286	0.0820108
comp2456_c0_seq1	613.916	889.562	340.269	0.382513	-1.38642	0.00062991	0.011106
comp2456_c0_seq2	1182.91	1683.47	684.354	0.406514	-1.29862	0.00222394	0.0312778
comp28630_c0_seq1	352.983	512.136	195.829	0.382378	-1.38693	0.000899775	0.0150027
comp5537_c0_seq14	39.3075	66.7248	13.8902	0.208172	-2.26415	0.00387966	0.0486185
comp578_c0_seq3	321.34	140.147	504.534	3.60002	1.84801	0.00206885	0.0295476
comp21778_c0_seq10	21.2574	1.51569	42.9991	28.3693	4.82626	0.000123643	0.00279415
comp24544_c0_seq1	191.72	27.0106	358.43	13.27	3.73009	1.13265e-07	5.42883e-06
comp13689_c0_seq10	43.9876	73.7967	16.1784	0.219229	-2.18949	0.00166069	0.0247945
comp30229_c0_seq1	305.679	22.4795	590.879	26.2852	4.71618	0.000384231	0.00737948
comp15566_c0_seq5	24.4776	44.6919	6.26326	0.140143	-2.83503	0.0017396	0.0257485
comp15566_c0_seq4	16.3638	30.803	3.92472	0.127414	-2.97241	0.00639715	0.0721222
comp15566_c0_seq2	82.9297	147.66	20.1999	0.1368	-2.86986	0.00019311	0.00410721
comp2758_c0_seq1	2014.71	863.395	3168.02	3.66926	1.87549	2.57502e-05	0.000710268
comp1371_c0_seq1	202.376	342.183	64.5689	0.188697	-2.40586	5.74393e-07	2.35795e-05
comp16543_c0_seq2	98.5403	36.1801	162.901	4.5025	2.17073	0.00284917	0.0380763
comp3594_c0_seq12	113.318	53.2791	175.356	3.29127	1.71864	0.00138604	0.021342
comp3594_c0_seq13	45.8829	19.2376	74.5282	3.87409	1.95386	0.00444903	0.0542059
comp3594_c0_seq10	86.8915	30.916	144.867	4.68582	2.2283	0.000255338	0.00522258
comp16848_c0_seq1	87.0799	4.09415	172.066	42.0272	5.39325	4.8118e-11	4.12472e-09
comp62952_c0_seq1	29.7251	4.90536	56.5449	11.5272	3.52697	0.000231739	0.00480162
comp30008_c0_seq3	91.7716	7.77935	177.764	22.8507	4.51417	2.3666e-11	2.11364e-09
comp30008_c0_seq1	23.2892	3.72622	44.8522	12.0369	3.58939	0.00121699	0.0191983
comp16302_c0_seq2	133.673	214.453	54.8933	0.255969	-1.96596	7.91755e-05	0.00188918
comp16302_c0_seq1	174.326	283.159	67.4936	0.238359	-2.06879	0.000277016	0.0055915
comp26014_c0_seq1	137.126	6.23227	270.019	43.326	5.43716	1.04319e-17	2.11344e-15
comp44252_c0_seq1	27.8101	3.87398	53.7462	13.8736	3.79427	4.04655e-05	0.0010661
comp103_c1_seq1	6262.37	2670.45	9856.29	3.69087	1.88396	2.6064e-06	9.19075e-05
comp18182_c0_seq2	201.611	355.516	49.7057	0.139813	-2.83843	9.18043e-08	4.47871e-06
comp9987_c0_seq2	197.348	80.4601	316.235	3.93034	1.97465	0.00167155	0.0249312
comp9987_c0_seq1	321.802	139.707	505.897	3.62113	1.85644	0.00024403	0.00502535
comp3049_c0_seq1	44.741	1	90.482	90.482	6.49956	1.82323e-10	1.44408e-08
comp1487_c0_seq1	748.669	492.812	1006.52	2.04241	1.03027	0.00752164	0.0816752
comp30523_c0_seq2	59.5688	15.3322	105.805	6.90085	2.78677	4.70206e-05	0.00121252
comp12043_c0_seq4	44.1722	83.1545	7.18983	0.0864635	-3.53177	6.4268e-06	0.000204985
comp12043_c0_seq1	208.087	376.216	41.9589	0.111529	-3.16451	1.79631e-05	0.000515797
comp12043_c0_seq2	310.903	538.65	85.1555	0.15809	-2.66118	6.98069e-08	3.49518e-06
comp12043_c0_seq3	101.193	45.5061	158.879	3.49138	1.8038	0.000977298	0.0160236
comp20852_c0_seq2	42.0966	3.87398	82.3192	21.2493	4.40934	2.12727e-07	9.499e-06
comp20852_c0_seq1	59.9597	1.51569	120.404	79.4382	6.31176	2.27698e-11	2.04603e-09
comp24227_c0_seq1	12.584	1.51569	25.6524	16.9245	4.08104	0.00721618	0.0792729
comp36529_c0_seq1	36.7261	9.32642	66.1258	7.09016	2.82582	0.000698999	0.0121431
comp20918_c0_seq2	76.8316	19.6779	135.985	6.91055	2.7888	0.000413636	0.00782911
comp29093_c0_seq3	15.6892	30.916	2.46236	0.0796467	-3.65024	0.0025972	0.0354341
comp20926_c0_seq1	103.165	179.305	29.0244	0.161872	-2.62708	0.00107379	0.0173265
comp10408_c0_seq6	66.909	126.119	9.69856	0.0768998	-3.70088	9.23475e-07	3.58737e-05
comp309_c0_seq13	760.022	1316.25	205.794	0.156349	-2.67716	2.0396e-09	1.33914e-07
comp309_c0_seq10	1067.24	1977.3	159.181	0.0805043	-3.63479	1.51551e-17	2.97397e-15
comp42469_c0_seq1	81.7344	1.51569	163.953	108.171	6.75716	1.41947e-14	1.96572e-12
comp18784_c0_seq1	70.0866	3.87398	138.299	35.6995	5.15783	4.11367e-09	2.548e-07
comp43058_c0_seq1	22.8479	9.25401	38.4418	4.15407	2.05453	0.00495854	0.0590927
comp35373_c0_seq3	24.4296	6.85805	44.0012	6.416	2.68167	0.00524336	0.0617554
comp4996_c0_seq3	28.2235	3.35829	55.0887	16.4038	4.03596	4.96675e-06	0.00016299
comp4996_c0_seq2	96.2398	8.59056	185.889	21.6388	4.43555	8.34979e-13	9.11539e-11
comp4996_c0_seq1	178.118	10.6533	347.582	32.6266	5.02798	5.17427e-17	9.75985e-15
comp3056_c0_seq6	664.786	188.744	1142.83	6.05491	2.5981	2.86564e-08	1.55008e-06
comp60980_c0_seq1	11.7144	1.25785	24.171	19.2162	4.26425	0.00365362	0.0464308
comp20769_c0_seq1	143.228	71.8123	216.643	3.01679	1.59302	0.00108189	0.0174283
comp4585_c0_seq2	502.866	301.742	705.989	2.33971	1.22633	0.00509718	0.060465
comp9178_c0_seq4	56.7227	96.3423	19.1031	0.198284	-2.33436	0.000312171	0.00619395
comp6946_c0_seq1	75.3101	112.369	40.2507	0.3582	-1.48116	0.00978436	0.0997481
comp9178_c0_seq2	69.6108	132.45	8.77199	0.0662289	-3.9164	7.75038e-09	4.60503e-07
comp9178_c0_seq3	103.391	182.883	25.8981	0.14161	-2.82	3.72499e-07	1.58568e-05
comp61895_c0_seq1	10.9867	1	22.9734	22.9734	4.52189	0.00210182	0.0299244
comp7900_c0_seq1	727.598	1339.81	117.391	0.0876176	-3.51263	4.45221e-16	7.43629e-14
comp8374_c0_seq1	636.549	375.205	899.892	2.3984	1.26207	0.00395294	0.0493602
comp5969_c0_seq3	65.6925	108.287	25.0975	0.231768	-2.10925	0.00342076	0.0440341
comp5969_c0_seq1	122.514	235.432	11.5959	0.0492538	-4.34362	8.2898e-11	6.87708e-09
comp5969_c0_seq4	48.9528	91.6693	8.2362	0.0898469	-3.47639	6.47572e-06	0.000206395
comp1164_c0_seq2	1941.08	713.78	3170.39	4.44168	2.15111	4.87929e-06	0.000160541
comp1164_c0_seq1	7274.94	2757.43	11794.4	4.27733	2.09671	4.1883e-06	0.0001405
comp2812_c0_seq2	239.092	363.304	116.88	0.321715	-1.63615	0.000746665	0.0128437
comp33484_c0_seq1	17.1387	1	35.2775	35.2775	5.14068	6.56258e-05	0.00161157
comp704_c0_seq1	1327.05	1869.09	787.009	0.421066	-1.24788	0.00339703	0.0438255
comp38103_c0_seq1	54.5027	86.4688	24.5366	0.283762	-1.81725	0.00411265	0.0509344
comp30535_c0_seq1	43.2245	17.9484	70.5006	3.92797	1.97378	0.0083194	0.0879057
comp1460_c1_seq2	65.7163	102.757	30.676	0.29853	-1.74405	0.00681701	0.0757916
comp15266_c0_seq2	45.3572	76.1956	16.5188	0.216794	-2.2056	0.00321118	0.0418597
comp22697_c0_seq6	17.0535	34.0102	2.09677	0.0616512	-4.01973	0.000539561	0.00975742
comp3352_c0_seq18	112.315	47.9338	178.697	3.72798	1.8984	0.00486753	0.0582142
comp3352_c0_seq10	284.358	81.7175	488.998	5.984	2.58111	0.00226759	0.0318099
comp27923_c0_seq1	99.5978	161.821	39.3746	0.243322	-2.03906	0.00436085	0.0533201
comp32244_c0_seq2	58.4313	9.58427	109.278	11.4018	3.51119	2.38228e-06	8.44471e-05
comp32244_c0_seq1	76.8322	2.80492	152.86	54.4969	5.7681	2.57386e-11	2.28465e-09
comp6181_c0_seq1	427.805	38.9469	818.662	21.02	4.39369	8.34681e-05	0.00197705
comp6181_c0_seq2	114.49	12.4959	218.484	17.4844	4.128	0.00113954	0.018193
comp569_c0_seq1	1426.63	872.082	1983.18	2.27407	1.18528	0.00150974	0.0229399
comp569_c0_seq2	701.525	426.241	978.809	2.29637	1.19936	0.00182934	0.0267825
comp6488_c0_seq1	244.953	380.365	111.541	0.293247	-1.76981	0.0038163	0.0479563
comp21814_c0_seq1	24.8192	1	50.6384	50.6384	5.66216	0.00641356	0.0722793
comp7824_c0_seq18	69.8832	109.458	32.3086	0.295169	-1.76039	0.00269694	0.0364708
comp7824_c0_seq10	87.3313	137.824	38.8388	0.2818	-1.82725	0.00263347	0.0358005
comp61119_c0_seq1	13.9335	1	28.8671	28.8671	4.85135	0.00169892	0.0252662
comp12543_c0_seq5	63.8382	7.99952	121.677	15.2105	3.927	8.19621e-07	3.24148e-05
comp12543_c0_seq4	129.294	8.51521	252.074	29.6028	4.88766	1.79417e-12	1.86494e-10
comp12543_c0_seq6	61.3858	5.6789	119.093	20.9711	4.39033	3.41603e-08	1.81306e-06
comp12543_c0_seq1	14.7076	2.03138	29.3838	14.4649	3.85449	0.00683122	0.075911
comp12543_c0_seq2	16.5083	1	34.0167	34.0167	5.08817	6.54451e-05	0.00160803
comp11659_c0_seq1	112.928	47.8614	179.995	3.76076	1.91102	0.0019835	0.0285758
comp5973_c0_seq1	126.197	61.4201	192.974	3.14186	1.65162	0.00237181	0.0330022
comp15546_c0_seq1	39.9778	15.5901	66.3654	4.2569	2.0898	0.00459827	0.0555327
comp8279_c0_seq1	95.5058	37.1014	155.91	4.20228	2.07117	0.00401035	0.0499192
comp8279_c0_seq2	156.578	81.7205	233.435	2.8565	1.51425	0.0031191	0.0409275
comp21294_c0_seq1	227.596	15.5901	441.603	28.3259	4.82405	5.73197e-12	5.56173e-10
comp196_c0_seq1	4981.44	6693.6	3271.29	0.48872	-1.03292	0.00977309	0.0997016
comp17263_c0_seq1	282.29	75.8248	490.755	6.47223	2.69426	1.27075e-07	6.02804e-06
comp9111_c0_seq1	63.1234	114.502	13.7452	0.120044	-3.05836	0.00605921	0.0691677
comp42997_c0_seq1	27.4507	1.25785	55.6435	44.2372	5.46719	2.24625e-06	8.02099e-05
comp841_c0_seq1	78.7495	30.6234	128.876	4.2084	2.07327	0.00013072	0.00292751
comp9896_c0_seq1	73.5272	6.04683	143.008	23.65	4.56377	2.3588e-08	1.30331e-06
comp9427_c0_seq9	48.4647	84.5538	14.3756	0.170018	-2.55624	0.000198327	0.00420488
comp9427_c0_seq8	52.6122	98.4775	8.74679	0.0888202	-3.49297	0.000189345	0.00404263
comp9427_c0_seq7	56.2766	105.926	8.62699	0.0814434	-3.61806	1.17308e-06	4.4658e-05
comp9427_c0_seq3	30.704	51.2511	12.1569	0.237203	-2.07581	0.00739357	0.0807553
comp30985_c0_seq1	125.174	232.729	19.6199	0.0843036	-3.56826	1.07632e-09	7.44668e-08
comp22292_c0_seq3	34.0247	1.51569	68.5338	45.2162	5.49877	4.13725e-07	1.75095e-05
comp22292_c0_seq2	42.2071	1	85.4141	85.4141	6.4164	5.30604e-10	3.86061e-08
comp22292_c0_seq1	126.736	2.03138	253.441	124.763	6.96305	3.72249e-18	7.88851e-16
comp22624_c0_seq1	365.418	630.939	101.897	0.161501	-2.63039	2.70863e-09	1.73291e-07
comp25086_c0_seq4	22.4607	6.08451	40.8369	6.71162	2.74666	0.00334874	0.0432981
comp37211_c0_seq1	35.143	70.5548	1.73118	0.0245367	-5.34892	1.09593e-08	6.39874e-07
comp3239_c0_seq1	783.508	1141.67	427.349	0.374321	-1.41765	0.000395263	0.00755159
comp3104_c0_seq3	96.859	37.3998	158.318	4.23312	2.08172	0.000474021	0.00877099
comp38080_c0_seq1	22.2194	3.57846	42.8603	11.9773	3.58223	0.00343876	0.0442333
comp43712_c0_seq1	13.3092	1.25785	27.3605	21.7519	4.44307	0.00184152	0.0269157
comp6563_c0_seq4	31.5215	54.2728	10.7701	0.198444	-2.33319	0.00527695	0.0620925
comp26705_c0_seq1	35.9101	11.9426	61.8776	5.18127	2.37331	0.00341518	0.0439944
comp38752_c0_seq1	19.4269	1	39.8538	39.8538	5.31664	0.000250511	0.0051423
comp10889_c0_seq1	317.657	501.19	136.124	0.271602	-1.88044	1.64995e-05	0.000478322
comp4588_c1_seq12	89.1546	40.3085	140.001	3.47322	1.79628	0.00618928	0.0702857
comp25124_c0_seq1	21.0625	1	43.1251	43.1251	5.43045	7.06544e-06	0.00022332
comp50223_c0_seq1	19.0518	1	39.1036	39.1036	5.28923	2.21568e-05	0.000621135
comp13418_c0_seq3	71.5056	116.649	28.3627	0.243146	-2.0401	0.00239862	0.0332597
comp31798_c0_seq1	43.3038	1	87.6077	87.6077	6.45299	3.20535e-10	2.43732e-08
comp16520_c0_seq3	23.1578	1.51569	46.8	30.877	4.94846	5.13805e-05	0.00130723
comp16520_c0_seq5	91.4761	4.38967	180.563	41.1335	5.36224	2.27504e-13	2.65485e-11
comp16520_c0_seq8	70.1411	5.6789	136.603	24.0545	4.58824	4.07097e-09	2.52692e-07
comp6472_c0_seq1	711.747	1061.92	363.572	0.342372	-1.54636	0.00957522	0.0981648
comp7716_c0_seq3	24.0386	43.959	6.11825	0.139181	-2.84497	0.00790106	0.0845536
comp4533_c0_seq1	370.444	122.947	619.942	5.04235	2.3341	7.5382e-07	3.01669e-05
comp19627_c0_seq1	106.237	27.8595	186.614	6.69839	2.74381	9.14249e-07	3.55943e-05
comp14806_c0_seq1	786.115	1447.23	127.003	0.0877564	-3.51035	3.93808e-16	6.60277e-14
comp29130_c0_seq1	31.0181	5.56882	58.4675	10.4991	3.39219	0.000112802	0.00257768
comp26332_c0_seq1	92.5557	22.0739	165.038	7.47659	2.90238	3.72331e-06	0.00012611
comp23580_c0_seq1	30.0175	8.29504	53.74	6.47857	2.69568	0.00415674	0.0513409
comp5258_c0_seq2	116.938	55.5273	180.349	3.24792	1.69952	0.00193089	0.0279513
comp34690_c0_seq1	51.5897	3.57846	101.601	28.3924	4.82743	2.73371e-07	1.19748e-05
comp2628_c0_seq17	157.508	32.1328	284.883	8.86578	3.14825	4.4759e-09	2.74709e-07
comp4826_c0_seq1	39.377	7.63158	73.1224	9.58155	3.26026	0.000100732	0.00233108
comp10239_c0_seq8	59.4303	117.862	2.99814	0.0254377	-5.29689	3.14034e-11	2.76226e-09
comp1303_c0_seq9	391.93	225.144	560.715	2.49047	1.31642	0.00337118	0.0435662
comp8615_c0_seq12	34.2554	1	69.5108	69.5108	6.11916	1.21835e-08	7.06636e-07
comp8615_c0_seq11	85.0664	1	171.133	171.133	7.41897	9.974e-17	1.83005e-14
comp8615_c0_seq10	34.7346	1	70.4692	70.4692	6.13892	0.00754507	0.0818585
comp203_c0_seq3	3019.05	1952.1	4088	2.09416	1.06637	0.00237862	0.0330601
comp29746_c0_seq1	20.7689	1.51569	42.0221	27.7247	4.7931	0.000825806	0.0139393
comp20749_c0_seq1	72.5183	144.574	2.46236	0.0170318	-5.87563	1.04367e-13	1.27396e-11
comp30872_c0_seq2	23.8768	3.87398	45.8796	11.843	3.56596	0.000170586	0.0036896
comp3994_c3_seq4	128.112	66.8002	191.423	2.86561	1.51884	0.00440065	0.0537093
comp17559_c0_seq1	21.4808	41.453	3.50874	0.0846438	-3.56245	0.000365024	0.00706641
comp2227_c0_seq1	315.49	13.6374	619.342	45.415	5.5051	2.87841e-22	9.0619e-20
comp32616_c0_seq1	18.6286	5.82666	33.4305	5.73751	2.52042	0.00900405	0.0936141
comp12672_c0_seq1	255.196	58.2159	454.176	7.80159	2.96377	0.000115128	0.00262262
comp32593_c0_seq2	15.6765	32.353	1	0.030909	-5.01583	3.88366e-05	0.00103001
comp9644_c0_seq4	77.2517	132.528	23.9756	0.18091	-2.46666	0.00014041	0.0031182
comp9644_c0_seq2	233.994	398.877	71.1114	0.178279	-2.48779	4.39531e-05	0.00114251
comp9644_c0_seq3	201.56	345.469	59.6522	0.17267	-2.53391	6.13829e-07	2.5034e-05
comp9644_c0_seq8	45.9664	83.6732	10.2595	0.122615	-3.0278	9.29987e-05	0.00217455
comp1072_c0_seq4	755.866	1048.45	465.284	0.443783	-1.17207	0.00360748	0.0459779
comp24213_c0_seq1	36.4002	71.9977	2.80275	0.0389284	-4.68303	7.6878e-06	0.000241163
comp2116_c0_seq3	143.213	16.2506	272.175	16.7486	4.06597	1.94496e-09	1.27893e-07
comp9981_c0_seq12	28.6589	49.5939	9.72376	0.196067	-2.35058	0.00899075	0.0935202
comp9981_c0_seq13	48.958	87.2424	12.6737	0.14527	-2.78319	0.000595448	0.0105773
comp9981_c0_seq11	35.7074	60.6466	12.7683	0.210536	-2.24786	0.00522009	0.0615559
comp40242_c0_seq1	20.3787	1	41.7573	41.7573	5.38396	1.24576e-05	0.000370977
comp28821_c0_seq2	24.3498	1	49.6995	49.6995	5.63516	1.67433e-06	6.17525e-05
comp560_c0_seq7	391.181	41.085	743.278	18.0912	4.17722	1.46167e-11	1.35086e-09
comp560_c0_seq6	689.14	62.7788	1317.5	20.9864	4.39138	0.00162516	0.024343
comp560_c0_seq1	1155.98	118.41	2195.55	18.5419	4.21272	2.10681e-17	4.11585e-15
comp560_c0_seq3	620.736	49.3361	1194.14	24.2041	4.59718	3.43327e-19	8.07751e-17
comp560_c0_seq8	435.057	24.4292	847.684	34.6996	5.11685	0.003174	0.0414676
comp1068_c0_seq1	3012.85	3943.96	2083.74	0.528336	-0.920473	0.0089143	0.0929017
comp2640_c0_seq3	307.817	66.4987	551.135	8.28789	3.05101	5.97996e-08	3.0358e-06
comp2640_c0_seq7	190.465	45.0946	337.836	7.49172	2.9053	0.00780186	0.0837516
comp2640_c0_seq6	66.264	17.0618	117.466	6.88475	2.7834	0.000253122	0.00518575
comp7720_c0_seq2	509.096	229.304	790.888	3.44908	1.78621	0.000123	0.00278239
comp4998_c0_seq1	277.069	106.367	449.771	4.2285	2.08015	1.87291e-05	0.000534808
comp445_c2_seq3	3698	1791.12	5606.88	3.13037	1.64634	0.00242511	0.0335516
comp780_c0_seq1	1536.41	93.2193	2981.61	31.9848	4.99932	1.66775e-08	9.47813e-07
comp780_c0_seq2	138.186	8.03719	270.335	33.6355	5.07191	6.70666e-08	3.36568e-06
comp18769_c0_seq1	42.8497	17.6528	70.0465	3.968	1.98841	0.00779026	0.0836579
comp39121_c0_seq1	25.7712	1	52.5425	52.5425	5.71541	0.0054214	0.0635104
comp60_c0_seq3	3552.93	423.034	6684.82	15.8021	3.98204	3.87901e-19	9.02912e-17
comp4072_c0_seq1	347.6	212.88	484.32	2.27508	1.18592	0.0054386	0.0636778
comp9005_c0_seq10	63.1113	109.901	18.3215	0.166709	-2.58459	4.00158e-05	0.0010568
comp9005_c0_seq13	52.9053	91.2667	16.544	0.181271	-2.46378	0.00309896	0.0406999
comp9005_c0_seq12	68.9035	117.124	22.6834	0.193671	-2.36832	0.000152007	0.00333848
comp75725_c0_seq1	9.92773	1	20.8555	20.8555	4.38235	0.00346288	0.0444533
comp34135_c0_seq1	40.4665	4.352	78.5811	18.0563	4.17443	0.000215547	0.00452613
comp9236_c0_seq1	113.604	180.157	49.0501	0.272263	-1.87693	0.000528799	0.00959392
comp7307_c0_seq1	175.501	92.185	260.816	2.82927	1.50043	0.0018147	0.0266261
comp4808_c0_seq1	66.0531	101.798	32.3086	0.31738	-1.65572	0.0083598	0.0881728
comp27225_c0_seq2	22.1842	6.74796	39.6203	5.87145	2.55372	0.00261891	0.0356358
comp27225_c0_seq1	38.7765	7.77935	71.7737	9.22619	3.20573	7.09961e-05	0.00172697
comp9313_c0_seq1	852.137	57.2599	1649.01	28.7988	4.84794	3.97e-23	1.35726e-20
comp1661_c1_seq5	321.343	436.862	207.824	0.475721	-1.07181	0.00808111	0.0860004
comp18691_c0_seq1	50.9586	1.51569	102.401	67.5609	6.07812	4.88421e-10	3.59824e-08
comp18691_c0_seq3	42.7082	1	86.4163	86.4163	6.43323	3.60358e-10	2.71653e-08
comp8177_c0_seq13	59.2982	5.2733	115.323	21.8693	4.45083	1.62446e-06	6.00905e-05
comp8177_c0_seq14	74.0969	2.54708	147.647	57.9671	5.85716	2.20758e-11	1.9898e-09
comp50689_c0_seq1	10.2391	20.747	1.73118	0.0834424	-3.58308	0.00861642	0.0903568
comp54619_c0_seq1	11.2073	1	23.4146	23.4146	4.54934	0.00154723	0.023384
comp20908_c0_seq1	26.4327	6.74796	48.1173	7.13065	2.83403	0.000814936	0.0137984
comp10643_c0_seq1	358.088	541.496	176.68	0.326281	-1.61581	0.000104112	0.00239978
comp10643_c0_seq2	380.793	528.392	235.194	0.445112	-1.16776	0.00615086	0.0699625
comp1898_c0_seq12	39.2087	67.649	12.7683	0.188743	-2.40551	0.0040408	0.0502065
comp18967_c0_seq1	69.1227	27.8219	112.424	4.04084	2.01465	0.000717356	0.0124103
comp27022_c0_seq2	18.2918	2.69484	35.8889	13.3176	3.73527	0.000923637	0.0153363
comp53078_c0_seq1	54.0267	108.322	1.73118	0.0159818	-5.96743	7.63373e-12	7.2938e-10
comp50087_c0_seq1	28.969	53.8702	6.06786	0.112639	-3.15023	0.000932913	0.0154639
comp18705_c0_seq1	110.154	170.434	51.874	0.304364	-1.71613	0.00198626	0.0286108
comp3340_c0_seq3	199.029	321.231	78.8269	0.24539	-2.02685	8.3989e-05	0.00198778
comp3340_c0_seq2	508.407	797.312	221.502	0.277812	-1.84782	4.47586e-05	0.00116
comp11296_c0_seq1	36.7092	73.3217	2.09677	0.0285969	-5.128	5.4237e-08	2.78083e-06
comp33934_c0_seq1	85.4183	23.8788	148.958	6.23807	2.6411	4.32224e-05	0.00112753
comp15762_c0_seq1	43.5791	13.7852	75.373	5.4677	2.45093	0.00137057	0.0211708
comp3008_c0_seq2	688.496	20.8571	1358.13	65.1162	6.02495	6.87901e-14	8.72548e-12
comp3008_c0_seq1	2313.48	46.2826	4582.67	99.0151	6.62958	1.56297e-38	1.7099e-35
comp11746_c0_seq1	75.5485	1	152.097	152.097	7.24885	2.64117e-15	4.04829e-13
comp18452_c0_seq5	50.0404	81.8306	20.2503	0.247466	-2.0147	0.00612747	0.0697649
comp4346_c0_seq1	1061.4	656.562	1468.24	2.23625	1.16108	0.00541726	0.0634872
comp32145_c0_seq1	57.6187	1	116.237	116.237	6.86093	1.04573e-12	1.11887e-10
comp32145_c0_seq2	17.873	1	36.746	36.746	5.19952	0.000126582	0.00285017
comp37949_c0_seq1	31.2999	56.4834	8.1164	0.143695	-2.79891	0.00190446	0.0276372
comp768_c0_seq10	437.519	73.9474	803.09	10.8603	3.44099	1.81384e-10	1.43795e-08
comp10572_c0_seq16	19.0714	35.9281	4.21472	0.11731	-3.0916	0.0038164	0.0479563
comp1785_c0_seq1	1490.54	6.23227	2976.85	477.651	8.89981	1.7952e-07	8.14505e-06
comp14503_c1_seq1	30.0436	7.48382	54.6033	7.29618	2.86714	0.00335258	0.0433414
comp17691_c0_seq1	19.0297	1	39.0594	39.0594	5.2876	1.69291e-05	0.000489317
comp20645_c0_seq3	81.8503	122.727	42.9739	0.350159	-1.51392	0.00972497	0.0993393
comp24714_c0_seq1	144.795	5.42106	286.169	52.7884	5.72215	4.09754e-08	2.14486e-06
comp25882_c0_seq1	29.473	10.3955	50.5505	4.86274	2.28177	0.00447713	0.0544756
comp55387_c0_seq1	26.3589	5.16321	49.5545	9.59761	3.26268	0.00102275	0.0166504
comp15852_c1_seq3	122.952	183.776	64.1277	0.348946	-1.51893	0.00806051	0.0858347
comp1404_c1_seq21	196.699	62.4515	332.945	5.33126	2.41448	6.72471e-06	0.000213321
comp5989_c0_seq1	487.523	90.9335	886.112	9.74462	3.28461	2.40385e-12	2.45493e-10
comp4793_c0_seq1	161.836	312.096	13.575	0.0434963	-4.52296	1.94372e-14	2.63746e-12
comp632_c0_seq1	346.496	167.036	527.957	3.16074	1.66026	0.00160176	0.0240417
comp4849_c0_seq17	36.2407	58.8387	15.6426	0.265856	-1.91129	0.00806851	0.0859081
comp28368_c0_seq1	20.7573	40.3462	3.16834	0.0785288	-3.67063	0.00030928	0.00614849
comp9048_c0_seq1	457.623	1.51569	915.731	604.167	9.2388	9.37771e-37	8.93269e-34
comp12098_c0_seq5	38.5384	69.5988	9.47797	0.13618	-2.87641	0.000208602	0.00440036
comp7824_c0_seq1	121.986	200.95	45.0224	0.224048	-2.15812	0.00822127	0.0871
comp287_c0_seq2	1778.62	1024.54	2534.7	2.47397	1.30683	0.000250156	0.00513821
comp287_c0_seq4	1543.21	828.812	2259.6	2.72632	1.44695	0.000166577	0.00361313
comp4419_c0_seq1	502.112	334.468	671.755	2.00843	1.00607	0.00631386	0.0714039
comp4419_c0_seq2	534.935	334.503	737.367	2.20436	1.14036	0.00293622	0.0389914
comp29209_c0_seq1	60.7233	14.521	108.926	7.50123	2.90713	7.23798e-05	0.00175478
comp60354_c0_seq1	15.1497	1.25785	31.0416	24.6784	4.62518	0.000625494	0.0110437
comp33083_c0_seq1	55.1492	13.452	98.8464	7.3481	2.87737	0.000274661	0.00554651
comp2068_c0_seq3	127.601	6.19459	251.008	40.5205	5.34058	1.91131e-14	2.59751e-12
comp2068_c0_seq1	421.608	15.1845	830.031	54.6631	5.7725	2.47645e-23	8.66965e-21
comp10771_c0_seq18	15.5338	30.4351	2.63256	0.0864975	-3.5312	0.00152982	0.0231927
comp31128_c0_seq1	11.3523	1	23.7046	23.7046	4.5671	0.00167047	0.0249235
comp3514_c0_seq5	646.357	1	1293.71	1293.71	10.3373	6.08211e-09	3.66606e-07
comp3514_c0_seq7	663.355	1.25785	1327.45	1055.34	10.0435	9.4343e-43	1.61902e-39
comp3514_c0_seq3	646.664	1	1294.33	1294.33	10.338	8.67453e-44	1.76559e-40
comp4026_c0_seq1	1293.48	2565.05	23.9062	0.00931996	-6.74546	8.16374e-42	1.25351e-38
comp4026_c0_seq7	209.39	417.075	3.70413	0.0088812	-6.81503	4.30905e-09	2.65773e-07
comp4026_c0_seq4	51.3899	103.414	1.36559	0.013205	-6.24277	5.8307e-08	2.96519e-06
comp12169_c0_seq10	67.5929	15.2569	121.929	7.99173	2.99851	0.00311083	0.0408313
comp4026_c0_seq9	142.917	284.301	3.53393	0.0124303	-6.33	1.09143e-12	1.16634e-10
comp12169_c0_seq16	28.812	4.09415	55.5299	13.5632	3.76163	0.000755223	0.0129604
comp36800_c0_seq1	141.665	5.42106	279.909	51.6337	5.69024	1.90095e-16	3.34755e-14
comp330_c0_seq2	3216.21	2083.71	4350.71	2.08797	1.0621	0.00395358	0.0493611
comp330_c0_seq3	1465.9	890.797	2043	2.29345	1.19752	0.00289756	0.0386051
comp12274_c0_seq1	20.8303	4.24191	39.4188	9.29269	3.2161	0.00630744	0.0713651
comp6374_c0_seq1	48.7721	5.01545	94.5287	18.8475	4.2363	2.61521e-06	9.21813e-05
comp24065_c0_seq3	23.1873	41.6007	6.77385	0.16283	-2.61856	0.00748278	0.0814492
comp9412_c0_seq1	637.848	1	1276.7	1276.7	10.3182	3.23737e-29	1.77086e-26
comp9412_c0_seq2	46.5052	1.51569	93.4947	61.6845	5.94684	1.6008e-05	0.00046546
comp26544_c0_seq1	111.098	209.013	15.1824	0.0726387	-3.78312	1.39118e-09	9.41668e-08
comp10096_c0_seq1	641.472	2.03138	1282.91	631.546	9.30274	1.26489e-39	1.5165e-36
comp3373_c0_seq1	3006.61	1220.69	4794.54	3.92774	1.9737	1.93404e-06	7.01488e-05
comp16575_c0_seq1	134.843	229.267	42.4191	0.185021	-2.43424	2.93841e-06	0.000102378
comp17429_c0_seq1	92.4227	14.5964	172.249	11.8008	3.56082	0.00216849	0.0306061
comp38259_c0_seq1	18.7673	1.77354	37.761	21.2914	4.4122	0.000845703	0.0142176
comp3031_c0_seq9	123.947	67.5737	182.321	2.69811	1.43195	0.00614032	0.0698748
comp24626_c0_seq1	94.6466	187.759	3.53393	0.0188216	-5.73147	1.0612e-08	6.21671e-07
comp3577_c0_seq1	589.571	246.621	934.521	3.78931	1.92193	2.33653e-05	0.000651051
comp1836_c2_seq1	2039.24	3284.88	795.589	0.242197	-2.04575	1.97985e-07	8.87699e-06
comp1836_c2_seq2	567.399	950.62	186.179	0.19585	-2.35218	3.72397e-08	1.96341e-06
comp1923_c0_seq1	2690.32	56.2314	5326.42	94.7231	6.56564	0.000372695	0.0071974
comp1923_c0_seq9	41.2451	15.2946	69.1956	4.5242	2.17766	0.00637926	0.0719947
comp35416_c0_seq1	26.5769	49.8171	5.33668	0.107126	-3.22262	0.000839463	0.0141371
comp9307_c0_seq1	215.587	35.4124	397.762	11.2323	3.48958	6.83541e-12	6.55249e-10
comp23356_c0_seq1	75.1102	6.67261	145.548	21.8127	4.4471	1.22702e-07	5.83326e-06
comp76508_c0_seq1	20.659	3.87398	39.444	10.1818	3.34792	0.000807906	0.0137059
comp10082_c0_seq6	73.4594	129.425	19.4939	0.150619	-2.73102	1.9637e-05	0.000557278
comp10082_c0_seq3	70.1418	128.538	13.7452	0.106935	-3.22519	0.00143503	0.0219996
comp10082_c0_seq1	34.0169	63.1844	6.84943	0.108404	-3.20551	0.00771569	0.0831178
comp2052_c0_seq14	408.461	121.872	697.05	5.71952	2.51589	5.58566e-07	2.30161e-05
comp25706_c0_seq1	24.997	46.6069	5.38708	0.115585	-3.11297	0.00647573	0.0728674
comp29854_c0_seq1	142.794	2.03138	285.557	140.573	7.13517	2.61124e-19	6.26133e-17
comp4124_c1_seq2	142.658	54.606	232.71	4.26161	2.0914	4.66976e-05	0.00120526
comp4124_c1_seq1	178.876	102.832	256.921	2.49845	1.32103	0.0054187	0.0634872
comp10691_c1_seq1	234.396	340.422	130.369	0.382964	-1.38472	0.00257407	0.0351902
comp10344_c0_seq1	33.4321	1.51569	67.3486	44.4342	5.4736	3.45765e-06	0.000118025
comp3183_c0_seq1	2628.51	1504.12	3754.9	2.49641	1.31985	0.00171718	0.0254772
comp3183_c0_seq2	213.994	111.306	318.681	2.8631	1.51758	0.00107055	0.017287
comp1696_c0_seq9	163.32	291.97	36.6704	0.125597	-2.99313	6.50586e-09	3.89733e-07
comp19774_c0_seq1	567.156	85.2926	1051.02	12.3225	3.62322	2.74165e-13	3.18238e-11
comp19774_c0_seq2	34.9908	8.29504	63.6865	7.67766	2.94067	0.000422798	0.00797494
comp50779_c0_seq1	36.3286	1.51569	73.1415	48.2562	5.59264	1.35512e-07	6.38329e-06
comp20900_c0_seq1	63.5868	27.9696	101.204	3.61835	1.85533	0.00223559	0.0314063
comp13927_c0_seq1	300.829	96.8987	506.759	5.22979	2.38675	1.29357e-06	4.87574e-05
comp16117_c0_seq9	19.9689	6.49012	35.4477	5.46179	2.44938	0.00591192	0.0678847
comp2003_c0_seq1	1430.46	758.157	2104.77	2.77616	1.47309	0.00595734	0.0682808
comp6871_c0_seq1	181.702	39.9406	325.464	8.14869	3.02657	1.55083e-07	7.18069e-06
comp6871_c0_seq3	112.117	39.4249	186.809	4.73836	2.24439	0.000385362	0.00739632
comp6871_c0_seq2	123.731	54.3829	195.079	3.58714	1.84283	0.00153617	0.0232647
comp9283_c0_seq3	137.309	214.456	62.1609	0.289853	-1.7866	0.000665527	0.0116441
comp1678_c0_seq3	284.19	167.412	402.969	2.40704	1.26726	0.00673476	0.0750771
comp1678_c0_seq1	2271.41	1472.27	3072.56	2.08696	1.0614	0.00907826	0.0941619
comp252_c0_seq2	1747.76	42.9653	3454.55	80.4032	6.32918	1.07963e-06	4.14797e-05
comp5116_c0_seq4	26.0665	1.77354	52.3594	29.5226	4.88375	2.72457e-05	0.000745876
comp5116_c0_seq5	157.472	82.1985	234.746	2.85585	1.51392	0.0076134	0.0823853
comp5116_c0_seq7	343.038	35.3371	652.739	18.4718	4.20725	2.45229e-08	1.34986e-06
comp5116_c0_seq2	239.004	35.0763	444.931	12.6847	3.66501	7.05801e-05	0.00171781
comp5116_c0_seq3	41.0185	4.13183	79.9051	19.3389	4.27344	8.33559e-07	3.29214e-05
comp5116_c0_seq9	104.01	15.2946	194.726	12.7318	3.67036	3.23736e-08	1.72977e-06
comp7060_c0_seq1	1867.32	2884.39	852.256	0.295472	-1.75891	3.55168e-06	0.000120811
comp7060_c0_seq2	532.046	844.028	222.064	0.263101	-1.92631	3.43226e-06	0.00011725
comp7060_c0_seq3	86.1771	142.361	31.9934	0.224734	-2.15371	0.000358305	0.00696253
comp10686_c0_seq1	350.308	227.291	475.325	2.09126	1.06437	0.00584962	0.0673638
comp858_c0_seq1	605.029	1	1211.06	1211.06	10.2421	3.38419e-11	2.96188e-09
comp25823_c0_seq1	46.6852	23.1806	72.1897	3.11422	1.63887	0.0060449	0.0690133
comp26122_c0_seq2	27.0412	54.3511	1.73118	0.0318518	-4.97248	0.00318167	0.041545
comp1864_c0_seq9	73.4498	128.208	20.6914	0.16139	-2.63138	0.00192655	0.0279069
comp7536_c0_seq5	218.36	111.851	326.869	2.92237	1.54714	0.0061937	0.0703085
comp7536_c0_seq7	129.199	54.5654	205.833	3.77222	1.91541	0.00283367	0.0378924
comp6103_c0_seq1	98.0662	52.3261	145.806	2.7865	1.47845	0.00222836	0.0313271
comp25333_c0_seq1	34.6675	7.00581	64.3293	9.18228	3.19885	0.0027639	0.03719
comp8087_c0_seq1	529.75	337.994	723.505	2.14059	1.09801	0.00814542	0.0864744
comp141_c0_seq4	1637.97	1144.22	2133.72	1.86478	0.899007	0.00559932	0.065107
comp141_c0_seq5	734.828	480.835	990.822	2.06063	1.04308	0.00521724	0.0615529
comp141_c0_seq2	464.369	300.754	629.983	2.09468	1.06673	0.00561806	0.0652726
comp39167_c0_seq1	25.6199	6.49012	46.7496	7.2032	2.84864	0.000863212	0.0144647
comp3432_c0_seq9	65.106	8.66297	123.549	14.2618	3.83408	5.39667e-07	2.23109e-05
comp3432_c0_seq8	49.2692	8.4428	92.0955	10.9082	3.44734	1.74258e-06	6.38928e-05
comp3432_c0_seq3	32.9766	8.55288	59.4002	6.94505	2.79599	0.000951211	0.015687
comp3432_c0_seq5	40.8709	11.7224	72.0195	6.14376	2.61912	7.28004e-05	0.00176351
comp3432_c0_seq7	88.0039	9.06857	168.939	18.6291	4.21949	1.03751e-09	7.22958e-08
comp1910_c0_seq20	52.0553	86.6166	19.4939	0.22506	-2.15162	0.00131308	0.0204487
comp37529_c0_seq1	118.101	32.1676	206.035	6.40504	2.67921	1.50997e-05	0.000440807
comp1238_c0_seq1	230.276	146.09	316.463	2.16622	1.11518	0.0073423	0.0803357
comp25479_c0_seq1	50.8942	14.9266	88.8618	5.95324	2.57368	0.000273743	0.00553054
comp3871_c0_seq2	135.376	62.1213	210.63	3.39062	1.76155	0.00145164	0.0222152
comp57312_c0_seq1	16.6881	1	34.3761	34.3761	5.10333	8.33243e-05	0.00197472
comp1777_c0_seq1	733.496	3.72622	1465.27	393.231	8.61923	9.59021e-40	1.16576e-36
comp1777_c0_seq2	525.968	7.37374	1046.56	141.931	7.14905	5.85466e-32	3.91149e-29
comp3411_c0_seq11	141.43	222.78	62.0792	0.278657	-1.84344	0.000146805	0.00323804
comp8177_c0_seq1	69.4757	4.49976	136.452	30.3242	4.9224	6.47244e-05	0.00159459
comp8177_c0_seq2	143.844	7.5215	282.166	37.5145	5.22938	1.99762e-16	3.48969e-14
comp8177_c0_seq3	81.9412	5.42106	160.461	29.5996	4.88751	7.3918e-11	6.16719e-09
comp8177_c0_seq4	99.9902	3.06277	198.918	64.947	6.02119	2.86298e-12	2.88676e-10
comp8177_c0_seq5	156.04	14.8889	299.191	20.0948	4.32875	5.90902e-12	5.69563e-10
comp13584_c0_seq3	20.4055	2.28923	40.5217	17.701	4.14576	0.000887601	0.0148223
comp8177_c0_seq7	50.9549	4.64752	99.2623	21.3581	4.41671	6.20723e-08	3.14025e-06
comp8177_c0_seq8	70.4231	7.00581	135.84	19.3897	4.27722	1.77649e-06	6.4973e-05
comp8177_c0_seq9	46.4395	3.87398	91.005	23.4913	4.55406	2.29209e-08	1.27127e-06
comp41590_c0_seq1	59.8895	9.17866	112.6	12.2676	3.61679	5.94432e-06	0.000191763
comp13_c0_seq1	13041.9	1253.55	24832.2	19.8096	4.30813	1.76409e-19	4.3007e-17
comp13_c0_seq2	1977.4	33.7146	3923.09	116.362	6.86247	2.51679e-23	8.77579e-21
comp13_c0_seq4	541.267	14.521	1070.01	73.6872	6.20334	5.24826e-10	3.83611e-08
comp13_c0_seq6	351.382	8.18495	696.578	85.1048	6.41117	6.657e-23	2.24953e-20
comp10959_c0_seq1	118.934	19.8981	219.971	11.0549	3.46661	9.61251e-06	0.000294262
comp55411_c0_seq1	20.8885	42.7769	1	0.0233771	-5.41876	7.85794e-07	3.13033e-05
comp3661_c0_seq2	110.185	161.847	60.5222	0.373947	-1.41909	0.0063507	0.0717372
comp3562_c0_seq2	221.247	15.5177	428.976	27.6444	4.78891	1.75501e-19	4.29052e-17
comp24736_c0_seq1	77.9405	3.8363	154.045	40.1545	5.32749	4.95699e-10	3.63961e-08
comp22571_c0_seq1	88.9123	138.817	41.0071	0.295403	-1.75924	0.0097755	0.0997016
comp29744_c0_seq1	45.4095	17.0995	75.7196	4.42818	2.14671	0.00909275	0.0942675
comp1158_c0_seq9	452.759	231.521	675.998	2.91981	1.54588	0.000460026	0.00855363
comp33541_c0_seq1	14.7552	30.5104	1	0.0327757	-4.93123	5.75956e-05	0.00144188
comp1216_c0_seq1	4861.23	2853.8	6870.67	2.40755	1.26756	0.00145673	0.0222854
comp10830_c0_seq2	66.2713	19.0869	115.456	6.04896	2.59669	0.0023959	0.0332346
comp347_c1_seq1	4553.35	2966.93	6141.77	2.07007	1.04968	0.00445256	0.0542369
comp52337_c0_seq1	8.12498	1	17.25	17.25	4.10852	0.00981816	0.0999762
comp13541_c0_seq1	297.126	557.192	39.0594	0.0701003	-3.83444	4.26441e-15	6.35819e-13
comp37478_c0_seq1	43.8223	88.6446	1	0.011281	-6.46996	3.77139e-12	3.73812e-10
comp3472_c0_seq3	522.596	841.027	206.166	0.245136	-2.02834	4.46833e-06	0.000148572
comp16071_c0_seq1	64.5774	31.2492	99.9056	3.19706	1.67675	0.00521843	0.0615529
comp13922_c0_seq8	38.8091	64.5113	15.1068	0.234173	-2.09435	0.00749672	0.0815274
comp25425_c0_seq1	81.2886	5.71658	158.861	27.7895	4.79647	2.89872e-10	2.21959e-08
comp22988_c0_seq1	81.6007	26.0893	139.112	5.33214	2.41472	0.000204021	0.00431307
comp22988_c0_seq2	24.0879	9.3641	40.8117	4.35832	2.12377	0.00535979	0.062954
comp22988_c0_seq9	21.0097	3.06277	40.9567	13.3725	3.74119	0.00316681	0.0414169
comp27788_c0_seq4	45.3233	7.1883	85.4584	11.8885	3.5715	0.0027795	0.0373506
comp3088_c1_seq155	15.4076	1.77354	31.0416	17.5026	4.1295	0.00275154	0.037066
comp8260_c0_seq9	94.3494	39.5727	151.126	3.81895	1.93318	0.00218971	0.0308608
comp8260_c0_seq3	122.378	66.099	180.657	2.73313	1.45055	0.00973893	0.0994407
comp8260_c0_seq1	397.399	192.464	604.334	3.13998	1.65076	0.00034473	0.00673914
comp30640_c0_seq1	14.1446	1	29.2892	29.2892	4.8723	0.000242253	0.00499817
comp28291_c0_seq1	22.547	1	46.094	46.094	5.52651	4.08238e-06	0.000137104
comp2102_c0_seq1	2989.43	8.59056	5972.26	695.212	9.44131	1.05918e-56	1.15875e-52
comp6163_c0_seq2	517.737	948.076	89.3976	0.0942937	-3.4067	2.08717e-14	2.81899e-12
comp6163_c0_seq4	30.9502	59.0995	4.8009	0.0812341	-3.62177	5.40067e-05	0.00136453
comp1213_c0_seq7	119.685	23.2154	218.156	9.39703	3.23221	1.61148e-07	7.40359e-06
comp3296_c0_seq4	254.882	123.092	388.673	3.15759	1.65882	0.000909688	0.015142
comp3296_c0_seq1	1120.35	583.368	1659.34	2.84441	1.50813	0.000136529	0.00304358
comp20461_c0_seq1	17.7544	34.3404	3.16834	0.0922628	-3.43811	0.00103634	0.0168215
comp12497_c0_seq3	80.2021	22.6997	139.704	6.15447	2.62163	7.05553e-05	0.00171781
comp12497_c0_seq1	294.771	75.0512	516.491	6.88185	2.7828	1.22748e-06	4.65873e-05
comp30234_c0_seq1	21.0247	1	43.0495	43.0495	5.42792	8.41741e-06	0.000261612
comp3935_c0_seq1	121.305	44.2922	200.318	4.52264	2.17717	0.00553038	0.0644678
comp12546_c0_seq1	20.1944	2.28923	40.0996	17.5166	4.13065	0.00154888	0.0234006
comp12546_c0_seq2	74.8447	10.1	141.589	14.0188	3.80929	2.02877e-07	9.07769e-06
comp12546_c0_seq3	99.8902	2.54708	199.233	78.2204	6.28947	4.47186e-14	5.81548e-12
comp23006_c0_seq5	18.724	1	38.448	38.448	5.26484	2.29053e-05	0.000639251
comp23006_c0_seq6	25.6419	1	52.2838	52.2838	5.70829	7.90458e-07	3.14177e-05
comp2897_c0_seq1	38.1873	63.7784	14.5962	0.228858	-2.12747	0.00782178	0.0838906
comp22895_c0_seq2	20.2952	2.28923	40.3011	17.6047	4.13789	0.00100082	0.016351
comp22895_c0_seq1	60.5467	9.06857	114.025	12.5736	3.65233	8.15151e-07	3.22672e-05
comp55588_c0_seq1	19.0644	1	39.1288	39.1288	5.29016	2.08825e-05	0.000589568
comp28390_c0_seq1	29.1691	8.81073	51.5275	5.84826	2.54801	0.00447839	0.0544833
comp2134_c0_seq6	217.917	327.043	110.791	0.338766	-1.56164	0.000816958	0.013822
comp2134_c0_seq3	267.932	382.793	155.072	0.405107	-1.30362	0.00436987	0.0534007
comp3009_c0_seq1	1940.34	1129.22	2753.45	2.43835	1.28591	0.000945627	0.0156155
comp1590_c0_seq5	356.261	167.039	547.484	3.27759	1.71264	0.00231415	0.0323386
comp1590_c0_seq3	210.81	106.149	317.471	2.9908	1.58053	0.000706133	0.0122452
comp1590_c0_seq1	1230.47	618.227	1844.71	2.98388	1.57719	0.00403638	0.0501659
comp2806_c0_seq5	125.343	185.905	66.7814	0.359224	-1.47705	0.00328687	0.0426747
comp21325_c0_seq1	122.829	53.3168	194.342	3.64504	1.86593	0.000485385	0.00895098
comp33066_c0_seq1	16.1231	1.77354	32.4726	18.3095	4.19452	0.00713323	0.0785984
comp32882_c0_seq1	126.298	25.9763	228.619	8.80107	3.13768	3.87237e-06	0.000130552
comp235_c0_seq3	1299.21	857.956	1742.46	2.03094	1.02215	0.00494152	0.058938
comp30425_c0_seq1	44.8053	18.9797	72.6309	3.82676	1.93612	0.00418607	0.051594
comp4478_c0_seq1	360.682	137.801	585.564	4.24935	2.08724	7.63943e-07	3.04815e-05
comp11866_c0_seq1	269.142	390.009	150.275	0.385312	-1.3759	0.00209074	0.0298019
comp6804_c0_seq4	149.085	243.089	57.0807	0.234814	-2.09041	4.27841e-05	0.00111776
comp6804_c0_seq6	92.7736	138.163	49.3843	0.357436	-1.48425	0.00980047	0.0998548
comp6804_c0_seq3	475.835	712.098	241.573	0.339241	-1.55962	0.000347278	0.00678138
comp10212_c0_seq2	117.238	6.74796	229.729	34.0442	5.08934	1.74151e-11	1.58935e-09
comp10212_c0_seq1	571.885	32.7616	1113.01	33.973	5.08632	1.29873e-25	5.41267e-23
comp23686_c0_seq1	21.3679	6.74796	37.9878	5.62952	2.49301	0.00353925	0.0452731
comp29889_c0_seq1	89.6112	25.6084	155.614	6.07668	2.60328	0.000239836	0.00495296
comp35618_c0_seq1	10.2521	1.25785	21.2463	16.891	4.07818	0.00838307	0.0883517
comp7174_c0_seq2	152.388	237.411	69.3658	0.292176	-1.77509	0.000392842	0.00751025
comp2193_c0_seq1	810.775	413.442	1210.11	2.92692	1.54938	0.00027558	0.00556379
comp14804_c0_seq6	56.8908	20.0111	95.7705	4.78586	2.25878	0.000820057	0.0138663
comp66203_c0_seq1	10.9016	1	22.8032	22.8032	4.51117	0.00215518	0.0304773
comp9333_c0_seq1	406.26	112.706	701.815	6.22697	2.63853	5.07283e-06	0.000166036
comp9333_c0_seq2	37.1526	8.55288	67.7522	7.92156	2.98579	0.000357615	0.00695067
comp9333_c0_seq4	46.5019	20.7847	74.2192	3.57086	1.83627	0.00657461	0.0736769
comp21129_c0_seq1	331.1	454.845	209.356	0.460281	-1.11941	0.00673884	0.075102
comp18968_c0_seq2	69.4252	14.2255	126.625	8.90127	3.15401	2.19487e-05	0.000615696
comp40127_c0_seq1	28.9967	50.3704	9.62297	0.191044	-2.38802	0.00787968	0.08438
comp536_c0_seq1	2029.65	12.0526	4049.26	335.964	8.39216	2.02472e-45	5.21193e-42
comp536_c0_seq4	573.291	6.74796	1141.83	169.212	7.40269	1.29972e-09	8.86617e-08
comp134_c1_seq1	497.118	2.17914	994.058	456.169	8.83342	1.04647e-27	5.08822e-25
comp15234_c0_seq8	129.811	194.084	67.5378	0.347983	-1.52291	0.00246649	0.0339915
comp21507_c0_seq1	30.4684	5.42106	57.5157	10.6097	3.40731	0.00216434	0.0305623
comp21507_c0_seq5	17.8811	2.28923	35.4729	15.4956	3.95378	0.0033732	0.0435822
comp117_c0_seq12	843.528	521.641	1167.42	2.23796	1.16219	0.00551773	0.064383
comp344_c0_seq1	31.0219	1	63.0438	63.0438	5.97828	0.000207343	0.00437802
comp344_c0_seq3	197.439	1	395.878	395.878	8.62891	2.26842e-22	7.17351e-20
comp30309_c0_seq1	49.4047	15.2946	85.5149	5.5912	2.48316	0.00134729	0.0208775
comp399_c0_seq7	457.143	187.493	728.794	3.88705	1.95868	2.07499e-05	0.000586014
comp399_c0_seq4	344.152	150.571	539.732	3.58456	1.8418	0.000310707	0.0061719
comp399_c0_seq3	1164.52	453.112	1877.92	4.14449	2.0512	4.78884e-06	0.000157862
comp399_c0_seq1	169.214	58.9488	281.479	4.77497	2.25549	0.000123679	0.00279415
comp399_c0_seq9	892.015	383.444	1402.59	3.65786	1.871	3.98343e-05	0.00105264
comp34253_c0_seq1	51.4687	92.3646	12.5729	0.136122	-2.87702	3.27938e-05	0.000883394
comp2626_c0_seq1	3488.26	5642.55	1335.97	0.236768	-2.07845	9.4876e-08	4.60291e-06
comp56503_c0_seq1	24.1519	48.2323	2.07157	0.0429499	-4.5412	7.95026e-06	0.000248594
comp26437_c0_seq3	37.8539	1.51569	76.1922	50.2689	5.65159	5.49668e-08	2.81002e-06
comp26437_c0_seq6	16.3289	2.17914	32.4787	14.9044	3.89766	0.000395965	0.00755839
comp1071_c0_seq14	427.174	244.677	611.672	2.49992	1.32188	0.00132712	0.0206196
comp1071_c0_seq12	318.412	147.332	491.493	3.33595	1.7381	0.00040158	0.00764332
comp9342_c0_seq1	45.4054	17.9484	74.8624	4.17099	2.06039	0.00297056	0.039374
comp1768_c0_seq1	95.2992	35.7427	156.856	4.38847	2.13372	0.000215129	0.00451951
comp52302_c0_seq1	49.0622	3.57846	96.5459	26.9797	4.7538	1.05279e-06	4.05607e-05
comp15792_c0_seq1	52.7547	92.3269	15.1824	0.164442	-2.60435	0.000182868	0.00392756
comp3690_c0_seq2	43.6116	80.0604	9.16278	0.114448	-3.12723	4.0945e-05	0.00107614
comp1376_c0_seq4	189.09	61.0522	319.128	5.22714	2.38602	4.0493e-06	0.000136045
comp1376_c0_seq5	48.9794	22.0015	77.9574	3.54328	1.82508	0.00393104	0.0491498
comp1376_c0_seq1	230.407	92.4081	370.406	4.00837	2.00302	9.83121e-06	0.000300327
comp1376_c0_seq3	328.428	111.341	547.516	4.91747	2.29792	0.000266146	0.00540449
comp2888_c0_seq1	1931.12	3.87398	3860.37	996.487	9.96071	1.77241e-13	2.09343e-11
comp931_c0_seq1	4424.82	2791.04	6060.6	2.17145	1.11866	0.00430674	0.0527829
comp931_c0_seq4	508.545	313.751	705.34	2.24809	1.1687	0.00829722	0.0877242
comp1553_c0_seq1	1634.29	905.706	2364.88	2.61109	1.38465	0.000279881	0.00564296
comp12361_c0_seq1	32.8217	11.6847	55.9587	4.78906	2.25974	0.00576374	0.0665619
comp8978_c0_seq1	82.8514	3.35829	164.344	48.937	5.61285	3.2005e-14	4.23769e-12
comp7237_c0_seq1	322.761	568.204	79.3184	0.139595	-2.84068	1.30152e-09	8.87151e-08
comp7273_c0_seq11	85.9136	39.9783	133.849	3.34804	1.74332	0.00646671	0.0727752
comp7273_c0_seq17	40.4633	1.77354	81.1531	45.7577	5.51594	1.01509e-07	4.90297e-06
comp8160_c0_seq1	55.3939	17.1371	95.6507	5.58148	2.48065	0.000431077	0.00809953
comp15627_c0_seq1	189.04	274.219	105.862	0.386049	-1.37314	0.00513896	0.060878
comp10493_c0_seq1	39.4001	10.8735	69.9267	6.43093	2.68503	0.00139904	0.0215194
comp10493_c0_seq3	308.085	120.363	497.808	4.1359	2.0482	0.0011069	0.017756
comp36410_c0_seq1	43.8781	3.06277	86.6935	28.3056	4.82302	8.58727e-07	3.37631e-05
comp20450_c0_seq1	57.9082	24.5423	93.2741	3.80055	1.92621	0.00750052	0.0815368
comp135_c0_seq1	1889.11	1150.98	2629.24	2.28434	1.19178	0.00193696	0.0280209
comp43404_c0_seq1	34.2935	2.17914	68.4078	31.392	4.97233	1.33523e-07	6.30298e-06
comp41598_c0_seq1	37.0686	4.90536	71.2317	14.5212	3.86009	7.55567e-05	0.0018192
comp947_c0_seq1	1696.3	43.1884	3351.41	77.5998	6.27798	2.04005e-05	0.000577636
comp1660_c0_seq1	1079.8	2124.73	36.8658	0.0173508	-5.84885	5.00661e-35	4.33845e-32
comp1660_c0_seq6	284.99	560.53	11.4509	0.0204288	-5.61326	7.10939e-13	7.85632e-11
comp17290_c0_seq1	353.894	206.168	503.62	2.44277	1.28852	0.00591984	0.0679667
comp130_c0_seq1	1059.55	568.046	1553.06	2.73404	1.45103	0.000145758	0.00322144
comp15293_c0_seq4	95.9296	34.4505	159.409	4.62718	2.21013	0.00116312	0.0184782
comp15293_c0_seq6	43.6503	5.2733	84.0274	15.9345	3.99408	1.8975e-05	0.000540949
comp15293_c0_seq7	38.4554	17.0271	61.8838	3.63444	1.86173	0.00937834	0.0965876
comp31138_c0_seq1	108.711	1	218.421	218.421	7.77097	0.00161589	0.0242206
comp33297_c0_seq1	15.555	31.2086	1.90138	0.0609248	-4.03683	0.00031347	0.00621692
comp13633_c1_seq1	187.361	280.958	95.7643	0.34085	-1.55279	0.000599762	0.0106431
comp4493_c0_seq6	397.222	68.3066	728.138	10.6598	3.41411	6.01129e-11	5.06854e-09
comp4493_c0_seq5	317.779	51.3206	586.237	11.423	3.51387	0.00016892	0.00365942
comp4493_c0_seq4	383.607	47.9715	721.242	15.0348	3.91023	2.40802e-13	2.80629e-11
comp4493_c0_seq3	388.908	70.5607	709.254	10.0517	3.32937	2.2753e-12	2.32636e-10
comp4493_c0_seq1	26.4389	8.14728	46.7306	5.73573	2.51998	0.00950042	0.0975907
comp2634_c0_seq9	57.3097	20.2313	96.388	4.7643	2.25226	0.00153111	0.0232042
comp2634_c0_seq1	1082.69	399.738	1767.64	4.42199	2.1447	6.7294e-07	2.72542e-05
comp54076_c0_seq1	20.2076	41.4153	1	0.0241457	-5.37209	1.84709e-06	6.73578e-05
comp3121_c0_seq19	55.4496	4.38967	108.51	24.7193	4.62756	1.17194e-08	6.81523e-07
comp257_c0_seq21	1040.03	1409.73	672.334	0.476924	-1.06817	0.00573019	0.0662412
comp26186_c0_seq1	50.9597	84.1859	19.7335	0.234404	-2.09293	0.00107239	0.0173103
comp291_c0_seq2	775.873	481.067	1072.68	2.22979	1.15691	0.0017361	0.0257142
comp291_c0_seq3	406.553	210.997	604.108	2.86311	1.51758	0.000944896	0.0156093
comp291_c0_seq8	361.673	191.696	533.65	2.78383	1.47707	0.00068318	0.0119038
comp49505_c0_seq1	17.2613	35.5225	1	0.0281512	-5.15066	2.25775e-05	0.00063131
comp2963_c0_seq9	231.54	425.951	39.1288	0.0918621	-3.44439	6.70572e-07	2.71745e-05
comp2963_c0_seq8	214.741	372.548	58.9339	0.158191	-2.66026	3.36445e-08	1.79003e-06
comp2963_c0_seq4	232.534	424.839	42.2299	0.0994021	-3.33058	0.000876418	0.0146579
comp2963_c0_seq7	240.544	438.62	44.4676	0.101381	-3.30215	7.56198e-05	0.00181972
comp2963_c0_seq6	286.395	527.082	47.7075	0.0905125	-3.46574	4.9094e-10	3.61376e-08
comp2963_c0_seq1	406.214	736.042	78.3857	0.106496	-3.23113	1.51473e-09	1.01772e-07
comp2963_c0_seq3	384.983	698.68	73.2865	0.104893	-3.25301	4.61397e-07	1.93123e-05
comp2963_c0_seq2	446.174	805.707	88.6412	0.110017	-3.18421	2.99771e-09	1.90532e-07
comp2208_c0_seq1	1071.95	1636.09	509.81	0.311602	-1.68222	1.85688e-05	0.000530548
comp39832_c0_seq1	37.3753	71.0734	5.67708	0.0798762	-3.64609	8.89261e-06	0.000274529
comp26699_c0_seq1	155.304	220.538	92.0704	0.417482	-1.26022	0.00933653	0.0962363
comp3981_c0_seq1	15.9144	31.0261	2.80275	0.0903353	-3.46857	0.00206927	0.0295488
comp24376_c0_seq1	21.4851	3.57846	41.3917	11.5669	3.53193	0.00638106	0.0720057
comp24376_c0_seq5	33.1208	11.9426	56.2991	4.71416	2.237	0.00679608	0.0755914
comp20757_c0_seq1	57.2428	86.692	29.7936	0.343672	-1.54089	0.00910646	0.0943873
comp2139_c0_seq5	201.947	376.68	29.2136	0.0775556	-3.68862	2.13181e-12	2.19503e-10
comp2139_c0_seq6	30.954	59.8383	4.06972	0.0680119	-3.87807	3.1013e-05	0.000840337
comp2139_c0_seq1	46.1652	90.0905	4.23991	0.0470629	-4.40927	0.00618359	0.0702302
comp11913_c0_seq11	19.297	1.51569	39.0784	25.7825	4.68832	0.00027251	0.0055107
comp30766_c0_seq1	71.621	8.40512	136.837	16.2802	4.02504	8.58008e-06	0.000266007
comp33171_c0_seq1	182.776	326.797	40.7552	0.124711	-3.00334	2.48882e-09	1.60993e-07
comp31086_c0_seq1	70.8433	6.23227	137.454	22.0553	4.46305	1.14879e-10	9.3355e-09
comp12009_c0_seq1	451.5	701.757	203.242	0.289619	-1.78777	1.89067e-05	0.000539353
comp6473_c0_seq9	25.9282	5.56882	48.2875	8.67106	3.11621	0.000573693	0.0102637
comp6473_c0_seq8	32.5627	10.8011	56.3243	5.21469	2.38258	0.0011157	0.0178695
comp6473_c0_seq3	41.0563	4.13183	79.9807	19.3572	4.2748	7.10141e-07	2.85529e-05
comp6473_c0_seq1	46.9212	17.9484	77.8941	4.3399	2.11766	0.00128102	0.0200065
comp8554_c0_seq3	74.4234	37.8808	112.966	2.98215	1.57635	0.00491325	0.0586567
comp27251_c0_seq1	25.3487	3.87398	48.8233	12.6029	3.65568	0.000120108	0.00272332
comp11783_c0_seq2	109.965	59.395	162.535	2.73651	1.45234	0.0066672	0.0744476
comp8728_c0_seq4	50.5357	18.4641	84.6074	4.58228	2.19606	0.00137093	0.0211726
comp8728_c0_seq5	23.9815	7.37374	42.5893	5.77581	2.53002	0.00948598	0.0975011
comp18549_c0_seq13	24.039	3.98407	46.094	11.5696	3.53227	0.00146984	0.022431
comp18549_c0_seq12	38.3371	6.19459	72.4797	11.7005	3.5485	0.000100153	0.00232015
comp21475_c0_seq1	52.7744	12.2004	95.3483	7.81518	2.96628	0.00111739	0.0178916
comp5660_c0_seq1	210.635	21.4481	401.822	18.7346	4.22763	6.85096e-12	6.55304e-10
comp5660_c0_seq3	117.604	26.8252	210.384	7.84276	2.97136	2.32443e-06	8.27315e-05
comp7378_c0_seq1	41.138	11.2414	73.0345	6.49691	2.69975	0.00489524	0.0585136
comp25051_c0_seq1	139.985	261.254	20.7166	0.0792969	-3.65659	8.52117e-10	6.03383e-08
comp36265_c0_seq1	68.0368	22.662	115.412	5.09273	2.34844	0.0013681	0.0211401
comp6476_c0_seq9	116.78	183.654	51.9054	0.282626	-1.82303	0.00600169	0.0686247
comp6476_c0_seq1	124.998	191.467	60.5284	0.316129	-1.66142	0.00189095	0.0274731
comp6476_c0_seq5	347.865	549.845	147.886	0.268959	-1.89454	0.00275502	0.0370905
comp21318_c0_seq1	142.827	1	286.654	286.654	8.16317	8.58012e-23	2.84447e-20
comp24184_c0_seq3	24.1197	1	49.2393	49.2393	5.62174	1.59127e-06	5.89875e-05
comp24184_c0_seq1	157.933	3.61614	314.25	86.902	6.44132	2.0982e-21	6.08068e-19
comp21828_c0_seq1	20.7572	41.7832	1.73118	0.0414324	-4.5931	2.56117e-05	0.000707118
comp1182_c0_seq1	305.219	194.284	418.154	2.15229	1.10587	0.00283163	0.0378766
comp11981_c0_seq6	39.8632	65.9136	15.8128	0.239902	-2.05948	0.00454448	0.0550025
comp97_c0_seq4	976.345	605.656	1349.03	2.22739	1.15535	0.00261823	0.0356322
comp97_c0_seq1	16284.6	9249.92	23321.3	2.52125	1.33414	0.000581187	0.0103639
comp97_c0_seq3	1964.07	1118.46	2811.67	2.51387	1.32991	0.002775	0.0373016
comp97_c0_seq2	2543.1	1391.29	3696.92	2.6572	1.4099	0.00056667	0.0101734
comp24341_c0_seq3	32.205	53.2762	13.1339	0.246524	-2.0202	0.00960247	0.0983981
comp6988_c0_seq1	180.711	93.396	270.026	2.89119	1.53166	0.0058916	0.0677314
comp6668_c0_seq5	203.202	92.1444	316.26	3.43222	1.77914	0.000618617	0.0109312
comp63313_c0_seq1	10.3246	1.25785	21.3913	17.0063	4.08799	0.00873384	0.0913364
comp1318_c2_seq2	53.0277	86.3994	21.6561	0.250651	-1.99625	0.00196473	0.028366
comp51671_c0_seq1	48.021	4.352	93.6901	21.5281	4.42815	0.00149829	0.0227975
comp7234_c0_seq1	170.311	70.7373	271.885	3.84359	1.94245	0.00089794	0.0149807
comp7234_c0_seq2	156.055	69.3786	244.73	3.52746	1.81863	0.000579101	0.0103351
comp54165_c0_seq1	20.6245	39.3496	3.89952	0.0990994	-3.33498	0.00246827	0.0339983
comp20353_c0_seq1	139.845	15.2569	266.432	17.4631	4.12624	2.6518e-09	1.69904e-07
comp3610_c0_seq2	744.628	470.942	1020.32	2.16654	1.11539	0.00117214	0.0185913
comp56603_c0_seq1	13.5584	1	28.1169	28.1169	4.81336	0.000404785	0.00769487
comp497_c0_seq2	442.646	789.316	97.9764	0.124128	-3.0101	9.57344e-11	7.85264e-09
comp3084_c0_seq2	962.414	156.177	1770.65	11.3374	3.50302	6.14263e-14	7.84831e-12
comp497_c0_seq1	2173.14	3709.21	639.078	0.172295	-2.53705	1.06961e-09	7.41196e-08
comp497_c0_seq4	395.582	684.951	108.213	0.157986	-2.66213	2.39782e-09	1.55914e-07
comp497_c0_seq5	483.246	821.514	146.978	0.178911	-2.48268	1.82753e-07	8.26601e-06
comp23015_c0_seq1	188.026	109.426	268.626	2.45487	1.29565	0.00919402	0.0951034
comp175_c0_seq3	837.424	1207.59	469.254	0.388586	-1.36369	0.00522691	0.0616113
comp175_c0_seq2	1786.1	2565.15	1009.04	0.393364	-1.34606	0.000318304	0.00629709
comp175_c0_seq1	12489.2	18059.7	6920.71	0.383213	-1.38378	0.000160284	0.0034957
comp175_c0_seq4	780.583	1134.1	429.065	0.37833	-1.40228	0.000381375	0.00733589
comp1540_c3_seq41	15.9644	31.4664	2.46236	0.0782535	-3.6757	0.00116888	0.0185564
comp5840_c0_seq1	99.6289	22.4795	178.778	7.95295	2.99149	0.00433148	0.0530426
comp5840_c0_seq3	18.1029	5.31097	32.8947	6.19373	2.63081	0.00517939	0.0612341
comp28544_c0_seq1	62.6742	22.5519	104.797	4.6469	2.21627	0.00167621	0.0249964
comp30417_c0_seq1	15.7643	29.9947	3.53393	0.117818	-3.08536	0.00692663	0.0767763
comp15683_c0_seq3	18.8918	3.06277	36.7208	11.9894	3.58369	0.00551869	0.064383
comp15683_c0_seq1	103.592	18.7943	190.389	10.1302	3.34058	1.85514e-07	8.37359e-06
comp17702_c0_seq1	29.0203	53.2415	6.79904	0.127702	-2.96915	0.000917092	0.0152508
comp3680_c0_seq1	717.637	202.645	1234.63	6.09258	2.60705	5.25411e-10	3.83611e-08
comp11617_c0_seq1	261.076	36.4785	487.673	13.3688	3.74079	6.1389e-12	5.90421e-10
comp30236_c0_seq1	21.7739	38.7991	6.74865	0.173938	-2.52335	0.00564299	0.0654753
comp94_c0_seq1	20378.7	11005	29754.3	2.7037	1.43493	0.000989525	0.0161968
comp27616_c0_seq8	11.1077	23.2154	1	0.0430749	-4.53701	0.000527954	0.00958056
comp3042_c0_seq1	3024.84	1842.75	4208.93	2.28405	1.19159	0.00348519	0.0446665
comp5785_c0_seq6	560.792	274.656	848.928	3.09087	1.62801	0.000280271	0.00564937
comp36516_c0_seq1	13.8802	26.7875	2.97295	0.110983	-3.1716	0.00330866	0.0428749
comp28602_c0_seq1	69.7594	38.8021	102.717	2.64719	1.40446	0.00817614	0.086748
comp13067_c0_seq2	73.1697	26.3849	121.955	4.62214	2.20856	0.000529834	0.00960472
comp4756_c0_seq3	472.746	635.581	311.911	0.49075	-1.02694	0.00831521	0.0878872
comp1408_c0_seq1	5675.93	3461.73	7892.13	2.27982	1.18892	0.00323664	0.0421569
comp1408_c0_seq2	299.219	164.541	435.897	2.64916	1.40554	0.00188684	0.027427
comp20203_c0_seq1	32.5413	4.79528	62.2874	12.9893	3.69925	0.00826656	0.0874634
comp29538_c0_seq7	7.79189	16.5838	1	0.0602999	-4.0517	0.00468616	0.0564617
comp40559_c0_seq1	62.8471	110.785	16.9096	0.152635	-2.71185	2.29228e-05	0.000639536
comp3014_c0_seq1	881.457	55.8576	1709.06	30.5967	4.9353	1.07178e-05	0.000323794
comp27995_c0_seq1	135.219	196.367	76.0723	0.3874	-1.36811	0.00741893	0.0809598
comp27995_c0_seq2	63.0222	98.2256	29.8188	0.303575	-1.71987	0.00549576	0.064201
comp9346_c0_seq1	150.507	28.9286	274.086	9.47455	3.24406	3.13938e-05	0.000849341
comp9346_c0_seq2	20.3909	6.74796	36.0339	5.33996	2.41683	0.00668545	0.0746227
comp22267_c0_seq1	87.2554	167.859	8.65219	0.0515445	-4.27804	3.57091e-10	2.69422e-08
comp2873_c0_seq2	205.452	348.846	64.0583	0.183629	-2.44514	1.30713e-05	0.000387538
comp175_c1_seq4	650.114	6.71029	1295.52	193.064	7.59294	5.84453e-05	0.00145898
comp175_c1_seq1	332.387	609.712	57.0617	0.0935879	-3.41753	1.52246e-12	1.59387e-10
comp175_c1_seq2	576.463	1070.59	84.3359	0.0787751	-3.66612	1.31037e-10	1.05505e-08
comp60063_c0_seq1	15.5566	1	32.1132	32.1132	5.00509	0.000128277	0.00288388
comp9650_c0_seq1	283.18	412.039	156.32	0.379381	-1.39828	0.00164529	0.0245982
comp9650_c0_seq3	75.4314	113.734	39.1288	0.344038	-1.53936	0.00840501	0.0884703
comp6564_c0_seq1	116.711	37.8402	197.582	5.22148	2.38446	0.000193714	0.00411907
comp6564_c0_seq7	94.3224	37.029	153.616	4.14853	2.0526	0.00273576	0.0368911
comp6564_c0_seq4	76.472	26.8629	128.081	4.76796	2.25337	0.000567284	0.0101782
comp6564_c0_seq5	100.442	36.661	166.222	4.53403	2.18079	0.0023179	0.0323807
comp32840_c0_seq1	74.4807	18.3163	132.645	7.24192	2.85637	0.000796729	0.0135373
comp57720_c0_seq1	17.4039	3.35829	33.4495	9.96029	3.31619	0.000888383	0.0148325
comp11742_c0_seq6	79.6812	148.178	13.1843	0.0889757	-3.49044	5.81302e-08	2.95791e-06
comp11742_c0_seq9	25.9731	50.072	3.87432	0.0773751	-3.69199	5.10333e-05	0.00129991
comp48631_c0_seq1	27.2711	5.31097	51.2313	9.64631	3.26998	0.000270956	0.00548688
comp42593_c0_seq2	10.7818	1	22.5636	22.5636	4.49593	0.00176229	0.026001
comp30841_c0_seq1	54.0583	5.6789	104.438	18.3905	4.20089	5.18011e-07	2.14765e-05
comp43717_c0_seq1	46.6437	7.26365	88.0237	12.1184	3.59912	2.5371e-06	8.95723e-05
comp19226_c0_seq5	37.5744	9.0309	68.1178	7.54275	2.91509	0.00244708	0.0338076
comp13532_c0_seq1	72.502	12.0903	134.914	11.1588	3.48011	7.56643e-06	0.00023744
comp4325_c0_seq3	121.619	51.987	193.251	3.7173	1.89426	0.00223289	0.0313784
comp5988_c0_seq2	24.6025	5.93675	45.2682	7.62509	2.93075	0.00445569	0.0542675
comp5988_c0_seq9	38.7377	11.3515	68.124	6.00131	2.58528	0.00656634	0.0736219
comp30781_c0_seq1	9.16185	1	19.3237	19.3237	4.2723	0.00439678	0.053677
comp34721_c0_seq1	27.9982	11.6123	46.384	3.99438	1.99797	0.00254597	0.0348384
comp7534_c0_seq8	71.3884	1	143.777	143.777	7.16769	6.99211e-08	3.49889e-06
comp7534_c0_seq6	245.805	1	492.609	492.609	8.9443	7.73753e-16	1.25194e-13
comp7534_c0_seq7	792.258	7.59391	1578.92	207.919	7.69988	1.0348e-34	8.70831e-32
comp59864_c0_seq1	22.5774	44.3269	2.82795	0.0637975	-3.97036	0.000230308	0.00477989
comp8422_c0_seq2	45.4121	80.5413	12.2829	0.152504	-2.71308	0.000510144	0.00933674
comp8422_c0_seq1	70.883	137.282	6.48384	0.0472301	-4.40415	4.34326e-09	2.67695e-07
comp1424_c0_seq1	1166.33	778.567	1556.09	1.99865	0.999027	0.00511828	0.0606824
comp6926_c0_seq1	137.017	44.6225	231.412	5.186	2.37462	9.66502e-06	0.000295767
comp19553_c0_seq3	118.833	229.823	9.84356	0.0428311	-4.5452	7.10791e-14	8.97679e-12
comp19553_c0_seq1	29.1439	54.0497	6.23806	0.115413	-3.11512	0.000232621	0.00481762
comp25095_c0_seq1	132.304	207.089	59.52	0.287413	-1.7988	0.000344874	0.00674045
comp8278_c0_seq1	1521.23	229.275	2815.18	12.2786	3.61807	3.29519e-09	2.0793e-07
comp8278_c0_seq2	699.567	78.8465	1322.29	16.7704	4.06785	1.67907e-10	1.33716e-08
comp8278_c0_seq3	136.891	14.6311	261.151	17.849	4.15777	1.05349e-10	8.59299e-09
comp79009_c0_seq1	18.2103	1	37.4206	37.4206	5.22576	3.90207e-05	0.00103363
comp44725_c0_seq1	26.3384	1	53.6768	53.6768	5.74623	4.37003e-07	1.84234e-05
comp29565_c0_seq1	23.5895	4.352	44.827	10.3003	3.36462	0.00748746	0.0814657
comp1528_c0_seq1	916.624	563.161	1272.09	2.25884	1.17558	0.00568817	0.0659034
comp32786_c0_seq1	26.3756	1.51569	53.2356	35.123	5.13434	9.79556e-06	0.000299343
comp11905_c0_seq8	43.3997	71.1082	17.6911	0.248792	-2.00699	0.00628494	0.0711689
comp11905_c0_seq6	50.7437	82.8967	20.5907	0.248389	-2.00932	0.00341872	0.0440172
comp3001_c0_seq2	679.612	387.092	974.132	2.51654	1.33144	0.00449545	0.0546024
comp16812_c0_seq1	30.4298	55.3042	7.55542	0.136616	-2.87181	0.00134383	0.0208387
comp9869_c0_seq3	64.1855	23.9542	106.417	4.44252	2.15138	0.00031203	0.00619256
comp9869_c0_seq1	160.969	282.786	41.1521	0.145524	-2.78067	0.00188506	0.0274103
comp9869_c0_seq8	96.7775	160.517	35.0379	0.218281	-2.19574	0.000810052	0.0137317
comp49651_c0_seq1	39.3161	7.22598	73.4063	10.1587	3.34464	0.000265317	0.00539016
comp9766_c0_seq2	155.733	64.2217	249.244	3.88099	1.95643	0.000229574	0.00476918
comp2493_c0_seq1	340.155	124.199	558.112	4.49371	2.16791	4.3115e-06	0.00014397
comp29579_c0_seq1	8.78366	1	18.5673	18.5673	4.21469	0.00590927	0.0678721
comp47_c0_seq5	453.529	110.686	798.371	7.21291	2.85058	3.06422e-11	2.69802e-09
comp28351_c0_seq1	18.9703	3.32061	36.62	11.0281	3.46311	0.00892879	0.0930305
comp47_c0_seq3	3667.24	846.876	6489.61	7.663	2.93791	7.47541e-13	8.20898e-11
comp12544_c0_seq1	86.9787	143.914	32.0437	0.222659	-2.16709	0.00108921	0.0175232
comp1032_c0_seq1	412.613	268.219	559.008	2.08415	1.05946	0.00971938	0.099317
comp33513_c0_seq1	82.655	4.09415	163.216	39.8656	5.31707	1.78759e-10	1.41842e-08
comp9169_c0_seq2	297.383	426.067	170.698	0.400636	-1.31964	0.00170566	0.0253535
comp33043_c0_seq1	58.142	99.5466	18.7375	0.188229	-2.40944	0.000869897	0.01456
comp21551_c0_seq3	18.8865	4.90536	34.8677	7.10807	2.82946	0.00748577	0.0814657
comp3151_c0_seq6	106.603	164.278	50.9284	0.310014	-1.68959	0.00215137	0.0304431
comp3151_c0_seq1	575.221	823.079	329.364	0.400161	-1.32135	0.00239612	0.0332346
comp3151_c0_seq2	143.328	220.355	68.3004	0.309956	-1.68986	0.00170781	0.0253811
comp2166_c0_seq1	244.555	143.024	348.086	2.43375	1.28318	0.00780978	0.0838263
comp30287_c0_seq1	34.6178	64.071	7.16463	0.111823	-3.16071	0.000118286	0.00268477
comp16625_c0_seq1	45.6838	14.2632	79.1045	5.54607	2.47147	0.0017152	0.0254563
comp3075_c0_seq1	157.507	70.8533	246.161	3.47424	1.7967	0.000485672	0.0089544
comp13187_c0_seq1	144.034	43.1449	246.923	5.72313	2.5168	0.00266536	0.036133
comp25862_c0_seq1	22.4559	44.4747	2.43716	0.0547988	-4.18971	5.9967e-05	0.00149144
comp1592_c0_seq1	161.115	10.691	313.538	29.3273	4.87417	6.04637e-05	0.00150166
comp13491_c0_seq3	213.435	322.213	106.656	0.331012	-1.59504	0.000193916	0.00412234
comp13491_c0_seq1	71.979	113.334	32.6237	0.287854	-1.79659	0.00766424	0.0827512
comp13491_c0_seq4	79.6535	122.979	38.3282	0.311665	-1.68193	0.00351739	0.0450198
comp13491_c0_seq5	63.6191	101.317	27.9215	0.275586	-1.85943	0.00208413	0.0297319
comp724_c0_seq3	850.455	1698.87	4.04452	0.00238072	-8.71439	6.54676e-12	6.28956e-10
comp3248_c0_seq1	1177.61	487.904	1869.32	3.83133	1.93785	3.65097e-06	0.000123948
comp2516_c0_seq11	53.2151	9.80444	98.6258	10.0593	3.33046	8.80552e-05	0.00207169
comp2516_c0_seq10	272.534	53.6471	493.421	9.19754	3.20125	1.10227e-06	4.22381e-05
comp2516_c0_seq12	223.887	31.872	417.901	13.1118	3.7128	8.4693e-11	6.99945e-09
comp20539_c0_seq2	84.8382	22.662	149.014	6.57552	2.7171	7.17719e-05	0.00174391
comp20539_c0_seq1	92.6752	34.6359	152.715	4.40913	2.1405	0.000699605	0.0121512
comp2218_c0_seq3	312.671	427.429	199.914	0.467712	-1.09631	0.00764779	0.0826348
comp33544_c0_seq1	47.5197	11.4993	85.5401	7.43874	2.89506	0.000740873	0.0127566
comp299_c0_seq2	1110.53	1609.04	614.023	0.381609	-1.38983	0.00022343	0.00466925
comp7012_c0_seq1	490.099	191.954	790.244	4.11683	2.04154	1.81482e-06	6.62641e-05
comp1385_c0_seq1	210.365	100.992	321.738	3.18577	1.67164	0.000235261	0.00486703
comp47582_c0_seq1	35.1505	9.06857	63.2325	6.9727	2.80172	0.00775866	0.0834413
comp4889_c0_seq2	189.465	113.482	267.448	2.35674	1.23679	0.00630602	0.0713614
comp57675_c0_seq1	28.7114	6.67261	52.7502	7.90548	2.98285	0.00948818	0.0975124
comp13590_c0_seq1	545.641	732.035	361.247	0.493483	-1.01893	0.00965591	0.0988415
comp15030_c0_seq12	15.6477	1.25785	32.0376	25.4702	4.67074	0.000585977	0.0104408
comp5325_c0_seq1	269.996	74.7934	467.199	6.24653	2.64306	8.65959e-07	3.39559e-05
comp6545_c0_seq4	127.182	1.25785	255.105	202.811	7.66399	2.31818e-14	3.12113e-12
comp6545_c0_seq1	697.894	6.41476	1391.37	216.902	7.7609	3.43286e-33	2.56793e-30
comp2060_c0_seq3	261.103	363.55	160.657	0.441911	-1.17817	0.00537424	0.0630931
comp8717_c0_seq4	14.2207	29.4413	1	0.0339658	-4.87977	6.49549e-05	0.00159889
comp8717_c0_seq5	16.3385	33.677	1	0.0296939	-5.07369	1.21811e-05	0.000364105
comp8717_c0_seq1	603.318	1181.05	27.5873	0.0233583	-5.41992	1.843e-27	8.71898e-25
comp8717_c0_seq3	18.952	38.5384	1.36559	0.0354346	-4.8187	0.00251742	0.0345394
comp32623_c0_seq7	29.9245	5.56882	56.2801	10.1063	3.33718	0.0001233	0.00278845
comp32623_c0_seq4	35.7665	7.99952	65.5335	8.19218	3.03425	0.00180031	0.0264637
comp384_c0_seq1	2325.91	1395.67	3258.15	2.33447	1.22309	0.00115562	0.0183893
comp18366_c0_seq1	8.90347	1	18.8069	18.8069	4.23319	0.00727308	0.0797278
comp30330_c0_seq1	45.2181	80.6891	11.7471	0.145585	-2.78007	0.000457317	0.00851774
comp10336_c0_seq3	39.4665	12.0526	68.8804	5.71496	2.51474	0.00173958	0.0257485
comp39090_c0_seq1	42.9082	8.03719	79.7791	9.92624	3.31125	0.00875525	0.0914981
comp14524_c0_seq1	202.605	42.9624	364.248	8.4783	3.08378	2.50323e-08	1.37271e-06
comp6833_c0_seq18	21.6438	40.8272	4.4605	0.109253	-3.19425	0.00308169	0.0405281
comp6833_c0_seq16	31.3492	62.9672	1.73118	0.0274934	-5.18477	1.11865e-07	5.36467e-06
comp6833_c0_seq15	70.3256	135.657	6.99443	0.0515598	-4.27761	1.84959e-09	1.2208e-07
comp6833_c0_seq14	45.4241	85.1478	7.70042	0.0904359	-3.46696	1.15281e-05	0.000346006
comp14870_c0_seq2	45.4851	2.17914	90.791	41.6636	5.38072	3.20806e-05	0.000866315
comp9759_c0_seq1	618.909	279.7	960.119	3.43267	1.77933	0.000115954	0.00263869
comp9759_c0_seq2	96.4911	54.5336	140.448	2.57545	1.36482	0.00855008	0.0897687
comp627_c0_seq1	703.643	42.8899	1366.4	31.8582	4.99359	0.000102049	0.00235721
comp627_c0_seq2	22.9595	1.25785	46.6612	37.0961	5.21319	1.15683e-05	0.000347093
comp2116_c0_seq2	513.209	83.8557	944.563	11.2642	3.49367	2.7274e-12	2.76278e-10
comp6832_c0_seq1	80.9302	130.795	33.0649	0.252799	-1.98394	0.00186746	0.0271995
comp50296_c0_seq1	11.4233	22.775	2.07157	0.0909581	-3.45865	0.00947322	0.0973815
comp26501_c0_seq1	185.28	108.8	263.76	2.42426	1.27755	0.00809789	0.0861363
comp21893_c0_seq1	7.96738	1	16.9348	16.9348	4.08192	0.00971578	0.0992917
comp35869_c0_seq1	19.2478	38.7644	1.73118	0.044659	-4.48491	0.000123642	0.00279415
comp72643_c0_seq1	19.9154	1	40.8307	40.8307	5.35158	1.66597e-05	0.000482487
comp7028_c0_seq1	614.809	882.644	348.974	0.395374	-1.33871	0.000909018	0.0151338
comp20848_c0_seq1	19.1557	6.49012	33.8213	5.2112	2.38162	0.00553358	0.0644879
comp35151_c0_seq1	43.7021	84.9942	4.41011	0.0518872	-4.26848	2.65965e-05	0.00073016
comp32675_c0_seq1	49.0803	97.1624	2.99814	0.0308571	-5.01826	2.68066e-05	0.000735697
comp24571_c0_seq1	20.0666	6.49012	35.6431	5.4919	2.45731	0.00553239	0.0644827
comp40064_c0_seq1	13.9461	1	28.8923	28.8923	4.85261	0.000432648	0.00812012
comp1701_c0_seq2	1191.95	687.463	1698.43	2.47058	1.30485	0.0026596	0.0360773
comp1701_c0_seq1	2813.68	1562.96	4066.41	2.60174	1.37948	0.00115032	0.0183282
comp24586_c0_seq1	40.6714	4.352	78.9909	18.1505	4.18194	2.99601e-05	0.000813792
comp24586_c0_seq2	17.9154	2.54708	35.2837	13.8526	3.79209	0.00368854	0.0467324
comp17378_c0_seq1	19.3668	3.87398	36.8596	9.51467	3.25015	0.00155396	0.0234612
comp1347_c0_seq1	1992.78	1333.45	2654.11	1.99041	0.993068	0.00726579	0.0796978
comp49361_c0_seq1	10.4819	21.9638	1	0.0455294	-4.45706	0.00119852	0.0189684
comp3534_c0_seq4	84.4173	40.6041	130.23	3.20733	1.68137	0.00804386	0.0856977
comp4989_c0_seq1	256.091	142.068	372.114	2.61926	1.38916	0.0023933	0.0332214
comp2968_c0_seq6	211.154	369.283	55.0255	0.149006	-2.74655	0.00799361	0.0852869
comp13470_c0_seq7	17.2024	4.53743	31.8674	7.02322	2.81213	0.00209343	0.0298354
comp2968_c0_seq5	182.952	307.249	60.6543	0.197411	-2.34073	0.00474153	0.0570111
comp8532_c1_seq2	52.7871	2.17914	105.395	48.3654	5.5959	0.00813667	0.0864339
comp2832_c0_seq2	693.485	5.93675	1383.03	232.961	7.86395	2.39682e-32	1.67818e-29
comp2832_c0_seq3	410.815	9.25401	814.375	88.0024	6.45947	4.71619e-15	6.9842e-13
comp2832_c0_seq1	1905.23	13.6374	3798.82	278.559	8.12184	1.16582e-44	2.6851e-41
comp2832_c0_seq4	562.852	6.85805	1120.85	163.435	7.35257	5.80374e-11	4.91247e-09
comp2832_c0_seq5	493.523	2.28923	986.756	431.043	8.75169	1.27996e-35	1.1431e-32
comp6525_c0_seq12	56.5665	108.87	6.26326	0.0575299	-4.11955	2.23686e-08	1.24458e-06
comp6525_c0_seq10	28.7271	53.3863	6.06786	0.11366	-3.13721	0.000248994	0.00511914
comp37612_c0_seq1	25.8995	5.82666	47.9723	8.23324	3.04146	0.000823991	0.0139167
comp48150_c0_seq1	28.924	53.2444	6.60365	0.124025	-3.01129	0.00192786	0.027912
comp17186_c0_seq5	23.1518	1.25785	47.0458	37.4019	5.22504	1.44272e-05	0.000424005
comp7008_c0_seq3	34.1704	6.41476	63.9261	9.96547	3.31694	0.00273899	0.0369139
comp337_c0_seq1	6684.44	3960.74	9410.14	2.37585	1.24845	0.000948805	0.0156532
comp2483_c0_seq12	64.4395	126.589	4.29031	0.0338917	-4.88292	1.07349e-10	8.74798e-09
comp2483_c0_seq13	72.9598	139.148	8.77199	0.0630409	-3.98757	0.000255272	0.00522246
comp9237_c0_seq1	335.281	209.201	463.361	2.21491	1.14725	0.0035265	0.0451233
comp9237_c0_seq4	93.4359	45.9464	142.925	3.1107	1.63724	0.00634013	0.0716547
comp20358_c0_seq2	39.6922	1	80.3843	80.3843	6.32884	0.00288208	0.0384361
comp20358_c0_seq3	26.6127	1	54.2254	54.2254	5.7609	0.000390818	0.00748136
comp20358_c0_seq1	90.5286	1	182.057	182.057	7.50825	0.000822267	0.0138954
comp20358_c0_seq4	30.6342	1	62.2684	62.2684	5.96043	9.36893e-08	4.55543e-06
comp20358_c0_seq5	39.8277	1	80.6553	80.6553	6.3337	0.000208763	0.00440268
comp53634_c0_seq1	20.4764	1	41.9527	41.9527	5.39069	1.14807e-05	0.00034511
comp3666_c0_seq1	802.41	1193.69	413.129	0.346094	-1.53077	0.000572447	0.0102456
comp15008_c0_seq1	8.13758	1	17.2752	17.2752	4.11063	0.00920335	0.0951774
comp18275_c0_seq1	112.93	3.87398	223.986	57.818	5.85345	9.16096e-17	1.68886e-14
comp28821_c0_seq1	38.1036	1	77.2072	77.2072	6.27066	2.53699e-09	1.63625e-07
comp7261_c0_seq3	139.61	231.584	49.6363	0.214333	-2.22207	3.88693e-05	0.00103056
comp7261_c0_seq1	442.559	761.149	125.969	0.165499	-2.59511	4.41775e-09	2.71521e-07
comp12690_c0_seq1	62.6566	105.04	22.2736	0.21205	-2.23753	0.000959973	0.0158077
comp3336_c0_seq4	193.73	380.637	8.82238	0.023178	-5.4311	1.1386e-09	7.84656e-08
comp3336_c0_seq2	480.554	938.616	24.4923	0.0260941	-5.26013	0.0017665	0.0260543
comp3336_c0_seq3	282.012	552.985	13.0393	0.0235798	-5.40631	0.00385465	0.0483675
comp3336_c0_seq1	348.945	682.639	17.25	0.0252695	-5.30646	4.54691e-25	1.86831e-22
comp8881_c0_seq1	635.707	393.877	879.537	2.23302	1.159	0.00747119	0.0813898
comp14644_c0_seq7	28.4439	3.57846	55.3093	15.4562	3.95011	0.00045494	0.00848067
comp14644_c0_seq5	39.4072	7.48382	73.3307	9.79856	3.29257	0.000389245	0.00745615
comp14644_c0_seq3	35.711	4.13183	69.2902	16.7699	4.0678	3.86929e-06	0.000130499
comp12321_c0_seq4	64.7027	108.577	22.8284	0.210251	-2.24982	0.000355469	0.00691424
comp25897_c0_seq1	52.2032	19.5678	86.8385	4.43781	2.14985	0.00400305	0.049865
comp17921_c1_seq5	37.2302	13.5997	62.8607	4.62221	2.20858	0.00901399	0.0936841
comp11430_c0_seq2	137.357	62.5993	214.115	3.42041	1.77417	0.00103416	0.0167986
comp7030_c0_seq1	259.562	381.312	139.811	0.366659	-1.44749	0.00174898	0.0258438
comp31805_c0_seq1	48.9882	19.901	80.0753	4.02367	2.00851	0.00303198	0.0400204
comp46254_c0_seq1	29.3042	1	59.6085	59.6085	5.89745	0.000555913	0.0100029
comp5173_c0_seq1	333.459	529.087	139.83	0.264286	-1.91983	2.0469e-05	0.000579151
comp1475_c0_seq1	6468.92	24.2874	12915.6	531.781	9.05469	1.0548e-58	1.31881e-54
comp26482_c0_seq1	35.5666	1	72.1331	72.1331	6.17259	1.62764e-07	7.47e-06
comp886_c0_seq4	1004.04	11.6123	1998.47	172.099	7.4271	8.2876e-43	1.45068e-39
comp8774_c0_seq1	777.171	1399.05	157.291	0.112427	-3.15294	2.6525e-07	1.16424e-05
comp8774_c0_seq3	21.2516	40.8242	3.67893	0.0901164	-3.47207	0.000197748	0.00419429
comp8774_c0_seq2	229.948	408.371	53.5256	0.131071	-2.93158	0.00132638	0.0206119
comp935_c0_seq1	2692.98	1562.9	3825.06	2.44741	1.29126	0.000258932	0.00528128
comp11177_c0_seq1	44.6478	9.43651	81.859	8.67472	3.11682	0.000287265	0.00577174
comp1229_c0_seq6	872.202	348.073	1398.33	4.01735	2.00625	1.71752e-05	0.00049594
comp1229_c0_seq1	2737.35	889.597	4587.1	5.15638	2.36636	1.60548e-07	7.37988e-06
comp43748_c0_seq1	11.7557	1	24.5114	24.5114	4.61538	0.0010998	0.017655
comp565_c1_seq1	7049.25	368.023	13732.5	37.3142	5.22165	5.01761e-27	2.32353e-24
comp1541_c0_seq1	508.946	58.8505	961.042	16.3302	4.02947	3.36847e-05	0.000905441
comp9293_c0_seq6	62.524	16.3259	110.722	6.78198	2.76171	0.000343132	0.00671253
comp9293_c0_seq4	103.97	19.0145	190.926	10.0411	3.32784	1.73703e-06	6.37161e-05
comp49693_c0_seq1	23.397	45.6509	3.14315	0.0688518	-3.86036	3.84593e-05	0.00102093
comp9538_c1_seq3	35.9254	71.2183	2.63256	0.0369646	-4.75771	9.05823e-08	4.42402e-06
comp9538_c1_seq2	65.3485	128.066	4.6307	0.0361586	-4.78952	1.1748e-10	9.52035e-09
comp9538_c1_seq1	87.794	173.714	3.87432	0.0223029	-5.48662	4.63838e-15	6.8806e-13
comp84_c1_seq4	354.069	520.025	190.112	0.365583	-1.45173	0.000935987	0.0154862
comp15666_c0_seq1	321.818	2.03138	643.606	316.831	8.30757	8.87724e-17	1.64607e-14
comp19419_c0_seq1	39.2831	9.91452	70.6517	7.12609	2.83311	0.00518628	0.0612892
comp5784_c0_seq3	89.8991	172.856	8.94219	0.051732	-4.2728	8.16164e-05	0.00194002
comp5784_c0_seq7	106.517	208.746	6.28845	0.0301249	-5.0529	1.45069e-14	2.00579e-12
comp5784_c0_seq6	103.433	206.428	2.43716	0.0118063	-6.4043	4.57549e-19	1.0566e-16
comp5784_c0_seq4	44.218	88.5346	1.90138	0.0214761	-5.54112	2.10872e-10	1.65969e-08
comp19139_c0_seq1	257.059	120.554	395.563	3.28121	1.71423	0.000296053	0.00592518
comp29951_c0_seq2	65.6642	1.51569	131.813	86.9653	6.44237	2.47454e-12	2.52123e-10
comp29951_c0_seq1	263.847	1.51569	528.178	348.473	8.4449	2.97941e-29	1.64001e-26
comp16923_c0_seq3	46.8833	12.7161	83.0504	6.53113	2.70733	0.000391467	0.00749079
comp16923_c0_seq1	31.7028	11.6847	53.721	4.59755	2.20086	0.00639489	0.0721061
comp933_c0_seq4	216.182	56.9237	377.441	6.63065	2.72915	1.37839e-06	5.17762e-05
comp25833_c0_seq1	23.7415	1	48.4829	48.4829	5.5994	2.05773e-06	7.42354e-05
comp933_c0_seq7	771.187	213.025	1331.35	6.24972	2.64379	5.46514e-08	2.79553e-06
comp4136_c0_seq5	89.0508	134.733	45.369	0.336734	-1.57032	0.00553741	0.0645154
comp14119_c0_seq1	360.118	171.176	551.059	3.21926	1.68673	0.000130096	0.00291578
comp1570_c0_seq9	357.376	520.054	196.699	0.378228	-1.40267	0.00109546	0.0175952
comp1570_c0_seq1	229.019	349.31	110.728	0.316991	-1.65749	0.000722222	0.0124797
comp1570_c0_seq4	396.223	588.482	205.965	0.349994	-1.5146	0.000500444	0.00918419
comp1570_c0_seq5	349.752	510.774	190.73	0.373413	-1.42116	0.00127816	0.0199689
comp1570_c0_seq6	455.197	651.842	260.552	0.399716	-1.32295	0.00188152	0.0273634
comp1570_c0_seq7	343.534	485.72	203.349	0.418655	-1.25617	0.00370433	0.0468981
comp32602_c0_seq1	39.4736	73.0261	7.92101	0.108468	-3.20466	0.000134564	0.00300514
comp12818_c0_seq1	936.717	103.974	1771.46	17.0376	4.09065	4.22235e-06	0.00014148
comp28087_c0_seq1	50.9204	15.5524	88.2885	5.67684	2.50509	0.0013736	0.0212021
comp16145_c0_seq1	169.279	88.6853	251.872	2.84007	1.50592	0.00183151	0.0268008
comp6778_c0_seq1	206.242	352.034	62.4509	0.1774	-2.49492	1.27054e-06	4.79721e-05
comp4539_c0_seq2	287.806	136.729	440.884	3.22451	1.68908	0.000187285	0.00400865
comp4539_c0_seq1	1028.14	415.467	1642.81	3.95414	1.98336	7.37447e-06	0.000231999
comp36338_c0_seq1	36.4933	63.8508	11.1357	0.174402	-2.51951	0.0013315	0.020673
comp20773_c0_seq1	309.225	11.8295	608.62	51.4492	5.68508	4.1446e-05	0.00108735
comp4925_c0_seq1	797.13	113.441	1482.82	13.0712	3.70832	8.81708e-05	0.00207385
comp4925_c0_seq3	151.828	23.3255	282.33	12.104	3.59741	6.76361e-09	4.04619e-07
comp4925_c0_seq2	557.831	106.694	1010.97	9.47542	3.24419	2.46203e-10	1.91878e-08
comp32_c0_seq2	6835.5	287.627	13385.4	46.5373	5.54031	1.43261e-13	1.71758e-11
comp32_c0_seq3	2314.61	92.3675	4538.86	49.1391	5.6188	1.14073e-28	6.02829e-26
comp32_c0_seq1	867.93	46.3897	1691.47	36.4622	5.18833	2.17974e-12	2.23649e-10
comp21824_c0_seq3	24.648	45.7639	5.53208	0.120883	-3.04832	0.00217632	0.0306945
comp29738_c0_seq1	120.173	230.113	12.2325	0.0531587	-4.23355	8.58421e-13	9.34451e-11
comp6394_c0_seq3	133.147	66.6524	201.641	3.02527	1.59706	0.00443725	0.0540806
comp6533_c0_seq4	85.5288	162.142	10.9151	0.0673182	-3.89286	5.07789e-10	3.72213e-08
comp25408_c0_seq1	152.588	20.269	286.907	14.155	3.82324	0.0096736	0.099011
comp2545_c0_seq1	68.3819	135.961	2.80275	0.0206144	-5.60021	0.000324608	0.0064001
comp2545_c0_seq5	155.31	309.281	3.33854	0.0107945	-6.53356	0.000524827	0.00953568
comp2545_c0_seq4	732.552	1441.93	25.1731	0.0174579	-5.83997	1.33783e-31	8.54657e-29
comp17295_c0_seq1	211.635	307.293	117.977	0.383923	-1.38111	0.00219443	0.0309124
comp3388_c0_seq7	119.584	188.417	52.7502	0.279965	-1.83668	0.00121853	0.0192157
comp3388_c0_seq9	67.4582	113.256	23.6604	0.208911	-2.25904	0.000525455	0.0095451
comp5768_c0_seq23	260.155	363.153	159.157	0.438264	-1.19013	0.00583282	0.0672057
comp10780_c1_seq1	267.631	80.6137	456.647	5.66463	2.50198	6.90966e-07	2.78682e-05
comp45661_c0_seq1	79.6646	14.5587	146.77	10.0813	3.33361	1.3404e-07	6.32076e-06
comp5334_c0_seq3	57.8291	96.015	21.6432	0.225415	-2.14935	0.00414063	0.0511926
comp22317_c0_seq1	19.167	4.90536	35.4287	7.22243	2.85248	0.00654089	0.0734306
comp10063_c0_seq9	73.37	135.802	12.9385	0.0952749	-3.39176	1.59883e-07	7.35317e-06
comp10063_c0_seq1	199.15	358.051	42.2489	0.117997	-3.08318	0.000292497	0.00586071
comp39477_c0_seq1	76.7862	1.77354	153.799	86.7187	6.43827	6.10595e-13	6.80763e-11
comp4970_c1_seq2	250.126	107.062	395.19	3.69124	1.8841	0.000499683	0.00917215
comp2147_c0_seq14	173.111	264.409	83.813	0.316982	-1.65753	0.000325166	0.0064082
comp25507_c0_seq3	33.3913	1.51569	67.2668	44.3803	5.47185	5.41217e-07	2.23644e-05
comp25507_c0_seq1	37.3845	1.51569	75.2532	49.6494	5.63371	1.36064e-07	6.4024e-06
comp1031_c0_seq1	668.547	1047.47	291.62	0.278403	-1.84475	1.28514e-05	0.000381667
comp1031_c0_seq3	668.95	1032.7	307.195	0.297467	-1.7492	0.00903363	0.0938324
comp1031_c0_seq5	162.482	268.219	58.7446	0.219017	-2.19088	4.69364e-05	0.00121071
comp1031_c0_seq6	447.484	689.517	207.452	0.300866	-1.73281	4.02985e-05	0.00106266
comp862_c0_seq6	493.802	104.533	885.072	8.46693	3.08184	1.14462e-12	1.22168e-10
comp862_c0_seq7	606.491	13.9706	1201.01	85.9672	6.42571	1.0316e-26	4.72706e-24
comp862_c0_seq4	1229.49	22.2246	2438.75	109.732	6.77784	4.3278e-16	7.24232e-14
comp862_c0_seq5	428.642	13.3071	845.978	63.5732	5.99035	1.76771e-18	3.8775e-16
comp862_c0_seq2	167.202	34.749	301.656	8.68101	3.11786	3.68008e-09	2.30554e-07
comp862_c0_seq3	214.037	32.5008	397.573	12.2327	3.61267	1.11176e-11	1.04402e-09
comp862_c0_seq1	583.117	23.4037	1144.83	48.9165	5.61225	2.23482e-13	2.61839e-11
comp862_c0_seq8	135.073	31.4694	240.677	7.64798	2.93508	7.02612e-08	3.5119e-06
comp862_c0_seq9	791.129	11.2067	1573.05	140.367	7.13306	8.82536e-22	2.64522e-19
comp1954_c0_seq3	235.56	336.14	136.981	0.407513	-1.29508	0.00346679	0.0444893
comp52044_c0_seq1	26.786	1	54.572	54.572	5.77009	5.10029e-07	2.11756e-05
comp40279_c0_seq1	41.3022	4.09415	80.5103	19.6647	4.29754	0.00776098	0.083456
comp15223_c0_seq1	178.346	74.9818	283.71	3.78372	1.91981	4.30471e-05	0.00112363
comp13512_c0_seq1	83.8205	2.03138	167.61	82.5101	6.3665	3.32129e-13	3.82477e-11
comp41295_c0_seq2	9.69764	1	20.3953	20.3953	4.35016	0.0033031	0.0428346
comp57110_c0_seq1	22.8905	1	46.781	46.781	5.54785	2.55646e-06	9.02192e-05
comp9038_c0_seq5	68.4611	108.612	30.3104	0.279071	-1.8413	0.00234485	0.0326893
comp9038_c0_seq1	87.1124	136.17	40.0553	0.294158	-1.76534	0.00174032	0.0257549
comp49506_c0_seq1	9.57474	1	20.1495	20.1495	4.33267	0.00409725	0.050771
comp21477_c0_seq1	101.547	152.344	52.7502	0.346256	-1.53009	0.00582916	0.0671859
comp521_c2_seq2	1804	752.635	2857.37	3.79648	1.92466	0.00158575	0.0238575
comp14264_c0_seq1	27.5519	1	56.1037	56.1037	5.81003	5.08753e-07	2.11527e-05
comp35471_c0_seq1	16.6601	3.35829	31.962	9.51734	3.25056	0.00138407	0.0213229
comp29367_c0_seq1	104.254	1	209.508	209.508	7.71086	0.000934661	0.0154803
comp32484_c0_seq3	9.91514	1	20.8303	20.8303	4.38061	0.00369434	0.0467852
comp3022_c0_seq2	385.006	703.782	68.2309	0.096949	-3.36663	0.00308843	0.040592
comp3022_c0_seq1	1162.03	2117.53	208.536	0.0984806	-3.34402	1.36302e-05	0.000401929
comp45964_c0_seq1	19.0664	2.03138	38.1014	18.7564	4.22931	0.00145946	0.0223045
comp39566_c0_seq1	89.3181	140.701	39.9355	0.283833	-1.81688	0.00142067	0.0218061
comp18067_c0_seq1	267.16	401.836	134.485	0.334678	-1.57916	0.000408347	0.00775417
comp48460_c0_seq1	66.6334	30.2178	105.049	3.47639	1.79759	0.00147057	0.0224343
comp57352_c0_seq1	21.5258	1	44.0516	44.0516	5.46112	5.31415e-06	0.000173286
comp3720_c0_seq2	669.716	1084.1	257.331	0.237368	-2.0748	1.97281e-07	8.86047e-06
comp3720_c0_seq1	879.73	1407.88	353.576	0.25114	-1.99343	1.03186e-06	3.98894e-05
comp19132_c0_seq3	48.2008	19.31	79.0917	4.09589	2.03418	0.00714095	0.0786538
comp1153_c0_seq1	8069.04	3498.28	12641.8	3.61372	1.85349	3.21619e-05	0.000867975
comp1153_c0_seq2	319.495	150.429	490.56	3.26107	1.70534	0.00044999	0.00840631
comp4929_c0_seq4	130.143	240.574	21.7126	0.0902534	-3.46988	6.16394e-10	4.42918e-08
comp4929_c0_seq7	107.051	191.615	24.4862	0.127788	-2.96817	1.27802e-07	6.05922e-06
comp25763_c0_seq2	53.3674	19.7533	88.9816	4.50465	2.17141	0.000989983	0.0162013
comp25763_c0_seq1	95.1747	44.0662	148.283	3.36501	1.75061	0.00716184	0.0788531
comp34335_c0_seq1	10.6402	2.17914	21.1013	9.68327	3.27549	0.00717636	0.0789544
comp5085_c0_seq8	159.231	19.6432	300.818	15.3141	3.93679	1.96266e-10	1.54891e-08
comp4766_c0_seq1	665.065	378.604	953.527	2.51854	1.33259	0.000649407	0.0113993
comp11438_c0_seq2	86.7348	41.085	134.385	3.27089	1.70968	0.00319843	0.0417058
comp11438_c0_seq1	281.509	138.461	426.556	3.08069	1.62325	0.000258041	0.00527048
comp11413_c0_seq1	155.69	227.279	86.1011	0.378834	-1.40036	0.00387459	0.0485628
comp22769_c0_seq1	118.369	23.8788	214.859	8.99789	3.16959	2.20223e-07	9.8087e-06
comp22769_c0_seq2	82.397	24.3221	142.472	5.85771	2.55034	2.38945e-05	0.000663685
comp18187_c0_seq2	7.97998	1	16.96	16.96	4.08406	0.0091218	0.0945016
comp18187_c0_seq1	14.2423	1	29.4846	29.4846	4.88189	0.000222586	0.00465383
comp1584_c0_seq1	1417.04	275.143	2560.95	9.30768	3.21842	4.43541e-12	4.36171e-10
comp1584_c0_seq3	139.781	43.3303	238.232	5.49804	2.45892	2.27749e-05	0.000636425
comp1584_c0_seq4	419.707	71.6239	769.79	10.7477	3.42595	6.2887e-08	3.17596e-06
comp34_c0_seq4	28.4466	2.69484	56.1984	20.8541	4.38226	0.00381927	0.0479785
comp34_c0_seq2	1599.4	1045.59	2155.2	2.06123	1.04351	0.00497398	0.0592283
comp50053_c0_seq1	27.5418	1.51569	55.568	36.6618	5.1962	8.64004e-06	0.000267519
comp30852_c0_seq2	69.6422	1	140.284	140.284	7.13221	1.53027e-14	2.10252e-12
comp5465_c0_seq1	225.674	50.4805	402.868	7.98067	2.99651	2.37282e-09	1.54518e-07
comp4601_c0_seq3	52.1746	82.7895	23.5596	0.284572	-1.81313	0.00881689	0.092007
comp23376_c0_seq1	25.0008	4.90536	47.0962	9.60095	3.26318	0.000965288	0.0158832
comp6951_c0_seq2	100.183	187.38	14.987	0.0799821	-3.64418	2.83383e-09	1.81036e-07
comp29241_c0_seq1	16.9947	31.7243	4.26511	0.134443	-2.89493	0.00542442	0.0635373
comp32639_c0_seq4	23.669	1	48.3379	48.3379	5.59508	1.98542e-06	7.18338e-05
comp32639_c0_seq1	79.3821	2.80492	157.959	56.315	5.81545	4.86469e-09	2.97528e-07
comp59282_c0_seq1	21.2	2.03138	42.3687	20.8571	4.38246	0.0004796	0.00886111
comp5831_c0_seq4	172.096	1	345.192	345.192	8.43126	7.74112e-11	6.44022e-09
comp5831_c0_seq5	182.308	2.17914	364.436	167.238	7.38576	9.97828e-13	1.07155e-10
comp5831_c0_seq7	261.789	3.35829	522.221	155.502	7.28079	1.34594e-16	2.41885e-14
comp5831_c0_seq1	728.03	5.05313	1453.01	287.546	8.16765	7.10539e-41	1.03645e-37
comp5831_c0_seq2	126.385	4.53743	250.233	55.1485	5.78525	1.20419e-12	1.27903e-10
comp5831_c0_seq8	112.997	3.35829	224.635	66.8897	6.06371	1.57897e-06	5.86059e-05
comp5831_c0_seq9	172.897	1	346.793	346.793	8.43793	4.9153e-15	7.24229e-13
comp18833_c0_seq2	18.1851	1	37.3702	37.3702	5.22382	4.40978e-05	0.00114457
comp2934_c0_seq1	251.71	132.971	372.448	2.80097	1.48593	0.000665616	0.0116441
comp6404_c0_seq3	210.147	66.4293	355.864	5.35704	2.42143	6.25401e-06	0.000200424
comp6404_c0_seq2	277.895	134.33	423.461	3.15239	1.65645	0.000397587	0.00758605
comp4959_c0_seq1	1308.49	79.8055	2539.18	31.8171	4.99173	1.17429e-23	4.22942e-21
comp276_c1_seq3	693.564	391.876	997.252	2.54482	1.34756	0.000171983	0.00371473
comp276_c1_seq5	743.341	349.707	1138.97	3.25694	1.70352	5.18079e-05	0.00131543
comp12813_c0_seq2	73.0253	32.6833	115.367	3.52986	1.81961	0.00639362	0.0721015
comp12813_c0_seq1	273.174	136.207	412.14	3.02583	1.59733	0.00115292	0.018363
comp13877_c0_seq3	90.9022	164.947	18.8573	0.114324	-3.12881	2.40563e-07	1.06442e-05
comp13877_c0_seq4	57.6627	102.389	14.9366	0.145881	-2.77713	6.79548e-05	0.00166316
comp571_c0_seq2	847.316	189.637	1507	7.94675	2.99037	5.76111e-12	5.58381e-10
comp571_c0_seq5	516.27	109.348	925.192	8.46102	3.08083	6.10188e-10	4.3918e-08
comp571_c0_seq4	812.863	168.001	1459.72	8.68881	3.11916	1.83901e-08	1.0384e-06
comp14924_c0_seq3	8.05248	1	17.105	17.105	4.09634	0.00945525	0.0972082
comp429_c0_seq2	454.577	4.49976	906.654	201.49	7.65456	1.2502e-31	8.04551e-29
comp50455_c0_seq1	17.5989	1	36.1979	36.1979	5.17783	0.009058	0.0940187
comp16792_c0_seq1	204.061	285.747	124.375	0.435263	-1.20004	0.00836125	0.0881775
comp42446_c0_seq1	37.3081	2.03138	74.5848	36.7163	5.19835	3.07831e-06	0.000106658
comp6912_c0_seq1	397.312	583.53	213.093	0.36518	-1.45332	0.00112003	0.0179142
comp30487_c0_seq1	33.1756	5.42106	62.9301	11.6085	3.53711	0.000152719	0.00335075
comp18751_c0_seq1	52.7798	89.6036	17.9559	0.200393	-2.3191	0.000579936	0.0103458
comp6833_c0_seq7	89.5468	166.277	14.8168	0.0891093	-3.48828	1.38106e-07	6.49149e-06
comp8581_c0_seq1	65.9627	20.1212	113.804	5.65593	2.49976	0.000201105	0.00425863
comp18529_c0_seq1	284.668	9.06857	562.267	62.0017	5.95424	1.02448e-15	1.6214e-13
comp18529_c0_seq7	24.9918	1.77354	50.2101	28.3107	4.82328	5.89599e-05	0.00147015
comp18529_c0_seq6	52.9063	1.51569	106.297	70.131	6.13198	2.75267e-10	2.12448e-08
comp18529_c0_seq5	73.635	2.69484	146.575	54.3911	5.7653	1.00116e-12	1.07381e-10
comp51633_c0_seq1	12.4018	1	25.8035	25.8035	4.6895	0.00071827	0.0124212
comp5241_c0_seq1	727.872	1122.68	335.063	0.298449	-1.74445	3.0103e-05	0.000816945
comp13144_c0_seq1	175.339	251.601	101.078	0.401739	-1.31567	0.00740439	0.0808442
comp13872_c0_seq1	60.4665	21.2627	101.67	4.78163	2.2575	0.00177114	0.0261055
comp13872_c0_seq4	66.1623	24.7624	109.562	4.42453	2.14552	0.00260881	0.0355536
comp7435_c0_seq2	43.4215	82.0943	6.74865	0.0822061	-3.60461	0.00549665	0.0642029
comp5628_c0_seq1	34.6083	61.2029	10.0138	0.163616	-2.61162	0.00883654	0.0921682
comp5628_c0_seq7	36.531	59.8354	15.2266	0.254475	-1.9744	0.00704588	0.0778417
comp33159_c0_seq1	106.807	1	214.614	214.614	7.7456	5.33886e-07	2.20928e-05
comp33159_c0_seq2	94.1308	1	189.262	189.262	7.56424	4.24382e-11	3.68111e-09
comp13283_c0_seq2	11.4533	22.8098	2.09677	0.0919242	-3.44341	0.0079443	0.084854
comp2873_c0_seq3	208.874	360.563	59.1858	0.164149	-2.60693	1.47323e-06	5.50551e-05
comp2873_c0_seq1	370.228	640.175	102.282	0.159771	-2.64592	6.70527e-05	0.00164384
comp2873_c0_seq5	123.631	210.322	38.9396	0.185143	-2.43329	0.00706354	0.0779864
comp2873_c0_seq4	301.236	504.58	99.8927	0.197972	-2.33663	1.5974e-07	7.35047e-06
comp12652_c0_seq1	545.892	6.49012	1087.29	167.531	7.38828	8.54043e-19	1.92646e-16
comp12652_c0_seq2	521.036	5.93675	1038.13	174.866	7.45011	1.18153e-32	8.40721e-30
comp28458_c0_seq1	150.698	90.4207	212.975	2.35537	1.23596	0.00389865	0.0488096
comp12256_c0_seq1	317.232	183.144	453.32	2.47521	1.30755	0.00500756	0.0595729
comp12256_c0_seq2	450.103	278.307	623.9	2.24177	1.16464	0.0071678	0.0788999
comp12428_c0_seq1	514.184	752.425	277.943	0.369396	-1.43676	0.00779344	0.0836817
comp12428_c0_seq3	28.4882	50.0343	8.94219	0.178721	-2.48422	0.00239417	0.0332214
comp30086_c0_seq1	64.1344	16.2883	113.981	6.99771	2.80688	0.000252471	0.00517603
comp9772_c0_seq1	27.3313	1	55.6626	55.6626	5.79864	0.000399257	0.00761128
comp9772_c0_seq2	138.324	3.35829	275.29	81.9732	6.35708	3.47765e-05	0.000932212
comp9772_c0_seq3	112.849	6.23227	221.465	35.5352	5.15118	1.74678e-15	2.71544e-13
comp1423_c0_seq1	2017.41	1292.51	2744.31	2.12324	1.08627	0.00427491	0.0524599
comp15887_c0_seq1	341.617	18.4264	666.808	36.1877	5.17743	2.60799e-07	1.14758e-05
comp17619_c0_seq1	454.808	205.293	706.324	3.44057	1.78265	0.00515105	0.0609965
comp9517_c0_seq1	56.1602	19.4954	94.8249	4.86395	2.28213	0.000554847	0.00999121
comp16237_c0_seq1	165.085	95.4269	236.744	2.48089	1.31086	0.00670386	0.0748093
comp134_c0_seq1	9221.44	12.2381	18432.6	1506.17	10.5567	9.48551e-10	6.67349e-08
comp1582_c0_seq3	430.919	210.218	653.62	3.10925	1.63657	0.000652109	0.0114444
comp1582_c0_seq1	173.332	84.777	263.886	3.11271	1.63817	0.00206244	0.0294795
comp1582_c0_seq7	364.14	189.88	540.4	2.84601	1.50894	0.00275506	0.0370905
comp1582_c0_seq4	548.797	300.89	798.704	2.65447	1.40842	0.00152921	0.0231875
comp70523_c0_seq1	9.92773	1	20.8555	20.8555	4.38235	0.00346288	0.0444533
comp2963_c0_seq11	195.451	350.237	42.6649	0.121817	-3.03721	0.00285198	0.0381023
comp2963_c0_seq10	233.577	416.669	52.4854	0.125964	-2.98891	2.0967e-06	7.54235e-05
comp2963_c0_seq13	115.517	209.96	23.0742	0.109898	-3.18576	1.08795e-08	6.35635e-07
comp2963_c0_seq12	222.829	410.257	37.4016	0.0911662	-3.45536	8.79167e-07	3.43858e-05
comp11217_c0_seq10	47.7641	15.4423	82.0858	5.31564	2.41024	0.000936202	0.0154862
comp11217_c0_seq11	90.6577	28.1174	155.198	5.51965	2.46458	1.0135e-05	0.000308316
comp15393_c0_seq1	22.2435	41.4906	4.99629	0.12042	-3.05386	0.0040944	0.0507572
comp31477_c0_seq1	11.8061	1	24.6121	24.6121	4.6213	0.00293117	0.0389462
comp22131_c0_seq4	20.2262	2.03138	40.4209	19.8982	4.31457	0.000663958	0.0116244
comp55878_c0_seq1	24.66	2.54708	48.7729	19.1486	4.25917	0.000453939	0.00846564
comp19941_c0_seq1	97.6611	181.409	15.9136	0.0877224	-3.51091	8.03596e-09	4.76824e-07
comp6756_c0_seq1	1150.27	52.1347	2250.41	43.1654	5.4318	5.53982e-25	2.26566e-22
comp23187_c0_seq1	47.9508	96.9016	1	0.0103197	-6.59845	1.8273e-12	1.89487e-10
comp16913_c0_seq7	30.0763	1	61.1526	61.1526	5.93434	9.10483e-08	4.4443e-06
comp16913_c0_seq5	62.7873	1	126.575	126.575	6.98384	1.16263e-13	1.40739e-11
comp19950_c0_seq1	130.546	5.42106	257.671	47.5314	5.57081	8.04779e-07	3.18855e-05
comp19950_c0_seq2	16.9811	1	34.9623	34.9623	5.12773	6.47338e-05	0.00159459
comp725_c0_seq6	571.2	976.274	168.126	0.172212	-2.53774	1.21636e-05	0.000363706
comp725_c0_seq4	637.256	1114.82	161.696	0.145043	-2.78545	0.000518285	0.00944121
comp725_c0_seq5	352.853	600.351	107.356	0.178822	-2.48341	0.000203968	0.00431299
comp114_c0_seq1	12687.5	8274.68	17102.3	2.06682	1.04741	0.00598499	0.0685259
comp1587_c0_seq3	72.5894	138.722	8.45679	0.0609621	-4.03594	0.000343833	0.00672311
comp1587_c0_seq1	76.9051	147.524	8.2866	0.0561713	-4.15402	5.43886e-09	3.30336e-07
comp1587_c0_seq4	76.7696	148.885	6.65404	0.0446924	-4.48383	4.36869e-10	3.25406e-08
comp4377_c0_seq2	248.941	368.701	131.182	0.355796	-1.49088	0.00744851	0.0811933
comp66_c0_seq1	366.439	73.3623	661.516	9.01712	3.17267	0.00781672	0.0838753
comp18182_c0_seq1	394.639	645.439	145.838	0.225951	-2.14592	0.00166908	0.024907
comp18956_c0_seq1	56.5095	28.1174	86.9017	3.09068	1.62792	0.00615752	0.0700151
comp13893_c0_seq18	35.6048	4.7576	68.452	14.3879	3.84679	0.00953989	0.0978943
comp133_c0_seq1	1698.41	1036.86	2361.96	2.27799	1.18776	0.00471715	0.05677
comp133_c0_seq3	836.016	554.496	1119.54	2.01902	1.01365	0.00400546	0.0498879
comp9795_c0_seq1	48.5828	2.17914	96.9865	44.5067	5.47595	0.0047828	0.0574048
comp9795_c0_seq3	108.726	1	218.451	218.451	7.77117	1.02641e-05	0.000312027
comp9795_c0_seq2	45.9542	1	92.9085	92.9085	6.53774	7.10549e-08	3.54347e-06
comp36182_c0_seq1	30.6429	4.352	58.9339	13.5418	3.75935	0.000849456	0.0142725
comp9470_c0_seq1	481.062	284.539	679.584	2.38837	1.25603	0.00330534	0.0428509
comp51547_c0_seq1	42.7675	1.51569	86.0193	56.7525	5.82661	2.23995e-07	9.9615e-06
comp2686_c0_seq1	4612.45	1773.99	7452.91	4.20122	2.07081	0.00755742	0.0819721
comp37302_c0_seq1	22.5846	3.87398	43.2953	11.1759	3.48232	0.000323669	0.00638733
comp5841_c0_seq6	72.8331	124.277	23.3894	0.188204	-2.40963	0.000285237	0.00573352
comp35202_c0_seq1	84.3876	124.12	46.655	0.375885	-1.41164	0.00657414	0.0736769
comp27961_c0_seq1	34.7937	1.51569	70.0717	46.2309	5.53078	2.53608e-07	1.11763e-05
comp27338_c0_seq1	16.0409	31.9851	2.09677	0.0655546	-3.93116	0.00139029	0.0214036
comp3774_c0_seq4	52.1988	90.5597	15.838	0.17489	-2.51548	0.000223671	0.00467206
comp2227_c0_seq3	383.291	4.49976	764.083	169.805	7.40774	0.00225767	0.0316897
comp10304_c0_seq4	38.4701	63.1526	15.7876	0.249991	-2.00005	0.00902257	0.0937398
comp2227_c0_seq6	563.573	13.5997	1115.55	82.0272	6.35803	7.92902e-28	3.92065e-25
comp2227_c0_seq5	428.017	15.3322	842.702	54.9628	5.78038	5.51368e-21	1.51749e-18
comp4825_c0_seq1	61.2337	1	123.467	123.467	6.94799	3.76855e-13	4.31146e-11
comp2116_c0_seq5	111.471	14.4833	210.459	14.5311	3.86107	1.15898e-08	6.7521e-07
comp2116_c0_seq4	296.207	48.6756	545.739	11.2118	3.48694	1.54376e-12	1.61423e-10
comp2116_c0_seq1	716.805	90.6668	1344.94	14.8339	3.89083	5.7535e-14	7.3943e-12
comp7720_c0_seq1	727.831	364.329	1093.33	3.00095	1.58542	0.000298813	0.00597497
comp7720_c0_seq6	80.4637	39.057	123.87	3.17153	1.66518	0.0087443	0.091431
comp27772_c0_seq1	204.268	15.2946	395.241	25.8419	4.69164	3.77978e-15	5.71347e-13
comp1875_c0_seq5	208.297	316.992	101.601	0.320515	-1.64154	0.0007877	0.0134266
comp12027_c0_seq1	198.105	13.3071	384.902	28.9245	4.85422	0.000289031	0.00580057
comp16242_c0_seq3	56.3433	90.4148	24.2718	0.268449	-1.89728	0.00834877	0.0880977
comp29558_c0_seq1	105.123	59.3603	152.885	2.57554	1.36487	0.00470956	0.0566967
comp8513_c0_seq4	245.75	407.81	85.6913	0.210126	-2.25067	3.21405e-06	0.000110747
comp6930_c0_seq1	653.504	1053.71	255.294	0.24228	-2.04525	0.000224494	0.00468142
comp6930_c0_seq2	498.19	788.092	210.288	0.266832	-1.90599	0.00146223	0.0223415
comp5956_c0_seq1	143.097	214.459	73.7338	0.343813	-1.54031	0.0038034	0.0478616
comp5956_c0_seq2	102.329	153.373	53.286	0.347428	-1.52521	0.00378214	0.0476695
comp5956_c0_seq6	65.1817	103.125	29.2388	0.283529	-1.81843	0.00470017	0.056607
comp5956_c0_seq7	67.0933	107.212	28.974	0.270249	-1.88764	0.00345234	0.0443689
comp8513_c0_seq9	87.7621	150.939	26.5851	0.176131	-2.50528	0.000212679	0.00447362
comp23951_c0_seq1	75.9393	135.141	18.7375	0.138652	-2.85046	8.60272e-06	0.00026652
comp12395_c0_seq1	363.324	184.958	543.691	2.93954	1.55559	0.000227342	0.00473095
comp25702_c0_seq1	47.2377	88.1637	8.31179	0.0942768	-3.40695	1.76704e-05	0.000508392
comp31548_c0_seq1	239.817	11.9802	469.653	39.2023	5.29287	7.53903e-08	3.74049e-06
comp2157_c0_seq1	408.27	729.44	89.1009	0.12215	-3.03328	3.61367e-10	2.72113e-08
comp3031_c0_seq7	47.2109	10.0246	86.3973	8.61852	3.10744	0.00123041	0.0193546
comp3031_c0_seq5	342.688	140.961	546.414	3.87634	1.95469	5.67119e-05	0.0014222
comp3031_c0_seq2	249.567	100.914	400.22	3.96595	1.98767	4.50387e-05	0.00116657
comp14177_c0_seq3	55.7659	21.1149	92.4169	4.37685	2.12989	0.00451156	0.0547051
comp3169_c0_seq4	277.499	87.3207	469.677	5.37877	2.42728	1.24332e-06	4.71068e-05
comp3169_c0_seq1	873.017	323.25	1424.78	4.40768	2.14002	3.25456e-06	0.000111703
comp1672_c0_seq1	1071.56	190.373	1954.74	10.268	3.36008	0.00186905	0.0272093
comp1672_c0_seq3	367.337	65.7311	670.942	10.2074	3.35154	2.55598e-11	2.27108e-09
comp1672_c0_seq2	796.699	152.31	1443.09	9.4747	3.24408	8.59832e-06	0.000266478
comp1672_c0_seq5	540.318	132.931	949.706	7.14438	2.83681	1.37723e-09	9.35114e-08
comp1672_c0_seq4	631.023	100.694	1163.35	11.5533	3.53024	3.46704e-13	3.98213e-11
comp5164_c0_seq3	71.9756	9.51186	136.439	14.3441	3.84239	3.79417e-10	2.8455e-08
comp5164_c0_seq2	61.2604	13.3071	111.214	8.35744	3.06306	1.9247e-07	8.66522e-06
comp5164_c0_seq1	189.028	13.2695	366.787	27.6415	4.78876	2.98188e-17	5.76108e-15
comp13289_c0_seq8	60.2452	3.98407	118.506	29.7451	4.89458	7.311e-09	4.35876e-07
comp17017_c0_seq11	16.1748	29.4037	4.9459	0.168207	-2.57169	0.00881205	0.0919784
comp3504_c1_seq8	61.7469	120.693	4.8009	0.0397778	-4.65189	2.77342e-07	1.21124e-05
comp3504_c1_seq9	26.4265	49.1507	5.70227	0.116016	-3.1076	0.000516947	0.0094238
comp20037_c0_seq1	47.8741	15.6625	82.0858	5.24092	2.38982	0.00286965	0.0382916
comp6883_c0_seq1	326.017	4.38967	649.645	147.994	7.20939	1.08949e-07	5.23917e-06
comp16484_c0_seq1	321.525	94.1724	550.877	5.84966	2.54835	3.58741e-07	1.53083e-05
comp3496_c0_seq2	18.1504	1	37.3008	37.3008	5.22114	3.53947e-05	0.000946627
comp1341_c1_seq1	515.915	740.055	293.776	0.396965	-1.33292	0.00523108	0.0616439
comp4314_c0_seq12	55.6453	91.8489	21.4416	0.233445	-2.09885	0.00122944	0.0193539
comp4314_c0_seq10	122.282	190.839	55.7253	0.292002	-1.77595	0.000570864	0.0102299
comp4140_c0_seq4	107.82	55.7098	161.93	2.90667	1.53936	0.00615203	0.0699625
comp1214_c0_seq1	776.553	320.206	1234.9	3.85659	1.94732	2.075e-06	7.47351e-05
comp1214_c0_seq2	365.798	156.618	576.978	3.68399	1.88127	5.76826e-05	0.00144365
comp9385_c0_seq5	133.187	58.6968	209.678	3.57222	1.83682	0.00123726	0.019441
comp30471_c0_seq1	29.3072	50.4052	10.2092	0.202542	-2.30371	0.00762372	0.0824358
comp17022_c0_seq1	19.5422	3.46837	37.616	10.8454	3.43902	0.00326451	0.0424434
comp17022_c0_seq3	30.6753	3.61614	59.7344	16.5189	4.04604	7.48756e-06	0.000235134
comp609_c0_seq1	5572.97	2511.01	8636.93	3.43963	1.78225	0.000321542	0.00635109
comp4747_c0_seq11	194.668	110.602	280.735	2.53824	1.34383	0.00822631	0.0871388
comp18384_c0_seq1	328.393	637.414	21.3722	0.0335296	-4.89842	7.41737e-10	5.29507e-08
comp13541_c0_seq2	21.6962	43.2956	2.09677	0.0484292	-4.36798	7.89014e-05	0.00188511
comp13541_c0_seq3	59.6698	112.517	8.82238	0.0784092	-3.67283	2.73553e-07	1.19768e-05
comp13541_c0_seq4	56.8483	110.31	5.38708	0.048836	-4.35591	2.229e-08	1.24178e-06
comp13541_c0_seq5	56.8685	107.841	7.89581	0.073217	-3.77168	3.35367e-07	1.44022e-05
comp13541_c0_seq6	21.958	40.3839	5.53208	0.136987	-2.86789	0.00413716	0.0511714
comp11426_c0_seq2	81.3779	129.497	35.2585	0.272272	-1.87688	0.00657929	0.0737117
comp2526_c0_seq4	25.8165	50.6601	2.97295	0.0586843	-4.09088	8.51049e-06	0.000264224
comp2526_c0_seq1	99.0856	187.113	13.0583	0.0697882	-3.84087	0.000185284	0.00396971
comp2030_c0_seq4	89.9366	30.325	151.548	4.99748	2.3212	0.000413151	0.00782267
comp2030_c0_seq5	409.218	27.0454	793.39	29.3355	4.87458	8.76627e-18	1.7968e-15
comp2030_c0_seq6	39.1367	2.95268	77.3208	26.1866	4.71076	9.72982e-05	0.00226239
comp2030_c0_seq1	1325.62	76.3752	2576.86	33.7395	5.07637	1.33438e-22	4.30947e-20
comp2030_c0_seq2	143.702	10.1	279.304	27.654	4.78942	1.33609e-13	1.61068e-11
comp2030_c0_seq8	277.124	21.1873	535.061	25.2538	4.65843	1.05524e-14	1.48481e-12
comp2030_c0_seq9	311.979	18.1685	607.789	33.4528	5.06406	4.12849e-19	9.55899e-17
comp942_c0_seq21	138.868	223.261	56.4755	0.252958	-1.98303	7.0684e-05	0.00171986
comp942_c0_seq22	113.288	191.395	37.181	0.194263	-2.36392	1.5124e-05	0.000441369
comp942_c0_seq23	195.03	306.861	85.1997	0.277649	-1.84867	0.000148282	0.00326815
comp942_c0_seq26	140.92	209.627	74.213	0.354025	-1.49808	0.00151957	0.0230612
comp14819_c0_seq1	237.549	426.586	50.5124	0.118411	-3.07813	2.48316e-10	1.9301e-08
comp248_c0_seq1	6855.7	124.987	13588.4	108.719	6.76446	7.51012e-43	1.34141e-39
comp248_c0_seq2	1351.05	15.5901	2688.52	172.451	7.43004	8.20424e-40	1.02578e-36
comp10319_c0_seq1	156.96	68.7876	247.132	3.59269	1.84506	0.00118756	0.0188053
comp1977_c0_seq1	396.407	781.995	12.8187	0.0163923	-5.93084	1.34177e-18	2.98054e-16
comp1938_c0_seq1	2157.42	1138.94	3177.9	2.79021	1.48038	0.000166572	0.00361313
comp1938_c0_seq2	394.423	220.883	569.964	2.58039	1.36759	0.00268051	0.0362988
comp36552_c0_seq1	33.2784	1	67.5568	67.5568	6.07803	2.50541e-08	1.37305e-06
comp6535_c0_seq1	751.508	1131.26	373.753	0.330385	-1.59778	0.000514501	0.00939096
comp6535_c0_seq5	162.663	236.933	90.3936	0.381516	-1.39018	0.00526115	0.0619399
comp11973_c0_seq1	266.286	141.92	392.651	2.7667	1.46816	0.00217651	0.0306945
comp5750_c0_seq1	785.633	234.053	1339.21	5.72184	2.51648	7.60927e-08	3.76537e-06
comp9850_c0_seq1	1826.8	1120.8	2534.79	2.26159	1.17734	0.00625951	0.0709451
comp2376_c0_seq4	119.231	55.4867	184.975	3.33368	1.73711	0.00458612	0.0554207
comp2376_c0_seq1	156.333	64.6968	249.969	3.86369	1.94998	0.000903382	0.0150542
comp2376_c0_seq3	123.935	48.5626	201.307	4.14531	2.05148	0.000432468	0.00811885
comp27854_c0_seq1	27.3732	47.9745	8.77199	0.182847	-2.45129	0.00814209	0.0864706
comp9886_c0_seq2	16.4474	2.03138	32.8634	16.1778	4.01595	0.00435573	0.0532725
comp648_c0_seq1	193.943	92.3387	297.547	3.22234	1.68811	0.0053615	0.0629604
comp9444_c0_seq1	399.909	206.466	595.353	2.88354	1.52784	0.00092785	0.0153946
comp17798_c0_seq1	84.8359	20.4891	151.183	7.37867	2.88336	1.13332e-05	0.000340856
comp23609_c0_seq1	244.131	108.757	381.506	3.50788	1.8106	0.000726354	0.0125461
comp23058_c0_seq1	31.9287	4.38967	61.4678	14.0028	3.80765	3.37159e-05	0.000906003
comp23058_c0_seq3	51.539	6.71029	98.3676	14.6592	3.87374	0.00186906	0.0272093
comp23058_c0_seq4	48.527	8.55288	90.501	10.5813	3.40345	0.000213168	0.00448154
comp1313_c0_seq1	1368.33	74.1764	2664.48	35.9208	5.16675	9.19028e-27	4.23338e-24
comp25979_c0_seq1	8.64817	1	18.2963	18.2963	4.19348	0.00785504	0.0841492
comp16216_c0_seq1	99.9131	157.73	44.0959	0.279565	-1.83874	0.00205834	0.0294407
comp875_c0_seq3	328.691	176.217	483.165	2.74188	1.45516	0.00589644	0.067778
comp22148_c0_seq1	75.2016	121.658	30.7454	0.252721	-1.98439	0.00109402	0.0175817
comp15140_c0_seq3	56.9743	13.1564	102.792	7.81308	2.96589	0.000479904	0.00886485
comp15140_c0_seq2	95.4694	20.6716	172.267	8.3335	3.05892	0.00150013	0.022817
comp15140_c0_seq1	178.183	56.1502	302.216	5.38229	2.42822	1.45184e-05	0.000426399
comp3245_c0_seq1	87.5036	5.71658	171.291	29.9638	4.90515	1.49898e-13	1.78732e-11
comp8055_c0_seq9	36.2326	6.85805	67.6072	9.85809	3.30131	0.000144427	0.00319445
comp8055_c0_seq3	367.432	42.522	694.341	16.329	4.02936	1.11829e-06	4.27396e-05
comp8055_c0_seq4	223.31	32.5008	416.119	12.8034	3.67845	0.00278912	0.037434
comp8055_c0_seq7	199.56	29.4413	371.679	12.6244	3.65814	2.23198e-10	1.74727e-08
comp22382_c0_seq1	47.1108	93.028	3.19354	0.0343288	-4.86444	4.79455e-09	2.93443e-07
comp43763_c0_seq1	21.3463	3.61614	41.0765	11.3592	3.50579	0.000303389	0.00604711
comp10138_c0_seq2	224.151	129.692	320.61	2.4721	1.30573	0.00421743	0.0519439
comp2448_c0_seq7	608.469	827.92	391.018	0.47229	-1.08226	0.00920466	0.0951797
comp5262_c0_seq1	346.906	623.546	72.2653	0.115894	-3.10912	1.27455e-11	1.1905e-09
comp16819_c0_seq14	16.1449	32.0227	2.26697	0.0707924	-3.82026	0.00193219	0.0279655
comp29338_c0_seq1	23.5965	1	48.1929	48.1929	5.59075	1.91663e-06	6.9604e-05
comp958_c0_seq1	7764.14	3721.98	11808.3	3.17258	1.66566	0.000162597	0.00353909
comp36059_c0_seq1	65.681	3.35829	130.004	38.7113	5.27468	3.87184e-12	3.83334e-10
comp7856_c0_seq3	255.216	403.974	108.459	0.268479	-1.89712	9.44695e-05	0.00220364
comp26059_c0_seq1	21.8746	4.64752	41.1017	8.8438	3.14467	0.00209773	0.0298809
comp30625_c0_seq1	53.9278	14.9614	94.8943	6.34263	2.66508	0.00281316	0.0376972
comp36535_c0_seq1	71.433	13.9676	130.898	9.37155	3.22829	0.0084269	0.0886775
comp34154_c0_seq1	38.713	65.7311	13.6949	0.208347	-2.26294	0.00475962	0.0571679
comp20902_c0_seq1	28.7424	48.2294	11.2555	0.233375	-2.09928	0.00683065	0.075911
comp30883_c0_seq1	53.6758	1	108.352	108.352	6.75958	3.03908e-12	3.05377e-10
comp14877_c0_seq2	17.5432	2.80492	34.2815	12.2219	3.6114	0.00749888	0.0815328
comp695_c0_seq1	7676.06	9.62194	15344.5	1594.74	10.6391	8.76757e-66	2.55782e-61
comp6970_c0_seq1	220.723	383.158	60.2888	0.157347	-2.66798	1.46334e-07	6.81963e-06
comp1775_c0_seq2	600.584	320.449	882.72	2.75464	1.46186	0.0012891	0.0201182
comp1775_c0_seq1	2819.62	1566.65	4074.58	2.60082	1.37896	0.000384158	0.00737948
comp6970_c0_seq2	69.3533	124.572	16.1342	0.129517	-2.94879	0.000518333	0.00944121
comp6000_c0_seq2	393.83	583.985	205.675	0.352191	-1.50557	0.00107889	0.0173896
comp55769_c0_seq1	19.1999	1	39.3998	39.3998	5.30011	1.61552e-05	0.000469272
comp29887_c0_seq1	69.9678	9.9522	131.983	13.2617	3.7292	0.00604036	0.0689704
comp5604_c0_seq13	67.4065	10.3578	126.455	12.2087	3.60984	0.00176134	0.0259913
comp47483_c0_seq1	20.0509	1	41.1017	41.1017	5.36113	1.2842e-05	0.000381517
comp2453_c0_seq8	84.1907	7.59391	162.787	21.4366	4.422	2.5458e-08	1.39344e-06
comp886_c0_seq1	910.919	18.2816	1805.56	98.7638	6.62591	1.16787e-24	4.58356e-22
comp886_c0_seq3	827.273	15.6654	1640.88	104.745	6.71074	4.34354e-34	3.45592e-31
comp14227_c0_seq1	123.352	19.5678	229.136	11.7098	3.54965	2.42869e-08	1.33855e-06
comp5559_c0_seq3	48.1704	8.77305	89.5678	10.2094	3.35183	8.80083e-05	0.00207169
comp5559_c0_seq1	35.9914	11.0213	62.9615	5.71273	2.51418	0.00166564	0.0248642
comp15117_c0_seq9	40.263	11.4269	71.0991	6.2221	2.6374	0.000359951	0.00698831
comp15117_c0_seq1	70.8816	18.0961	125.667	6.94442	2.79585	3.61153e-06	0.000122799
comp15117_c0_seq7	27.6293	4.90536	52.3532	10.6726	3.41585	0.000519918	0.0094622
comp15117_c0_seq6	53.3053	20.4167	88.1939	4.31968	2.11093	0.00131349	0.0204515
comp15117_c0_seq4	89.8445	32.2082	149.481	4.64108	2.21446	1.23851e-05	0.000369573
comp12828_c0_seq5	28.8499	4.13183	55.568	13.4488	3.7494	7.32716e-05	0.00177394
comp10416_c0_seq4	35.972	3.21053	70.7335	22.0317	4.46151	2.30207e-06	8.19688e-05
comp30311_c0_seq1	57.9443	20.5992	97.2894	4.72296	2.23969	0.00244863	0.0338237
comp14369_c0_seq1	42.9634	13.3795	74.5472	5.57173	2.47813	0.00092242	0.015319
comp522_c0_seq3	317.685	145.788	491.581	3.37189	1.75356	0.00018996	0.00405302
comp522_c0_seq1	339.678	152.599	528.758	3.46501	1.79286	0.000262696	0.00534515
comp37909_c0_seq1	63.5682	20.8223	108.314	5.20182	2.37902	0.000133077	0.00297574
comp1649_c0_seq5	247.469	19.7156	477.222	24.2053	4.59725	1.00136e-15	1.58768e-13
comp1649_c0_seq4	395.313	52.4679	740.158	14.1069	3.81833	1.36777e-10	1.09925e-08
comp1649_c0_seq3	44.6993	1.51569	89.883	59.3016	5.89	4.05104e-09	2.51633e-07
comp1649_c0_seq1	507.592	30.8754	986.309	31.9448	4.99751	2.21961e-18	4.79661e-16
comp19722_c0_seq1	57.4938	14.9266	102.061	6.83752	2.77347	7.91992e-05	0.00188923
comp1015_c0_seq6	86.5825	1	174.165	174.165	7.44431	1.1145e-16	2.03212e-14
comp7253_c0_seq2	79.196	38.4312	121.961	3.17348	1.66607	0.0092587	0.0956092
comp3242_c0_seq1	134.498	72.6959	198.3	2.7278	1.44774	0.00345616	0.0444114
comp23761_c0_seq1	19.9203	4.90536	36.9352	7.52956	2.91257	0.0063279	0.0715442
comp3600_c0_seq4	38.4373	8.14728	70.7273	8.6811	3.11788	0.000353708	0.00688849
comp47992_c0_seq1	16.4136	32.7557	2.07157	0.0632432	-3.98295	0.000185124	0.00396725
comp136_c0_seq1	4465.85	2524.74	6408.97	2.53847	1.34396	0.000324536	0.0064001
comp136_c0_seq3	1830.77	1087.18	2576.35	2.36976	1.24474	0.00155583	0.0234812
comp26362_c0_seq1	109.916	15.9233	205.909	12.9313	3.69279	9.20509e-12	8.70961e-10
comp5085_c0_seq1	977.52	91.6605	1865.38	20.351	4.34703	4.7257e-11	4.05887e-09
comp5085_c0_seq3	183.959	14.9614	354.957	23.7249	4.56833	5.80352e-12	5.61249e-10
comp5085_c0_seq2	295.601	28.0044	565.198	20.1825	4.33503	1.35405e-14	1.8781e-12
comp5085_c0_seq5	159.145	10.8358	309.454	28.5584	4.83584	7.16357e-05	0.00174156
comp5085_c0_seq4	204.778	14.5557	397	27.2744	4.76948	5.01865e-13	5.64572e-11
comp5085_c0_seq7	115.045	21.4481	210.642	9.82101	3.29587	2.48174e-08	1.36349e-06
comp5085_c0_seq6	278.608	26.3472	532.868	20.2249	4.33806	9.90159e-15	1.4e-12
comp5085_c0_seq9	108.697	10.7257	208.669	19.455	4.28207	9.66071e-10	6.78039e-08
comp2283_c0_seq11	481.917	733.035	232.798	0.317581	-1.6548	6.67393e-05	0.00163662
comp2283_c0_seq17	128.178	207.97	50.3865	0.242278	-2.04526	5.51655e-05	0.00139019
comp2283_c0_seq19	313.813	465.552	164.073	0.352426	-1.50461	0.00812675	0.0863495
comp30141_c0_seq1	28.4988	5.12553	53.8722	10.5105	3.39377	0.00269233	0.0364203
comp8615_c0_seq9	136.136	1	273.272	273.272	8.09419	1.98159e-22	6.32958e-20
comp9293_c0_seq13	37.0623	12.9739	63.1507	4.86751	2.28318	0.00418097	0.0515623
comp11392_c0_seq1	998.433	1427.55	571.317	0.400208	-1.32118	0.000667976	0.0116807
comp13567_c0_seq1	93.3173	170.773	17.8613	0.104591	-3.25717	6.66252e-06	0.000211579
comp13567_c0_seq2	41.4286	76.3057	8.5514	0.112068	-3.15756	4.51357e-05	0.00116839
comp13567_c0_seq3	31.4474	59.7282	5.16649	0.0864999	-3.53116	0.000158581	0.00346459
comp4233_c0_seq1	1522.67	872.29	2175.05	2.4935	1.31817	0.00292738	0.0389136
comp1507_c0_seq2	107.226	50.1096	166.342	3.31956	1.73099	0.00251895	0.0345497
comp40896_c0_seq1	33.2527	1.51569	66.9897	44.1974	5.46589	0.0017607	0.0259863
comp976_c0_seq1	160.545	9.76676	313.323	32.0805	5.00363	1.16874e-12	1.24288e-10
comp27835_c0_seq1	36.5981	5.64123	69.555	12.3298	3.62407	0.000674518	0.0117786
comp8506_c0_seq1	210.549	132.826	290.272	2.18535	1.12786	0.00457882	0.0553435
comp133_c0_seq4	812.407	504.201	1122.61	2.22652	1.15479	0.00159293	0.023951
comp133_c0_seq6	929.273	554.933	1305.61	2.35274	1.23434	0.00135558	0.0209762
comp23487_c0_seq1	274.276	125.308	425.245	3.39359	1.76281	6.09274e-05	0.00151103
comp7919_c0_seq1	155.249	255.506	56.9923	0.223056	-2.16452	6.21155e-05	0.00153745
comp7919_c0_seq3	54.8276	94.3549	17.3004	0.183354	-2.4473	0.000317927	0.00629104
comp8825_c0_seq8	69.3543	121.07	19.6389	0.162212	-2.62405	9.14733e-05	0.00214232
comp59153_c0_seq1	19.7609	37.9879	3.53393	0.0930277	-3.4262	0.000778802	0.0133102
comp2247_c0_seq2	141.577	74.24	210.913	2.84096	1.50638	0.00828006	0.0875909
comp27368_c0_seq1	78.8981	139.962	19.8343	0.141712	-2.81897	3.24193e-06	0.0001114
comp3169_c0_seq3	381.531	145.826	619.237	4.24641	2.08624	9.52866e-06	0.000292104
comp1035_c0_seq1	1204.93	1708.42	703.436	0.411746	-1.28017	0.00215255	0.0304547
comp13542_c0_seq1	110.882	44.6572	179.106	4.01069	2.00385	0.000527426	0.00957296
comp1244_c0_seq2	1071.02	304.43	1839.6	6.04277	2.59521	5.46684e-09	3.31805e-07
comp1244_c0_seq3	287.53	86.5501	490.51	5.66735	2.50268	8.97663e-08	4.39112e-06
comp1244_c0_seq6	365.842	124.173	609.511	4.90858	2.29531	0.000792766	0.0134909
comp1244_c0_seq5	648.673	221.983	1077.36	4.85335	2.27898	1.3065e-07	6.17753e-06
comp26820_c0_seq2	28.1789	1	57.3579	57.3579	5.84192	1.58319e-07	7.30429e-06
comp53982_c0_seq1	11.8912	1	24.7823	24.7823	4.63124	0.0010784	0.0173849
comp5342_c0_seq4	177.296	242.819	113.773	0.468549	-1.09373	0.00847177	0.0891068
comp13089_c0_seq1	18.169	1.25785	37.0802	29.4792	4.88162	0.000171877	0.00371336
comp4990_c0_seq1	815.502	369.046	1263.96	3.42494	1.77608	4.42596e-05	0.00114843
comp4990_c0_seq3	177.734	75.5292	281.939	3.73284	1.90028	0.000469984	0.00871472
comp4990_c0_seq2	197.203	78.8842	317.521	4.02516	2.00905	7.9008e-05	0.0018862
comp4990_c0_seq6	194.018	102.316	287.719	2.81205	1.49162	0.00156749	0.0236327
comp10514_c0_seq4	60.9684	94.6475	29.2892	0.309456	-1.69219	0.00632053	0.0714702
comp14576_c0_seq1	360.256	517.852	204.66	0.39521	-1.33931	0.00248307	0.0341754
comp2754_c0_seq11	138.373	198.47	80.2769	0.404479	-1.30586	0.00836857	0.0882441
comp208_c0_seq1	1592.13	623.436	2562.82	4.11081	2.03942	1.26854e-06	4.79169e-05
comp31355_c0_seq4	9.91514	1	20.8303	20.8303	4.38061	0.00369434	0.0467852
comp10440_c0_seq10	69.009	15.7002	124.318	7.91825	2.98518	0.00227236	0.0318666
comp38410_c0_seq1	21.8169	2.80492	42.8289	15.2692	3.93255	0.00200561	0.0288469
comp49419_c0_seq1	45.5856	1	92.1711	92.1711	6.52624	8.44466e-11	6.98568e-09
comp2267_c0_seq2	939.738	399.416	1482.06	3.71057	1.89164	0.000169874	0.00367917
comp2267_c0_seq3	212.919	105.778	322.06	3.04467	1.60628	0.00168032	0.0250534
comp5531_c0_seq5	52.7523	25.7591	81.7454	3.17346	1.66606	0.00571504	0.066101
comp5531_c0_seq6	167.551	65.986	271.116	4.10868	2.03868	0.00337626	0.0436089
comp7996_c0_seq2	58.3807	7.00581	111.756	15.9519	3.99565	3.56503e-08	1.88415e-06
comp10501_c0_seq3	151.861	69.4133	236.309	3.40437	1.76739	0.00163843	0.02451
comp10501_c0_seq2	130.628	72.6959	190.56	2.62133	1.3903	0.00756854	0.0820483
comp2125_c0_seq1	292.59	125.604	461.577	3.67487	1.87769	1.36709e-05	0.000402859
comp15680_c0_seq1	73.6195	1	148.239	148.239	7.21178	3.34741e-14	4.41883e-12
comp20564_c0_seq1	27.7672	50.7354	6.79904	0.13401	-2.89959	0.00113303	0.018102
comp38175_c0_seq1	56.9959	98.3763	17.6156	0.179063	-2.48146	0.000582688	0.0103886
comp9968_c0_seq2	147.465	262.019	34.9119	0.133242	-2.90788	1.52829e-08	8.73662e-07
comp31019_c0_seq1	27.2851	2.80492	53.7652	19.1682	4.26064	0.00031912	0.00631038
comp9968_c0_seq5	27.9847	53.534	4.43531	0.0828502	-3.59335	5.45313e-05	0.0013754
comp7384_c0_seq1	211.093	376.39	47.796	0.126985	-2.97727	2.2174e-09	1.45044e-07
comp37269_c0_seq1	40.9653	1	82.9306	82.9306	6.37383	8.24837e-10	5.86438e-08
comp22949_c0_seq1	135.774	201.674	71.8745	0.356389	-1.48847	0.00318529	0.0415717
comp30418_c0_seq1	34.1798	6.45244	63.9071	9.90433	3.30806	0.000412758	0.0078198
comp3301_c0_seq1	179.921	96.3164	265.525	2.7568	1.463	0.000471822	0.00873953
comp5203_c0_seq1	61.6537	11.169	114.138	10.2192	3.35321	1.54124e-06	5.73027e-05
comp26786_c0_seq1	46.361	1	93.7219	93.7219	6.55031	9.62721e-11	7.88935e-09
comp26786_c0_seq2	23.3633	1	47.7266	47.7266	5.57672	2.66532e-06	9.36835e-05
comp3055_c0_seq2	193.441	5.42106	383.461	70.7355	6.14436	6.36315e-07	2.58787e-05
comp10752_c0_seq3	25.0356	3.46837	48.6027	14.0131	3.80871	0.000430713	0.00809631
comp10752_c0_seq2	181.221	33.7523	330.689	9.79751	3.29242	4.10512e-09	2.54451e-07
comp10752_c0_seq1	126.031	18.0932	235.969	13.0419	3.70508	2.77604e-08	1.50721e-06
comp21469_c0_seq2	30.599	53.3545	9.84356	0.184494	-2.43836	0.00737482	0.0805908
comp26349_c1_seq1	172.841	14.2255	333.457	23.4408	4.55095	5.39115e-07	2.22986e-05
comp132_c0_seq1	3274.49	1418.36	5132.63	3.6187	1.85547	5.04869e-05	0.00128862
comp132_c0_seq3	4388.69	2027.33	6752.05	3.33052	1.73575	1.80717e-05	0.000518574
comp132_c0_seq8	1016.64	460.407	1574.86	3.42059	1.77424	7.51264e-05	0.00181211
comp132_c0_seq9	621.01	230.078	1013.94	4.40695	2.13978	3.24327e-06	0.000111403
comp41351_c0_seq1	33.3097	5.2733	63.3461	12.0126	3.58648	0.000363855	0.00705002
comp11183_c0_seq1	38.2683	65.9889	12.5477	0.190148	-2.3948	0.00190361	0.0276295
comp11183_c0_seq7	46.8617	78.0323	17.6911	0.226716	-2.14105	0.00195165	0.0281952
comp5747_c0_seq4	97.6572	50.4052	146.909	2.91457	1.54328	0.00834966	0.0880977
comp19551_c0_seq1	535.186	50.4052	1021.97	20.275	4.34163	1.21309e-17	2.41847e-15
comp45632_c0_seq1	46.923	2.80492	93.0411	33.1707	5.05184	2.94927e-07	1.27847e-05
comp18253_c0_seq1	41.0312	66.9826	17.0798	0.254988	-1.9715	0.00683401	0.0759324
comp32898_c0_seq1	62.974	5.93675	122.011	20.5518	4.3612	4.73599e-08	2.44976e-06
comp10154_c0_seq1	58.3935	113.45	5.33668	0.0470399	-4.40997	0.00913816	0.0946486
comp6723_c0_seq4	47.4235	14.2255	82.6216	5.80799	2.53804	0.0021725	0.0306577
comp13020_c0_seq1	157.296	74.9005	241.692	3.22684	1.69012	0.00474936	0.0570817
comp10174_c0_seq5	41.0499	67.0957	17.0042	0.253432	-1.98033	0.00790169	0.0845536
comp10174_c0_seq4	54.9024	88.1696	23.6352	0.268065	-1.89934	0.00940361	0.0967568
comp361_c0_seq2	856.093	15.2221	1698.96	111.611	6.80234	4.34485e-35	3.80266e-32
comp25701_c0_seq1	246.428	4.64752	490.209	105.477	6.72079	0.000304695	0.006069
comp8194_c0_seq14	16.187	1	33.3739	33.3739	5.06065	0.000518989	0.00944726
comp11428_c0_seq1	147.3	16.8793	279.721	16.5718	4.05066	4.61555e-10	3.42337e-08
comp11396_c0_seq1	730.178	408.493	1053.86	2.57988	1.3673	0.0038883	0.0486989
comp32095_c0_seq1	53.6342	97.5968	11.6715	0.119589	-3.06384	1.14911e-05	0.000345249
comp16520_c0_seq13	86.6408	5.16321	170.118	32.9482	5.04213	2.05833e-11	1.85718e-09
comp16520_c0_seq10	35.0836	2.95268	69.2146	23.4413	4.55098	2.34016e-06	8.31897e-05
comp16520_c0_seq14	18.6736	1	38.3472	38.3472	5.26105	2.90421e-05	0.000791342
comp44771_c0_seq1	9.35724	1	19.7145	19.7145	4.30118	0.00681138	0.0757386
comp2513_c0_seq9	74.4908	117.677	33.3045	0.283016	-1.82104	0.00220416	0.0310246
comp27337_c0_seq2	28.0439	8.84841	49.2393	5.56477	2.47632	0.000809169	0.0137247
comp27337_c0_seq1	56.3274	22.0739	92.5809	4.19414	2.06837	0.00277848	0.0373427
comp24987_c0_seq1	117.628	214.566	22.6896	0.105746	-3.24132	2.7371e-08	1.48791e-06
comp11093_c0_seq1	56.5934	13.9706	101.216	7.24495	2.85698	1.91724e-05	0.000545864
comp2768_c0_seq1	391.96	162.221	623.7	3.84476	1.94289	0.000731647	0.0126226
comp2768_c0_seq2	689.274	298.196	1082.35	3.62967	1.85984	5.01609e-05	0.00128292
comp19615_c0_seq1	29.5752	1	60.1504	60.1504	5.9105	1.3981e-07	6.56121e-06
comp3978_c0_seq9	96.629	146.964	48.2937	0.328608	-1.60556	0.00440752	0.0537706
comp24510_c0_seq1	61.3975	9.32642	115.469	12.3808	3.63003	0.00157088	0.0236757
comp2719_c0_seq11	261.228	64.4419	460.015	7.13845	2.83561	3.5237e-05	0.000943402
comp6403_c0_seq2	63.4707	24.7624	104.179	4.20714	2.07284	0.00386151	0.0484396
comp6403_c0_seq1	110.677	44.6195	178.735	4.00575	2.00207	0.00103613	0.0168215
comp46958_c0_seq1	31.2076	3.87398	60.5412	15.6276	3.96603	1.19058e-05	0.00035673
comp1415_c0_seq1	2347.92	3191.08	1506.76	0.472179	-1.0826	0.00662329	0.0740707
comp22612_c0_seq3	28.9857	1	58.9714	58.9714	5.88194	0.00236182	0.0328944
comp30757_c0_seq1	67.991	14.4833	123.499	8.52695	3.09203	4.86701e-05	0.00124917
comp45245_c0_seq1	29.5434	58.6244	2.46236	0.0420023	-4.57339	0.00137649	0.0212247
comp707_c0_seq1	4902.66	371.147	9436.18	25.4244	4.66814	1.975e-26	8.86433e-24
comp17278_c0_seq1	58.3746	12.3829	106.366	8.58978	3.10262	0.000294296	0.00589272
comp29089_c0_seq1	25.899	6.34235	47.4556	7.48233	2.90349	0.00236812	0.0329718
comp27713_c0_seq1	66.1408	28.2999	105.982	3.74496	1.90495	0.00429633	0.0526638
comp27713_c0_seq2	39.8743	11.0213	70.7273	6.41736	2.68198	0.000822413	0.0138954
comp3161_c0_seq1	23.3676	42.4467	6.28845	0.148149	-2.75487	0.00580445	0.0669669
comp3161_c0_seq2	28.7338	51.5466	7.92101	0.153667	-2.70212	0.00327491	0.0425447
comp23483_c0_seq1	75.3809	26.0169	126.745	4.87163	2.2844	9.97345e-05	0.00231228
comp7873_c0_seq4	28.4995	52.5403	6.45865	0.122927	-3.02412	0.000790483	0.0134573
comp31509_c0_seq1	35.9641	3.32061	70.6075	21.2634	4.4103	2.72413e-05	0.000745876
comp4881_c0_seq1	781.109	263.381	1300.84	4.939	2.30422	1.48182e-06	5.53288e-05
comp4881_c0_seq6	178.703	64.5837	294.822	4.56496	2.1906	0.00487297	0.058264
comp4881_c0_seq7	104.453	27.6335	183.273	6.63228	2.7295	0.000117011	0.00266066
comp4039_c0_seq1	297.627	487.843	109.41	0.224274	-2.15667	0.0007948	0.0135227
comp28579_c0_seq1	62.9934	99.9204	28.0665	0.280888	-1.83193	0.00412919	0.0510945
comp21480_c0_seq3	21.7013	41.5283	3.87432	0.0932936	-3.42208	0.00143612	0.0220085
comp16375_c0_seq1	30.3636	51.2511	11.4761	0.223919	-2.15895	0.00774536	0.083339
comp14444_c0_seq1	178.134	56.9208	301.347	5.29415	2.4044	0.000117871	0.00267815
comp29271_c0_seq1	54.272	15.7002	94.8439	6.04095	2.59478	0.000390749	0.00748136
comp10660_c0_seq1	45.9851	15.2946	78.6757	5.14403	2.3629	0.00206176	0.0294795
comp10660_c0_seq3	71.1827	23.5456	120.82	5.13131	2.35933	0.00173866	0.0257477
comp610_c1_seq1	415.368	260.075	572.661	2.20191	1.13875	0.00654632	0.0734634
comp8404_c0_seq10	48.2124	80.4689	17.9559	0.223141	-2.16397	0.00269882	0.036485
comp4460_c0_seq2	228.737	112.856	346.617	3.07132	1.61886	0.000225453	0.00469806
comp936_c0_seq1	2518.2	3655.78	1382.61	0.378198	-1.40279	0.00100514	0.0164033
comp936_c0_seq2	733.683	1105.73	363.636	0.328865	-1.60443	9.23415e-05	0.00216034
comp3553_c0_seq5	153.623	67.7939	241.452	3.56157	1.83251	0.000543529	0.00981841
comp3553_c0_seq2	230.968	91.9242	372.013	4.04695	2.01683	0.00134605	0.0208657
comp3553_c0_seq1	358.172	154.888	563.457	3.63783	1.86308	0.0039763	0.0496165
comp39502_c0_seq1	30.445	1	61.8899	61.8899	5.95163	5.2918e-08	2.71958e-06
comp3395_c1_seq30	121.635	27.2714	217.999	7.99366	2.99886	0.00286659	0.0382624
comp4231_c0_seq38	53.4126	84.774	24.0512	0.283709	-1.81752	0.00744724	0.0811896
comp36842_c0_seq1	29.9243	1.51569	60.333	39.8056	5.3149	0.000310922	0.00617365
comp61168_c0_seq1	17.1211	31.4664	4.7757	0.151771	-2.72003	0.00541189	0.0634647
comp23188_c0_seq1	35.8596	1	72.7193	72.7193	6.18427	9.05291e-09	5.3499e-07
comp30962_c0_seq1	9.06415	1	19.1283	19.1283	4.25764	0.00480712	0.0576176
comp27894_c0_seq1	14.9954	3.87398	28.1169	7.25787	2.85955	0.00769995	0.0830345
comp6716_c0_seq4	72.6689	127.333	20.0045	0.157103	-2.67021	6.1783e-05	0.00153008
comp6716_c0_seq2	88.219	148.002	30.4364	0.205649	-2.28174	0.000430631	0.00809631
comp6716_c0_seq1	108.705	187.832	31.5774	0.168115	-2.57248	0.00012924	0.00290105
comp18630_c0_seq1	179.071	1	359.142	359.142	8.48841	2.14294e-24	8.19006e-22
comp1943_c0_seq9	133.461	19.4578	249.464	12.8208	3.68041	0.00101187	0.0164916
comp1943_c0_seq6	142.597	22.5519	264.642	11.7348	3.55272	6.31723e-09	3.78952e-07
comp1943_c0_seq7	111.413	8.92081	215.905	24.2024	4.59708	3.44118e-11	3.00875e-09
comp57825_c0_seq1	21.3262	4.64752	40.005	8.60781	3.10565	0.00263058	0.0357668
comp24760_c0_seq1	36.9691	65.2878	10.6503	0.163129	-2.61592	0.00146291	0.0223448
comp6397_c0_seq2	579.265	316.291	844.239	2.66918	1.4164	0.00115428	0.0183806
comp28583_c0_seq1	61.6979	106.778	18.6177	0.174359	-2.51987	0.00814091	0.0864686
comp19456_c0_seq4	21.8395	3.72622	41.9527	11.2588	3.49298	0.00210704	0.0299792
comp223_c0_seq3	686.921	384.427	991.415	2.57894	1.36678	0.000299565	0.00598726
comp223_c0_seq2	1061.07	537.837	1586.3	2.94941	1.56043	5.91104e-05	0.00147306
comp3734_c0_seq1	1516.14	557.068	2477.21	4.44687	2.15279	2.63746e-06	9.28905e-05
comp6083_c0_seq1	66.6625	13.1941	122.131	9.25648	3.21046	2.61794e-05	0.000720745
comp6083_c0_seq6	49.4618	9.62194	91.3016	9.4889	3.24624	0.00419494	0.0516888
comp6083_c0_seq7	138.934	41.1198	238.748	5.80617	2.53759	1.24301e-05	0.000370472
comp5275_c0_seq1	161.699	237.628	87.7712	0.369364	-1.43688	0.00394668	0.0493031
comp12457_c0_seq3	109.632	52.9866	168.278	3.17585	1.66714	0.000862465	0.014455
comp20391_c0_seq2	10.9615	1	22.923	22.923	4.51873	0.00615825	0.0700151
comp22724_c0_seq1	108.502	167.16	51.8426	0.310137	-1.68902	0.00294205	0.0390434
comp20018_c0_seq4	25.8056	5.2733	48.3379	9.16655	3.19638	0.00367499	0.0466075
comp4226_c0_seq7	265.531	29.1835	503.879	17.2659	4.10985	2.25815e-13	2.63866e-11
comp4226_c0_seq2	394.977	37.5447	754.41	20.0937	4.32867	1.44591e-11	1.33913e-09
comp3088_c1_seq77	20.3977	2.17914	40.6163	18.6387	4.22023	5.2261e-05	0.00132501
comp1072_c0_seq18	519.076	738.76	301.391	0.407969	-1.29347	0.0020467	0.029327
comp42637_c0_seq1	10.7027	1.25785	22.1476	17.6076	4.13813	0.00666305	0.0744202
comp12993_c0_seq10	19.3292	1	39.6584	39.6584	5.30955	0.000780724	0.0133404
comp1617_c0_seq8	96.5328	144.313	50.7521	0.351679	-1.50767	0.00774629	0.083339
comp15694_c0_seq1	235.034	322.914	149.153	0.461897	-1.11436	0.00814367	0.0864737
comp22037_c0_seq1	19.5393	37.5447	3.53393	0.0941261	-3.40926	0.000814415	0.0137923
comp51535_c0_seq1	78.6773	1.51569	157.839	104.137	6.70233	1.16664e-12	1.24216e-10
comp48748_c0_seq1	27.2518	1.51569	54.988	36.2791	5.18107	7.40829e-06	0.000232887
comp14445_c0_seq2	45.7263	17.0271	76.4256	4.48848	2.16623	0.00210399	0.0299469
comp4636_c0_seq1	809.077	1256.04	364.115	0.289892	-1.78641	8.37074e-06	0.000260347
comp9708_c0_seq2	76.5093	128.799	26.2195	0.203569	-2.29641	0.000141875	0.00314356
comp9708_c0_seq1	331.19	565.811	98.5687	0.174208	-2.52112	5.56633e-08	2.84065e-06
comp2144_c0_seq1	1450.87	556.193	2347.55	4.22075	2.0775	3.34343e-06	0.000114484
comp2144_c0_seq2	96.9392	26.5674	169.311	6.3729	2.67195	3.53887e-05	0.000946627
comp29684_c0_seq1	44.6559	1	90.3118	90.3118	6.49684	1.85326e-10	1.46522e-08
comp6393_c0_seq2	118.41	67.6114	171.208	2.53224	1.34042	0.00834946	0.0880977
comp9239_c0_seq1	604.744	186.389	1025.1	5.49979	2.45938	4.25089e-08	2.21586e-06
comp2328_c0_seq4	200.527	342.872	60.1818	0.175522	-2.51027	0.00161218	0.0241733
comp2328_c0_seq7	88.1395	154.474	23.8054	0.154106	-2.698	0.00191245	0.0277302
comp2328_c0_seq1	700.942	1183.48	220.406	0.186236	-2.4248	0.00247374	0.0340576
comp2328_c0_seq8	100.302	161.401	41.2025	0.255281	-1.96984	0.00355473	0.0454329
comp2328_c0_seq9	61.5815	110.932	14.2306	0.128282	-2.96261	8.86695e-06	0.000274124
comp2441_c0_seq1	674.97	415.186	936.754	2.25623	1.17391	0.00305207	0.0402168
comp30377_c0_seq1	48.5291	3.87398	95.1843	24.5701	4.61883	1.936e-08	1.08825e-06
comp8548_c0_seq6	44.347	76.268	14.426	0.189149	-2.4024	0.0018443	0.0269429
comp8548_c0_seq7	31.9783	54.4553	11.5013	0.211206	-2.24327	0.00478742	0.0574287
comp8317_c0_seq1	49.9087	81.2772	20.5403	0.252719	-1.9844	0.00423637	0.0521038
comp42680_c0_seq1	135.435	10.691	262.178	24.5233	4.61608	8.61986e-12	8.18242e-10
comp213_c0_seq1	687.341	1358.85	17.8361	0.013126	-6.25143	5.48406e-10	3.97327e-08
comp9128_c0_seq1	109.522	59.9137	161.13	2.68937	1.42727	0.00325223	0.0423065
comp30897_c0_seq1	14.5595	2.03138	29.0877	14.3191	3.83987	0.00923697	0.0954348
comp2524_c0_seq2	206.35	99.619	315.082	3.16287	1.66123	0.00399601	0.0497985
comp2524_c0_seq3	239.22	130.462	349.977	2.68259	1.42363	0.0032302	0.0420825
comp40_c0_seq3	723.464	99.5901	1349.34	13.5489	3.7601	3.08542e-15	4.68817e-13
comp40_c0_seq2	13058.8	1297.7	24821.8	19.1275	4.25758	1.04217e-19	2.62103e-17
comp40_c0_seq5	4508.47	506.344	8512.6	16.8119	4.07141	8.84684e-18	1.80486e-15
comp40_c0_seq4	3895.69	609.297	7184.09	11.7908	3.55959	4.54298e-14	5.89046e-12
comp40_c0_seq7	4178.5	461.624	7897.37	17.1078	4.09658	1.48686e-13	1.77533e-11
comp40_c0_seq6	5073.08	610.205	9537.95	15.6307	3.96631	0.00504055	0.0599068
comp9794_c0_seq1	439.259	715.536	164.981	0.23057	-2.11672	3.63214e-07	1.54766e-05
comp47827_c0_seq1	36.6872	10.3201	65.0543	6.30363	2.65618	0.00552141	0.0643975
comp27123_c0_seq1	56.7718	12.5683	102.975	8.19323	3.03443	9.40301e-05	0.00219515
comp21909_c0_seq1	43.759	8.07487	81.4431	10.086	3.33428	8.34224e-07	3.29329e-05
comp956_c0_seq1	328.548	166.23	492.867	2.96496	1.56801	0.00146595	0.0223834
comp1633_c0_seq1	973.913	13.1594	1936.67	147.17	7.20134	1.32773e-39	1.57033e-36
comp1088_c0_seq1	5962.19	3686.33	8240.05	2.2353	1.16047	0.00590725	0.0678721
comp7349_c0_seq1	415.946	610.289	223.602	0.366388	-1.44856	0.000302114	0.00602583
comp13109_c0_seq3	69.5391	124.824	16.254	0.130215	-2.94103	1.04512e-05	0.000316834
comp13109_c0_seq4	92.1669	162.844	23.4902	0.14425	-2.79336	3.36542e-06	0.000115101
comp13109_c0_seq5	66.4095	120.809	14.0101	0.115969	-3.10819	2.73589e-06	9.60094e-05
comp2026_c0_seq14	77.2284	11.9426	144.514	12.1008	3.59703	1.30244e-07	6.16166e-06
comp12837_c0_seq5	15.6291	1	32.2582	32.2582	5.01159	0.000133015	0.00297574
comp1221_c0_seq8	712.647	458.356	968.938	2.11394	1.07994	0.00961327	0.0984972
comp29945_c0_seq1	23.9343	5.93675	43.9318	7.39998	2.88752	0.00450165	0.0546221
comp358_c0_seq2	874.603	515.474	1235.73	2.39727	1.26139	0.000823497	0.0139111
comp358_c0_seq1	1047.7	621.947	1475.45	2.37231	1.24629	0.000936103	0.0154862
comp2154_c0_seq7	825.623	1.51569	1651.73	1089.75	10.0898	6.91824e-36	6.24218e-33
comp2154_c0_seq1	166.547	55.0841	280.01	5.08332	2.34577	1.10739e-05	0.000333631
comp2521_c0_seq1	114.604	53.059	178.148	3.35756	1.74741	0.00092038	0.0152938
comp8406_c0_seq6	22.9252	1	46.8504	46.8504	5.54999	3.1448e-06	0.000108703
comp20169_c0_seq5	11.0084	1.25785	22.759	18.0936	4.17741	0.00490087	0.0585695
comp8406_c0_seq3	44.0441	1.25785	88.8304	70.6211	6.14203	1.48903e-09	1.00247e-07
comp8406_c0_seq8	74.6058	1.25785	149.954	119.215	6.89742	3.77507e-14	4.96839e-12
comp8366_c0_seq1	140.231	225.671	56.7907	0.251652	-1.9905	0.00860798	0.0903115
comp7920_c0_seq4	48.8048	79.3592	20.2503	0.255172	-1.97046	0.00440889	0.0537799
comp2411_c0_seq5	103.471	43.0724	165.87	3.85094	1.94521	0.0015449	0.023364
comp2411_c0_seq4	212.699	85.8431	341.556	3.97884	1.99235	0.000284433	0.0057201
comp2411_c0_seq3	221.793	117.608	327.978	2.78875	1.47962	0.00104703	0.016951
comp2411_c0_seq2	185.207	87.5756	284.838	3.25249	1.70154	0.00184629	0.0269609
comp2411_c0_seq1	259.497	138.757	382.238	2.75473	1.46191	0.000837709	0.0141178
comp2616_c0_seq52	53.367	107.734	1	0.00928211	-6.75133	2.04189e-13	2.40199e-11
comp23335_c0_seq1	67.0424	114.397	21.6874	0.18958	-2.39912	0.000250532	0.0051423
comp5685_c0_seq1	267.637	377.778	159.497	0.422197	-1.24401	0.00750681	0.0815849
comp5685_c0_seq5	75.8632	120.441	33.2855	0.276364	-1.85536	0.00366831	0.046543
comp45769_c0_seq1	27.6974	5.93675	51.458	8.66771	3.11565	0.00155154	0.0234286
comp26799_c0_seq1	141.22	1	283.44	283.44	8.1469	4.34586e-11	3.75844e-09
comp5584_c0_seq5	428.318	145.707	712.93	4.8929	2.29069	0.00326469	0.0424434
comp5584_c0_seq4	649.508	216.038	1084.98	5.02215	2.32831	6.56099e-06	0.000208809
comp5584_c0_seq7	258.661	77.2965	442.025	5.71856	2.51565	4.03561e-06	0.00013569
comp5584_c0_seq1	1335.3	456.994	2215.6	4.8482	2.27745	5.4814e-06	0.000178143
comp5584_c0_seq2	287.508	90.7798	486.236	5.35622	2.42121	1.07571e-05	0.00032487
comp5584_c0_seq8	154.558	60.4235	250.694	4.14894	2.05274	0.000523583	0.00951703
comp8875_c0_seq9	26.7835	48.3771	7.18983	0.14862	-2.7503	0.00259386	0.0353995
comp8875_c0_seq8	45.1538	79.1738	13.1339	0.165887	-2.59173	0.00135312	0.0209439
comp461_c0_seq2	195.991	116.721	277.262	2.37542	1.24818	0.00862348	0.09042
comp6773_c0_seq1	122.052	45.0628	201.042	4.46137	2.15749	0.00134439	0.0208437
comp38999_c0_seq1	21.8699	43.1072	2.63256	0.06107	-4.03339	0.000660128	0.0115689
comp47079_c0_seq1	48.0881	1	97.1763	97.1763	6.60253	1.89815e-08	1.06835e-06
comp43538_c0_seq1	24.0086	5.82666	44.1905	7.58418	2.92299	0.0033293	0.0430896
comp22708_c0_seq1	130.48	49.0029	213.958	4.36623	2.12639	0.000518645	0.00944428
comp60860_c0_seq1	21.3551	1.51569	43.1945	28.4982	4.8328	0.000114716	0.00261528
comp2336_c0_seq3	56.9679	24.212	91.7238	3.78836	1.92157	0.00170853	0.0253832
comp7162_c0_seq7	94.1231	165.268	24.9777	0.151134	-2.7261	0.00120036	0.0189942
comp7162_c0_seq6	103.652	175.924	33.3801	0.189741	-2.39789	2.75603e-05	0.000754018
comp7162_c0_seq4	84.0081	143.091	26.9255	0.188171	-2.40989	0.00254203	0.0348061
comp7162_c0_seq8	64.2358	109.125	21.347	0.195621	-2.35387	0.00415219	0.0512992
comp9467_c0_seq1	175.853	63.0802	290.626	4.60724	2.2039	0.00306539	0.040366
comp18299_c0_seq1	44.6135	4.90536	86.3217	17.5974	4.13729	1.12144e-06	4.28414e-05
comp6767_c0_seq1	89.9098	152.095	29.7242	0.195432	-2.35526	0.00416265	0.0513849
comp33238_c0_seq2	30.4899	12.6437	50.3361	3.98112	1.99318	0.00196351	0.0283532
comp11879_c0_seq10	26.7769	51.2888	4.26511	0.0831587	-3.58799	0.000154615	0.00338641
comp10972_c0_seq1	71.0833	111.266	32.9009	0.295697	-1.75781	0.00872045	0.0912705
comp2247_c0_seq1	734.061	354.641	1115.48	3.14538	1.65324	0.000492918	0.00906697
comp189_c0_seq1	3957.72	20.8223	7896.62	379.238	8.56696	7.8734e-51	3.28137e-47
comp158_c0_seq2	4267.13	263.065	8273.2	31.4493	4.97495	3.14007e-26	1.38102e-23
comp158_c0_seq3	1841.71	92.4776	3592.94	38.852	5.27992	9.32369e-26	3.94212e-23
comp10099_c0_seq5	54.7146	87.0628	24.3664	0.279871	-1.83717	0.0092604	0.0956092
comp10099_c0_seq4	86.7378	141.219	34.2563	0.242575	-2.0435	0.000511089	0.00934651
comp2530_c0_seq1	100.299	179.499	23.0994	0.128688	-2.95805	8.49723e-07	3.34843e-05
comp2530_c0_seq9	108.951	200.043	19.8595	0.0992761	-3.33241	0.00175768	0.0259504
comp42119_c0_seq1	18.9197	2.17914	37.6602	17.2821	4.11121	0.00609449	0.0694888
comp14872_c1_seq11	24.3978	44.1415	6.65404	0.150743	-2.72983	0.00569443	0.0659497
comp15463_c0_seq1	13.3225	3.35829	25.2868	7.52966	2.91258	0.00662432	0.0740727
comp1821_c0_seq1	228.803	391.797	67.8088	0.173071	-2.53056	0.000859897	0.0144174
comp19639_c0_seq1	9.54303	19.0145	2.07157	0.108947	-3.1983	0.00968968	0.0991292
comp45965_c0_seq1	18.6244	38.2487	1	0.0261447	-5.25734	9.40913e-06	0.000288642
comp22719_c0_seq4	48.5313	2.03138	97.0313	47.7661	5.57791	7.54499e-08	3.74133e-06
comp22719_c0_seq1	62.9382	1.51569	126.361	83.3683	6.38143	7.21202e-08	3.59046e-06
comp22719_c0_seq3	67.8832	1.51569	136.251	89.8934	6.49014	1.55941e-07	7.20599e-06
comp6013_c0_seq1	123.67	221.418	27.9215	0.126103	-2.98733	3.00528e-08	1.61762e-06
comp6013_c0_seq3	224.149	376.616	73.6834	0.195646	-2.35368	0.00689328	0.0764842
comp6013_c0_seq5	211.98	382.514	43.4464	0.113581	-3.1382	7.92447e-05	0.0018898
comp6013_c0_seq4	451.943	821.745	84.1405	0.102392	-3.28782	0.00154123	0.0233192
comp6013_c0_seq7	197.809	346.375	51.2436	0.147943	-2.75689	0.000135875	0.00303211
comp6013_c0_seq8	203.212	374.822	33.6007	0.0896444	-3.47964	4.78715e-12	4.68654e-10
comp12923_c0_seq3	62.7746	27.1207	100.429	3.70302	1.8887	0.00582114	0.0671152
comp12923_c0_seq2	136.749	65.3979	210.1	3.21264	1.68376	0.00266858	0.0361655
comp12923_c0_seq1	291.212	127.22	457.203	3.59379	1.84551	0.00010191	0.00235462
comp739_c0_seq1	5121.08	3390.88	6853.28	2.02109	1.01514	0.00882091	0.092027
comp739_c0_seq3	705.094	436.839	975.349	2.23274	1.15882	0.00721187	0.0792465
comp17305_c0_seq1	20.1203	1	41.2405	41.2405	5.36599	0.00453553	0.054929
comp465_c0_seq1	623.882	335.842	913.923	2.72129	1.44429	0.000137658	0.00306331
comp10238_c0_seq3	16.6654	1.51569	33.8151	22.31	4.47962	0.000975577	0.0160054
comp10238_c0_seq1	32.2646	6.85805	59.6712	8.7009	3.12117	0.000354197	0.00689648
comp10238_c0_seq4	25.5487	3.98407	49.1133	12.3274	3.6238	0.000951602	0.0156875
comp8195_c0_seq1	227.362	334.228	122.496	0.366505	-1.4481	0.00276415	0.03719
comp1548_c0_seq1	84.0759	141.619	28.5329	0.201476	-2.31132	0.000101392	0.00234327
comp37457_c0_seq1	78.4259	28.3376	130.514	4.6057	2.20342	0.000294982	0.00590511
comp15473_c0_seq1	19.1106	4.64752	35.5737	7.65433	2.93628	0.00500768	0.0595729
comp15473_c0_seq3	30.8665	5.78899	57.944	10.0094	3.32328	0.0034864	0.0446754
comp1887_c2_seq55	25.6967	50.5906	2.80275	0.0554007	-4.17395	3.12244e-05	0.000845542
comp7337_c0_seq6	170.521	241.826	101.216	0.41855	-1.25653	0.00767684	0.0828567
comp2483_c0_seq4	401.165	767.786	36.5445	0.0475972	-4.39298	4.86723e-07	2.02754e-05
comp30492_c0_seq1	28.0199	7.77935	50.2605	6.46076	2.6917	0.00212159	0.030124
comp2377_c0_seq2	1473.31	2231.2	717.421	0.32154	-1.63693	0.00249258	0.0342739
comp12072_c0_seq1	771.474	282.282	1262.67	4.47307	2.16127	2.42754e-06	8.5947e-05
comp12072_c0_seq2	137.909	45.0251	232.792	5.17027	2.37024	4.73661e-05	0.00121963
comp8_c0_seq5	13521.4	8726.3	18318.5	2.09923	1.06986	0.00798865	0.0852444
comp2906_c0_seq1	918.954	548.228	1291.68	2.3561	1.2364	0.00675633	0.0752442
comp11197_c0_seq1	222.909	21.4829	426.335	19.8454	4.31073	4.37488e-13	4.96619e-11
comp13407_c0_seq2	36.8503	64.3695	11.3311	0.176033	-2.50609	0.00315891	0.0413384
comp13407_c0_seq1	142.181	228.305	58.0577	0.254299	-1.9754	6.9148e-05	0.00168953
comp13407_c0_seq4	33.8071	55.1188	14.4954	0.262986	-1.92694	0.00784642	0.0841062
comp22434_c0_seq1	32.3991	1	65.7983	65.7983	6.03998	5.25342e-06	0.000171689
comp2050_c0_seq1	1378.36	46.0277	2712.7	58.9363	5.88109	1.21025e-05	0.000362252
comp4287_c0_seq1	498.678	318.618	680.738	2.13653	1.09527	0.00871171	0.0912139
comp30010_c0_seq1	91.3447	1	183.689	183.689	7.52112	2.9938e-17	5.77138e-15
comp23908_c0_seq2	22.0434	4.49976	41.5871	9.24208	3.20822	0.00574525	0.066389
comp4840_c0_seq1	191.738	59.5398	325.936	5.47424	2.45266	0.000160667	0.00350277
comp246_c0_seq1	3576.63	2387.57	4767.69	1.99688	0.997748	0.00233453	0.0325766
comp6730_c0_seq1	565.309	1102	30.6128	0.0277792	-5.16985	1.32589e-09	9.01659e-08
comp11081_c0_seq1	677.121	951.451	404.79	0.425445	-1.23295	0.00130609	0.0203545
comp14894_c0_seq1	318.041	176.252	461.829	2.62028	1.38972	0.00593065	0.0680592
comp22310_c0_seq4	19.3348	1.51569	39.154	25.8324	4.69111	0.000229507	0.00476892
comp22310_c0_seq7	18.2859	1	37.5718	37.5718	5.23158	2.72999e-05	0.000747128
comp22310_c0_seq3	16.8834	1	34.7669	34.7669	5.11964	7.03994e-05	0.00171484
comp368_c0_seq5	1413.15	1.51569	2826.79	1865.02	10.865	3.57024e-52	1.73595e-48
comp368_c0_seq4	1818.15	2.43699	3635.87	1491.95	10.543	4.69604e-55	2.9533e-51
comp368_c0_seq1	633.562	9.51186	1259.61	132.425	7.04904	3.92252e-09	2.4417e-07
comp1299_c0_seq7	338.403	180.487	498.319	2.76097	1.46517	0.00324366	0.0422138
comp1299_c0_seq1	1206.15	651.608	1762.69	2.70515	1.43571	0.000970038	0.0159404
comp1299_c0_seq3	472.687	239.942	707.431	2.94834	1.5599	0.00242926	0.0335932
comp19082_c0_seq1	179.079	89.8238	270.334	3.0096	1.58957	0.00365035	0.046405
comp2935_c0_seq1	1749.43	759.66	2741.2	3.60846	1.85138	3.18703e-06	0.000109946
comp1448_c0_seq4	104.245	41.2675	169.223	4.10062	2.03584	0.00865889	0.0907152
comp1448_c0_seq6	459.978	154.367	767.589	4.97251	2.31397	0.00176726	0.0260611
comp1448_c0_seq7	132.929	46.5375	221.32	4.75574	2.24967	3.04182e-05	0.000824985
comp1448_c0_seq1	534.715	181.669	889.76	4.89769	2.2921	8.31644e-06	0.000258865
comp48383_c0_seq1	73.1209	27.6364	120.605	4.364	2.12565	0.00120955	0.0190947
comp6202_c0_seq1	375.838	5.05313	748.623	148.15	7.21092	5.04887e-16	8.32169e-14
comp4845_c0_seq1	790.667	7.92711	1575.41	198.737	7.63471	2.78197e-28	1.43224e-25
comp27377_c0_seq1	65.0988	27.2308	104.967	3.85471	1.94662	0.00444671	0.0541884
comp18425_c0_seq1	68.7594	2.69484	136.824	50.7726	5.66598	5.81624e-12	5.61858e-10
comp34234_c0_seq1	69.8339	17.873	123.795	6.92636	2.7921	0.000100842	0.00233196
comp14155_c0_seq2	24.6674	2.95268	48.3821	16.3858	4.03438	0.000166324	0.00360943
comp14155_c0_seq1	39.7959	3.87398	77.7177	20.0615	4.32636	4.22098e-07	1.78294e-05
comp12382_c0_seq1	26.8455	1.25785	54.4331	43.2749	5.43546	1.878e-06	6.83144e-05
comp11167_c0_seq1	464.835	657.327	274.343	0.417362	-1.26063	0.00242793	0.0335855
comp26970_c0_seq1	72.0981	135.987	10.2092	0.0750745	-3.73553	1.82663e-08	1.03274e-06
comp353_c0_seq8	969.367	358.546	1582.19	4.41278	2.14169	9.89164e-07	3.82895e-05
comp353_c0_seq1	155.253	43.9184	268.588	6.11561	2.6125	0.00617116	0.0701072
comp353_c0_seq2	5596.37	1922.93	9271.81	4.8217	2.26954	0.0026705	0.0361859
comp21418_c0_seq1	86.6138	51.735	123.493	2.38702	1.25521	0.00809092	0.0860838
comp11675_c0_seq2	33.7986	10.4679	59.1292	5.64863	2.4979	0.0089257	0.0930094
comp20038_c0_seq1	214.192	93.9899	336.393	3.57903	1.83957	0.00012979	0.00291041
comp5321_c0_seq1	972.215	438.748	1507.68	3.43633	1.78087	5.66287e-05	0.00142052
comp5321_c0_seq2	441.723	214.1	671.347	3.13567	1.64877	0.00341704	0.0440057
comp9078_c0_seq12	36.6446	63.8131	11.4761	0.179839	-2.47522	0.00107292	0.0173157
comp34733_c0_seq2	31.5432	2.54708	62.5394	24.5534	4.61785	3.22247e-05	0.000869403
comp18398_c0_seq5	33.2504	12.9015	55.5993	4.30951	2.10753	0.00109469	0.0175859
comp72671_c0_seq1	15.5913	1	32.1826	32.1826	5.00821	0.000159951	0.00348931
comp55202_c0_seq1	13.6335	1.51569	27.7513	18.3093	4.19451	0.00344598	0.0443002
comp45024_c0_seq1	15.153	3.87398	28.4321	7.33924	2.87563	0.00795119	0.0849047
comp6951_c0_seq1	546.987	996.334	99.6403	0.100007	-3.32183	1.10914e-13	1.34637e-11
comp10576_c0_seq1	873.491	7.5215	1741.46	231.531	7.85506	8.50594e-40	1.04852e-36
comp3809_c0_seq1	1536.27	208.089	2866.45	13.7752	3.784	3.32507e-16	5.6398e-14
comp11280_c0_seq6	52.8433	19.3477	88.3389	4.56586	2.19089	0.00208777	0.0297702
comp11280_c0_seq8	42.3637	14.1531	72.5743	5.12781	2.35834	0.00197647	0.028498
[truncated: 6,599 more rows]

## Sheet: Wt_L vs. lop_E
Differential expression analysis to discover differences associated with quiescent embryo sac in lop138 relative to R35. R35 sample undergoing parthenogenesis (Wt_L) was used as reference to find changes in sample containing quiescent embryo sacs (lop_E)
DESeq (Anders and Huber, 2010) version 1.14.0 was used for differential expression analysis. The p values for statistical significance of the fold change between the experimental conditions were then adjusted for multiple testing with the Benjamini-Hochberg method of controlling false discovery rate (FDR) (Benjamini and Hochberg, 1995)
A = Wt_L	B = lop_E
transcript ID	baseMean	baseMeanA	baseMeanB	foldChange	log2FoldChange	pval	padj
comp6171_c0_seq1	1355.28	661.702	2050.86	3.09936	1.63197	0.000527656	0.0724302
comp17983_c0_seq1	82.4622	145.304	21.6207	0.148797	-2.74858	7.79351e-05	0.0172072
comp6038_c0_seq9	55.3156	102.421	10.2102	0.0996882	-3.32643	6.34131e-06	0.00241946
comp6005_c0_seq1	153.871	245.958	63.7831	0.259325	-1.94717	0.000570114	0.0765352
comp2080_c0_seq3	614.289	299.46	931.118	3.10932	1.6366	0.000652832	0.0840096
comp15757_c0_seq1	153.658	287.788	21.5276	0.0748037	-3.74075	1.13948e-09	1.65208e-06
comp9015_c0_seq1	1253.58	2084.75	424.409	0.203578	-2.29635	8.54387e-06	0.00310979
comp9015_c0_seq6	140.926	247.598	36.2539	0.146423	-2.77179	0.000275313	0.0451031
comp9015_c0_seq4	355.079	610.557	101.602	0.166409	-2.5872	2.68341e-06	0.00123509
comp9015_c0_seq5	256.139	452.12	62.1579	0.137481	-2.86269	1.14394e-06	0.000610507
comp18755_c0_seq1	30.0724	58.9525	3.19224	0.0541493	-4.20691	1.4123e-05	0.00458424
comp2714_c0_seq1	1626.86	609.902	2645.82	4.33811	2.11707	1.30645e-05	0.00437112
comp31777_c0_seq1	67.3935	1	135.787	135.787	7.0852	1.59789e-07	0.000112098
comp5148_c0_seq2	202.369	332.007	74.7304	0.225087	-2.15145	0.000211295	0.0379112
comp2705_c0_seq1	1691.91	860.452	2525.36	2.93493	1.55333	0.000269803	0.0443542
comp10737_c0_seq1	52.1594	12.6967	93.6222	7.37377	2.8824	5.20614e-05	0.0125107
comp6038_c0_seq18	53.9526	96.6424	13.2628	0.137236	-2.86527	0.000344823	0.0525333
comp6038_c0_seq13	179.755	294.488	67.022	0.227589	-2.1355	0.000135723	0.0264132
comp6038_c0_seq16	62.369	108.518	18.22	0.167899	-2.57434	0.000280931	0.0455123
comp3121_c0_seq26	67.2855	20.3907	116.18	5.69769	2.51038	0.000538158	0.0733936
comp3121_c0_seq25	103.022	30.3185	177.725	5.86192	2.55137	8.68688e-05	0.0185293
comp3121_c0_seq24	83.2312	18.5162	149.946	8.09813	3.01759	1.04786e-05	0.00364618
comp6275_c0_seq1	108.796	213.721	5.87227	0.0274764	-5.18566	2.56181e-13	7.9591e-10
comp39081_c0_seq1	12.4135	1	25.8271	25.8271	4.69081	0.000365583	0.0549024
comp15757_c0_seq2	72.4942	132.882	14.1068	0.106161	-3.23567	1.0238e-05	0.00360571
comp3774_c0_seq1	1074.95	322.287	1829.62	5.67699	2.50513	2.79395e-08	2.45503e-05
comp3774_c0_seq2	421.234	121.928	722.54	5.92594	2.56704	9.48757e-06	0.00341047
comp8947_c0_seq1	169.278	75.9559	264.6	3.48361	1.80058	0.00080449	0.0989864
comp8516_c0_seq2	308.965	499.848	120.083	0.240238	-2.05746	3.82285e-05	0.00992698
comp11074_c0_seq3	48.4735	87.9695	10.9774	0.124786	-3.00247	0.000152032	0.0291309
comp11074_c0_seq2	155.342	280.543	32.1407	0.114566	-3.12575	6.69876e-07	0.000383376
comp11074_c0_seq1	365.204	676.78	55.6278	0.0821948	-3.60481	1.64532e-10	2.80643e-07
comp11074_c0_seq4	62.9496	119.741	8.15765	0.0681272	-3.87562	3.40824e-07	0.000214845
comp9366_c0_seq1	531.001	843.067	220.936	0.262062	-1.93202	0.000264031	0.0439013
comp33591_c0_seq1	37.784	68.4731	9.09485	0.132824	-2.91242	0.00063216	0.0815909
comp1167_c0_seq5	175.428	325.696	27.1589	0.0833873	-3.58403	3.61978e-05	0.00945612
comp1962_c0_seq1	2871.89	661.581	5084.2	7.68493	2.94203	1.90533e-09	2.58979e-06
comp19518_c0_seq1	23.9238	2.68725	47.1603	17.5497	4.13337	4.90276e-05	0.0119467
comp17866_c0_seq1	20.14	40.4744	1.80564	0.044612	-4.48642	7.12656e-05	0.0161561
comp557_c0_seq1	8146.54	4258.04	12037	2.82689	1.49922	0.00026919	0.0443542
comp23928_c0_seq1	46.9156	90.8961	4.93508	0.0542936	-4.20307	6.13225e-07	0.000353278
comp103_c1_seq1	6694.82	10762.9	2628.69	0.244235	-2.03366	2.27754e-05	0.00662627
comp704_c0_seq1	2066.68	3135.36	1000.01	0.318945	-1.64862	0.000366363	0.0549024
comp8461_c0_seq3	63.0676	119.35	8.78518	0.0736085	-3.76398	5.35429e-05	0.0127662
comp37583_c0_seq1	188.589	76.925	302.252	3.92918	1.97423	0.000721742	0.0909928
comp3352_c0_seq11	41.0198	76.5095	7.53013	0.0984209	-3.34489	5.33427e-05	0.0127662
comp6181_c0_seq1	414.713	85.109	746.317	8.76895	3.1324	0.000584983	0.0780494
comp9229_c0_seq5	66.0552	117.989	16.121	0.136631	-2.87165	7.56536e-05	0.0168748
comp12430_c0_seq1	276.796	463.535	92.0574	0.198599	-2.33207	4.99503e-05	0.0121375
comp9182_c0_seq1	443.845	207.756	681.935	3.28239	1.71475	0.00045002	0.0641765
comp29387_c0_seq1	62.1017	118.046	8.15765	0.0691058	-3.85505	7.17479e-05	0.0162115
comp16470_c0_seq1	481.463	115.65	849.277	7.34351	2.87647	6.45983e-08	5.06258e-05
comp41129_c0_seq1	64.2278	13.96	116.496	8.34496	3.06091	8.49556e-05	0.0183384
comp3120_c0_seq1	222.871	422.815	24.9283	0.058958	-4.08417	6.1165e-12	1.29776e-08
comp560_c0_seq1	359.878	614.429	107.326	0.174676	-2.51724	0.00059079	0.0782244
comp560_c0_seq3	178.979	301.179	58.7793	0.195164	-2.35724	7.13171e-05	0.0161561
comp29244_c0_seq1	12.1615	1	25.3229	25.3229	4.66237	0.000604037	0.079463
comp3008_c0_seq2	121.967	221.718	24.2158	0.109219	-3.19471	2.65716e-05	0.00745785
comp3008_c0_seq1	280.197	501.308	61.0867	0.121855	-3.03677	1.05034e-08	1.11427e-05
comp32145_c0_seq1	23.1955	46.2291	2.16189	0.0467648	-4.41843	1.89652e-05	0.00572847
comp33266_c0_seq1	46.1994	87.9455	6.45322	0.0733774	-3.76852	2.86465e-06	0.00129626
comp6189_c0_seq9	47.2791	89.1596	7.39858	0.0829813	-3.59107	1.39501e-05	0.00454508
comp6189_c0_seq1	36.7189	73.6321	1.80564	0.0245225	-5.34975	4.89422e-08	4.09378e-05
comp29998_c0_seq1	86.0629	150.096	24.0295	0.160094	-2.64301	7.22466e-05	0.0162469
comp218_c0_seq3	1560.72	718.712	2404.72	3.34588	1.74238	0.000108083	0.0220193
comp218_c0_seq2	2786.98	1426.76	4149.21	2.90814	1.5401	0.000416604	0.0606034
comp15861_c0_seq1	139.705	256.79	24.6186	0.0958705	-3.38277	6.54945e-08	5.07248e-05
comp12599_c0_seq1	126.844	242.836	12.8518	0.0529238	-4.23994	1.32308e-10	2.34893e-07
comp29854_c0_seq1	37.6294	73.4856	3.77318	0.0513459	-4.28361	2.34539e-06	0.00111042
comp4124_c1_seq2	161.935	52.7907	273.079	5.17286	2.37096	4.04808e-05	0.0103573
comp1696_c0_seq9	189.769	307.521	74.0179	0.240692	-2.05474	0.000343539	0.0525333
comp19774_c0_seq1	102.118	193.647	12.5887	0.0650087	-3.94322	2.67496e-08	2.37446e-05
comp12416_c0_seq1	413.857	194.258	635.456	3.2712	1.70982	0.000340245	0.0523864
comp25479_c0_seq1	75.2362	14.4163	138.056	9.57637	3.25948	2.98556e-06	0.00133188
comp6319_c0_seq2	442.012	669.192	216.832	0.32402	-1.62584	0.000751269	0.0937642
comp6319_c0_seq3	404.359	610.44	200.278	0.328087	-1.60785	0.000692629	0.0880884
comp3961_c0_seq2	78.477	21.7117	137.242	6.32111	2.66018	1.01492e-05	0.00358897
comp30234_c0_seq1	14.4195	1	29.839	29.839	4.89913	0.000167608	0.0316966
comp46869_c0_seq1	24.2106	1	49.4212	49.4212	5.62706	2.72768e-05	0.00757722
comp8978_c0_seq2	79.9258	17.0979	144.754	8.46616	3.08171	0.000279261	0.0454929
comp8978_c0_seq1	103.355	23.7736	184.937	7.77908	2.9596	1.76124e-05	0.0053948
comp7237_c0_seq1	320.497	508.736	134.258	0.263906	-1.92191	0.000246606	0.0421996
comp5174_c0_seq1	70.8884	127.982	15.7949	0.123415	-3.01841	4.0381e-06	0.00167275
comp31489_c0_seq1	18.9013	37.997	1.80564	0.0475208	-4.3953	0.0002094	0.0377141
comp36648_c0_seq1	81.814	23.0723	142.556	6.17864	2.62729	0.000207415	0.0374348
comp3610_c0_seq2	1000.82	1556.21	447.433	0.287514	-1.7983	0.0001203	0.024113
comp3610_c0_seq1	1159.74	1798.05	523.416	0.291102	-1.78041	0.000197553	0.036028
comp3680_c0_seq1	1147.8	1846.13	451.462	0.244545	-2.03183	1.82415e-05	0.00556789
comp10503_c0_seq1	143.792	246.529	43.0553	0.174646	-2.51749	4.68356e-05	0.0116076
comp1994_c0_seq2	366.182	149.182	585.182	3.92259	1.97181	0.000259639	0.0436871
comp1994_c0_seq1	1987.37	817.753	3158.99	3.86302	1.94973	0.000104091	0.0214572
comp30781_c0_seq1	16.5303	1.76617	33.2944	18.8512	4.23659	0.000538276	0.0733936
comp37361_c0_seq1	137.082	13.422	262.742	19.5755	4.29098	5.19488e-05	0.0125107
comp8897_c0_seq1	70.9647	120.125	23.8048	0.198168	-2.33521	0.000310591	0.049304
comp44725_c0_seq1	22.1773	1	45.3546	45.3546	5.50318	2.81914e-06	0.00128675
comp32786_c0_seq1	64.9774	5.597	126.358	22.576	4.49672	5.96616e-08	4.71821e-05
comp3151_c0_seq7	401.836	170.106	635.566	3.7363	1.90161	0.000345445	0.0525361
comp3151_c0_seq1	1587.85	742.573	2435.13	3.27932	1.7134	0.000422832	0.0612023
comp31418_c0_seq1	30.7638	4.87166	58.6559	12.0402	3.58979	0.000106243	0.0217975
comp9656_c0_seq1	251.914	433.534	72.2946	0.166757	-2.58418	3.93852e-07	0.000239591
comp724_c0_seq3	535.296	822.08	250.513	0.304731	-1.71439	0.000500584	0.0693412
comp8717_c0_seq1	763.469	1305.31	223.628	0.171321	-2.54522	4.11545e-07	0.000246901
comp4372_c0_seq1	310.869	43.156	580.581	13.4531	3.74987	3.80185e-07	0.000232906
comp8717_c0_seq3	35.4619	68.7013	4.22258	0.0614629	-4.02414	2.32039e-05	0.00670609
comp35869_c0_seq1	26.2717	50.6387	3.90473	0.0771096	-3.69695	7.85107e-05	0.0172904
comp13612_c0_seq7	20.8695	3.07033	40.6686	13.2457	3.72745	0.000464404	0.0657963
comp24571_c0_seq1	71.5287	7.66733	137.39	17.9189	4.16341	7.85946e-06	0.00290937
comp40064_c0_seq1	12.4519	1	25.9039	25.9039	4.6951	0.000515961	0.0712444
comp49361_c0_seq1	11.02	23.0399	1	0.043403	-4.52606	0.000776948	0.0965535
comp28821_c0_seq1	64.1774	10.6587	119.696	11.2298	3.48927	4.00281e-06	0.00167275
comp886_c0_seq4	118.848	238.695	1	0.00418944	-7.89903	8.24851e-20	8.96933e-16
comp3686_c0_seq1	731.41	1339.1	125.716	0.093881	-3.41302	1.44735e-10	2.51813e-07
comp53907_c0_seq1	35.0139	6.17583	65.8519	10.6628	3.41452	8.40026e-05	0.0182231
comp12842_c0_seq1	195.339	43.0911	349.586	8.11271	3.02018	0.000217063	0.0383791
comp12842_c0_seq3	106.521	24.23	190.813	7.87506	2.97729	4.79765e-05	0.0117896
comp862_c0_seq7	95.8776	189.579	4.176	0.0220278	-5.50453	1.21736e-12	3.36032e-09
comp862_c0_seq4	190.244	365.476	17.0116	0.0465464	-4.42519	2.99577e-12	7.04338e-09
comp862_c0_seq5	69.7827	133.183	8.38235	0.0629386	-3.98991	2.18909e-07	0.000147621
comp862_c0_seq1	95.7235	185.243	8.20423	0.0442891	-4.49691	1.02654e-09	1.51355e-06
comp862_c0_seq9	136.869	269.547	6.19012	0.0229648	-5.44443	4.34439e-14	1.64314e-10
comp5660_c1_seq1	122.903	42.8065	204.999	4.78896	2.25971	1.73609e-05	0.00535546
comp52903_c0_seq1	25.0699	2.53233	49.6075	19.5896	4.29202	8.99444e-05	0.0190838
comp3293_c0_seq17	88.2268	10.5447	167.909	15.9236	3.99309	2.07433e-08	1.92743e-05
comp13851_c0_seq4	79.4723	23.7652	137.179	5.77226	2.52914	0.0003025	0.0485512
comp19276_c0_seq1	171.164	343.329	1	0.00291266	-8.42345	1.63957e-23	2.85255e-19
comp5831_c0_seq4	14.1255	29.2509	1	0.034187	-4.87041	0.000128471	0.0252277
comp5831_c0_seq5	15.0627	31.1255	1	0.032128	-4.96002	6.27479e-05	0.014556
comp5831_c0_seq7	18.2823	37.5647	1	0.0266208	-5.2313	1.00676e-05	0.00357466
comp5831_c0_seq1	51.8943	103.627	2.16189	0.0208623	-5.58296	0.000224498	0.0393735
comp5842_c0_seq1	112.993	184.167	43.8201	0.237937	-2.07135	0.000244958	0.0421963
comp571_c0_seq2	968.236	396.985	1541.49	3.88299	1.95717	6.95025e-05	0.0158275
comp571_c0_seq5	621.127	281.903	962.351	3.41376	1.77136	0.000414695	0.060528
comp9125_c0_seq1	49.869	95.1917	6.54636	0.0687703	-3.86207	2.82522e-06	0.00128675
comp35961_c0_seq1	130.723	25.1835	238.263	9.46108	3.24201	0.000130106	0.0254911
comp8965_c0_seq10	34.4024	63.3213	7.48356	0.118184	-3.08089	0.000237706	0.0413566
comp6756_c0_seq1	1796.99	261.338	3334.64	12.7599	3.67354	1.5988e-12	3.97376e-09
comp23187_c0_seq1	51.2689	103.538	1	0.0096583	-6.69401	5.596e-12	1.24821e-08
comp9073_c0_seq16	31.0557	1.65208	62.4594	37.8065	5.24056	1.86972e-07	0.00012807
comp24118_c0_seq1	61.8967	107.434	18.3598	0.170894	-2.54883	0.00047207	0.0664496
comp3774_c0_seq4	105.732	32.6014	180.862	5.54769	2.47189	4.70417e-05	0.0116256
comp4747_c0_seq11	278.209	117.647	440.772	3.74656	1.90557	0.000314199	0.0496954
comp46702_c0_seq1	24.3964	1.76617	49.0265	27.7587	4.79487	1.87202e-05	0.00569403
comp2030_c0_seq1	495.66	212.711	780.61	3.66982	1.87571	0.000186544	0.0343154
comp9628_c0_seq2	29.9867	5.56458	56.4089	10.1371	3.34158	0.000113623	0.0229864
comp13687_c0_seq1	931.509	88.5003	1776.52	20.0736	4.32723	0.000185939	0.0343154
comp30883_c0_seq1	31.5275	64.0551	1	0.0156116	-6.00124	1.56424e-08	1.51195e-05
comp695_c0_seq1	403.033	805.099	2.96754	0.00368593	-8.08376	2.60701e-29	2.26787e-24
comp26411_c0_seq1	39.459	1	79.918	79.918	6.32045	5.18965e-08	4.25899e-05
comp11074_c0_seq5	68.9894	131.821	8.15765	0.0618842	-4.01428	9.58375e-08	7.18707e-05
comp886_c0_seq1	98.6992	198.398	1	0.00504036	-7.63226	1.28915e-17	9.34539e-14
comp886_c0_seq3	103.11	206.817	1.40282	0.00678293	-7.20388	2.34531e-13	7.55632e-10
comp25610_c0_seq3	95.559	17.1387	175.979	10.2679	3.36007	7.09701e-07	0.000400894
comp25458_c0_seq1	64.8442	20.0569	111.631	5.56574	2.47657	0.00025506	0.0431672
comp26820_c0_seq2	17.716	1	36.432	36.432	5.18714	0.000187258	0.0343665
comp53982_c0_seq1	18.9396	1	38.8792	38.8792	5.28093	1.17226e-05	0.00398346
comp2702_c0_seq1	1724.59	551.611	2899.56	5.25654	2.39411	3.54647e-07	0.000219711
comp2702_c0_seq2	383.405	114.012	654.798	5.74323	2.52186	1.70241e-06	0.000856039
comp22885_c0_seq3	221.055	95.917	348.194	3.63015	1.86003	0.000663355	0.084942
comp5497_c0_seq3	375.281	111.135	641.427	5.77162	2.52898	1.00101e-06	0.000551132
comp37269_c0_seq1	14.7043	30.4086	1	0.0328855	-4.92641	0.000135622	0.0264132
comp187_c0_seq1	3963.25	1376.18	6552.33	4.76125	2.25134	1.93362e-07	0.000131412
comp187_c0_seq3	1762.33	709.542	2817.12	3.97034	1.98926	0.000339186	0.0523159
comp5497_c0_seq1	941.984	303.706	1582.26	5.20986	2.38124	3.67314e-06	0.00158183
comp5497_c0_seq2	385.923	126.426	647.42	5.12096	2.35641	5.77698e-06	0.00225357
comp21480_c0_seq3	29.9213	60.0369	1.80564	0.0300756	-5.05526	1.30578e-06	0.000680189
comp36168_c0_seq1	56.3384	13.6093	101.067	7.42633	2.89265	0.000366685	0.0549024
comp30962_c0_seq1	30.294	4.83084	57.7571	11.9559	3.57965	0.000329316	0.0514245
comp6716_c0_seq4	236.033	50.9245	423.141	8.30917	3.0547	1.68363e-08	1.60946e-05
comp6716_c0_seq2	194.829	64.3493	327.31	5.08646	2.34666	8.30982e-06	0.00305012
comp6716_c0_seq1	330.563	64.7648	598.362	9.239	3.20774	0.000249882	0.0425874
comp12457_c0_seq3	226.24	388.69	65.789	0.169258	-2.5627	0.000484494	0.0678011
comp30377_c0_seq1	11.4805	23.961	1	0.0417345	-4.58262	0.000619769	0.0805895
comp28631_c0_seq1	23.6803	1	48.3606	48.3606	5.59576	1.03099e-06	0.000560541
comp40_c0_seq3	456.853	699.886	215.82	0.308365	-1.69729	0.00053104	0.0726348
comp1633_c0_seq1	355.471	623.813	89.1282	0.142876	-2.80716	2.24474e-05	0.00655277
comp12837_c0_seq5	13.9804	28.558	1.40282	0.0491219	-4.34749	0.000554427	0.0753596
comp2154_c0_seq7	97.7043	196.409	1	0.00509143	-7.61771	6.89305e-18	5.45122e-14
comp13185_c0_seq1	51.3563	92.7131	11.9996	0.129427	-2.94979	0.000370998	0.0551683
comp2616_c0_seq52	36.9111	74.8222	1	0.013365	-6.22539	1.26101e-09	1.7693e-06
comp30023_c0_seq2	75.013	126.703	25.3229	0.199861	-2.32293	0.000418959	0.0608068
comp18299_c0_seq1	116.681	200.68	34.681	0.172817	-2.53268	5.0327e-05	0.012195
comp13320_c1_seq1	186.618	342.252	32.9847	0.0963757	-3.37519	1.3371e-08	1.35251e-05
comp15463_c0_seq7	28.3639	6.33074	52.397	8.2766	3.04904	0.000407625	0.0597971
comp15463_c0_seq4	53.5433	15.2233	93.8632	6.16575	2.62428	0.000250726	0.0425994
comp15463_c0_seq3	68.502	9.93341	129.071	12.9936	3.69973	1.65663e-05	0.0052026
comp17023_c0_seq1	15.5275	32.055	1	0.0311964	-5.00248	7.62927e-05	0.0169738
comp14109_c0_seq1	51.9002	91.1975	14.6028	0.160123	-2.64275	0.00081057	0.0995936
comp20849_c0_seq5	42.1933	9.39541	76.9912	8.19456	3.03467	0.000170536	0.0321106
comp6202_c0_seq1	61.4605	114.974	9.94707	0.0865159	-3.53089	4.94002e-06	0.00196227
comp12382_c0_seq1	24.52	3.60833	47.4316	13.145	3.71645	8.62401e-05	0.0184781
comp10576_c0_seq1	158.995	315.86	4.12943	0.0130736	-6.2572	3.27382e-18	2.84793e-14
comp21107_c0_seq1	81.166	20.5048	143.827	7.0143	2.8103	9.75099e-05	0.0203906
comp2860_c0_seq1	3098.17	1188.67	5009.67	4.21452	2.07537	1.88721e-06	0.000927173
comp1976_c0_seq3	252.798	118.569	389.027	3.281	1.71414	0.000315091	0.0497039
comp11794_c0_seq1	104.7	207.626	3.77318	0.018173	-5.78206	2.65767e-05	0.00745785
comp18976_c0_seq1	88.8055	20.5781	159.033	7.72827	2.95015	4.09151e-05	0.010381
comp26083_c0_seq1	75.2126	19.2415	133.184	6.92169	2.79112	0.000312414	0.049503
comp7140_c0_seq5	29.1709	58.358	1.98377	0.0339931	-4.87862	1.36023e-05	0.00448327
comp37459_c0_seq1	52.6349	12.346	94.9238	7.68863	2.94273	0.00012291	0.024523
comp22823_c0_seq1	62.8977	7.12934	120.666	16.9253	4.08111	0.000473397	0.0665288
comp5399_c0_seq3	183.592	291.799	77.3859	0.265203	-1.91483	0.000564139	0.0761768
comp35989_c0_seq1	16.3522	1.76617	32.9382	18.6495	4.22107	0.000563163	0.0761768
comp21284_c0_seq1	93.1771	18.557	169.797	9.15004	3.19378	1.63223e-05	0.00516326
comp30555_c0_seq1	70.5366	124.722	18.3516	0.14714	-2.76473	3.94297e-05	0.0101781
comp438_c0_seq1	4423.89	835.814	8013.97	9.58822	3.26126	2.79435e-11	5.65309e-08
comp20057_c0_seq1	122.117	28.1425	218.092	7.74956	2.95411	0.000381875	0.0564961
comp3158_c0_seq1	84.7193	163.552	7.88638	0.0482193	-4.37424	9.01743e-10	1.3762e-06
comp50082_c0_seq1	26.4292	53.8583	1	0.0185672	-5.7511	1.68929e-07	0.000117562
comp23468_c0_seq1	28.5407	5.02658	54.0549	10.7538	3.42678	0.000228179	0.0399387
comp669_c0_seq3	157.654	307.097	10.2102	0.0332474	-4.91062	3.82916e-14	1.5141e-10
comp669_c0_seq1	521.893	1016.8	28.9867	0.0285078	-5.1325	1.79436e-19	1.73437e-15
comp8647_c1_seq4	20.6688	41.1757	2.16189	0.0525041	-4.25143	8.20322e-05	0.0178402
comp23274_c0_seq1	374.717	150.602	600.833	3.98954	1.99622	5.1e-05	0.0123237
comp7195_c0_seq3	33.1945	2.30416	66.0848	28.6806	4.842	3.13259e-07	0.00019891
comp7195_c0_seq4	129.825	14.2698	247.38	17.3359	4.11569	2.08272e-08	1.92743e-05
comp7195_c0_seq6	103.865	8.89824	200.831	22.5697	4.49632	9.49807e-11	1.75797e-07
comp13167_c0_seq1	76.4025	148.212	6.59294	0.0444831	-4.4906	4.90722e-07	0.000288435
comp28505_c0_seq1	119.503	3.07033	237.935	77.4948	6.27603	5.72819e-16	3.11438e-12
comp11524_c0_seq1	24.7898	1.38308	50.1966	36.2933	5.18163	3.58934e-06	0.00156905
comp11524_c0_seq2	33.7523	5.14066	64.364	12.5206	3.64623	5.75822e-05	0.0134654
comp25845_c0_seq1	54.8808	94.2622	17.4994	0.185646	-2.42938	0.00061851	0.0805895
comp9211_c0_seq1	789.062	352.009	1228.12	3.48888	1.80276	0.000285902	0.0461427
comp3368_c0_seq4	451.247	716.02	188.475	0.263226	-1.92563	0.000157372	0.0300218
comp17842_c0_seq2	26.7724	50.8345	4.71038	0.0926611	-3.43189	0.000264345	0.0439013
comp17842_c0_seq1	22.1744	43.7841	2.56472	0.0585765	-4.09354	0.000116426	0.0234988
comp20474_c0_seq1	22.9241	44.6559	3.19224	0.0714852	-3.80621	0.000245615	0.0421996
comp10541_c0_seq1	390.804	630.877	152.731	0.242093	-2.04637	3.66657e-05	0.00954966
comp26142_c0_seq2	33.1331	67.2662	1	0.0148663	-6.07181	5.44651e-09	6.23417e-06
comp26142_c0_seq1	71.1942	137.486	6.90261	0.050206	-4.316	5.63257e-09	6.36341e-06
comp9491_c0_seq5	111.628	188.112	37.1445	0.19746	-2.34037	0.000241725	0.041805
comp1101_c0_seq9	54.9328	101.028	10.8377	0.107274	-3.22063	5.42134e-05	0.0128504
comp16992_c0_seq1	51.7849	11.4982	94.0716	8.18144	3.03235	0.000231881	0.0404239
comp13548_c0_seq1	399.699	628.405	172.992	0.275287	-1.86099	0.000409304	0.0599424
comp11019_c0_seq2	161.356	286.63	38.0817	0.13286	-2.91202	7.58826e-07	0.000425878
comp17617_c0_seq1	83.3901	159.91	8.87015	0.0554697	-4.17216	9.26348e-09	9.94863e-06
comp29927_c0_seq1	24.2241	2.30416	48.1441	20.8944	4.38504	1.58804e-05	0.00506027
comp9618_c0_seq8	22.9776	44.0038	3.95131	0.0897946	-3.47723	0.000449609	0.0641765
comp17735_c0_seq2	31.9327	5.79275	60.0727	10.3703	3.37439	0.000173103	0.0324534
comp8205_c0_seq1	158.962	268.503	51.4214	0.191512	-2.3845	5.50074e-05	0.0129785
comp5525_c1_seq6	126.046	214.773	39.3204	0.183079	-2.44946	2.60392e-05	0.00735447
comp5525_c1_seq2	165.805	267.346	66.2629	0.247854	-2.01244	0.000589732	0.0782244
comp27104_c0_seq1	23.8842	46.3516	3.41693	0.0737178	-3.76184	0.000443174	0.0635017
comp37360_c0_seq1	46.5928	1.76617	93.4195	52.8939	5.72503	2.91583e-06	0.00130748
comp2616_c0_seq48	26.4541	50.957	3.95131	0.077542	-3.68888	0.000220503	0.0388295
comp13643_c0_seq4	41.9873	74.9123	11.0624	0.147671	-2.75954	0.000696914	0.0883749
comp13643_c0_seq1	282.312	455.069	111.555	0.245138	-2.02833	0.000136242	0.0264549
comp51003_c0_seq1	24.9192	2.53233	49.306	19.4706	4.28322	7.22783e-05	0.0162469
comp6802_c0_seq1	28.691	58.3821	1	0.0171286	-5.86745	5.85114e-08	4.71293e-05
comp3914_c0_seq1	452.476	166.838	740.114	4.43612	2.1493	1.70729e-05	0.00532326
comp7270_c0_seq21	94.9064	159.82	31.9928	0.20018	-2.32063	0.00028095	0.0455123
comp7270_c0_seq27	85.154	141.88	30.4281	0.214464	-2.22119	0.000688858	0.0878657
comp24759_c0_seq1	157.035	6.673	309.397	46.3655	5.53498	0.000523172	0.0720115
comp16263_c0_seq1	255.124	74.5208	437.727	5.87389	2.55432	3.64566e-06	0.00158183
comp32637_c0_seq1	60.4556	5.67866	117.233	20.6444	4.36768	1.73335e-08	1.63898e-05
comp14128_c0_seq1	42.9503	86.095	1.80564	0.0209727	-5.57534	5.4051e-09	6.23417e-06
comp6206_c0_seq3	27.0608	55.1216	1	0.0181417	-5.78455	1.16359e-07	8.43514e-05
comp20079_c0_seq1	131.745	211.854	53.6357	0.253173	-1.98181	0.000497416	0.0691225
comp17473_c0_seq3	11.6354	24.2708	1	0.0412017	-4.60115	0.000663983	0.084942
comp17473_c0_seq1	11.3664	23.7328	1	0.0421357	-4.56881	0.000729266	0.0916757
comp33399_c0_seq1	36.4859	5.09983	69.872	13.7008	3.77619	5.36055e-05	0.0127662
comp44424_c0_seq1	19.9932	1	40.9864	40.9864	5.35708	5.86587e-06	0.00227803
comp9491_c0_seq1	121.543	202.953	42.132	0.207594	-2.26816	5.50525e-05	0.0129785
comp35850_c0_seq1	38.0362	5.90683	72.1655	12.2173	3.61085	2.75546e-05	0.00758544
comp21804_c0_seq1	37.226	71.4237	5.02822	0.0703999	-3.82828	3.95533e-05	0.0101798
comp6246_c0_seq1	650.244	1192.03	110.456	0.0926616	-3.43188	1.21853e-07	8.76045e-05
comp6246_c0_seq2	53.5538	99.1606	9.94707	0.100313	-3.31742	1.72655e-05	0.00534498
comp3134_c0_seq2	1074.75	461.095	1690.41	3.66609	1.87424	4.14498e-05	0.0104515
comp213_c0_seq3	80.9516	151.865	12.038	0.0792675	-3.65713	3.66545e-06	0.00158183
comp4532_c0_seq6	138.076	221.472	56.6802	0.255924	-1.96621	0.000528791	0.072441
comp4532_c0_seq1	816.94	1244.86	391.019	0.314106	-1.67068	0.000527879	0.0724302
comp4532_c0_seq2	843.123	1333.36	354.882	0.266156	-1.90966	8.42127e-05	0.0182233
comp16457_c1_seq1	89.7867	29.5607	152.013	5.14238	2.36244	0.000253854	0.0430469
comp16457_c1_seq2	75.2237	23.7412	128.706	5.42121	2.43861	6.3144e-05	0.0146089
comp42490_c0_seq1	49.5297	9.28133	91.778	9.88846	3.30575	2.53125e-05	0.00717251
comp1063_c0_seq2	80.0186	134.56	27.4768	0.204197	-2.29197	0.000627052	0.0812934
comp5843_c0_seq2	145.255	249.788	42.7211	0.171029	-2.54768	6.89404e-06	0.00260748
comp5843_c0_seq1	611.434	1042.56	182.307	0.174864	-2.51569	0.000215383	0.0382458
comp5023_c0_seq1	1738.15	766.636	2711.67	3.5371	1.82257	2.12669e-05	0.00627129
comp16992_c0_seq2	56.6258	12.4193	102.832	8.28008	3.04964	0.000121391	0.0242757
comp9502_c1_seq1	43.6196	3.99141	85.2479	21.3578	4.41669	2.74424e-07	0.000178152
comp18418_c0_seq2	24.6708	47.9247	3.41693	0.071298	-3.81	0.000348849	0.0529611
comp18418_c0_seq1	98.7497	166.739	32.76	0.196475	-2.34759	0.00021543	0.0382458
comp560_c0_seq2	635.48	1040.16	232.802	0.223814	-2.15963	4.09316e-05	0.010381
comp9880_c0_seq1	326.78	102.853	552.707	5.37374	2.42593	3.71017e-06	0.00158211
comp1224_c0_seq50	56.6307	13.8459	101.416	7.32459	2.87275	3.91201e-05	0.0101283
comp33402_c0_seq1	22.3053	43.2869	3.32379	0.076785	-3.70303	0.000269774	0.0443542
comp47976_c0_seq1	33.4146	3.68158	65.1476	17.6955	4.14531	3.96999e-05	0.0101874
comp55675_c0_seq1	17.216	1	35.4319	35.4319	5.14698	3.26961e-05	0.0087516
comp8513_c0_seq1	117.062	204.479	31.6447	0.154758	-2.69191	2.71638e-05	0.00757373
comp3368_c0_seq25	68.4133	113.147	25.6792	0.226953	-2.13953	0.000693713	0.0880975
comp3368_c0_seq20	92.7543	153.34	34.1687	0.22283	-2.16599	0.000283807	0.0458897
comp2239_c0_seq1	68.0015	128.993	9.00987	0.0698477	-3.83964	5.4289e-07	0.000314844
comp8173_c0_seq2	24.1687	45.8052	4.53225	0.0989464	-3.33721	0.000496608	0.0691207
comp23858_c0_seq1	96.453	161.116	33.7904	0.209728	-2.25341	0.000522351	0.0720115
comp19256_c0_seq3	100.073	5.52375	196.622	35.5958	5.15363	1.09975e-07	8.03936e-05
comp17099_c0_seq1	285.299	82.5415	490.056	5.93708	2.56975	1.09955e-06	0.000590437
comp14248_c0_seq10	30.9571	57.461	6.45322	0.112306	-3.15449	0.000238334	0.0413831
comp2322_c0_seq1	430.132	206.167	656.096	3.18235	1.67009	0.00032986	0.0514245
comp73155_c0_seq1	28.7402	2.30416	57.1761	24.8143	4.6331	2.37424e-06	0.00111042
comp9792_c0_seq1	375.024	179.309	572.739	3.19414	1.67543	0.000547323	0.0745105
comp6097_c0_seq1	76.0392	130.435	23.643	0.181262	-2.46385	0.000416139	0.0606034
comp26391_c0_seq1	150.017	42.1052	259.928	6.1733	2.62604	2.2221e-06	0.0010739
comp42862_c0_seq1	30.0698	3.45342	58.6861	16.9936	4.08692	2.88539e-05	0.00791807
comp3021_c0_seq1	1162.22	1779.63	546.802	0.307256	-1.70249	0.000582749	0.0778709
comp8173_c0_seq4	153.308	62.4987	246.117	3.93795	1.97745	0.000212606	0.0380552
comp25096_c0_seq1	148.323	50.1416	248.504	4.95604	2.30919	0.0006421	0.082751
comp1519_c0_seq2	639.235	1009.41	271.062	0.268535	-1.89682	0.000179147	0.0332995
comp23476_c0_seq1	96.6898	164.727	30.6528	0.186083	-2.42598	0.000162405	0.0307794
comp2401_c0_seq3	61.7833	124.567	1	0.00802783	-6.96077	1.25859e-12	3.36032e-09
comp8930_c0_seq12	21.6393	42.6672	2.61129	0.0612013	-4.03029	0.000250166	0.0425874
comp1530_c0_seq2	41.1483	73.4124	10.8843	0.148262	-2.75378	0.00071804	0.0907893
comp4509_c0_seq1	62.6305	119.816	7.44516	0.0621383	-4.00837	5.37117e-05	0.0127662
comp512_c0_seq3	146.44	239.463	55.417	0.231422	-2.1114	0.000279919	0.0455123
comp1523_c0_seq1	4090.44	979.438	7203.44	7.35466	2.87866	4.38661e-09	5.45136e-06
comp98_c0_seq1	10279.1	3080.39	17479.8	5.67454	2.5045	5.31592e-09	6.23417e-06
comp19362_c0_seq4	22.4843	3.8365	43.1321	11.2426	3.4909	0.000760862	0.0946898
comp18435_c0_seq1	30.2438	61.4876	1	0.0162635	-5.94222	2.90319e-08	2.52552e-05
comp5260_c0_seq1	413.045	690.891	137.198	0.198581	-2.3322	2.74435e-05	0.00757886
comp3203_c0_seq2	261.585	452.747	72.4229	0.159964	-2.64419	7.99923e-06	0.00294856
comp56323_c0_seq1	30.0034	4.21958	57.7873	13.695	3.77558	0.000118914	0.0238902
comp1929_c0_seq3	139.02	261.006	19.0339	0.0729251	-3.77744	1.54811e-08	1.51195e-05
comp1929_c0_seq1	279.46	518.135	42.784	0.0825731	-3.59818	0.000180934	0.0334885
comp2658_c0_seq4	515.314	169.195	863.432	5.10317	2.35139	0.000389427	0.057418
comp2658_c0_seq1	355.447	99.5773	613.317	6.1592	2.62274	4.49332e-06	0.00181804
comp2658_c0_seq2	918.623	293.333	1545.91	5.27015	2.39785	2.62101e-07	0.000172731
comp8965_c0_seq3	51.4183	92.3876	12.449	0.134747	-2.89167	0.000148851	0.0285843
comp18635_c0_seq3	231.553	86.7146	378.391	4.36364	2.12553	8.0782e-05	0.0176566
comp27722_c0_seq1	155.946	50.533	263.359	5.21162	2.38173	2.33947e-05	0.00673883
comp24099_c0_seq1	94.3598	166.992	23.728	0.142091	-2.81511	0.000319045	0.0501882
comp25222_c0_seq1	154.865	7.82225	303.908	38.8517	5.27991	3.7645e-13	1.12923e-09
comp9024_c0_seq1	613.525	1182.36	46.6889	0.0394878	-4.66245	4.39775e-05	0.0109304
comp12869_c0_seq3	49.3741	88.2061	12.5421	0.142191	-2.8141	0.000344708	0.0525333
comp12869_c0_seq5	27.0686	50.7528	5.38447	0.106092	-3.23661	0.000779573	0.0966038
comp26296_c0_seq1	57.5807	1	116.161	116.161	6.85999	0.000368126	0.0550234
comp34356_c0_seq1	59.3585	1.76617	118.951	67.3498	6.0736	5.27552e-07	0.000308002
comp16059_c0_seq1	76.6603	134.862	20.4589	0.151702	-2.72069	9.32517e-05	0.0196438
comp3145_c0_seq9	45.9738	89.9498	3.99788	0.0444457	-4.49181	0.000260163	0.0436909
comp3145_c0_seq2	21.0414	43.0827	1	0.0232112	-5.42904	2.13749e-06	0.00103878
comp8930_c0_seq1	48.8086	91.0102	8.60705	0.0945724	-3.40244	4.12534e-05	0.0104322
comp7572_c0_seq1	145.131	233.894	58.3683	0.24955	-2.0026	0.000264868	0.0439013
comp6395_c0_seq1	88.7869	176.963	2.61129	0.0147562	-6.08254	0.000607146	0.0796625
comp62338_c0_seq1	27.2935	1	55.5869	55.5869	5.79667	0.000594339	0.0785747
comp14987_c0_seq1	160.984	289.596	34.3713	0.118687	-3.07477	0.000126126	0.0250498
comp54739_c0_seq1	22.65	1	46.2999	46.2999	5.53294	1.88271e-06	0.000927173
comp9009_c0_seq1	776.225	212.588	1341.86	6.31203	2.6581	2.29895e-07	0.000153837
comp32433_c0_seq1	59.5391	16.4867	104.592	6.34401	2.66539	0.000203051	0.0367992
comp968_c0_seq2	733.209	1165.09	303.332	0.260351	-1.94147	0.000175303	0.0326548
comp35437_c0_seq1	28.2671	57.5342	1	0.017381	-5.84635	5.95433e-08	4.71821e-05
comp3887_c0_seq1	29.8185	59.0257	2.61129	0.0442399	-4.49851	6.02875e-06	0.00232056
comp907_c0_seq14	237.072	390.679	85.4644	0.218759	-2.19259	0.000725651	0.0913532
comp907_c0_seq18	93.167	156.845	31.4887	0.200763	-2.31644	0.000202669	0.0367992
comp10625_c0_seq1	160.521	284.512	38.5311	0.135429	-2.88439	1.66674e-06	0.000842971
comp10625_c0_seq2	68.219	127.151	11.2871	0.0887692	-3.4938	1.6243e-06	0.000826313
comp1306_c0_seq1	331.914	524.1	141.728	0.270422	-1.88672	0.000595403	0.0785959
comp4303_c0_seq1	976.728	456.812	1498.65	3.28066	1.71399	0.000438268	0.0630172
comp8730_c0_seq12	45.0126	84.4485	7.57671	0.0897198	-3.47843	2.94644e-05	0.00806017
comp12634_c0_seq1	684.062	346.176	1023.95	2.95788	1.56456	0.000566231	0.0762492
comp65090_c0_seq1	12.8781	1	26.7561	26.7561	4.7418	0.000372867	0.0553517
comp16002_c0_seq1	485.396	720.174	252.618	0.350773	-1.51139	0.000743542	0.0932436
comp10274_c0_seq1	106.003	23.7736	190.232	8.00179	3.00032	2.66639e-05	0.00745826
comp9801_c0_seq1	688.857	1328.31	51.4051	0.0386996	-4.69154	0.000720146	0.0909234
comp31839_c0_seq1	42.2729	83.9346	2.61129	0.031111	-5.00643	2.38626e-05	0.00685094
comp22305_c0_seq3	18.6496	36.9126	2.38659	0.0646552	-3.95109	0.000358639	0.0541423
comp37698_c0_seq1	55.5048	102.079	10.9308	0.107082	-3.22321	2.47396e-05	0.00707936
comp8730_c0_seq7	41.8407	75.8658	9.81552	0.12938	-2.95031	0.000556128	0.0754729
comp8730_c0_seq6	86.0601	155.443	18.6776	0.120158	-3.057	1.63996e-05	0.0051689
comp8730_c0_seq9	42.217	78.8572	7.57671	0.0960814	-3.3796	7.55121e-05	0.0168748
comp6686_c0_seq1	302.785	128.333	479.237	3.73434	1.90085	0.000466994	0.0660557
comp11472_c0_seq1	31.0183	63.0367	1	0.0158638	-5.97812	3.49795e-06	0.00153682
comp47657_c0_seq1	48.8069	12.0037	87.6101	7.29856	2.86761	0.000257433	0.0434841
comp29954_c0_seq2	14.7234	1.38308	30.0637	21.7367	4.44206	0.000624489	0.081082
comp29679_c0_seq1	11.4805	23.961	1	0.0417345	-4.58262	0.000619769	0.0805895
comp21727_c0_seq3	85.3049	152.337	20.2726	0.133077	-2.90967	9.21635e-06	0.00333511
comp21727_c0_seq2	63.2618	118.577	9.94707	0.0838873	-3.5754	3.2089e-06	0.00142421
comp21727_c0_seq1	80.6404	147.609	15.6716	0.106169	-3.23556	2.38728e-06	0.00111054
comp21727_c0_seq4	43.8877	81.5712	8.20423	0.100578	-3.31362	7.68874e-05	0.0170191
comp15363_c0_seq2	41.8215	4.71675	80.9263	17.1572	4.10074	5.26576e-06	0.00208215
comp15363_c0_seq3	39.2327	9.01233	71.4531	7.92837	2.98702	0.000229418	0.0400749
comp3151_c0_seq4	448.96	193.245	706.674	3.65687	1.87061	0.000351075	0.0532063
comp4469_c0_seq1	198.866	65.3196	334.413	5.11964	2.35604	1.69731e-05	0.00531117
comp3129_c0_seq1	52.7082	104.093	3.32379	0.031931	-4.9689	4.67194e-09	5.72418e-06
comp64324_c0_seq1	21.9643	1.76617	44.1625	25.0047	4.64413	4.25555e-05	0.0106073
comp12909_c0_seq1	344.855	545.364	146.345	0.268344	-1.89784	0.0004194	0.0608068
comp5399_c0_seq2	108.319	182.129	36.5088	0.200456	-2.31864	0.000174468	0.032639
comp702_c0_seq3	98.8806	31.7043	168.057	5.30076	2.4062	0.000134185	0.0262313
comp702_c0_seq1	1738.08	679.258	2798.89	4.12051	2.04282	0.000334132	0.0519973
comp84_c0_seq1	1095.37	2046.08	146.666	0.0716818	-3.80225	2.21613e-08	2.02667e-05
comp84_c0_seq2	731.445	1369.07	95.8201	0.0699892	-3.83672	2.25254e-13	7.53655e-10
comp22820_c0_seq2	304.875	106.815	504.936	4.72719	2.24098	1.04431e-05	0.00364618
comp21964_c0_seq1	152.007	45.8784	260.136	5.67013	2.50338	4.19098e-05	0.0104764
comp39674_c0_seq1	11.5375	24.0751	1	0.0415367	-4.58947	0.000572029	0.0766739
comp1556_c0_seq1	57.9807	113.832	4.12943	0.0362766	-4.78482	4.14846e-07	0.000247177
comp26518_c0_seq1	53.9189	92.3384	17.4994	0.189514	-2.39963	0.000612052	0.0801852
comp14469_c0_seq1	74.3695	137.934	12.8052	0.0928361	-3.42917	0.00058831	0.0782244
comp1800_c0_seq1	456.68	196.126	719.233	3.66719	1.87468	2.73505e-05	0.00757722
comp26979_c0_seq1	128.663	46.1474	213.179	4.61952	2.20774	0.000377171	0.0558952
comp20849_c0_seq1	252.498	42.1292	464.867	11.0343	3.46392	2.54561e-06	0.0011779
comp20849_c0_seq7	26.5738	5.52375	49.6238	8.98373	3.16731	0.000690437	0.0879383
comp21622_c0_seq1	91.9251	174.826	11.024	0.0630568	-3.9872	8.50707e-08	6.43512e-05
comp566_c0_seq6	1377.87	2126.84	630.901	0.296638	-1.75322	0.000410452	0.0600094
comp3247_c0_seq2	13.4734	27.9467	1	0.0357824	-4.80461	0.000180549	0.0334885
comp3247_c0_seq5	11.403	23.8061	1	0.0420061	-4.57326	0.000600556	0.079156
comp8598_c0_seq1	103.608	202.669	6.54636	0.0323008	-4.95229	8.52145e-12	1.76497e-08
comp8598_c0_seq2	33.0535	65.1395	2.96754	0.0455567	-4.45619	3.69327e-06	0.00158211
comp8598_c0_seq4	42.1785	84.9541	1.40282	0.0165127	-5.92028	2.02935e-09	2.71592e-06
comp35054_c0_seq1	81.5535	12.3052	152.802	12.4177	3.63433	7.65901e-05	0.0169965
comp1317_c0_seq2	817.522	1490.26	146.787	0.0984975	-3.34377	3.49842e-10	5.74209e-07
comp1317_c0_seq1	1172.45	2198.85	148.05	0.0673307	-3.89259	3.5346e-05	0.00928938
comp6713_c0_seq7	92.1191	157.676	28.5619	0.181142	-2.4648	0.000323741	0.0506521
comp14388_c0_seq1	175.368	15.3782	337.358	21.9374	4.45532	1.27474e-12	3.36032e-09
comp9752_c0_seq4	66.7812	121.812	13.7506	0.112884	-3.14709	1.39026e-05	0.00454508
comp9752_c0_seq5	71.9593	125.676	20.2423	0.161067	-2.63426	0.000463287	0.0657452
comp9752_c0_seq3	204.389	368.97	41.8084	0.113311	-3.14164	1.23401e-07	8.79897e-05
comp5600_c0_seq1	50.438	99.5521	3.32379	0.0333874	-4.90455	5.40816e-09	6.23417e-06
comp17422_c0_seq1	58.6683	3.2985	116.038	35.179	5.13664	0.000343651	0.0525333
comp4747_c0_seq1	607.701	276.63	940.772	3.40083	1.76589	0.000259533	0.0436871
comp4123_c0_seq5	127.953	209.491	48.4154	0.23111	-2.11335	0.0004903	0.068352
comp10597_c0_seq4	30.7882	57.8357	5.74072	0.0992592	-3.33266	0.000604712	0.079463
comp10597_c0_seq3	42.2113	75.3602	11.0624	0.146793	-2.76814	0.000443828	0.0635017
comp16505_c0_seq1	320.688	21.2794	622.097	29.2347	4.86961	6.26355e-16	3.20513e-12
comp1053_c0_seq1	422.566	811.514	35.6182	0.043891	-4.50993	4.18035e-15	1.91396e-11
comp1053_c0_seq2	61.2228	117.899	6.54636	0.0555251	-4.17072	6.58908e-08	5.07248e-05
comp1053_c0_seq3	118.197	227.154	11.2405	0.0494842	-4.33689	8.25671e-11	1.59613e-07
comp7322_c0_seq1	42.9698	78.7515	9.188	0.116671	-3.09949	0.00033749	0.0521466
comp47405_c0_seq1	21.8484	1	44.6968	44.6968	5.4821	2.35981e-06	0.00111042
comp11609_c0_seq1	86.4803	15.5656	159.395	10.2402	3.35617	1.61282e-06	0.0008253
comp28_c0_seq1	22862	7945.06	37781	4.75528	2.24953	1.97795e-05	0.00593324
comp10152_c0_seq9	26.783	51.5682	3.99788	0.0775261	-3.68917	0.000306424	0.0487532
comp1489_c0_seq4	243.979	452.851	37.1061	0.0819389	-3.60931	9.27232e-10	1.3907e-06
comp1489_c0_seq1	432.362	781.258	85.4669	0.109396	-3.19236	5.97334e-09	6.66189e-06
comp13473_c0_seq1	113.809	188.445	41.1727	0.218486	-2.19439	0.000478343	0.0671154
comp2539_c0_seq3	176.166	285.164	69.1677	0.242554	-2.04362	0.000359119	0.0541423
comp13367_c0_seq1	88.9124	164.246	15.5784	0.0948478	-3.39824	1.4869e-06	0.000769923
comp40205_c0_seq1	11.7495	24.499	1	0.040818	-4.61465	0.000563424	0.0761768
comp13451_c0_seq1	127.96	236.618	21.3029	0.0900308	-3.47344	5.10613e-08	4.23035e-05
comp39219_c0_seq1	24.5386	4.3745	46.7028	10.6761	3.41632	0.000441392	0.0633615
comp20000_c0_seq1	155.451	14.2614	298.641	20.9405	4.38822	3.86883e-11	7.64894e-08
comp18610_c0_seq1	26.9973	2.30416	53.6905	23.3015	4.54235	4.66913e-06	0.00186317
comp18610_c0_seq3	43.999	8.17291	81.8251	10.0118	3.32362	9.2396e-06	0.00333511
comp9775_c0_seq3	49.8014	94.6537	6.94919	0.073417	-3.76774	4.49278e-06	0.00181804
comp9775_c0_seq2	54.4108	103.245	7.57671	0.0733858	-3.76835	3.7453e-06	0.0015893
comp9775_c0_seq1	102.627	192.473	14.7809	0.0767948	-3.70285	0.000297312	0.0478067
comp66340_c0_seq1	14.8963	1	30.7925	30.7925	4.94451	8.5405e-05	0.0183898
comp12399_c0_seq6	17.1964	34.231	2.16189	0.063156	-3.98494	0.000322548	0.0506238
comp6189_c0_seq10	39.7749	73.1674	8.38235	0.114564	-3.12577	0.000370315	0.0551611
comp6189_c0_seq13	61.1721	118.201	6.14354	0.0519755	-4.26602	4.53752e-06	0.00182742
comp6189_c0_seq15	44.3077	84.6035	6.01199	0.0710608	-3.8148	9.92059e-06	0.00355145
comp5083_c0_seq3	30.1748	57.7708	4.57883	0.0792585	-3.65729	0.000118415	0.0238451
comp46735_c0_seq1	70.043	12.884	129.202	10.0281	3.32598	1.10162e-05	0.00377286
comp6894_c0_seq3	71.2131	12.2727	132.153	10.768	3.42868	2.37155e-06	0.00111042
comp6894_c0_seq1	372.172	113.14	633.204	5.59663	2.48456	1.25887e-06	0.000659703
comp14252_c0_seq1	342.103	19.2907	666.914	34.5718	5.11152	1.32309e-10	2.34893e-07
comp22992_c0_seq3	45.1526	84.4653	7.83981	0.0928168	-3.42947	2.51987e-05	0.00716359
comp21913_c0_seq2	66.6903	22.4695	112.911	5.02509	2.32915	0.000460551	0.0654637
comp9168_c0_seq1	52.6809	103.139	4.22258	0.0409406	-4.61032	2.09719e-05	0.00622651
comp119_c2_seq2	513.213	1027.43	1	0.000973305	-10.0048	0.000186584	0.0343154
comp119_c2_seq1	1135.11	2270.81	1.40282	0.000617763	-10.6607	0.00021614	0.0382937
comp9906_c0_seq1	71.2456	126.899	17.5925	0.138634	-2.85064	5.91834e-05	0.0138028
comp28395_c0_seq1	38.6034	1.76617	77.4406	43.8467	5.4544	3.97453e-08	3.35678e-05
comp9676_c0_seq1	2236.99	765.65	3710.33	4.84598	2.27679	1.74588e-06	0.000867862
comp29076_c0_seq1	51.1628	12.8107	91.5149	7.14361	2.83665	9.71284e-05	0.0203598
comp16306_c0_seq5	112.314	26.3003	200.327	7.61689	2.9292	3.93188e-06	0.00165236
comp41583_c0_seq1	34.7224	1	70.4448	70.4448	6.13842	8.00996e-09	8.70993e-06
comp18183_c0_seq1	94.803	187.027	4.57883	0.0244821	-5.35213	2.21047e-12	5.34143e-09
comp9002_c0_seq4	39.4702	9.55033	71.3901	7.47515	2.9021	0.000322978	0.0506238
comp3607_c0_seq3	27.4523	55.9046	1	0.0178876	-5.8049	2.26613e-06	0.00108315
comp48683_c0_seq1	26.6697	3.60833	51.7311	14.3366	3.84163	0.000686293	0.0876671
comp28364_c0_seq1	31.2477	7.36591	57.1296	7.75594	2.9553	0.00046924	0.0661583
comp28440_c0_seq2	67.3559	12.9572	123.755	9.55099	3.25565	1.61763e-05	0.00513574
comp21328_c0_seq2	54.745	12.9572	98.5328	7.60446	2.92685	0.000207419	0.0374348
comp31584_c0_seq3	22.8124	1.76617	45.8587	25.9651	4.6985	3.14413e-05	0.00846784
comp13778_c0_seq1	77.5096	145.995	11.024	0.0755092	-3.7272	3.05602e-07	0.000196923
comp14020_c0_seq1	140.095	241.729	40.4602	0.167379	-2.57881	0.000262394	0.043896
comp438_c0_seq2	931.313	183.001	1681.63	9.18918	3.19994	5.92629e-10	9.54692e-07
comp26222_c0_seq1	58.168	14.4896	103.846	7.16696	2.84136	0.000306561	0.0487532
comp31021_c0_seq1	202.643	69.0928	338.194	4.89478	2.29124	2.10952e-05	0.00624181
comp9474_c0_seq3	37.1594	68.7421	7.57671	0.110219	-3.18155	0.000369554	0.0551422
comp4361_c0_seq1	607.216	914.954	301.477	0.329499	-1.60165	0.000630384	0.0815027
comp44090_c0_seq1	22.4759	1	45.9519	45.9519	5.52205	1.60244e-06	0.000824839
comp19938_c0_seq1	44.7769	90.5539	1	0.0110432	-6.5007	9.20102e-11	1.74001e-07
comp1667_c1_seq4	202.619	337.76	69.4773	0.2057	-2.28139	3.16525e-05	0.00849841
comp724_c0_seq1	4568.56	6956.16	2182.95	0.313816	-1.67201	0.000489351	0.0683293
comp5129_c0_seq1	35.365	66.0521	6.67791	0.101101	-3.30614	0.000106842	0.0218641
comp10709_c0_seq4	18.7267	38.4533	1	0.0260056	-5.26504	1.08912e-05	0.00374492
comp29793_c0_seq1	45.653	82.4683	10.8377	0.131416	-2.92778	0.000244635	0.0421963
comp33_c0_seq1	1766.88	3251.19	284.572	0.0875285	-3.5141	1.26595e-12	3.36032e-09
comp9316_c0_seq2	186.61	306.935	68.2852	0.222475	-2.16829	0.000199458	0.0362992
comp9316_c0_seq3	207.008	343.091	72.9246	0.212552	-2.23411	4.84508e-05	0.0118676
comp2605_c0_seq5	170.356	269.726	72.9851	0.270589	-1.88582	0.000510729	0.070634
comp20309_c0_seq1	32.5689	5.36883	61.769	11.5051	3.5242	0.000224113	0.0393735
comp24433_c0_seq1	207.917	69.4182	348.415	5.01907	2.32742	3.06299e-05	0.00830071
comp16801_c0_seq3	67.5771	117.819	19.3354	0.164111	-2.60726	0.000264783	0.0439013
comp16462_c0_seq1	127.765	207.528	50.0021	0.240942	-2.05324	0.000459766	0.0654591
comp11493_c0_seq2	68.635	138.27	1	0.00723223	-7.11134	1.57663e-05	0.00504238
comp11493_c0_seq1	34.2605	68.359	2.16189	0.0316256	-4.98277	2.59082e-07	0.000172045
comp11493_c0_seq8	22.6391	46.2783	1	0.0216084	-5.53226	1.74175e-06	0.000867862
comp3496_c0_seq1	103.3	205.276	3.32379	0.0161918	-5.94859	2.39402e-08	2.14699e-05
comp968_c0_seq5	137.414	228.646	48.1825	0.210729	-2.24654	0.000195932	0.0358075
comp7176_c0_seq1	129.808	211.08	50.5365	0.239419	-2.06239	0.000159346	0.0302656
comp3963_c0_seq1	391.907	653.853	131.961	0.201821	-2.30885	3.31382e-05	0.00878879
comp42621_c0_seq1	40.0033	72.687	9.31955	0.128215	-2.96337	0.000428015	0.0618496
comp11558_c0_seq1	76.8404	138.839	16.8416	0.121303	-3.04331	2.31016e-05	0.00669878
comp13612_c0_seq13	39.7223	3.18442	78.2602	24.576	4.61918	0.000215079	0.0382458
comp2302_c0_seq1	931.767	1500.68	364.85	0.243122	-2.04025	6.01385e-06	0.00232056
comp2302_c0_seq2	357.694	616.586	100.802	0.163484	-2.61278	3.98922e-07	0.000240991
comp2302_c0_seq3	128.172	219.248	39.0957	0.178317	-2.48748	3.03773e-05	0.00825797
comp2302_c0_seq4	190.135	321.354	60.9167	0.189563	-2.39925	1.26821e-05	0.00429272
comp2302_c0_seq5	97.9171	167.677	30.1568	0.17985	-2.47513	8.88079e-05	0.0188887
comp14346_c0_seq1	271.035	38.9505	505.12	12.9683	3.69691	0.000614462	0.08038
comp2616_c0_seq32	20.0632	41.1265	1	0.0243152	-5.362	3.38463e-06	0.00149458
comp24798_c0_seq1	228.735	104.435	355.036	3.39959	1.76536	0.000658469	0.0845897
comp23117_c0_seq3	22.7224	3.60833	43.8364	12.1487	3.60273	0.00027693	0.0451979
comp23117_c0_seq4	38.3352	10.3165	68.3538	6.62569	2.72807	0.000743882	0.0932436
comp21804_c0_seq3	21.085	41.5588	2.61129	0.0628336	-3.99232	0.000364608	0.0548747
comp39154_c0_seq1	56.8089	16.0627	99.555	6.19788	2.63178	0.00063054	0.0815027
comp26197_c0_seq1	43.2692	87.5384	1	0.0114236	-6.45184	4.66138e-06	0.00186317
comp26197_c0_seq2	21.7589	44.5178	1	0.0224629	-5.47631	1.37948e-05	0.00452838
comp36963_c0_seq1	97.87	26.7483	170.992	6.39263	2.67641	0.00012802	0.0252277
comp763_c0_seq1	414.288	825.642	4.93508	0.00597726	-7.3863	5.07377e-27	2.20686e-22
comp24131_c0_seq1	65.573	5.36883	127.777	23.7998	4.57288	3.29566e-05	0.00878692
comp5776_c0_seq1	823.584	1253.63	395.544	0.31552	-1.6642	0.000303093	0.0485569
comp8647_c1_seq3	30.1093	61.2186	1	0.0163349	-5.9359	3.00654e-08	2.58953e-05
comp16853_c0_seq1	76.4118	139.059	15.7647	0.113367	-3.14093	7.81582e-06	0.00290558
comp11039_c0_seq4	15.0099	31.0198	1	0.0322375	-4.95512	0.000101842	0.021144
comp8708_c0_seq1	62.4657	118.324	8.60705	0.0727411	-3.78108	0.000790549	0.0976856
comp12348_c0_seq1	225.686	365.783	87.588	0.239453	-2.06218	0.000111219	0.0225526
comp12348_c0_seq2	193.362	311.181	77.542	0.249186	-2.00471	0.000437207	0.0629687
comp13167_c0_seq2	58.3152	114.811	3.81976	0.0332701	-4.90963	7.88503e-09	8.68261e-06
comp13167_c0_seq3	15.8324	31.8592	1.80564	0.0566757	-4.14113	0.000756173	0.094241
comp32973_c0_seq1	24.2182	1.76617	48.6703	27.557	4.78435	1.94887e-05	0.00586624
comp7437_c0_seq1	30.3603	57.6075	5.1132	0.0887593	-3.49396	8.01112e-05	0.017554
comp16099_c0_seq1	97.4707	166.234	30.7075	0.184725	-2.43655	0.000158118	0.0300982
comp17820_c0_seq1	166.675	276.044	59.3055	0.21484	-2.21866	0.000590093	0.0782244
comp60835_c0_seq1	26.1822	1	53.3644	53.3644	5.73781	3.47917e-07	0.000217738
comp13409_c0_seq1	141.229	35.7957	248.663	6.94672	2.79633	1.29104e-05	0.00434767
comp30038_c0_seq1	18.2271	1	37.4542	37.4542	5.22706	1.45494e-05	0.00468764
comp1720_c0_seq1	1015.53	408.489	1624.58	3.97704	1.9917	1.31328e-05	0.00437715
comp41199_c0_seq1	62.3255	107.231	19.4203	0.181108	-2.46508	0.000396628	0.0583808
comp14388_c0_seq2	57.5191	9.2405	107.798	11.6658	3.54421	6.14254e-06	0.00235395
comp35812_c0_seq3	15.4656	31.1255	1.80564	0.0580118	-4.10751	0.000705936	0.0893887
comp577_c0_seq1	577.957	924.997	232.917	0.251803	-1.98963	6.63939e-05	0.0152392
comp577_c0_seq2	3203.03	5456.3	951.756	0.174432	-2.51926	1.42547e-05	0.00460979
comp3663_c0_seq3	118.056	19.6414	218.47	11.1229	3.47547	4.15519e-09	5.23861e-06
comp4453_c0_seq1	806.09	1264.86	349.32	0.276173	-1.85635	6.91111e-05	0.0157796
comp6537_c0_seq1	50.1193	8.85741	93.3811	10.5427	3.39817	3.38805e-05	0.00895835
comp26053_c0_seq1	21.0034	41.3955	2.61129	0.0630815	-3.98664	0.000246917	0.0421996
comp9539_c0_seq1	437.095	846.202	29.9869	0.035437	-4.8186	1.16627e-16	7.24679e-13
comp26296_c0_seq2	35.0876	3.68158	68.4936	18.6044	4.21757	1.33241e-05	0.00442395
comp13580_c0_seq1	244.294	113.14	377.448	3.33611	1.73817	0.000484789	0.0678011
comp16686_c0_seq1	36.3316	72.8576	1.80564	0.0247832	-5.33449	3.30301e-05	0.00878692
comp35913_c0_seq1	20.729	1	42.458	42.458	5.40796	4.48023e-06	0.00181804
comp2616_c0_seq34	36.516	74.032	1	0.0135077	-6.21008	2.63822e-09	3.42539e-06
comp30079_c0_seq1	22.7779	44.232	3.32379	0.0751444	-3.73419	0.000125058	0.0248945
comp1379_c0_seq1	190.524	371.855	11.1939	0.030103	-5.05395	1.78234e-10	2.98169e-07
comp10393_c0_seq1	33.8331	61.6016	8.06451	0.130914	-2.93331	0.000500319	0.0693412
comp22068_c0_seq2	183.631	30.5875	338.674	11.0723	3.46888	2.23656e-08	2.02667e-05
comp22068_c0_seq1	417.307	37.1816	799.433	21.5008	4.42632	2.97812e-14	1.23366e-10
comp10362_c0_seq3	112.445	27.9551	198.934	7.1162	2.83111	4.41796e-06	0.00181284
comp10362_c0_seq1	181.068	47.5825	316.554	6.65274	2.73395	8.79649e-07	0.000490523
comp15138_c0_seq4	13.6079	28.2157	1	0.0354412	-4.81843	0.000172351	0.0323822
comp22012_c0_seq1	78.8714	27.1481	132.595	4.88411	2.2881	0.000261443	0.0438211
comp14513_c0_seq8	25.5265	49.636	3.41693	0.0688399	-3.86061	0.000144285	0.0278304
comp21069_c0_seq1	96.1193	13.6502	180.588	13.2298	3.72572	6.89586e-08	5.26208e-05
comp28997_c0_seq1	386.579	137.12	638.038	4.65315	2.21821	2.08909e-05	0.00622369
comp45533_c0_seq1	28.1179	3.2985	54.9373	16.6552	4.0579	9.18034e-05	0.0194308
comp15410_c0_seq1	65.3444	121.805	10.8843	0.0893584	-3.48425	3.79879e-06	0.00160418
comp15410_c0_seq3	34.7066	64.3325	7.08074	0.110065	-3.18358	0.000246323	0.0421996
comp15410_c0_seq2	53.8549	95.2001	14.5097	0.152412	-2.71395	0.000589558	0.0782244
comp3029_c0_seq1	301.698	470.604	134.793	0.286425	-1.80377	0.000337231	0.0521466
comp9656_c0_seq2	64.1479	113.246	17.05	0.150557	-2.73162	8.10752e-05	0.0176762
comp10687_c0_seq6	55.1305	5.52375	106.737	19.3233	4.27227	1.08395e-07	7.991e-05
comp40054_c0_seq1	60.0322	3.45342	118.611	34.346	5.10207	1.65273e-09	2.28211e-06
comp724_c0_seq2	2175.55	3399.91	953.179	0.280354	-1.83468	6.74179e-05	0.0154336
comp1203_c0_seq1	1020.34	1615.12	427.56	0.264723	-1.91744	0.000168709	0.0318356
comp298_c0_seq2	9236.78	4145.44	14330.1	3.45684	1.78945	4.76721e-05	0.011748
comp298_c0_seq1	11015.6	5383	16650.3	3.09312	1.62906	0.000341802	0.0524403
comp32190_c0_seq3	15.0511	1	31.1022	31.1022	4.95894	8.57889e-05	0.0184268
comp5255_c0_seq2	170.048	55.937	286.158	5.11572	2.35494	2.20655e-05	0.00646296
comp5255_c0_seq4	179.978	71.88	290.077	4.03557	2.01277	0.00024158	0.041805
comp20454_c0_seq1	402.038	131.928	674.147	5.10996	2.35331	4.03172e-06	0.00167275
comp28904_c0_seq1	99.4614	1.76617	199.157	112.762	6.81714	1.5731e-15	7.60253e-12
comp1338_c0_seq1	297.513	480.134	116.893	0.243458	-2.03825	0.000215173	0.0382458
comp8717_c0_seq2	191.819	326.718	58.919	0.180336	-2.47124	2.17281e-05	0.00638564
comp2608_c0_seq1	171.316	338.892	5.74072	0.0169397	-5.88345	9.3261e-05	0.0196438
comp3214_c0_seq3	54.7798	107.205	4.35413	0.0406148	-4.62185	1.42017e-08	1.40389e-05
comp3214_c0_seq2	28.3371	56.2877	2.38659	0.0423999	-4.5598	4.07974e-05	0.010381
comp3214_c0_seq1	330.999	644.578	19.4203	0.0301288	-5.05271	3.60096e-17	2.40962e-13
comp6894_c0_seq2	174.818	50.2965	301.34	5.99127	2.58286	6.45112e-06	0.00245061
comp338_c0_seq1	5611.3	2039.9	9184.7	4.50253	2.17073	6.9343e-06	0.00261135
comp338_c0_seq2	4028.52	1557.74	6501.29	4.17354	2.06127	1.74806e-05	0.00537333
comp8826_c0_seq2	48.7944	94.6537	4.93508	0.0521382	-4.26151	3.56121e-07	0.000219711
comp8826_c0_seq1	69.0576	138.31	1.80564	0.0130551	-6.25924	1.32756e-12	3.39663e-09
comp18058_c0_seq2	165.587	43.0587	290.115	6.73767	2.75225	1.08417e-06	0.000585796
comp18058_c0_seq3	114.283	32.4381	198.129	6.10791	2.61068	1.08915e-05	0.00374492
comp18058_c0_seq1	327.721	101.06	556.382	5.50544	2.46086	3.56524e-05	0.00934169
comp7270_c0_seq13	201.057	328.045	76.0679	0.231882	-2.10853	5.60823e-05	0.01315
comp4969_c0_seq1	168.853	298.589	41.118	0.137708	-2.86032	1.19808e-06	0.000631649
comp4969_c0_seq2	92.7578	165.314	22.2017	0.1343	-2.89647	1.89306e-05	0.00572847
comp18961_c0_seq1	80.2361	137.862	24.6105	0.178516	-2.48588	0.000189653	0.0347328
comp44449_c0_seq1	43.5145	81.6769	7.35201	0.0900133	-3.47372	2.48693e-05	0.00709313
comp16577_c0_seq2	21.1026	43.2052	1	0.0231453	-5.43313	2.87591e-06	0.00129626
comp16577_c0_seq4	17.8626	36.7252	1	0.0272292	-5.1987	1.51079e-05	0.00484964
comp16577_c0_seq5	22.3962	43.8249	2.96754	0.0677135	-3.88441	0.000264949	0.0439013
comp21095_c0_seq2	61.2201	14.3022	110.138	7.70074	2.945	4.16704e-05	0.010458
comp22992_c0_seq1	28.5488	55.7737	3.32379	0.0595941	-4.06869	1.36058e-05	0.00448327
comp13212_c0_seq1	157.153	68.4083	247.898	3.6238	1.85751	0.000336276	0.0521443
comp32199_c0_seq1	112.505	5.29558	221.715	41.8679	5.38777	5.5725e-14	1.93903e-10
comp8136_c0_seq2	135.493	229.265	43.7212	0.190702	-2.39061	7.95115e-05	0.0174666
comp38375_c0_seq1	57.4502	6.135	110.765	18.0547	4.1743	3.07924e-07	0.00019696
comp62598_c0_seq1	18.7423	1	38.4845	38.4845	5.26621	1.05813e-05	0.00366723
comp8283_c0_seq7	85.0839	16.9106	155.257	9.18108	3.19866	0.000569166	0.0765261
comp8283_c0_seq1	61.5861	6.942	118.23	17.0312	4.0901	0.000797079	0.0982135
comp25223_c0_seq1	33.3873	65.8072	2.96754	0.0450945	-4.47091	4.17161e-05	0.010458
comp19004_c0_seq1	97.3278	183.261	13.3943	0.0730888	-3.77421	5.30116e-08	4.30985e-05
comp4999_c0_seq10	181.074	58.3905	305.757	5.23642	2.38858	0.000137314	0.0265446
comp42092_c0_seq1	22.5716	3.60833	43.5349	12.0651	3.59277	0.000219567	0.0387432
comp442_c2_seq2	36.021	71.88	2.16189	0.0300764	-5.05522	1.01636e-07	7.55678e-05
comp3600_c0_seq5	348.868	161.613	538.123	3.32971	1.73539	0.000564818	0.0761768
comp3600_c0_seq1	429.008	185.658	674.357	3.63225	1.86086	0.000153278	0.0293052
comp21913_c0_seq1	239.83	69.0844	412.577	5.97207	2.57823	1.89717e-06	0.000927173
comp5796_c0_seq1	351.127	560.328	143.926	0.25686	-1.96095	9.93762e-05	0.0206814
comp9071_c0_seq1	128.557	215.58	43.5349	0.201944	-2.30798	0.000108972	0.0221485
comp39676_c0_seq1	24.4708	1	49.9417	49.9417	5.64217	3.11126e-05	0.00840534
comp18299_c0_seq6	59.7546	100.88	20.6288	0.204488	-2.28991	0.000581857	0.0778709
comp18299_c0_seq9	42.4478	77.0883	9.80734	0.127222	-2.97458	0.000136937	0.0265307
comp14184_c0_seq1	43.8538	87.5456	2.16189	0.0246945	-5.33967	3.25378e-09	4.1625e-06
comp39305_c0_seq1	41.2895	4.48858	80.0904	17.8432	4.1573	6.63493e-05	0.0152392
comp2840_c0_seq1	63.7784	109.895	19.6614	0.17891	-2.48269	0.000795765	0.0981906
comp22833_c0_seq1	37.6487	1.38308	75.9143	54.8877	5.77841	1.41693e-08	1.40389e-05
comp43195_c0_seq1	101.802	28.5172	177.086	6.20982	2.63455	0.000269639	0.0443542
comp450_c0_seq1	1238.27	2069.3	409.24	0.197767	-2.33812	0.000315395	0.0497039
comp27305_c0_seq1	50.447	1.76617	101.128	57.2584	5.83942	8.20169e-10	1.27406e-06
comp24241_c0_seq1	58.5605	14.0416	105.079	7.4834	2.90369	1.13645e-05	0.00387691
comp7467_c0_seq1	731.789	1123.05	342.53	0.305	-1.71312	0.000276223	0.0451671
comp15431_c0_seq4	75.4947	23.154	129.835	5.60747	2.48735	0.00040176	0.0590363
comp31831_c0_seq1	38.3188	70.2168	8.42075	0.119925	-3.0598	0.00010707	0.0218641
comp3045_c0_seq1	430.727	702.922	160.532	0.228379	-2.1305	2.02191e-05	0.00604426
comp9818_c0_seq6	35.8901	67.2338	6.54636	0.0973672	-3.36042	0.00010576	0.0217497
comp11368_c0_seq4	78.9228	22.8526	136.993	5.99464	2.58367	0.000102501	0.0212302
comp37705_c0_seq1	37.9712	68.538	9.40452	0.137216	-2.86548	0.00030402	0.0486159
comp9873_c0_seq10	22.8223	46.6446	1	0.0214387	-5.54364	4.17566e-06	0.00172154
comp37958_c0_seq1	15.6512	1	32.3025	32.3025	5.01357	7.49896e-05	0.0168129
comp3058_c0_seq1	320.937	587.178	56.6965	0.0965577	-3.37247	2.20485e-09	2.9061e-06
comp3058_c0_seq3	72.6785	132.979	14.3781	0.108123	-3.20925	1.02913e-05	0.00360989
comp3058_c0_seq2	204.387	377.424	33.3492	0.0883598	-3.50047	1.17828e-08	1.22023e-05
comp30513_c0_seq1	39.2589	77.194	3.32379	0.0430576	-4.53759	1.75268e-07	0.000121006
comp11336_c0_seq1	19.3745	39.7491	1	0.0251578	-5.31285	5.45017e-06	0.00214532
comp11051_c0_seq1	262.676	109.856	417.495	3.8004	1.92615	8.69049e-05	0.0185293
comp12951_c0_seq1	221.184	400.531	43.8364	0.109446	-3.19171	1.09205e-08	1.14456e-05
comp3184_c0_seq9	57.6765	4.48858	112.864	25.1448	4.65219	1.25946e-08	1.28896e-05
comp45330_c0_seq1	32.0448	61.3326	4.75695	0.0775599	-3.68855	5.60583e-05	0.01315
comp36576_c0_seq1	44.5861	78.8164	12.3558	0.156767	-2.6733	0.000430755	0.0621423
comp33342_c0_seq1	54.2357	104.018	6.45322	0.0620393	-4.01067	3.41606e-05	0.00900504
comp15443_c0_seq1	25.8412	51.071	2.61129	0.0511305	-4.28967	6.34065e-05	0.0146308
comp8874_c0_seq8	18.9821	1	38.9642	38.9642	5.28408	1.29444e-05	0.00434767
comp8874_c0_seq7	30.7953	5.52375	58.0668	10.5122	3.39399	0.000211366	0.0379112
comp19124_c0_seq1	104.912	42.325	169.498	4.00469	2.00169	0.000778908	0.0966038
comp25501_c0_seq1	141.945	58.0398	227.85	3.92576	1.97297	0.000616374	0.080509
comp7646_c0_seq1	48.1834	90.1708	8.19605	0.0908948	-3.45966	8.35701e-06	0.00305456
comp7646_c0_seq9	23.0835	47.167	1	0.0212013	-5.5597	0.000746984	0.0933634
comp19321_c0_seq3	204.342	8.85741	401.826	45.3661	5.50354	5.50783e-14	1.93903e-10
comp5604_c0_seq3	267.65	119.261	418.038	3.50523	1.80951	0.000468413	0.0661489
comp1181_c0_seq6	32.6761	65.5466	1.80564	0.0275475	-5.18193	2.7388e-07	0.000178152
comp1151_c0_seq1	528.336	870.92	187.751	0.215578	-2.21372	4.85668e-05	0.0118676
comp266_c0_seq1	315.395	541.253	91.537	0.16912	-2.56388	0.00012777	0.0252277
comp266_c0_seq3	324.129	528.573	121.686	0.230215	-2.11894	2.9986e-05	0.00817716
comp5086_c0_seq1	51.4303	100.685	4.176	0.0414761	-4.59158	7.34201e-06	0.00274115
comp10451_c0_seq1	167.728	336.456	1	0.00297216	-8.39427	1.1764e-23	2.5584e-19
comp271_c0_seq1	101.744	196.571	8.91672	0.0453614	-4.46239	5.97646e-05	0.013901
comp1314_c0_seq1	217.159	434.512	1.80564	0.00415557	-7.91074	4.87027e-24	1.41223e-19
comp22052_c0_seq1	127.88	256.759	1	0.0038947	-8.00427	1.32298e-14	5.75436e-11
comp41427_c0_seq1	31.2559	1	63.5118	63.5118	5.98895	3.73468e-08	3.18513e-05
comp47065_c0_seq1	79.1444	23.5287	136.76	5.81249	2.53916	0.000746865	0.0933634
comp18526_c0_seq1	27.6841	53.5485	3.81976	0.0713327	-3.80929	0.000128385	0.0252277
comp7470_c0_seq1	562.545	1124.93	2.16189	0.00192181	-9.02332	3.58063e-23	5.19137e-19
comp3680_c0_seq2	760.053	1160.29	361.818	0.311835	-1.68114	0.000270232	0.0443542
comp40816_c0_seq1	15.093	30.7832	1.40282	0.045571	-4.45574	0.000335214	0.0520725
comp24946_c0_seq1	25.2359	47.7614	4.71038	0.0986231	-3.34193	0.000358506	0.0541423
comp22008_c0_seq1	79.6883	151.701	9.6758	0.0637821	-3.9707	6.83686e-07	0.000388723
comp4742_c0_seq2	41.9404	80.9924	4.8885	0.0603575	-4.05032	9.5705e-07	0.000530285
comp4742_c0_seq1	226.525	422.018	33.0313	0.0782699	-3.6754	1.24751e-09	1.7693e-06
comp24715_c0_seq3	21.1963	43.3926	1	0.0230454	-5.43938	2.2594e-06	0.00108315
comp4228_c0_seq2	682.478	69.6392	1297.32	18.6291	4.21949	6.11083e-12	1.29776e-08
comp70004_c0_seq1	22.3731	2.95625	43.7899	14.8127	3.88876	0.000148233	0.0285286
comp21476_c0_seq1	105.959	201.918	11.9996	0.0594279	-4.07272	7.67525e-10	1.21396e-06
comp643_c0_seq1	2997.89	1328.1	4669.67	3.51605	1.81396	9.79528e-05	0.0204341
comp25186_c0_seq1	29.865	57.1511	4.57883	0.0801179	-3.64173	0.000103643	0.0214157
comp12691_c0_seq1	325.416	514.674	138.157	0.268437	-1.89735	0.000341259	0.0524403
comp3682_c0_seq1	127.19	242.77	13.6109	0.0560649	-4.15676	4.86148e-09	5.87368e-06
comp35194_c0_seq1	59.4419	9.12641	111.757	12.2455	3.61418	9.97232e-06	0.00355534
comp662_c0_seq1	536	921.999	152.001	0.164861	-2.60068	1.02527e-06	0.000560541
comp662_c0_seq2	160.082	287.429	34.7358	0.12085	-3.04871	4.62572e-07	0.000273739
comp11267_c0_seq1	45.6677	88.8498	4.48568	0.0504861	-4.30797	1.30958e-07	9.26192e-05
comp442_c2_seq1	129.134	259.268	1	0.00385701	-8.0183	8.81596e-21	1.09558e-16
comp18680_c0_seq1	239.636	384.768	96.5048	0.250813	-1.99532	0.000383913	0.0567012
comp15475_c0_seq1	44.2895	1.76617	88.8128	50.2856	5.65207	1.17805e-06	0.000624875
comp19600_c0_seq1	139.228	55.13	225.326	4.08718	2.0311	0.00029097	0.0468737
comp48933_c0_seq1	12.9479	1	26.8958	26.8958	4.74931	0.000304609	0.0486207
comp8061_c0_seq1	124.93	19.8936	231.966	11.6603	3.54354	0.000785839	0.0972417
comp2162_c0_seq37	104.736	29.3326	182.139	6.20946	2.63447	1.71452e-05	0.00532671
comp12018_c0_seq6	40.2568	3.45342	79.0601	22.8933	4.51685	7.09286e-06	0.00265955
comp547_c0_seq1	4021.35	750.568	7294.13	9.71814	3.28068	0.000659285	0.0845897
comp4228_c0_seq1	2157.7	242.855	4074.54	16.7776	4.06847	5.17084e-16	2.99878e-12
comp571_c0_seq3	270.431	101.687	441.174	4.33854	2.11721	0.000126658	0.0250983
comp7072_c0_seq1	468.42	757.243	181.597	0.239813	-2.06002	9.70395e-05	0.0203598
comp26274_c0_seq1	53.5758	108.152	1	0.00924627	-6.75691	3.95174e-12	9.04648e-09
comp29263_c0_seq1	21.0618	41.5588	2.56472	0.0617129	-4.01828	0.000175175	0.0326548
comp16514_c0_seq1	213.859	372.526	57.1925	0.153526	-2.70344	5.62732e-06	0.00220507

## Sheet: Wt_L vs. lop_L
Differential expression analysis to discover changes associated with sexually-induced seed development in lop138 relative to R35. R35 sample undergoing parthenogenesis (Wt_L) was used as reference to find changes in samples undergoing sexually-induced seed development (lop_L)
DESeq (Anders and Huber, 2010) version 1.14.0 was used for differential expression analysis. The p values for statistical significance of the fold change between the experimental conditions were then adjusted for multiple testing with the Benjamini-Hochberg method of controlling false discovery rate (FDR) (Benjamini and Hochberg, 1995)
A = Wt_L	B = lop_L
transcript ID	baseMean	baseMeanA	baseMeanB	foldChange	log2FoldChange	pval	padj
comp25629_c0_seq1	236.364	69.5705	405.158	5.82371	2.54194	1.09888e-06	7.58103e-05
comp3748_c0_seq1	1132.44	660.686	1606.19	2.43109	1.2816	0.00502939	0.0982329
comp17983_c0_seq1	313.302	145.739	482.866	3.31323	1.72824	0.000147068	0.00541409
comp48956_c0_seq1	23.9805	43.4033	6.5577	0.151087	-2.72654	0.00494539	0.0970861
comp16163_c0_seq1	185.009	103.108	268.91	2.60804	1.38297	0.00430539	0.0868772
comp2028_c0_seq5	26.3498	3.62669	51.0728	14.0825	3.81583	2.65312e-05	0.00124175
comp13103_c0_seq11	186.562	77.8457	297.277	3.8188	1.93312	0.000121879	0.00460283
comp2152_c0_seq1	4815.9	1784.75	7849.05	4.39784	2.1368	1.75346e-06	0.000115425
comp60616_c0_seq1	31.2152	52.9524	11.478	0.216761	-2.20583	0.00483766	0.0954448
comp18529_c0_seq3	45.5176	2.97002	90.0652	30.3248	4.92242	3.36423e-09	3.9148e-07
comp15625_c0_seq6	28.7563	56.5236	2.98905	0.0528814	-4.2411	1.60359e-05	0.000808949
comp15625_c0_seq3	80.8255	155.73	7.92096	0.0508634	-4.29723	5.84299e-10	7.99905e-08
comp15625_c0_seq2	46.9178	85.9139	9.92163	0.115483	-3.11424	4.93827e-05	0.00210648
comp15625_c0_seq1	68.1106	122.97	15.2514	0.124025	-3.0113	7.35903e-06	0.000410681
comp5028_c0_seq11	41.4697	74.6432	10.2962	0.137939	-2.8579	0.000138807	0.00515328
comp16564_c0_seq1	95.4657	16.5927	176.339	10.6275	3.40973	9.02436e-09	9.54926e-07
comp16564_c0_seq2	64.3134	11.6611	118.966	10.202	3.35078	8.15795e-07	5.81584e-05
comp18211_c0_seq1	234.984	45.8419	426.126	9.29555	3.21654	1.99888e-10	3.00402e-08
comp30532_c0_seq1	9.77891	1	20.5578	20.5578	4.36162	0.0019543	0.0465294
comp39083_c0_seq1	22.6199	4.22315	43.0166	10.1859	3.3485	0.000659513	0.0193906
comp6005_c0_seq1	138.806	246.541	33.0714	0.134141	-2.89817	3.51515e-07	2.69451e-05
comp15757_c0_seq1	505.927	288.222	725.632	2.51762	1.33206	0.00459456	0.0914902
comp15757_c0_seq3	90.6436	35.9654	147.322	4.0962	2.03429	0.000783411	0.0223072
comp29167_c0_seq1	29.9654	56.9526	4.97809	0.0874076	-3.5161	0.000172364	0.00617915
comp1047_c0_seq12	77.0345	137.84	18.2291	0.132248	-2.91868	4.08548e-06	0.000244504
comp1047_c0_seq10	159.89	273.306	48.4742	0.177362	-2.49523	0.00105418	0.0282672
comp8260_c0_seq13	118.901	58.3394	181.464	3.11048	1.63714	0.00149766	0.0374805
comp838_c0_seq2	2242.32	1458.75	3027.88	2.07566	1.05357	0.00402551	0.0822909
comp838_c0_seq1	3503.11	2081.78	4926.44	2.36645	1.24273	0.00106534	0.0284354
comp838_c0_seq4	898.185	510.781	1287.59	2.52082	1.33389	0.000890068	0.024702
comp32053_c0_seq1	30.6388	7.87529	55.4022	7.03494	2.81454	0.00340869	0.0720693
comp1878_c0_seq1	2430.68	3717.39	1145.97	0.308272	-1.69772	0.000126731	0.00475737
comp4306_c0_seq5	59.8616	26.1887	95.5344	3.64792	1.86707	0.003913	0.0805358
comp4306_c0_seq2	137.004	50.7547	225.253	4.43807	2.14993	0.000152445	0.00556526
comp2782_c0_seq2	396.606	222.982	572.231	2.56627	1.35967	0.00487068	0.0959342
comp31844_c0_seq1	93.0223	11.8153	176.229	14.9153	3.89872	7.7894e-09	8.38423e-07
comp2596_c0_seq1	201.149	95.3557	308.942	3.23989	1.69594	0.000835886	0.0234734
comp31638_c0_seq1	71.4749	19.4075	125.542	6.46875	2.69349	0.000374465	0.0120445
comp9015_c0_seq2	174.13	288.207	62.0533	0.215308	-2.21552	6.1807e-05	0.00256527
comp9015_c0_seq1	1250.92	2090.56	413.275	0.197687	-2.33871	4.3612e-07	3.2715e-05
comp9015_c0_seq6	132.439	248.409	18.4687	0.0743479	-3.74956	9.5056e-06	0.000516652
comp9015_c0_seq4	336.275	612.281	62.2696	0.101701	-3.29759	3.21512e-10	4.58788e-08
comp9015_c0_seq5	251.994	453.47	52.5175	0.115813	-3.11014	1.15632e-07	9.87447e-06
comp7435_c0_seq1	68.6151	108.241	30.9893	0.286299	-1.8044	0.00254878	0.0574811
comp7140_c0_seq14	73.58	29.2708	119.889	4.09586	2.03417	0.000352529	0.0114822
comp7140_c0_seq12	193.584	50.2448	338.924	6.74546	2.75392	8.76061e-08	7.66037e-06
comp7140_c0_seq11	131.296	46.3179	218.274	4.71251	2.2365	2.04898e-05	0.000997355
comp7140_c0_seq10	38.9887	9.18864	70.7888	7.70395	2.9456	0.000727542	0.0209892
comp18415_c0_seq1	82.6925	8.81986	158.565	17.9782	4.16818	1.24565e-06	8.47355e-05
comp773_c0_seq2	1438.58	722.634	2156.52	2.98425	1.57737	0.000205944	0.00720031
comp13893_c0_seq5	86.5613	8.81986	166.303	18.8555	4.23691	0.00468843	0.0930633
comp10850_c0_seq1	519.049	4.05569	1036.04	255.454	7.99692	1.32796e-23	1.53093e-20
comp3305_c0_seq1	641.108	279.775	1004.44	3.59017	1.84405	0.00163756	0.0402685
comp19980_c0_seq1	106.577	48.8242	166.331	3.40673	1.76839	0.00184777	0.0444641
comp11961_c0_seq3	103.1	46.0771	162.122	3.5185	1.81496	0.00295974	0.0644756
comp2248_c0_seq2	325.187	158.639	493.735	3.11232	1.63799	0.000479715	0.0148414
comp7444_c1_seq1	362.53	609.972	117.088	0.191957	-2.38115	3.40676e-07	2.62096e-05
comp53648_c0_seq1	55.9827	99.4632	14.5023	0.145805	-2.77789	0.000150965	0.00551582
comp9632_c0_seq1	124.259	209.105	41.4137	0.198052	-2.33605	0.00251532	0.0569463
comp9964_c0_seq1	898.654	1314.1	485.209	0.369233	-1.4374	0.00225146	0.0520761
comp474_c0_seq2	363.008	619.651	108.364	0.17488	-2.51557	2.90399e-05	0.00133773
comp52399_c0_seq1	40.9597	1.76392	82.1555	46.5755	5.5415	4.79528e-09	5.42821e-07
comp31777_c0_seq1	60.3787	1	121.757	121.757	6.92787	1.33912e-08	1.36112e-06
comp5148_c0_seq1	716.72	287.885	1147.55	3.98616	1.995	5.41234e-06	0.000312802
comp5148_c0_seq2	793.115	332.695	1255.54	3.77384	1.91603	1.90352e-05	0.000938015
comp23531_c0_seq1	249.39	53.0258	447.754	8.44409	3.07794	3.28834e-09	3.83637e-07
comp572_c0_seq1	6024.23	2572.79	9477.66	3.68381	1.8812	1.40821e-05	0.000725349
comp2830_c1_seq3	95.5265	151.06	41.993	0.277989	-1.8469	0.00190374	0.0455858
comp2830_c1_seq1	761.726	1305.64	219.816	0.168359	-2.57038	1.06231e-07	9.14276e-06
comp2830_c1_seq6	67.4065	110.218	26.5947	0.241291	-2.05115	0.00216321	0.0505419
comp2830_c1_seq4	273.819	458.819	90.8189	0.19794	-2.33686	5.17697e-06	0.000300986
comp4969_c0_seq6	93.6939	15.2662	174.122	11.4057	3.51169	1.74247e-08	1.72897e-06
comp20834_c0_seq3	110.133	12.8408	209.424	16.3093	4.02762	8.79356e-09	9.33887e-07
comp20834_c0_seq1	47.6193	4.60511	92.6335	20.1154	4.33023	1.62786e-07	1.34336e-05
comp21718_c0_seq1	423.721	18.8111	830.631	44.1565	5.46455	1.63137e-18	9.59291e-16
comp21718_c0_seq2	187.446	8.75965	368.132	42.0259	5.39321	1.01968e-17	5.25531e-15
comp10303_c0_seq3	68.7021	28.0854	111.319	3.96359	1.98681	0.00349265	0.0734899
comp4555_c0_seq1	712.666	1129.97	297.359	0.263156	-1.92601	2.77275e-05	0.00129016
comp10737_c0_seq1	47.4906	12.7599	84.2213	6.60047	2.72257	0.000258968	0.00880471
comp10737_c0_seq2	27.6484	6.84984	50.447	7.3647	2.88063	0.00105547	0.0282785
comp46967_c0_seq1	28.3867	1.65667	57.1168	34.4768	5.10755	2.83185e-05	0.00130932
comp27175_c0_seq1	28.3869	6.13295	52.6408	8.58327	3.10153	0.00100786	0.0272377
comp6038_c0_seq13	178.029	294.869	63.1886	0.214294	-2.22234	1.70775e-05	0.000850014
comp55466_c0_seq1	13.5427	28.0854	1	0.0356057	-4.81175	0.00115853	0.0305004
comp2647_c0_seq1	421.148	720.289	124.007	0.172163	-2.53816	2.81574e-07	2.21259e-05
comp555_c0_seq1	893.512	498.255	1290.77	2.59058	1.37327	0.00185216	0.0445455
comp1718_c0_seq1	558.52	37.5403	1081.5	28.809	4.84845	3.04308e-13	7.32478e-11
comp27135_c0_seq2	128.761	1	258.523	258.523	8.01415	1.92194e-05	0.0009441
comp27135_c0_seq1	150.297	2.52784	300.067	118.705	6.89123	0.00219123	0.0510061
comp1718_c0_seq3	297.559	19.7895	577.329	29.1735	4.86659	3.09672e-17	1.49902e-14
comp1817_c0_seq1	4641.11	2204.55	7079.66	3.21139	1.6832	0.000531874	0.0161583
comp27198_c0_seq1	170.409	12.2575	330.561	26.968	4.75318	7.96051e-15	2.53625e-12
comp3121_c0_seq26	75.5467	20.3859	132.708	6.50976	2.7026	5.65556e-05	0.00237544
comp3121_c0_seq25	94.6562	30.3301	160.982	5.30767	2.40808	0.000111887	0.00428082
comp3121_c0_seq24	73.724	18.5363	130.912	7.06243	2.82016	1.92341e-05	0.0009441
comp3121_c0_seq20	102.652	37.5403	169.764	4.52219	2.17702	0.000444471	0.0139245
comp8946_c0_seq1	1105.95	511.423	1702.48	3.32891	1.73505	0.00340534	0.0720159
comp8946_c0_seq8	127.303	59.7261	196.881	3.29639	1.72089	0.000652159	0.0191937
comp8946_c0_seq9	115.632	57.4682	175.797	3.05903	1.61307	0.00306901	0.0662627
comp6518_c0_seq2	129.555	60.9999	200.11	3.28049	1.71391	0.00168688	0.0412382
comp6518_c0_seq1	710.228	365.235	1057.22	2.89464	1.53338	0.00067778	0.0197948
comp40442_c0_seq1	49.124	3.84119	96.4068	25.0982	4.64951	1.9213e-08	1.89782e-06
comp11845_c0_seq6	125.361	199.151	53.5714	0.268998	-1.89433	0.00158862	0.0392744
comp15625_c0_seq7	18.422	37.4463	1.39781	0.0373284	-4.74358	3.60377e-05	0.00161922
comp15625_c0_seq5	20.1006	38.2234	3.97775	0.104066	-3.26443	0.00241735	0.0550842
comp15625_c0_seq4	12.4729	25.1501	1.79562	0.0713961	-3.80801	0.00272673	0.0604569
comp1526_c0_seq1	42.0803	5.04729	81.1132	16.0707	4.00636	0.000598893	0.017866
comp1526_c0_seq3	86.4833	1.76392	173.203	98.1918	6.61753	7.41034e-12	1.37848e-09
comp1526_c0_seq2	1218.14	7.72101	2430.57	314.799	8.29829	0.000209129	0.0073005
comp6275_c0_seq1	972.285	213.942	1732.63	8.09857	3.01767	1.95012e-10	2.93577e-08
comp54012_c0_seq1	23.3579	3.07727	45.6384	14.8308	3.89053	0.00514452	0.0999626
comp20203_c0_seq3	86.791	13.8926	161.689	11.6385	3.54084	9.00307e-08	7.8186e-06
comp4280_c0_seq1	1208.93	141.867	2277.99	16.0573	4.00516	9.80772e-17	4.27519e-14
comp4280_c0_seq2	1045.83	95.9917	1997.66	20.8108	4.37926	2.70694e-19	1.75683e-16
comp4280_c0_seq4	349.005	29.5191	670.49	22.7138	4.50549	8.47045e-10	1.12107e-07
comp6179_c0_seq3	67.1844	118.514	17.8546	0.150653	-2.7307	4.57079e-05	0.00197472
comp134_c0_seq2	2340.07	32.2267	4649.91	144.287	7.1728	3.40722e-07	2.62096e-05
comp34494_c0_seq1	35.9458	9.69103	64.2005	6.62474	2.72786	0.000471365	0.0146254
comp19940_c0_seq2	237.513	117.348	359.678	3.06506	1.61592	0.00105268	0.0282399
comp9388_c0_seq4	217.918	329.244	108.592	0.329823	-1.60023	0.00177	0.0429466
comp12564_c0_seq1	411.838	208.849	616.828	2.95346	1.56241	0.000934247	0.0256438
comp19795_c0_seq11	34.779	9.41632	62.1417	6.59936	2.72233	0.000875887	0.0243779
comp27834_c0_seq1	25.0229	6.13295	45.9129	7.48627	2.90425	0.00310205	0.0667721
comp32728_c1_seq1	41.1265	9.41632	74.8367	7.94756	2.99051	0.000122448	0.00462232
comp5547_c0_seq9	30.9826	58.6009	5.36427	0.0915391	-3.44947	0.000147332	0.00542152
comp1446_c0_seq10	68.8967	112.678	27.1159	0.24065	-2.05499	0.000947278	0.0259467
comp18211_c0_seq3	23.0586	4.77257	43.3446	9.08202	3.18301	0.000795055	0.0225363
comp18211_c0_seq2	31.285	7.78123	56.7887	7.29817	2.86753	0.000468477	0.0145554
comp60968_c0_seq1	20.6558	5.26178	38.0498	7.23135	2.85426	0.00386812	0.0797809
comp2830_c1_seq22	160.63	276.172	47.0877	0.170501	-2.55214	1.30635e-05	0.000680485
comp9174_c0_seq1	409.611	211.406	609.816	2.88457	1.52836	0.000176661	0.00631137
comp33965_c0_seq1	69.635	115.78	25.4897	0.220156	-2.1834	0.000234234	0.00803234
comp13829_c0_seq3	96.1312	11.4936	182.769	15.9018	3.99112	6.71934e-10	9.06069e-08
comp13829_c0_seq1	43.4824	13.0346	75.9301	5.82527	2.54232	0.00141195	0.0356717
comp13829_c0_seq7	21.4547	4.71236	40.197	8.53013	3.09257	0.0030913	0.0666455
comp13829_c0_seq5	41.4977	4.98707	80.0082	16.0431	4.00388	2.1383e-06	0.000137555
comp13829_c0_seq4	53.4745	8.6524	100.297	11.5918	3.53503	1.72165e-05	0.000855125
comp4787_c0_seq2	1419.9	811.68	2030.12	2.50114	1.32258	0.00453465	0.0904764
comp38865_c0_seq1	35.9334	1.38196	72.4848	52.4507	5.71289	7.41283e-09	8.07512e-07
comp15206_c0_seq1	41.4801	15.8626	69.0976	4.356	2.123	0.00482062	0.0951697
comp28032_c0_seq6	35.6865	7.4463	65.9267	8.85362	3.14627	0.000194495	0.00685475
comp5670_c1_seq1	1764.22	946.866	2583.57	2.72855	1.44813	0.00233281	0.0536155
comp39081_c0_seq1	15.2633	1	31.5266	31.5266	4.9785	4.16002e-05	0.00182425
comp6646_c0_seq1	71.7505	17.1157	128.385	7.501	2.90708	2.08294e-05	0.00101052
comp429_c0_seq1	5299.47	588.767	10012.2	17.0053	4.08792	1.4043e-17	7.15343e-15
comp23156_c0_seq1	46.2687	8.25725	86.2802	10.449	3.38529	5.53746e-05	0.00233143
comp6890_c0_seq3	39.0302	13.9058	66.1547	4.75735	2.25016	0.00148406	0.0372039
comp6890_c0_seq5	64.9333	19.2194	112.647	5.86113	2.55118	1.91178e-05	0.000941023
comp26082_c0_seq1	19.4432	4.22315	36.6633	8.6815	3.11794	0.00253649	0.0573271
comp15757_c0_seq2	260.58	133.275	389.886	2.92542	1.54864	0.000583186	0.0174748
comp9621_c0_seq1	327.773	60.0742	597.472	9.94557	3.31405	2.42067e-12	4.95689e-10
comp30373_c0_seq1	71.8119	32.4205	113.203	3.49171	1.80394	0.00438542	0.0881875
comp15040_c0_seq3	14.2455	1	29.4911	29.4911	4.88221	0.000102038	0.00393841
comp31069_c0_seq1	134.044	220.729	49.3583	0.223615	-2.16091	0.000135325	0.00503641
comp17244_c0_seq2	42.7724	2.52784	85.0169	33.6322	5.07177	1.0339e-07	8.91592e-06
comp17244_c0_seq1	122.178	7.99572	238.36	29.8109	4.89777	1.09136e-13	2.81237e-11
comp22607_c0_seq1	18.1648	34.5448	3.78466	0.109558	-3.19023	0.00360042	0.0753548
comp12710_c0_seq1	61.4007	2.42059	122.381	50.5581	5.65987	0.000162949	0.00590202
comp8947_c0_seq1	146.635	76.2238	219.046	2.87372	1.52292	0.00163001	0.0401165
comp8516_c0_seq2	344.314	500.434	190.195	0.380059	-1.3957	0.00105115	0.0282074
comp8516_c0_seq1	790.551	1106.19	476.911	0.431129	-1.21381	0.00410733	0.0837096
comp11074_c0_seq2	188.582	281.258	97.905	0.348097	-1.52244	0.00241827	0.0550908
comp16913_c0_seq6	47.4458	6.57513	90.3164	13.7361	3.7799	9.96705e-07	6.98619e-05
comp16913_c0_seq9	21.0237	1.65667	42.3908	25.5879	4.67739	1.06898e-05	0.000572843
comp12394_c0_seq2	49.8394	8.37769	93.3012	11.1369	3.47727	0.000150696	0.00550828
comp980_c0_seq1	189.252	286.974	93.5291	0.325915	-1.61743	0.00102249	0.0275565
comp33591_c0_seq1	37.1909	68.6655	7.71624	0.112374	-3.15362	9.30607e-05	0.00364652
comp7996_c0_seq4	119.782	29.2915	212.272	7.24688	2.85736	1.99216e-06	0.000129102
comp30099_c0_seq1	68.0645	6.51491	131.614	20.202	4.33642	9.08581e-09	9.60269e-07
comp1167_c0_seq5	4179.7	325.889	8035.51	24.6572	4.62394	9.60714e-21	7.86672e-18
comp1962_c0_seq1	1269.67	663.436	1877.91	2.83059	1.5011	0.000494281	0.0152114
comp12569_c0_seq1	13.2781	1.65667	26.8995	16.2371	4.02122	0.000955127	0.0261269
comp17810_c0_seq3	30.6018	57.6695	5.5341	0.0959624	-3.38139	6.25558e-05	0.00258899
comp17810_c0_seq1	54.2968	97.9222	12.6714	0.129403	-2.95006	2.34434e-05	0.00111813
comp7094_c0_seq1	107.2	4.81961	211.581	43.9	5.45615	4.48455e-14	1.25935e-11
comp29_c0_seq1	28949.2	7662.98	50237.4	6.55586	2.71278	1.11721e-09	1.45231e-07
comp11598_c0_seq6	26.781	50.1978	5.36427	0.106863	-3.22617	0.000865688	0.0241682
comp11598_c0_seq1	322.178	486.941	159.414	0.327379	-1.61097	0.00113118	0.0298882
comp1587_c0_seq2	98.1085	197.217	1	0.00507056	-7.62364	6.23064e-15	2.04458e-12
comp13663_c0_seq1	378.577	224.327	534.828	2.38414	1.25347	0.00385453	0.0795942
comp959_c0_seq1	15236.9	7902.93	22572.9	2.85627	1.51413	0.000103043	0.00397371
comp29612_c0_seq1	18.4545	35.9316	2.97742	0.0828635	-3.59312	0.000970688	0.0264864
comp2516_c0_seq1	353.657	172.952	536.361	3.10121	1.63283	0.000519809	0.0158633
comp2516_c0_seq3	339.347	189.504	491.19	2.59197	1.37405	0.0049586	0.0972737
comp2516_c0_seq6	210.89	110.017	313.762	2.85194	1.51194	0.00178578	0.0432336
comp2516_c0_seq9	394.769	185.483	606.054	3.26743	1.70816	0.000320702	0.0105713
comp11868_c0_seq7	46.9395	14.824	81.0551	5.46783	2.45097	0.000667165	0.019563
comp11868_c0_seq1	176.216	66.7557	287.676	4.30939	2.10748	2.87435e-05	0.00132547
comp11868_c0_seq2	52.2053	21.8799	84.5307	3.86339	1.94987	0.00364776	0.076165
comp7331_c0_seq2	288.762	91.6152	487.91	5.32564	2.41296	1.40935e-07	1.17938e-05
comp23928_c0_seq1	46.0489	91.1203	2.97742	0.0326757	-4.93564	6.8472e-09	7.55572e-07
comp21778_c0_seq10	24.4563	3.84119	47.0715	12.2544	3.61523	0.000281677	0.00945236
comp8364_c0_seq1	587.827	864.607	313.048	0.36207	-1.46566	0.00139549	0.0353372
comp24544_c0_seq1	215.648	40.2009	393.096	9.7783	3.28958	2.44583e-06	0.000154168
comp30229_c0_seq1	354.229	61.7506	648.706	10.5053	3.39304	0.00239558	0.054759
comp2758_c0_seq1	2394.78	1323.76	3467.8	2.61966	1.38938	0.000301908	0.0100083
comp16848_c0_seq1	100.95	15.7083	188.191	11.9804	3.5826	2.94759e-09	3.46188e-07
comp62952_c0_seq1	34.6349	9.3561	61.9137	6.61747	2.72628	0.00172622	0.0420473
comp26014_c0_seq1	153.831	13.9528	295.709	21.1935	4.40555	2.93369e-13	7.08094e-11
comp44252_c0_seq1	32.1179	7.4463	58.7894	7.89512	2.98096	0.000629196	0.0186494
comp27040_c0_seq1	25.8837	8.81986	44.9475	5.09617	2.34941	0.00499113	0.0976996
comp3049_c0_seq1	49.7117	2.31335	99.1101	42.8427	5.42098	2.05627e-10	3.0797e-08
comp20918_c0_seq2	93.5432	40.4549	148.632	3.67401	1.87735	0.000935569	0.025672
comp17415_c0_seq1	106.168	32.0856	182.25	5.68012	2.50592	0.00215589	0.0503978
comp10408_c0_seq6	39.7584	71.0043	10.5125	0.148055	-2.7558	0.000575406	0.0172712
comp309_c0_seq13	530.083	837.219	224.948	0.268685	-1.89601	6.77872e-05	0.00278185
comp309_c0_seq10	479.969	787.94	173.998	0.220827	-2.17901	5.87055e-06	0.00033574
comp42469_c0_seq1	103.269	29.2444	179.293	6.13085	2.61609	1.1488e-05	0.000611873
comp18784_c0_seq1	77.7825	5.91846	151.647	25.6227	4.67935	2.33921e-08	2.26467e-06
comp43058_c0_seq1	21.8657	3.62669	42.1047	11.6097	3.53725	0.000281393	0.00945236
comp35373_c0_seq3	23.5534	1	48.1067	48.1067	5.58817	4.74879e-07	3.54404e-05
comp3056_c0_seq6	715.093	179.278	1252.91	6.98863	2.80501	4.32381e-09	4.91355e-07
comp20769_c0_seq1	160.047	84.9223	237.171	2.7928	1.48171	0.00507757	0.0990069
comp2882_c0_seq2	369.202	223.924	516.48	2.30649	1.2057	0.00334356	0.0709149
comp20604_c0_seq1	101.783	163.778	41.7883	0.255153	-1.97057	0.0011276	0.0298207
comp7900_c0_seq1	415.021	703.675	128.367	0.182423	-2.45464	5.31332e-07	3.91203e-05
comp5969_c0_seq3	62.4799	99.6043	27.3555	0.274641	-1.86438	0.00396026	0.0812985
comp5969_c0_seq1	45.7513	80.8544	12.6482	0.156431	-2.6764	0.000222586	0.0077057
comp1164_c0_seq2	2188.62	904.158	3475.08	3.84344	1.9424	4.99333e-06	0.000292053
comp1164_c0_seq1	8072.16	3227.23	12919.1	4.00315	2.00113	1.05738e-06	7.35846e-05
comp2812_c0_seq1	330.218	517.771	144.665	0.2794	-1.8396	0.00231175	0.0532177
comp33484_c0_seq1	18.7913	1	38.5825	38.5825	5.26988	7.47733e-06	0.000416752
comp704_c0_seq1	1998.8	3139.89	859.722	0.273807	-1.86877	2.64168e-05	0.00123825
comp704_c0_seq2	1052.58	1607.86	499.292	0.310532	-1.68719	0.000427056	0.0134642
comp6707_c0_seq1	488.547	729.27	249.824	0.342567	-1.54554	0.000650752	0.0191651
comp32244_c0_seq2	59.8907	2.31335	119.468	51.643	5.6905	2.79275e-12	5.57551e-10
comp32244_c0_seq1	84.8457	4.39061	167.301	38.1042	5.25188	3.47525e-13	8.31933e-11
comp6181_c0_seq1	490.914	85.3307	898.498	10.5296	3.39638	0.000199545	0.00700455
comp12543_c0_seq5	71.6455	12.1973	133.094	10.9117	3.44781	6.55027e-07	4.75483e-05
comp12543_c0_seq4	148.657	23.4548	275.859	11.7613	3.55597	9.9887e-10	1.30622e-07
comp12543_c0_seq6	69.9491	11.6008	130.297	11.2317	3.48951	3.63537e-07	2.77695e-05
comp21294_c0_seq1	252.763	23.2403	484.285	20.8382	4.38116	1.81495e-11	3.22554e-09
comp196_c0_seq1	5953.07	8326.58	3581.55	0.430135	-1.21714	0.0026292	0.0588253
comp26086_c0_seq1	9.11472	1	19.2294	19.2294	4.26525	0.00219019	0.0509954
comp1490_c0_seq1	303.743	153.841	455.645	2.96179	1.56647	0.000994676	0.0269602
comp42997_c0_seq1	29.9625	1	60.925	60.925	5.92896	2.13981e-08	2.09711e-06
comp9896_c0_seq1	80.5454	6.40767	156.683	24.4525	4.61191	2.3326e-10	3.45224e-08
comp30985_c0_seq1	102.664	186.052	21.2766	0.114359	-3.12836	1.64865e-06	0.000109017
comp22292_c0_seq2	52.5138	13.4636	93.564	6.9494	2.79689	8.17827e-05	0.00326892
comp22292_c0_seq1	172.23	69.1679	277.292	4.00896	2.00323	4.56124e-05	0.00197255
comp22624_c0_seq1	321.848	534.331	111.365	0.20842	-2.26243	6.04746e-06	0.000345078
comp25086_c0_seq1	28.672	9.20182	50.1423	5.44917	2.44604	0.00233206	0.0536147
comp25086_c0_seq4	24.5497	6.51491	44.5846	6.84346	2.77473	0.00400641	0.0820013
comp714_c0_seq2	266.559	456.241	78.8776	0.172886	-2.53211	2.07652e-05	0.00100907
comp26588_c0_seq1	28.4213	1	57.8426	57.8426	5.85406	0.00510039	0.0992615
comp38752_c0_seq1	21.993	2.31335	43.6727	18.8786	4.23868	0.00063407	0.0187495
comp16470_c0_seq1	69.7357	115.854	25.6177	0.221121	-2.17709	0.00133072	0.0339622
comp5231_c0_seq1	244.265	446.232	44.2984	0.0992723	-3.33246	0.000867052	0.0241781
comp25124_c0_seq1	24.7601	4.39061	47.1296	10.7342	3.42414	0.000203353	0.00712108
comp50223_c0_seq1	20.8769	1	42.7537	42.7537	5.41798	2.1419e-06	0.000137685
comp31798_c0_seq1	47.6664	1.38196	95.9509	69.431	6.11751	7.47095e-11	1.20326e-08
comp16520_c0_seq3	25.4975	1.76392	51.231	29.0438	4.86016	5.66182e-06	0.000324651
comp16520_c0_seq5	99.8098	4.00865	197.611	49.2961	5.6234	2.26243e-15	7.99293e-13
comp16520_c0_seq8	76.8149	6.02571	149.604	24.8276	4.63387	2.68342e-10	3.91851e-08
comp1110_c0_seq10	263.561	387.007	142.115	0.367217	-1.4453	0.00198066	0.047045
comp4533_c0_seq1	475.081	272.975	679.186	2.48809	1.31504	0.00256528	0.0576899
comp26332_c0_seq1	113.231	47.7517	180.71	3.78437	1.92005	0.000231115	0.00794404
comp34690_c0_seq1	57.1343	5.15454	111.114	21.5566	4.43006	6.02317e-09	6.73045e-07
comp2628_c0_seq17	186.657	63.3519	311.961	4.92427	2.29991	9.72023e-06	0.000526008
comp10239_c0_seq8	43.8529	86.5236	3.18214	0.0367777	-4.76503	3.82766e-08	3.55635e-06
comp8615_c0_seq12	37.5151	1	76.0301	76.0301	6.2485	4.45958e-10	6.25169e-08
comp8615_c0_seq11	94.1063	2.9098	187.303	64.3696	6.00831	9.00591e-15	2.81808e-12
comp8615_c0_seq10	38.1944	1	77.3888	77.3888	6.27405	0.00257679	0.057904
comp20749_c0_seq1	49.3103	98.0294	2.59124	0.0264333	-5.2415	1.14147e-09	1.47946e-07
comp39458_c0_seq1	142.369	28.8625	257.876	8.93464	3.15941	5.65667e-08	5.13059e-06
comp2227_c0_seq1	354.036	32.1929	677.879	21.0568	4.39621	3.79812e-16	1.49899e-13
comp3120_c0_seq1	217.633	423.366	13.8997	0.0328314	-4.92878	7.53899e-17	3.33604e-14
comp12672_c0_seq1	314.352	134.086	496.617	3.70371	1.88897	0.00090176	0.0249554
comp33208_c0_seq1	210.04	3.29176	418.789	127.223	6.99122	0.000852888	0.0238439
comp9644_c0_seq4	70.8996	117.649	26.1504	0.222275	-2.16958	0.00120948	0.0315763
comp9644_c0_seq3	210.521	357.976	65.0659	0.181761	-2.45989	1.67774e-05	0.00083759
comp9644_c0_seq1	18.2852	3.07727	35.4931	11.534	3.52782	0.000710221	0.0206117
comp24213_c0_seq1	17.1882	33.399	2.97742	0.089147	-3.48767	0.00114212	0.0301409
comp2116_c0_seq3	162.661	29.4721	297.85	10.1062	3.33716	1.9847e-09	2.42866e-07
comp40242_c0_seq1	22.7303	1.76392	45.6966	25.9063	4.69523	2.0893e-05	0.00101248
comp28821_c0_seq2	30.3898	8.37769	54.4019	6.49366	2.69903	0.00184295	0.0443848
comp560_c0_seq7	482.286	153.378	813.194	5.30189	2.40651	1.11253e-07	9.52835e-06
comp560_c0_seq1	1509.07	616.468	2403.67	3.8991	1.96314	1.99717e-06	0.00012933
comp560_c0_seq3	803.363	301.443	1307.28	4.33674	2.11661	4.77136e-06	0.000280757
comp2640_c0_seq3	317.131	32.8157	603.447	18.389	4.20077	1.29455e-15	4.76568e-13
comp2640_c0_seq7	190.781	14.2877	369.274	25.8455	4.69184	7.09472e-07	5.11614e-05
comp2640_c0_seq6	65.8852	5.36903	128.401	23.9152	4.57986	1.49501e-09	1.882e-07
comp7720_c0_seq2	576.811	289.415	866.208	2.99297	1.58158	0.000630473	0.0186746
comp751_c0_seq6	40.1082	1.65667	80.5596	48.6274	5.6037	0.00320756	0.0685949
comp751_c0_seq1	66.2598	7.88848	126.631	16.0527	4.00474	0.00287794	0.0631014
comp4998_c0_seq1	294.546	98.9138	492.178	4.97583	2.31494	2.16736e-06	0.000138914
comp780_c0_seq1	2042.67	815.984	3271.35	4.00908	2.00327	0.00425801	0.0860997
comp60_c0_seq3	4512.39	1705.91	7320.87	4.29148	2.10147	1.51586e-06	0.000101637
comp32168_c0_seq1	21.1146	39.0813	5.14792	0.131723	-2.92442	0.00199362	0.0472728
comp75725_c0_seq1	10.8816	1	22.7632	22.7632	4.50863	0.000820138	0.023122
comp34135_c0_seq1	47.2557	10.6826	85.8288	8.03442	3.00619	8.2564e-05	0.00329264
comp21286_c0_seq2	31.3314	9.24886	55.4138	5.99143	2.5829	0.0030478	0.065951
comp7307_c0_seq1	183.939	84.3729	285.506	3.38386	1.75867	0.000728762	0.0210175
comp27225_c0_seq2	24.4175	7.61376	43.2213	5.67673	2.50506	0.00427284	0.0863398
comp9313_c0_seq1	993.438	183.587	1805.29	9.83344	3.2977	2.9525e-12	5.87923e-10
comp18691_c0_seq1	57.4145	4.77257	112.056	23.4792	4.55331	2.89133e-09	3.40952e-07
comp18691_c0_seq3	47.3726	2.14588	94.5993	44.0841	5.46219	1.64362e-09	2.05139e-07
comp8177_c0_seq13	78.8623	33.6869	126.038	3.74145	1.9036	0.000949574	0.0259993
comp8177_c0_seq14	96.4861	33.399	161.573	4.83767	2.27431	0.000149588	0.00547466
comp36861_c0_seq1	87.9609	136.566	41.3556	0.302825	-1.72345	0.00286341	0.0628774
comp16130_c0_seq1	19.8669	2.69531	39.0385	14.4839	3.85638	0.000171061	0.006145
comp16607_c0_seq5	38.1126	65.9052	12.3201	0.186937	-2.41938	0.00292318	0.063893
comp11296_c0_seq1	14.4442	28.695	2.19343	0.0764394	-3.70954	0.00184445	0.0443965
comp3008_c0_seq2	853.137	222.444	1485.83	6.67958	2.73976	4.03056e-08	3.7409e-06
comp3008_c0_seq1	2759.63	502.222	5019.04	9.99367	3.32101	4.03746e-13	9.63887e-11
comp11746_c0_seq1	82.8026	1	166.605	166.605	7.38029	3.41996e-17	1.61099e-14
comp768_c0_seq10	558.772	240.832	878.712	3.64865	1.86736	2.847e-05	0.00131424
comp1785_c0_seq1	1666.59	66.1403	3269.04	49.4258	5.62719	7.13687e-05	0.00290434
comp24714_c0_seq1	177.308	42.6865	313.93	7.35432	2.87859	0.000164695	0.00595046
comp55387_c0_seq1	26.9922	1.76392	54.2204	30.7386	4.94198	2.53255e-06	0.000158948
comp3833_c0_seq3	149.484	262.508	38.4592	0.146507	-2.77096	0.000113177	0.00431887
comp3833_c0_seq6	64.893	111.773	20.0134	0.179055	-2.48152	0.000234565	0.00804055
comp3833_c0_seq7	61.4524	115.176	9.72854	0.0844665	-3.56548	1.4874e-06	0.000100055
comp1404_c1_seq21	238.691	114.655	364.726	3.18107	1.66951	0.00182672	0.0440546
comp4793_c0_seq1	212.98	413.253	14.707	0.0355883	-4.81245	1.05482e-15	3.91605e-13
comp4793_c0_seq2	83.9158	166.843	2.98905	0.0179154	-5.80266	0.000749292	0.0215105
comp33266_c0_seq1	46.7568	88.1718	7.34169	0.0832657	-3.58613	6.1985e-06	0.000352654
comp25509_c0_seq1	7.92711	1	16.8542	16.8542	4.07504	0.00478084	0.0945123
comp6189_c0_seq9	48.1063	89.2914	8.9213	0.0999122	-3.3232	9.92954e-06	0.000535706
comp6189_c0_seq1	39.129	73.7119	6.54607	0.0888062	-3.4932	1.52929e-05	0.00077811
comp9048_c0_seq1	502.075	3.29176	1002.86	304.657	8.25104	1.54701e-34	6.45444e-31
comp41515_c0_seq1	11.6672	1.76392	23.5705	13.3625	3.74012	0.00488024	0.0960439
comp29209_c0_seq1	60.1913	3.07727	119.305	38.7699	5.27686	7.16482e-11	1.16251e-08
comp16964_c0_seq3	36.2271	65.7377	8.71658	0.132596	-2.91489	0.000229577	0.00790049
comp60354_c0_seq1	16.4393	1	33.8786	33.8786	5.0823	2.32177e-05	0.00110868
comp2025_c0_seq4	26.5162	51.4641	3.56832	0.0693361	-3.85025	0.00155809	0.0386615
comp2068_c0_seq3	150.469	28.3733	274.565	9.67689	3.27454	7.74102e-09	8.3424e-07
comp2068_c0_seq1	494.781	83.2345	908.327	10.9129	3.44796	1.39596e-11	2.52182e-09
comp31128_c0_seq1	12.4554	1	25.9108	25.9108	4.69548	0.000337887	0.0110629
comp3514_c0_seq5	711.159	3.84119	1420.48	369.801	8.53061	1.69467e-08	1.68919e-06
comp3514_c0_seq7	727.241	1.76392	1454.72	824.706	9.68774	3.16605e-42	2.77397e-38
comp3514_c0_seq3	708.62	1	1418.24	1418.24	10.4699	2.22531e-44	4.62865e-40
comp12169_c0_seq16	34.8239	11.0044	60.6435	5.51085	2.46228	0.00123922	0.0321134
comp36800_c0_seq1	156.285	7.99572	306.574	38.3422	5.26086	1.85528e-16	7.66756e-14
comp12274_c0_seq5	25.7102	46.0903	7.33006	0.159037	-2.65256	0.00361266	0.0755614
comp12274_c0_seq3	24.4898	48.7978	2.1818	0.044711	-4.48323	4.38106e-06	0.000260415
comp6374_c0_seq1	57.6716	13.8456	103.498	7.47515	2.9021	2.7326e-05	0.00127351
comp12599_c0_seq1	133.515	243.278	25.7526	0.105857	-3.23982	2.09606e-08	2.05653e-06
comp9412_c0_seq1	698.729	2.52784	1396.93	552.617	9.11014	1.06226e-33	3.87797e-30
comp9412_c0_seq2	50.552	1	102.104	102.104	6.6739	8.8654e-08	7.72887e-06
comp26544_c0_seq1	57.8022	101.125	16.4797	0.162964	-2.61738	0.000356505	0.0115918
comp10096_c0_seq1	702.263	1	1405.53	1405.53	10.4569	2.64144e-44	4.62865e-40
comp24626_c0_seq1	33.9464	66.1197	3.77304	0.0570637	-4.13128	2.84473e-06	0.000177146
comp10772_c0_seq2	113.031	189.638	38.4243	0.202619	-2.30316	3.97927e-05	0.00175464
comp23356_c0_seq1	93.4384	29.5323	159.345	5.3956	2.43178	3.57874e-05	0.00161045
comp76508_c0_seq1	22.2996	3.45923	43.1399	12.471	3.6405	0.00032776	0.0107635
comp2052_c0_seq14	482.542	204.318	762.766	3.73322	1.90042	1.6258e-05	0.000816311
comp25706_c0_seq1	27.2172	50.6606	5.77371	0.113968	-3.13329	0.000919979	0.0253156
comp29854_c0_seq1	192.232	73.6178	312.846	4.24959	2.08732	6.68671e-05	0.00274795
comp4124_c1_seq2	152.735	52.9185	254.551	4.81025	2.26611	1.51788e-05	0.00077455
comp4124_c1_seq1	173.478	67.7679	281.188	4.14928	2.05286	9.09011e-05	0.00357468
comp1696_c0_seq9	172.978	307.929	40.0272	0.129988	-2.94355	5.13179e-08	4.66903e-06
comp19774_c0_seq1	671.654	194.22	1151.09	5.92673	2.56724	1.24355e-08	1.27284e-06
comp19774_c0_seq2	39.9672	12.2575	69.6768	5.68442	2.50701	0.0011589	0.030501
comp50779_c0_seq1	46.6549	15.3132	79.9966	5.22403	2.38516	0.00135945	0.0345647
comp13927_c0_seq1	375.011	197.003	555.019	2.81732	1.49432	0.00227494	0.052522
comp6871_c0_seq1	208.211	61.8447	356.577	5.76568	2.52749	3.60031e-06	0.000218301
comp6871_c0_seq3	127.37	52.0078	204.732	3.93657	1.97694	0.00109445	0.0290755
comp6871_c0_seq2	137.554	63.5193	213.589	3.36257	1.74957	0.000995891	0.0269808
comp252_c0_seq2	2299.64	824.962	3776.32	4.57756	2.19458	0.00423411	0.0857153
comp5116_c0_seq4	28.3075	1.38196	57.2331	41.4144	5.37206	2.68389e-07	2.11658e-05
comp5116_c0_seq7	383.187	52.4029	715.971	13.6628	3.77218	5.59247e-08	5.07761e-06
comp5116_c0_seq2	269.251	52.3898	488.112	9.31694	3.21986	4.75105e-05	0.00204153
comp5116_c0_seq3	45.7218	5.85824	87.5853	14.9508	3.90215	1.16139e-05	0.00061633
comp5116_c0_seq9	116.981	22.5366	213.426	9.47018	3.24339	4.56679e-08	4.19857e-06
comp37404_c0_seq3	18.6876	36.1931	3.18214	0.087921	-3.50765	0.00124712	0.032253
comp37404_c0_seq1	15.4279	31.0602	1.79562	0.057811	-4.11251	0.000687181	0.0200293
comp7060_c0_seq2	412.145	582.494	243.797	0.41854	-1.25656	0.00390273	0.0803799
comp55562_c0_seq1	24.3174	5.15454	45.4802	8.82334	3.14133	0.000971204	0.0264922
comp858_c0_seq1	670.068	12.8408	1329.3	103.521	6.69379	7.04126e-08	6.27915e-06
comp7536_c0_seq5	247.519	139.24	357.798	2.56965	1.36157	0.0049637	0.0973363
comp6103_c0_seq1	334.141	510.474	159.807	0.313057	-1.6755	0.000443681	0.0139083
comp25333_c0_seq1	36.6785	5.15454	70.2026	13.6196	3.76761	0.000799265	0.0226336
comp3432_c0_seq8	62.1046	25.438	100.771	3.96144	1.98602	0.0013752	0.0348943
comp58616_c0_seq1	28.4804	51.4377	7.52315	0.146257	-2.77342	0.00125471	0.0323788
comp1327_c0_seq1	1299.32	2151.19	449.445	0.208929	-2.25892	0.00154198	0.038305
comp25479_c0_seq1	54.7722	14.442	97.1024	6.7236	2.74923	7.94305e-05	0.00319091
comp57312_c0_seq1	20.3742	5.15454	37.5938	7.29335	2.86658	0.00384432	0.079458
comp1777_c0_seq1	828.795	55.5922	1604	28.8529	4.85065	2.0247e-21	1.7564e-18
comp1777_c0_seq2	593.037	42.3647	1145.71	27.044	4.75724	6.43762e-20	4.5487e-17
comp8177_c0_seq2	181.535	56.3091	308.76	5.48331	2.45505	1.82075e-06	0.000119228
comp8177_c0_seq3	107.939	42.2575	175.62	4.15595	2.05518	0.000303541	0.0100586
comp8177_c0_seq4	130.485	45.4336	217.536	4.78801	2.25943	2.44214e-05	0.00115785
comp8177_c0_seq5	195.578	65.6568	327.499	4.98805	2.31847	4.46848e-06	0.000265431
comp8177_c0_seq7	68.4747	30.4035	108.546	3.57018	1.836	0.00275471	0.0608882
comp8177_c0_seq8	89.1371	31.8241	148.45	4.66471	2.22179	0.000661881	0.0194393
comp8177_c0_seq9	63.6064	29.7468	99.466	3.34375	1.74147	0.00491605	0.0965749
comp41590_c0_seq1	63.2806	5.15454	123.407	23.9414	4.58143	1.66624e-09	2.07371e-07
comp13_c0_seq1	15683.2	4141.09	27227.2	6.57489	2.71697	1.56489e-09	1.96151e-07
comp13_c0_seq2	2309.39	327.666	4293.11	13.1021	3.71173	3.52752e-16	1.41127e-13
comp13_c0_seq4	635.944	99.9449	1173.94	11.7459	3.55409	1.37346e-06	9.2781e-05
comp13_c0_seq6	417.468	73.1286	763.808	10.4447	3.3847	2.1843e-11	3.86625e-09
comp10959_c0_seq1	134.525	30.5107	240.54	7.88376	2.97888	2.89245e-07	2.26663e-05
comp581_c0_seq1	277.294	426.576	130.011	0.304779	-1.71417	0.000196994	0.00692052
comp13103_c0_seq27	47.1386	17.4507	78.8264	4.5171	2.1754	0.00195013	0.0464806
comp3562_c0_seq2	293.153	118.668	469.638	3.95757	1.98461	6.95992e-05	0.00284024
comp24736_c0_seq1	89.0752	11.3863	168.764	14.8216	3.88963	2.94291e-09	3.46102e-07
comp16071_c0_seq1	54.265	1	109.53	109.53	6.77518	8.63803e-11	1.38108e-08
comp25425_c0_seq1	96.5778	20.9617	174.194	8.31009	3.05486	4.61025e-06	0.000272932
comp22988_c0_seq1	79.6698	8.97414	152.365	16.9783	4.08562	7.96637e-09	8.53279e-07
comp22988_c0_seq9	22.8321	2.9098	44.7544	15.3806	3.94304	0.000212472	0.00739608
comp27788_c0_seq4	54.2465	16.794	93.699	5.57931	2.48009	0.00181457	0.043846
comp2184_c0_seq1	50.8884	86.7644	17.0124	0.196076	-2.35052	0.000973968	0.0265346
comp8260_c0_seq9	103.688	43.9057	165.47	3.76875	1.91409	0.000645314	0.0190306
comp8260_c0_seq3	130.576	65.3821	197.769	3.02482	1.59685	0.00239741	0.0547865
comp8260_c0_seq1	437.959	216.473	661.445	3.05555	1.61143	0.000189891	0.00671681
comp30640_c0_seq1	15.4622	1	31.9245	31.9245	4.99659	3.66009e-05	0.00163781
comp28291_c0_seq1	27.8394	7.2318	50.447	6.97572	2.80234	0.00145838	0.0366651
comp2102_c0_seq1	3272.78	4.43765	6543.13	1474.46	10.526	1.54862e-55	6.78419e-51
comp6163_c0_seq2	267.844	439.994	97.6933	0.222033	-2.17115	0.000780175	0.0222368
comp1213_c0_seq7	133.594	30.4035	238.785	7.85388	2.97341	1.33689e-07	1.12197e-05
comp12497_c0_seq3	88.4813	26.0947	152.868	5.8582	2.55046	1.25951e-05	0.000660005
comp12497_c0_seq2	23.9949	6.84984	43.1399	6.29794	2.65488	0.00350233	0.0736583
comp12497_c0_seq1	361.037	159.066	565.008	3.55203	1.82864	7.575e-05	0.00306555
comp30234_c0_seq1	23.0474	1	47.0947	47.0947	5.55749	6.94121e-07	5.01369e-05
comp3935_c0_seq1	421.859	625.932	219.786	0.351134	-1.50991	0.000643743	0.0189906
comp12546_c0_seq2	91.7851	30.3433	155.227	5.11569	2.35493	0.000149165	0.00546829
comp12546_c0_seq3	118.79	21.2101	218.369	10.2955	3.36395	6.54327e-08	5.87393e-06
comp23006_c0_seq5	20.4965	1	41.993	41.993	5.39208	2.27987e-06	0.000144959
comp23006_c0_seq6	28.0991	1	57.1982	57.1982	5.8379	4.68882e-08	4.29311e-06
comp2897_c0_seq1	42.4283	70.9911	15.8655	0.223486	-2.16174	0.00423144	0.0856811
comp2996_c0_seq10	124.591	190.79	60.3923	0.316539	-1.65955	0.00275084	0.0608477
comp2996_c0_seq12	76.4923	121.515	33.4692	0.275432	-1.86023	0.00360233	0.0753633
comp22895_c0_seq2	24.0398	6.08592	43.9937	7.22876	2.85375	0.00118207	0.0310226
comp22895_c0_seq1	64.4723	6.19317	124.751	20.1434	4.33223	3.16008e-09	3.69164e-07
comp55588_c0_seq1	22.196	3.62669	42.7654	11.7918	3.55972	0.000163298	0.00590733
comp28390_c0_seq1	28.4594	2.52784	56.3909	22.3079	4.47948	1.05422e-05	0.000565969
comp2134_c0_seq6	252.331	385.579	121.083	0.314029	-1.67103	0.000881348	0.024512
comp2134_c0_seq3	297.026	426.241	169.811	0.398391	-1.32774	0.00300515	0.0652538
comp3009_c0_seq1	2126.81	1238.02	3017.6	2.43744	1.28537	0.0048816	0.0960491
comp32882_c0_seq1	144.226	39.9657	250.487	6.26755	2.6479	1.84928e-06	0.000120735
comp6804_c0_seq4	139.005	217.506	62.5046	0.287369	-1.79902	0.000613956	0.0182594
comp10212_c0_seq2	132.239	14.5625	251.916	17.299	4.11261	1.40669e-09	1.7888e-07
comp10212_c0_seq1	638.269	58.2923	1220.24	20.9332	4.38772	2.39393e-18	1.36731e-15
comp29889_c0_seq1	87.8146	7.33905	170.29	23.2033	4.53626	5.1224e-11	8.59178e-09
comp536_c0_seq1	2251.68	70.0597	4435.3	63.3074	5.9843	6.46296e-30	1.61788e-26
comp536_c0_seq4	637.7	24.2658	1253.14	51.6421	5.69048	1.23493e-07	1.04845e-05
comp134_c1_seq1	546.075	4.05569	1090.09	268.782	8.07029	7.6292e-27	1.39258e-23
comp344_c0_seq3	219.111	6.13295	434.089	70.7798	6.14527	4.17302e-18	2.24309e-15
comp30309_c0_seq1	51.2472	10.8839	93.6105	8.60079	3.10447	5.89082e-05	0.00246294
comp26437_c0_seq3	45.6852	10.1332	83.2372	8.2143	3.03814	1.79389e-05	0.000888988
comp26437_c0_seq6	18.566	3.67373	35.4582	9.65184	3.2708	0.0036559	0.0762656
comp52302_c0_seq1	57.702	11.6008	105.803	9.1203	3.18908	1.17908e-05	0.000624586
comp1376_c0_seq4	232.354	117.523	349.186	2.97122	1.57106	0.00180222	0.0435955
comp1376_c0_seq3	417.86	238.922	598.798	2.50625	1.32553	0.00357479	0.0748945
comp2888_c0_seq1	2131.05	27.4287	4236.68	154.462	7.2711	1.39031e-10	2.15219e-08
comp8978_c0_seq1	101.005	23.8499	180.161	7.55393	2.91723	1.19192e-06	8.14598e-05
comp7237_c0_seq1	297.35	510.186	86.5127	0.169571	-2.56004	1.77366e-06	0.00011658
comp7273_c0_seq17	45.2075	3.56648	88.8485	24.9121	4.63878	8.55419e-08	7.49484e-06
comp36410_c0_seq1	51.5073	10.2875	94.7272	9.208	3.20289	1.39838e-05	0.000721134
comp11641_c0_seq1	95.874	151.515	42.2326	0.278735	-1.84303	0.00308011	0.0664421
comp43404_c0_seq1	39.7317	6.51491	74.9484	11.5041	3.52408	4.67644e-05	0.00201441
comp41598_c0_seq1	40.2375	4.39061	78.0844	17.7844	4.15254	1.03392e-05	0.000556435
comp947_c0_seq1	1976.46	274.659	3680.27	13.3994	3.7441	0.00193697	0.0462047
comp15293_c0_seq4	108.961	45.3602	174.561	3.84834	1.94424	0.000994666	0.0269602
comp15293_c0_seq6	51.7827	13.5577	92.0077	6.78639	2.76264	0.00036739	0.0118819
comp31138_c0_seq1	120.1	2.14588	240.053	111.867	6.80564	0.00233332	0.0536155
comp4493_c0_seq6	451.957	109.099	796.815	7.3036	2.86861	1.31243e-09	1.67379e-07
comp4493_c0_seq5	363.227	87.3873	641.066	7.33592	2.87498	1.09613e-05	0.000585602
comp4493_c0_seq4	439.466	91.1937	789.738	8.66001	3.11437	6.13921e-11	1.01298e-08
comp4493_c0_seq3	442.776	109.991	777.562	7.06934	2.82158	1.43731e-08	1.45338e-06
comp4493_c0_seq1	27.8834	6.68238	51.0845	7.64465	2.93445	0.00112973	0.0298681
comp6136_c0_seq1	319.48	168.649	472.311	2.80056	1.48571	0.000719265	0.0208259
comp2634_c0_seq9	64.275	25.1633	105.387	4.18811	2.0663	0.000751847	0.0215556
comp2634_c0_seq1	1195.43	456.659	1936.21	4.23994	2.08404	9.9526e-07	6.98164e-05
comp3121_c0_seq19	71.2853	25.6863	118.884	4.62831	2.21048	0.00133251	0.0339981
comp2139_c0_seq5	89.3421	148.795	31.8896	0.214319	-2.22217	0.00036837	0.0118965
comp11913_c0_seq11	22.62	4.49786	42.7421	9.50276	3.24835	0.000954824	0.0261267
comp30766_c0_seq1	83.1585	18.2616	150.055	8.21697	3.03861	9.15251e-05	0.00359761
comp31086_c0_seq1	80.628	12.6865	150.569	11.8685	3.56906	2.65575e-07	2.09627e-05
comp31489_c0_seq1	20.1493	38.1161	4.18247	0.10973	-3.18797	0.00384056	0.0794369
comp899_c0_seq9	82.0064	35.4292	130.584	3.68576	1.88196	0.00128185	0.0329551
comp17149_c0_seq1	464.123	673.605	256.64	0.380995	-1.39216	0.00180946	0.0437344
comp18549_c0_seq13	27.7557	7.06434	50.447	7.14108	2.83614	0.0020306	0.0479808
comp18549_c0_seq12	41.3047	5.26178	79.3476	15.08	3.91456	3.03377e-06	0.000188115
comp6116_c0_seq10	199.227	103.061	297.394	2.88561	1.52888	0.00105778	0.0283247
comp15829_c0_seq2	49.072	83.2666	16.8775	0.202692	-2.30264	0.00334972	0.0709939
comp5660_c0_seq1	243.568	48.5231	440.612	9.08046	3.18277	1.33109e-08	1.35453e-06
comp5660_c0_seq3	130.98	33.6869	230.273	6.8357	2.77309	5.47471e-07	4.02409e-05
comp25051_c0_seq1	130.915	241.361	22.4701	0.0930974	-3.42512	4.19887e-08	3.88478e-06
comp36265_c0_seq1	73.7806	23.2535	126.308	5.43177	2.44142	5.5429e-05	0.0023326
comp21318_c0_seq1	156.519	1	314.039	314.039	8.2948	1.14945e-24	1.45956e-21
comp24184_c0_seq3	30.7684	9.69103	53.8459	5.55626	2.47411	0.00275814	0.0609169
comp24184_c0_seq1	205.776	69.5969	343.956	4.94212	2.30513	3.46251e-06	0.000211408
comp51671_c0_seq1	57.1308	13.9528	102.309	7.33249	2.8743	0.00186182	0.0447286
comp7234_c0_seq1	154.093	12.6997	297.487	23.4247	4.54996	2.68765e-14	7.87563e-12
comp7234_c0_seq3	26.9493	4.22315	51.6754	12.2362	3.61309	0.00014882	0.00546024
comp7234_c0_seq2	137.679	9.3561	268.002	28.6447	4.84019	9.98571e-14	2.59617e-11
comp20353_c0_seq1	163.044	36.6691	291.42	7.94727	2.99046	9.00402e-08	7.8186e-06
comp56603_c0_seq1	15.039	1.38196	30.6961	22.212	4.47327	0.000283776	0.00950796
comp497_c0_seq2	634.315	1163.59	107.036	0.0919874	-3.44242	1.77882e-12	3.76458e-10
comp497_c0_seq1	3111.38	5525.75	699.014	0.126501	-2.98278	3.49884e-11	6.07039e-09
comp497_c0_seq4	582.456	1048.74	118.175	0.112683	-3.14966	2.10999e-10	3.15476e-08
comp497_c0_seq5	762.646	1366.71	160.577	0.117492	-3.08937	1.72001e-10	2.61633e-08
comp6891_c0_seq1	85.9498	169.74	4.15921	0.0245034	-5.35088	0.000886957	0.0246344
comp15683_c0_seq1	131.555	56.8924	208.217	3.65984	1.87178	0.000578326	0.017347
comp11617_c0_seq1	291.885	51.4715	534.298	10.3804	3.3758	2.27659e-10	3.38077e-08
comp5785_c0_seq6	660.971	394.751	929.19	2.35386	1.23503	0.0035475	0.0743761
comp29538_c0_seq7	8.3561	17.7122	1	0.0564582	-4.14667	0.00285541	0.0627173
comp19465_c0_seq3	24.6626	45.5747	5.75045	0.126176	-2.98649	0.00101961	0.0275129
comp4155_c0_seq1	269.741	403.267	138.214	0.342736	-1.54483	0.00123753	0.0321113
comp9346_c0_seq1	174.378	50.0773	300.679	6.00429	2.58599	0.000394449	0.0125993
[truncated: 4,008 more rows]

## Sheet: lop_E vs. Pol_L
Differential expression analysis to discover changes associated with apomictic seed development in A36 relative to lop138. lop138 sample containing quiescent embryo sacs (lop_E) was used as reference to find changes in samples undergoing apomictic seed development in A36 (Pol_L)
[truncated: 4,947 more rows]

[truncated: 1 more sheets: lop_L vs. Pol_L]
