# Supplementary material for: Comparative transcriptome analysis of the wild-type model apomict Hieracium praealtum and its loss of parthenogenesis (lop) mutant
Source: BMC Plant Biol. 2018 Sep 24;18:206. doi: 10.1186/s12870-018-1423-1 (PMC6154955; doi:10.1186/s12870-018-1423-1)
Supplement: Supplementary file 6 — GO term enrichment analysis in the differentially expressed transcripts resulting from comparing samples of apomictic accessions (R35 and A36) to samples of the mutant accession (lop138). (XLSX 4571 kb) [file 12870_2018_1423_MOESM6_ESM.xlsx]

## Sheet: combined DE
File S6. GO term enrichment analysis in the differentially expressed transcripts resulting from comparing samples of apomictic accessions (R35 and A36) to samples of the mutant accession (lop138).
goseq version 1.14.0 (Young et al., 2010) was used to analyze the differentially expressed transcripts for enriched Gene Ontology (GO) terms taking length bias into account. GO terms from the whole transcriptome were used as backgournd.
over representation of GO categories among the DE genes was determined, with 0.05 FDR cutoff (Benjamini and Hochberg, 1995).
GO_ID	GO_term	Category	Uniprot_AC	transcript ID	over_represented_pvalue	number DE	number in background
GO:0000024	maltose biosynthetic process	Process	O23553	comp5384_c0_seq1	0.000225344	4	7
GO:0000024	maltose biosynthetic process	Process	O23553	comp5384_c0_seq4	0.000225344	4	7
GO:0000024	maltose biosynthetic process	Process	O23553	comp5384_c0_seq2	0.000225344	4	7
GO:0000024	maltose biosynthetic process	Process	O23553	comp5384_c0_seq7	0.000225344	4	7
GO:0000024	maltose biosynthetic process	Process	O23553	comp5384_c0_seq8	0.000225344	4	7
GO:0000038	very long-chain fatty acid metabolic process	Process	Q39048	comp8971_c0_seq6	1.97898e-11	31	148
GO:0000038	very long-chain fatty acid metabolic process	Process	Q9C6L5	comp9328_c0_seq7	1.97898e-11	31	148
GO:0000038	very long-chain fatty acid metabolic process	Process	Q9C6L5	comp9328_c0_seq11	1.97898e-11	31	148
GO:0000038	very long-chain fatty acid metabolic process	Process	Q9FJ41	comp13920_c0_seq5	1.97898e-11	31	148
GO:0000038	very long-chain fatty acid metabolic process	Process	Q9FJ41	comp13920_c0_seq1	1.97898e-11	31	148
GO:0000038	very long-chain fatty acid metabolic process	Process	P52410	comp13584_c0_seq1	1.97898e-11	31	148
GO:0000038	very long-chain fatty acid metabolic process	Process	Q9LMM0	comp5254_c0_seq1	1.97898e-11	31	148
GO:0000038	very long-chain fatty acid metabolic process	Process	Q9XF43	comp9328_c0_seq9	1.97898e-11	31	148
GO:0000038	very long-chain fatty acid metabolic process	Process	Q9LN49	comp5143_c0_seq2	1.97898e-11	31	148
GO:0000038	very long-chain fatty acid metabolic process	Process	Q9LN49	comp5143_c0_seq2	1.97898e-11	31	148
GO:0000038	very long-chain fatty acid metabolic process	Process	Q9XF43	comp9328_c0_seq2	1.97898e-11	31	148
GO:0000038	very long-chain fatty acid metabolic process	Process	Q9LN49	comp16407_c0_seq1	1.97898e-11	31	148
GO:0000038	very long-chain fatty acid metabolic process	Process	Q570B4	comp671_c0_seq1	1.97898e-11	31	148
GO:0000038	very long-chain fatty acid metabolic process	Process	Q9C9P4	comp6489_c0_seq1	1.97898e-11	31	148
GO:0000038	very long-chain fatty acid metabolic process	Process	P52410	comp190_c0_seq1	1.97898e-11	31	148
GO:0000038	very long-chain fatty acid metabolic process	Process	Q9C6L5	comp9328_c0_seq10	1.97898e-11	31	148
GO:0000038	very long-chain fatty acid metabolic process	Process	Q9XF43	comp9328_c0_seq5	1.97898e-11	31	148
GO:0000038	very long-chain fatty acid metabolic process	Process	Q9XF43	comp9328_c0_seq9	1.97898e-11	31	148
GO:0000038	very long-chain fatty acid metabolic process	Process	Q9LMM0	comp11340_c0_seq1	1.97898e-11	31	148
GO:0000038	very long-chain fatty acid metabolic process	Process	Q9LN49	comp5143_c0_seq1	1.97898e-11	31	148
GO:0000038	very long-chain fatty acid metabolic process	Process	Q9MAM3	comp5713_c0_seq3	1.97898e-11	31	148
GO:0000038	very long-chain fatty acid metabolic process	Process	Q9C6L5	comp9328_c0_seq3	1.97898e-11	31	148
GO:0000038	very long-chain fatty acid metabolic process	Process	Q9C9P4	comp2634_c0_seq9	1.97898e-11	31	148
GO:0000038	very long-chain fatty acid metabolic process	Process	Q9MAM3	comp5713_c0_seq3	1.97898e-11	31	148
GO:0000038	very long-chain fatty acid metabolic process	Process	Q570B4	comp671_c0_seq1	1.97898e-11	31	148
GO:0000038	very long-chain fatty acid metabolic process	Process	Q5XEP9	comp15795_c0_seq2	1.97898e-11	31	148
GO:0000038	very long-chain fatty acid metabolic process	Process	Q9LN49	comp15393_c0_seq1	1.97898e-11	31	148
GO:0000038	very long-chain fatty acid metabolic process	Process	Q9C9P4	comp5196_c0_seq4	1.97898e-11	31	148
GO:0000038	very long-chain fatty acid metabolic process	Process	Q9LN49	comp5143_c0_seq1	1.97898e-11	31	148
GO:0000038	very long-chain fatty acid metabolic process	Process	Q9LN49	comp16407_c0_seq1	1.97898e-11	31	148
GO:0000038	very long-chain fatty acid metabolic process	Process	Q9C9P4	comp2634_c0_seq1	1.97898e-11	31	148
GO:0000038	very long-chain fatty acid metabolic process	Process	Q9XF43	comp9328_c0_seq5	1.97898e-11	31	148
GO:0000038	very long-chain fatty acid metabolic process	Process	Q9LN49	comp15393_c0_seq1	1.97898e-11	31	148
GO:0000038	very long-chain fatty acid metabolic process	Process	Q9XF43	comp9328_c0_seq2	1.97898e-11	31	148
GO:0000038	very long-chain fatty acid metabolic process	Process	Q8L3X9	comp20295_c0_seq2	1.97898e-11	31	148
GO:0000038	very long-chain fatty acid metabolic process	Process	Q9LN49	comp36369_c0_seq1	1.97898e-11	31	148
GO:0000038	very long-chain fatty acid metabolic process	Process	Q9C6L5	comp16413_c0_seq1	1.97898e-11	31	148
GO:0000038	very long-chain fatty acid metabolic process	Process	Q9C9P4	comp6161_c0_seq1	1.97898e-11	31	148
GO:0000038	very long-chain fatty acid metabolic process	Process	Q9C6L5	comp9328_c0_seq3	1.97898e-11	31	148
GO:0000038	very long-chain fatty acid metabolic process	Process	P52410	comp35464_c0_seq1	1.97898e-11	31	148
GO:0000038	very long-chain fatty acid metabolic process	Process	Q9C6L5	comp9328_c0_seq7	1.97898e-11	31	148
GO:0000038	very long-chain fatty acid metabolic process	Process	Q9C9P4	comp5196_c0_seq1	1.97898e-11	31	148
GO:0000038	very long-chain fatty acid metabolic process	Process	Q9C6L5	comp9328_c0_seq6	1.97898e-11	31	148
GO:0000038	very long-chain fatty acid metabolic process	Process	Q9C9P4	comp5196_c0_seq2	1.97898e-11	31	148
GO:0000038	very long-chain fatty acid metabolic process	Process	Q9XF43	comp11396_c0_seq1	1.97898e-11	31	148
GO:0000038	very long-chain fatty acid metabolic process	Process	Q9FG87	comp13872_c0_seq4	1.97898e-11	31	148
GO:0000038	very long-chain fatty acid metabolic process	Process	Q9C6L5	comp16413_c0_seq1	1.97898e-11	31	148
GO:0000038	very long-chain fatty acid metabolic process	Process	Q9FG87	comp15795_c0_seq1	1.97898e-11	31	148
GO:0000038	very long-chain fatty acid metabolic process	Process	P52410	comp9313_c0_seq1	1.97898e-11	31	148
GO:0000038	very long-chain fatty acid metabolic process	Process	Q9C6L5	comp9328_c0_seq6	1.97898e-11	31	148
GO:0000038	very long-chain fatty acid metabolic process	Process	Q9XF43	comp11396_c0_seq1	1.97898e-11	31	148
GO:0000038	very long-chain fatty acid metabolic process	Process	Q9C6L5	comp9328_c0_seq11	1.97898e-11	31	148
GO:0000038	very long-chain fatty acid metabolic process	Process	Q5XEP9	comp13872_c0_seq8	1.97898e-11	31	148
GO:0000038	very long-chain fatty acid metabolic process	Process	Q9C7N4	comp20309_c0_seq1	1.97898e-11	31	148
GO:0000038	very long-chain fatty acid metabolic process	Process	Q9C6L5	comp9328_c0_seq10	1.97898e-11	31	148
GO:0000038	very long-chain fatty acid metabolic process	Process	Q9LN49	comp36369_c0_seq1	1.97898e-11	31	148
GO:0000041	transition metal ion transport	Process	Q96518	comp13864_c0_seq2	4.94315e-13	36	171
GO:0000041	transition metal ion transport	Process	Q9C9F0	comp52884_c0_seq1	4.94315e-13	36	171
GO:0000041	transition metal ion transport	Process	O80822	comp8930_c0_seq6	4.94315e-13	36	171
GO:0000041	transition metal ion transport	Process	Q8VYR7	comp4926_c0_seq5	4.94315e-13	36	171
GO:0000041	transition metal ion transport	Process	Q9FGL2	comp1504_c0_seq1	4.94315e-13	36	171
GO:0000041	transition metal ion transport	Process	O23482	comp13893_c0_seq23	4.94315e-13	36	171
GO:0000041	transition metal ion transport	Process	Q9FMY1	comp16564_c0_seq1	4.94315e-13	36	171
GO:0000041	transition metal ion transport	Process	Q9FMY1	comp16564_c0_seq2	4.94315e-13	36	171
GO:0000041	transition metal ion transport	Process	Q9FMY1	comp7234_c0_seq2	4.94315e-13	36	171
GO:0000041	transition metal ion transport	Process	Q9FMY1	comp9539_c0_seq1	4.94315e-13	36	171
GO:0000041	transition metal ion transport	Process	O23482	comp13893_c0_seq8	4.94315e-13	36	171
GO:0000041	transition metal ion transport	Process	O80822	comp8930_c0_seq12	4.94315e-13	36	171
GO:0000041	transition metal ion transport	Process	Q9SR40	comp35025_c0_seq4	4.94315e-13	36	171
GO:0000041	transition metal ion transport	Process	Q9FMY1	comp28279_c0_seq1	4.94315e-13	36	171
GO:0000041	transition metal ion transport	Process	Q42521	comp4990_c0_seq2	4.94315e-13	36	171
GO:0000041	transition metal ion transport	Process	Q945S5	comp14979_c0_seq1	4.94315e-13	36	171
GO:0000041	transition metal ion transport	Process	Q8S403	comp22274_c0_seq2	4.94315e-13	36	171
GO:0000041	transition metal ion transport	Process	Q9FMY1	comp3507_c0_seq6	4.94315e-13	36	171
GO:0000041	transition metal ion transport	Process	O23482	comp22783_c0_seq3	4.94315e-13	36	171
GO:0000041	transition metal ion transport	Process	Q9C9S4	comp13157_c0_seq5	4.94315e-13	36	171
GO:0000041	transition metal ion transport	Process	Q9LUC6	comp30492_c0_seq1	4.94315e-13	36	171
GO:0000041	transition metal ion transport	Process	Q9SR40	comp35025_c0_seq1	4.94315e-13	36	171
GO:0000041	transition metal ion transport	Process	Q9FIY8	comp19218_c0_seq8	4.94315e-13	36	171
GO:0000041	transition metal ion transport	Process	Q84M94	comp7140_c0_seq14	4.94315e-13	36	171
GO:0000041	transition metal ion transport	Process	O80822	comp8930_c0_seq1	4.94315e-13	36	171
GO:0000041	transition metal ion transport	Process	Q9FGL2	comp1504_c0_seq2	4.94315e-13	36	171
GO:0000041	transition metal ion transport	Process	O23482	comp13893_c0_seq5	4.94315e-13	36	171
GO:0000041	transition metal ion transport	Process	Q9LHP4	comp10063_c0_seq1	4.94315e-13	36	171
GO:0000041	transition metal ion transport	Process	Q9M0X5	comp45981_c0_seq1	4.94315e-13	36	171
GO:0000041	transition metal ion transport	Process	Q9FG33	comp11183_c0_seq1	4.94315e-13	36	171
GO:0000041	transition metal ion transport	Process	Q9LHP4	comp10063_c0_seq9	4.94315e-13	36	171
GO:0000041	transition metal ion transport	Process	Q9FMY1	comp28757_c0_seq1	4.94315e-13	36	171
GO:0000041	transition metal ion transport	Process	Q9FMY1	comp7234_c0_seq3	4.94315e-13	36	171
GO:0000041	transition metal ion transport	Process	Q38998	comp23897_c0_seq3	4.94315e-13	36	171
GO:0000041	transition metal ion transport	Process	O23482	comp22783_c0_seq2	4.94315e-13	36	171
GO:0000041	transition metal ion transport	Process	Q8S403	comp13488_c0_seq7	4.94315e-13	36	171
GO:0000041	transition metal ion transport	Process	Q9FMY1	comp7234_c0_seq4	4.94315e-13	36	171
GO:0000041	transition metal ion transport	Process	Q9FMY1	comp3507_c0_seq1	4.94315e-13	36	171
GO:0000041	transition metal ion transport	Process	Q9FMY1	comp7234_c0_seq1	4.94315e-13	36	171
GO:0000041	transition metal ion transport	Process	Q8S403	comp22274_c0_seq1	4.94315e-13	36	171
GO:0000041	transition metal ion transport	Process	Q9FMY1	comp3507_c0_seq2	4.94315e-13	36	171
GO:0000041	transition metal ion transport	Process	O23482	comp13893_c0_seq18	4.94315e-13	36	171
GO:0000041	transition metal ion transport	Process	Q9FMY1	comp3507_c0_seq4	4.94315e-13	36	171
GO:0000041	transition metal ion transport	Process	Q9LUC6	comp14192_c0_seq8	4.94315e-13	36	171
GO:0000041	transition metal ion transport	Process	Q9C7C1	comp14123_c0_seq1	4.94315e-13	36	171
GO:0000041	transition metal ion transport	Process	Q9FMY1	comp7234_c0_seq5	4.94315e-13	36	171
GO:0000041	transition metal ion transport	Process	O23482	comp22783_c0_seq1	4.94315e-13	36	171
GO:0000070	mitotic sister chromatid segregation	Process	Q91WD7	comp20448_c0_seq1	0.000173616	10	49
GO:0000070	mitotic sister chromatid segregation	Process	Q9FJL0	comp6460_c0_seq7	0.000173616	10	49
GO:0000070	mitotic sister chromatid segregation	Process	P46864	comp26223_c0_seq7	0.000173616	10	49
GO:0000070	mitotic sister chromatid segregation	Process	F4JGP4	comp3721_c0_seq1	0.000173616	10	49
GO:0000070	mitotic sister chromatid segregation	Process	P46875	comp26223_c0_seq6	0.000173616	10	49
GO:0000070	mitotic sister chromatid segregation	Process	Q9BPU3	comp20387_c0_seq1	0.000173616	10	49
GO:0000070	mitotic sister chromatid segregation	Process	Q9FJL0	comp6460_c0_seq1	0.000173616	10	49
GO:0000070	mitotic sister chromatid segregation	Process	Q9FJL0	comp73947_c0_seq1	0.000173616	10	49
GO:0000070	mitotic sister chromatid segregation	Process	F4JGP4	comp18681_c0_seq2	0.000173616	10	49
GO:0000070	mitotic sister chromatid segregation	Process	Q07970	comp26223_c0_seq2	0.000173616	10	49
GO:0000070	mitotic sister chromatid segregation	Process	F4JGP4	comp11772_c0_seq15	0.000173616	10	49
GO:0000070	mitotic sister chromatid segregation	Process	P46875	comp26223_c0_seq4	0.000173616	10	49
GO:0000070	mitotic sister chromatid segregation	Process	P46875	comp3721_c0_seq4	0.000173616	10	49
GO:0000070	mitotic sister chromatid segregation	Process	Q9FJL0	comp6460_c0_seq39	0.000173616	10	49
GO:0000070	mitotic sister chromatid segregation	Process	Q9QWT9	comp1996_c0_seq6	0.000173616	10	49
GO:0000070	mitotic sister chromatid segregation	Process	Q9QWT9	comp1996_c0_seq6	0.000173616	10	49
GO:0000070	mitotic sister chromatid segregation	Process	P46875	comp26223_c0_seq8	0.000173616	10	49
GO:0000070	mitotic sister chromatid segregation	Process	F4JGP4	comp18681_c0_seq1	0.000173616	10	49
GO:0000139	Golgi membrane	Component	Q9ZUV3	comp6564_c0_seq4	9.28919e-08	104	1191
GO:0000139	Golgi membrane	Component	Q9XIE6	comp43658_c0_seq1	9.28919e-08	104	1191
GO:0000139	Golgi membrane	Component	O80919	comp19502_c0_seq1	9.28919e-08	104	1191
GO:0000139	Golgi membrane	Component	B9DFI7	comp57764_c0_seq1	9.28919e-08	104	1191
GO:0000139	Golgi membrane	Component	Q9SJA2	comp13418_c0_seq3	9.28919e-08	104	1191
GO:0000139	Golgi membrane	Component	Q3E7Q9	comp6565_c0_seq1	9.28919e-08	104	1191
GO:0000139	Golgi membrane	Component	Q9FFN2	comp13528_c0_seq1	9.28919e-08	104	1191
GO:0000139	Golgi membrane	Component	Q9FFN2	comp5653_c0_seq3	9.28919e-08	104	1191
GO:0000139	Golgi membrane	Component	Q9SZG1	comp15473_c0_seq3	9.28919e-08	104	1191
GO:0000139	Golgi membrane	Component	Q9FFN2	comp5653_c0_seq2	9.28919e-08	104	1191
GO:0000139	Golgi membrane	Component	Q0WVN5	comp47560_c0_seq1	9.28919e-08	104	1191
GO:0000139	Golgi membrane	Component	Q9M291	comp75595_c0_seq1	9.28919e-08	104	1191
GO:0000139	Golgi membrane	Component	F4JT76	comp33056_c0_seq1	9.28919e-08	104	1191
GO:0000139	Golgi membrane	Component	Q8W486	comp24138_c0_seq1	9.28919e-08	104	1191
GO:0000139	Golgi membrane	Component	Q94EJ6	comp2202_c0_seq4	9.28919e-08	104	1191
GO:0000139	Golgi membrane	Component	Q9ZV71	comp5399_c0_seq3	9.28919e-08	104	1191
GO:0000139	Golgi membrane	Component	Q8LED3	comp22719_c0_seq1	9.28919e-08	104	1191
GO:0000139	Golgi membrane	Component	Q0WT31	comp1918_c0_seq12	9.28919e-08	104	1191
GO:0000139	Golgi membrane	Component	Q93ZE9	comp8129_c0_seq2	9.28919e-08	104	1191
GO:0000139	Golgi membrane	Component	B6ETT4	comp3312_c0_seq6	9.28919e-08	104	1191
GO:0000139	Golgi membrane	Component	B6ETT4	comp3312_c0_seq10	9.28919e-08	104	1191
GO:0000139	Golgi membrane	Component	Q8W486	comp2283_c0_seq1	9.28919e-08	104	1191
GO:0000139	Golgi membrane	Component	Q9FNI7	comp1728_c0_seq3	9.28919e-08	104	1191
GO:0000139	Golgi membrane	Component	Q9FNI7	comp1728_c0_seq4	9.28919e-08	104	1191
GO:0000139	Golgi membrane	Component	Q9ZV71	comp5399_c0_seq2	9.28919e-08	104	1191
GO:0000139	Golgi membrane	Component	Q6NMK1	comp9568_c0_seq3	9.28919e-08	104	1191
GO:0000139	Golgi membrane	Component	F4JVA6	comp23058_c0_seq1	9.28919e-08	104	1191
GO:0000139	Golgi membrane	Component	Q9ZVI7	comp10711_c0_seq1	9.28919e-08	104	1191
GO:0000139	Golgi membrane	Component	Q9SRW9	comp15483_c0_seq5	9.28919e-08	104	1191
GO:0000139	Golgi membrane	Component	Q9LY46	comp7111_c0_seq6	9.28919e-08	104	1191
GO:0000139	Golgi membrane	Component	Q8VYR4	comp34073_c0_seq1	9.28919e-08	104	1191
GO:0000139	Golgi membrane	Component	Q93ZE9	comp23058_c0_seq4	9.28919e-08	104	1191
GO:0000139	Golgi membrane	Component	Q8W486	comp2283_c0_seq17	9.28919e-08	104	1191
GO:0000139	Golgi membrane	Component	Q8GWW4	comp18529_c0_seq4	9.28919e-08	104	1191
GO:0000139	Golgi membrane	Component	Q9XIE6	comp43658_c0_seq1	9.28919e-08	104	1191
GO:0000139	Golgi membrane	Component	Q9ZV71	comp5399_c0_seq4	9.28919e-08	104	1191
GO:0000139	Golgi membrane	Component	Q9FH92	comp12609_c0_seq4	9.28919e-08	104	1191
GO:0000139	Golgi membrane	Component	Q3E7Q9	comp13528_c0_seq4	9.28919e-08	104	1191
GO:0000139	Golgi membrane	Component	Q9MAP8	comp11154_c0_seq8	9.28919e-08	104	1191
GO:0000139	Golgi membrane	Component	Q8GWW4	comp18529_c0_seq6	9.28919e-08	104	1191
GO:0000139	Golgi membrane	Component	Q6NMK1	comp13237_c0_seq1	9.28919e-08	104	1191
GO:0000139	Golgi membrane	Component	Q9ZUV3	comp13527_c0_seq1	9.28919e-08	104	1191
GO:0000139	Golgi membrane	Component	Q93ZX7	comp2754_c0_seq11	9.28919e-08	104	1191
GO:0000139	Golgi membrane	Component	F4HZC3	comp28545_c0_seq1	9.28919e-08	104	1191
GO:0000139	Golgi membrane	Component	Q9XIE6	comp9272_c0_seq10	9.28919e-08	104	1191
GO:0000139	Golgi membrane	Component	Q9SSE8	comp28055_c0_seq4	9.28919e-08	104	1191
GO:0000139	Golgi membrane	Component	Q8LED3	comp22719_c0_seq3	9.28919e-08	104	1191
GO:0000139	Golgi membrane	Component	Q9LSB1	comp12592_c0_seq7	9.28919e-08	104	1191
GO:0000139	Golgi membrane	Component	A8MRC7	comp5399_c0_seq1	9.28919e-08	104	1191
GO:0000139	Golgi membrane	Component	B6ETT4	comp19605_c0_seq2	9.28919e-08	104	1191
GO:0000139	Golgi membrane	Component	Q9LFP3	comp12618_c0_seq19	9.28919e-08	104	1191
GO:0000139	Golgi membrane	Component	Q9FFN2	comp30444_c0_seq1	9.28919e-08	104	1191
GO:0000139	Golgi membrane	Component	O81007	comp21668_c0_seq2	9.28919e-08	104	1191
GO:0000139	Golgi membrane	Component	Q9SSE8	comp28055_c0_seq3	9.28919e-08	104	1191
GO:0000139	Golgi membrane	Component	Q9FYH7	comp9184_c0_seq1	9.28919e-08	104	1191
GO:0000139	Golgi membrane	Component	Q9LSB1	comp12592_c0_seq5	9.28919e-08	104	1191
GO:0000139	Golgi membrane	Component	Q9FH36	comp20355_c0_seq5	9.28919e-08	104	1191
GO:0000139	Golgi membrane	Component	Q8W486	comp6946_c0_seq1	9.28919e-08	104	1191
GO:0000139	Golgi membrane	Component	Q18779	comp27225_c0_seq2	9.28919e-08	104	1191
GO:0000139	Golgi membrane	Component	Q9LSB1	comp12592_c0_seq2	9.28919e-08	104	1191
GO:0000139	Golgi membrane	Component	Q8GWW4	comp18529_c0_seq5	9.28919e-08	104	1191
GO:0000139	Golgi membrane	Component	Q9LY46	comp7111_c0_seq2	9.28919e-08	104	1191
GO:0000139	Golgi membrane	Component	Q8GWW4	comp18529_c0_seq1	9.28919e-08	104	1191
GO:0000139	Golgi membrane	Component	O81007	comp12240_c0_seq1	9.28919e-08	104	1191
GO:0000139	Golgi membrane	Component	Q9FYH7	comp9184_c0_seq3	9.28919e-08	104	1191
GO:0000139	Golgi membrane	Component	Q9SFE9	comp1570_c0_seq5	9.28919e-08	104	1191
GO:0000139	Golgi membrane	Component	Q9FH36	comp20355_c0_seq4	9.28919e-08	104	1191
GO:0000139	Golgi membrane	Component	Q9ZPH9	comp10222_c0_seq2	9.28919e-08	104	1191
GO:0000139	Golgi membrane	Component	Q8GXG6	comp19388_c0_seq1	9.28919e-08	104	1191
GO:0000139	Golgi membrane	Component	Q9HCG7	comp5194_c0_seq4	9.28919e-08	104	1191
GO:0000139	Golgi membrane	Component	Q9LY46	comp7111_c0_seq5	9.28919e-08	104	1191
GO:0000139	Golgi membrane	Component	Q9SSE8	comp11167_c0_seq1	9.28919e-08	104	1191
GO:0000139	Golgi membrane	Component	Q9XIE6	comp9272_c0_seq10	9.28919e-08	104	1191
GO:0000139	Golgi membrane	Component	B6ETT4	comp3312_c0_seq1	9.28919e-08	104	1191
GO:0000139	Golgi membrane	Component	Q9M9M4	comp11555_c0_seq2	9.28919e-08	104	1191
GO:0000139	Golgi membrane	Component	Q0WVN5	comp35021_c0_seq1	9.28919e-08	104	1191
GO:0000139	Golgi membrane	Component	Q9C9Q8	comp6468_c0_seq14	9.28919e-08	104	1191
GO:0000139	Golgi membrane	Component	Q9LV16	comp20493_c0_seq3	9.28919e-08	104	1191
GO:0000139	Golgi membrane	Component	Q6NMK1	comp9568_c0_seq9	9.28919e-08	104	1191
GO:0000139	Golgi membrane	Component	Q8GWW4	comp18529_c0_seq2	9.28919e-08	104	1191
GO:0000139	Golgi membrane	Component	Q9LY46	comp15089_c0_seq4	9.28919e-08	104	1191
GO:0000139	Golgi membrane	Component	P92963	comp4167_c0_seq4	9.28919e-08	104	1191
GO:0000139	Golgi membrane	Component	O80919	comp28607_c0_seq1	9.28919e-08	104	1191
GO:0000139	Golgi membrane	Component	Q8W486	comp6872_c0_seq2	9.28919e-08	104	1191
GO:0000139	Golgi membrane	Component	Q9FNI7	comp1728_c0_seq6	9.28919e-08	104	1191
GO:0000139	Golgi membrane	Component	Q8L7V3	comp1918_c0_seq14	9.28919e-08	104	1191
GO:0000139	Golgi membrane	Component	Q9LY46	comp7111_c0_seq1	9.28919e-08	104	1191
GO:0000139	Golgi membrane	Component	Q8W486	comp2283_c0_seq11	9.28919e-08	104	1191
GO:0000139	Golgi membrane	Component	Q8W4A7	comp12592_c0_seq11	9.28919e-08	104	1191
GO:0000139	Golgi membrane	Component	Q9FYH7	comp9184_c0_seq4	9.28919e-08	104	1191
GO:0000139	Golgi membrane	Component	Q6NMM8	comp17551_c0_seq1	9.28919e-08	104	1191
GO:0000139	Golgi membrane	Component	Q9FFN2	comp19098_c0_seq3	9.28919e-08	104	1191
GO:0000139	Golgi membrane	Component	Q9SXC4	comp5712_c0_seq5	9.28919e-08	104	1191
GO:0000139	Golgi membrane	Component	Q9FFN2	comp12618_c0_seq14	9.28919e-08	104	1191
GO:0000139	Golgi membrane	Component	P32456	comp25471_c0_seq3	9.28919e-08	104	1191
GO:0000139	Golgi membrane	Component	Q8GWB7	comp38927_c0_seq1	9.28919e-08	104	1191
GO:0000139	Golgi membrane	Component	Q6NQB7	comp11154_c0_seq5	9.28919e-08	104	1191
GO:0000139	Golgi membrane	Component	Q8VYR4	comp21795_c0_seq1	9.28919e-08	104	1191
GO:0000139	Golgi membrane	Component	O22151	comp5380_c0_seq4	9.28919e-08	104	1191
GO:0000139	Golgi membrane	Component	Q9LY46	comp15089_c0_seq5	9.28919e-08	104	1191
GO:0000139	Golgi membrane	Component	Q9C9Q8	comp6468_c0_seq38	9.28919e-08	104	1191
GO:0000139	Golgi membrane	Component	O80919	comp27402_c0_seq1	9.28919e-08	104	1191
GO:0000139	Golgi membrane	Component	Q52T38	comp2669_c0_seq4	9.28919e-08	104	1191
GO:0000139	Golgi membrane	Component	Q9SRW9	comp15483_c0_seq9	9.28919e-08	104	1191
GO:0000139	Golgi membrane	Component	Q5I0H4	comp3482_c0_seq1	9.28919e-08	104	1191
GO:0000139	Golgi membrane	Component	B6ETT4	comp17576_c0_seq6	9.28919e-08	104	1191
GO:0000139	Golgi membrane	Component	Q9M291	comp23371_c0_seq1	9.28919e-08	104	1191
GO:0000139	Golgi membrane	Component	Q9SRW9	comp5405_c0_seq1	9.28919e-08	104	1191
GO:0000139	Golgi membrane	Component	Q9ZUV3	comp6564_c0_seq5	9.28919e-08	104	1191
GO:0000139	Golgi membrane	Component	Q9LQ32	comp8147_c0_seq2	9.28919e-08	104	1191
GO:0000139	Golgi membrane	Component	O14111	comp3593_c0_seq14	9.28919e-08	104	1191
GO:0000139	Golgi membrane	Component	Q6NMM8	comp6564_c0_seq1	9.28919e-08	104	1191
GO:0000139	Golgi membrane	Component	Q9LSB1	comp12592_c0_seq8	9.28919e-08	104	1191
GO:0000139	Golgi membrane	Component	Q8RXL8	comp7526_c0_seq1	9.28919e-08	104	1191
GO:0000139	Golgi membrane	Component	Q9LFP3	comp15300_c0_seq3	9.28919e-08	104	1191
GO:0000139	Golgi membrane	Component	Q8GWW4	comp18529_c0_seq3	9.28919e-08	104	1191
GO:0000139	Golgi membrane	Component	Q9SRW9	comp15483_c0_seq8	9.28919e-08	104	1191
GO:0000139	Golgi membrane	Component	Q9LV16	comp20493_c0_seq4	9.28919e-08	104	1191
GO:0000139	Golgi membrane	Component	Q9XIE6	comp9272_c0_seq6	9.28919e-08	104	1191
GO:0000139	Golgi membrane	Component	Q9M9M4	comp11555_c0_seq3	9.28919e-08	104	1191
GO:0000139	Golgi membrane	Component	Q8LED3	comp22719_c0_seq4	9.28919e-08	104	1191
GO:0000139	Golgi membrane	Component	Q9FZJ1	comp2687_c0_seq4	9.28919e-08	104	1191
GO:0000139	Golgi membrane	Component	O22151	comp5380_c0_seq1	9.28919e-08	104	1191
GO:0000139	Golgi membrane	Component	Q8RXL8	comp9723_c0_seq1	9.28919e-08	104	1191
GO:0000139	Golgi membrane	Component	O04536	comp27300_c0_seq1	9.28919e-08	104	1191
GO:0000139	Golgi membrane	Component	Q9FFN2	comp5653_c0_seq5	9.28919e-08	104	1191
GO:0000139	Golgi membrane	Component	Q9ZUV3	comp17350_c0_seq2	9.28919e-08	104	1191
GO:0000139	Golgi membrane	Component	Q9LQ32	comp8147_c0_seq1	9.28919e-08	104	1191
GO:0000139	Golgi membrane	Component	Q3EAR7	comp18918_c0_seq1	9.28919e-08	104	1191
GO:0000139	Golgi membrane	Component	Q8W486	comp8011_c0_seq1	9.28919e-08	104	1191
GO:0000139	Golgi membrane	Component	Q8W486	comp25837_c0_seq1	9.28919e-08	104	1191
GO:0000139	Golgi membrane	Component	Q6NPR7	comp1918_c0_seq5	9.28919e-08	104	1191
GO:0000139	Golgi membrane	Component	Q6NMK1	comp9568_c0_seq8	9.28919e-08	104	1191
GO:0000139	Golgi membrane	Component	Q9ZQC6	comp13440_c0_seq1	9.28919e-08	104	1191
GO:0000139	Golgi membrane	Component	Q8W486	comp4885_c1_seq1	9.28919e-08	104	1191
GO:0000139	Golgi membrane	Component	Q9SNE5	comp12609_c0_seq8	9.28919e-08	104	1191
GO:0000139	Golgi membrane	Component	Q6NQB7	comp10777_c0_seq6	9.28919e-08	104	1191
GO:0000139	Golgi membrane	Component	Q9SRW9	comp15483_c0_seq3	9.28919e-08	104	1191
GO:0000139	Golgi membrane	Component	Q9SZG1	comp30539_c0_seq1	9.28919e-08	104	1191
GO:0000139	Golgi membrane	Component	Q9T0F7	comp3660_c0_seq6	9.28919e-08	104	1191
GO:0000139	Golgi membrane	Component	Q8L838	comp6261_c0_seq6	9.28919e-08	104	1191
GO:0000139	Golgi membrane	Component	Q9LSB1	comp12592_c0_seq10	9.28919e-08	104	1191
GO:0000139	Golgi membrane	Component	O14111	comp3593_c0_seq25	9.28919e-08	104	1191
GO:0000139	Golgi membrane	Component	Q9FH36	comp20355_c0_seq1	9.28919e-08	104	1191
GO:0000139	Golgi membrane	Component	Q9C6S7	comp12388_c0_seq1	9.28919e-08	104	1191
GO:0000139	Golgi membrane	Component	Q9C5H6	comp17394_c0_seq3	9.28919e-08	104	1191
GO:0000139	Golgi membrane	Component	Q9M291	comp25577_c0_seq1	9.28919e-08	104	1191
GO:0000139	Golgi membrane	Component	Q9SNE5	comp12609_c0_seq6	9.28919e-08	104	1191
GO:0000139	Golgi membrane	Component	Q9SI13	comp23058_c0_seq3	9.28919e-08	104	1191
GO:0000139	Golgi membrane	Component	Q8W486	comp2283_c0_seq19	9.28919e-08	104	1191
GO:0000139	Golgi membrane	Component	Q9FFN2	comp5653_c0_seq7	9.28919e-08	104	1191
GO:0000139	Golgi membrane	Component	Q9FFN2	comp18341_c0_seq1	9.28919e-08	104	1191
GO:0000139	Golgi membrane	Component	Q6NPR7	comp1918_c0_seq6	9.28919e-08	104	1191
GO:0000139	Golgi membrane	Component	Q14703	comp11046_c0_seq4	9.28919e-08	104	1191
GO:0000139	Golgi membrane	Component	O80977	comp3570_c0_seq1	9.28919e-08	104	1191
GO:0000139	Golgi membrane	Component	O80919	comp23397_c0_seq1	9.28919e-08	104	1191
GO:0000139	Golgi membrane	Component	Q9M2Y6	comp10202_c0_seq1	9.28919e-08	104	1191
GO:0000139	Golgi membrane	Component	Q940Q8	comp2687_c0_seq1	9.28919e-08	104	1191
GO:0000139	Golgi membrane	Component	O22925	comp60442_c0_seq1	9.28919e-08	104	1191
GO:0000139	Golgi membrane	Component	Q9LSB1	comp12592_c0_seq9	9.28919e-08	104	1191
GO:0000139	Golgi membrane	Component	Q9LFP3	comp15300_c0_seq1	9.28919e-08	104	1191
GO:0000139	Golgi membrane	Component	Q9FH92	comp12609_c0_seq7	9.28919e-08	104	1191
GO:0000139	Golgi membrane	Component	Q9M9M4	comp11555_c0_seq1	9.28919e-08	104	1191
GO:0000139	Golgi membrane	Component	Q9T0F7	comp3660_c0_seq4	9.28919e-08	104	1191
GO:0000139	Golgi membrane	Component	Q9SNE5	comp21621_c0_seq1	9.28919e-08	104	1191
GO:0000139	Golgi membrane	Component	Q9C809	comp11154_c0_seq3	9.28919e-08	104	1191
GO:0000139	Golgi membrane	Component	Q9FH92	comp12609_c0_seq5	9.28919e-08	104	1191
GO:0000139	Golgi membrane	Component	Q9ZQC6	comp13440_c0_seq3	9.28919e-08	104	1191
GO:0000139	Golgi membrane	Component	Q9ZUV3	comp13527_c0_seq3	9.28919e-08	104	1191
GO:0000139	Golgi membrane	Component	Q9XIE6	comp9272_c0_seq6	9.28919e-08	104	1191
GO:0000139	Golgi membrane	Component	Q9LHD2	comp5525_c1_seq2	9.28919e-08	104	1191
GO:0000139	Golgi membrane	Component	Q9LY46	comp7111_c0_seq3	9.28919e-08	104	1191
GO:0000139	Golgi membrane	Component	Q8RXL8	comp9723_c0_seq5	9.28919e-08	104	1191
GO:0000139	Golgi membrane	Component	Q9SZG1	comp21668_c0_seq1	9.28919e-08	104	1191
GO:0000139	Golgi membrane	Component	Q6NMK1	comp9568_c0_seq6	9.28919e-08	104	1191
GO:0000139	Golgi membrane	Component	Q8S8N9	comp7537_c1_seq3	9.28919e-08	104	1191
GO:0000165	MAPK cascade	Process	Q9LYC1	comp21501_c0_seq1	0.000934375	43	502
GO:0000165	MAPK cascade	Process	Q9SF15	comp67480_c0_seq1	0.000934375	43	502
GO:0000165	MAPK cascade	Process	Q9SA52	comp15262_c0_seq1	0.000934375	43	502
GO:0000165	MAPK cascade	Process	Q39191	comp18635_c0_seq3	0.000934375	43	502
GO:0000165	MAPK cascade	Process	Q9LRZ5	comp30229_c0_seq1	0.000934375	43	502
GO:0000165	MAPK cascade	Process	Q9XIE2	comp10843_c0_seq5	0.000934375	43	502
GO:0000165	MAPK cascade	Process	Q38868	comp20968_c0_seq3	0.000934375	43	502
GO:0000165	MAPK cascade	Process	Q96242	comp4838_c0_seq2	0.000934375	43	502
GO:0000165	MAPK cascade	Process	P93751	comp18384_c0_seq1	0.000934375	43	502
GO:0000165	MAPK cascade	Process	C0LGJ1	comp33310_c0_seq1	0.000934375	43	502
GO:0000165	MAPK cascade	Process	Q940T9	comp3452_c0_seq3	0.000934375	43	502
GO:0000165	MAPK cascade	Process	Q940T9	comp32163_c0_seq2	0.000934375	43	502
GO:0000165	MAPK cascade	Process	Q42484	comp24669_c0_seq2	0.000934375	43	502
GO:0000165	MAPK cascade	Process	Q39202	comp31094_c0_seq1	0.000934375	43	502
GO:0000165	MAPK cascade	Process	Q9SJ52	comp12485_c0_seq2	0.000934375	43	502
GO:0000165	MAPK cascade	Process	Q9MAH8	comp4314_c0_seq9	0.000934375	43	502
GO:0000165	MAPK cascade	Process	Q9C7N2	comp20662_c0_seq1	0.000934375	43	502
GO:0000165	MAPK cascade	Process	O48723	comp28732_c0_seq1	0.000934375	43	502
GO:0000165	MAPK cascade	Process	Q99759	comp12020_c0_seq1	0.000934375	43	502
GO:0000165	MAPK cascade	Process	Q39202	comp32976_c0_seq3	0.000934375	43	502
GO:0000165	MAPK cascade	Process	Q8L9T5	comp10341_c0_seq3	0.000934375	43	502
GO:0000165	MAPK cascade	Process	Q9SKG5	comp10597_c0_seq2	0.000934375	43	502
GO:0000165	MAPK cascade	Process	O48723	comp27728_c0_seq1	0.000934375	43	502
GO:0000165	MAPK cascade	Process	Q9SIV3	comp23269_c0_seq1	0.000934375	43	502
GO:0000165	MAPK cascade	Process	Q9LQN6	comp12958_c0_seq3	0.000934375	43	502
GO:0000165	MAPK cascade	Process	Q9LK88	comp1848_c0_seq1	0.000934375	43	502
GO:0000165	MAPK cascade	Process	Q9LP24	comp54897_c0_seq1	0.000934375	43	502
GO:0000165	MAPK cascade	Process	Q9SUT5	comp18943_c0_seq1	0.000934375	43	502
GO:0000165	MAPK cascade	Process	Q9SJ52	comp16368_c0_seq2	0.000934375	43	502
GO:0000165	MAPK cascade	Process	Q9SJ52	comp12485_c0_seq3	0.000934375	43	502
GO:0000165	MAPK cascade	Process	Q39023	comp5513_c0_seq1	0.000934375	43	502
GO:0000165	MAPK cascade	Process	O22040	comp34400_c0_seq1	0.000934375	43	502
GO:0000165	MAPK cascade	Process	C0LGJ1	comp12428_c0_seq21	0.000934375	43	502
GO:0000165	MAPK cascade	Process	Q9FJV0	comp24683_c0_seq1	0.000934375	43	502
GO:0000165	MAPK cascade	Process	Q42484	comp41263_c0_seq1	0.000934375	43	502
GO:0000165	MAPK cascade	Process	Q9LRZ5	comp15030_c0_seq9	0.000934375	43	502
GO:0000165	MAPK cascade	Process	Q9SGP6	comp3820_c0_seq1	0.000934375	43	502
GO:0000165	MAPK cascade	Process	C0LGJ1	comp45567_c0_seq1	0.000934375	43	502
GO:0000165	MAPK cascade	Process	Q8RXG3	comp24510_c0_seq1	0.000934375	43	502
GO:0000165	MAPK cascade	Process	Q9XIE2	comp10843_c0_seq4	0.000934375	43	502
GO:0000165	MAPK cascade	Process	Q9ZPY9	comp64456_c0_seq1	0.000934375	43	502
GO:0000165	MAPK cascade	Process	P28493	comp39702_c0_seq1	0.000934375	43	502
GO:0000165	MAPK cascade	Process	Q9SJ52	comp12866_c0_seq1	0.000934375	43	502
GO:0000165	MAPK cascade	Process	Q9LD37	comp38973_c0_seq1	0.000934375	43	502
GO:0000165	MAPK cascade	Process	Q56YJ8	comp13842_c0_seq2	0.000934375	43	502
GO:0000165	MAPK cascade	Process	Q9LMA8	comp1489_c0_seq4	0.000934375	43	502
GO:0000165	MAPK cascade	Process	Q96242	comp4838_c0_seq5	0.000934375	43	502
GO:0000165	MAPK cascade	Process	Q9XIE2	comp14593_c0_seq5	0.000934375	43	502
GO:0000165	MAPK cascade	Process	Q9XIE2	comp10843_c0_seq6	0.000934375	43	502
GO:0000165	MAPK cascade	Process	O48538	comp11826_c0_seq1	0.000934375	43	502
GO:0000165	MAPK cascade	Process	P28493	comp10206_c0_seq6	0.000934375	43	502
GO:0000165	MAPK cascade	Process	Q9M5J8	comp20552_c0_seq2	0.000934375	43	502
GO:0000165	MAPK cascade	Process	Q39234	comp24014_c0_seq2	0.000934375	43	502
GO:0000165	MAPK cascade	Process	Q9SIV3	comp24987_c0_seq1	0.000934375	43	502
GO:0000165	MAPK cascade	Process	Q9LQV2	comp42873_c0_seq1	0.000934375	43	502
GO:0000165	MAPK cascade	Process	Q9LQV2	comp8617_c0_seq1	0.000934375	43	502
GO:0000165	MAPK cascade	Process	Q9LY00	comp18028_c0_seq1	0.000934375	43	502
GO:0000165	MAPK cascade	Process	Q84TG3	comp50393_c0_seq1	0.000934375	43	502
GO:0000165	MAPK cascade	Process	Q9SJ52	comp5053_c0_seq1	0.000934375	43	502
GO:0000165	MAPK cascade	Process	Q84TG3	comp60063_c0_seq1	0.000934375	43	502
GO:0000165	MAPK cascade	Process	Q9LMA8	comp9775_c0_seq2	0.000934375	43	502
GO:0000165	MAPK cascade	Process	Q9LX93	comp39505_c0_seq1	0.000934375	43	502
GO:0000165	MAPK cascade	Process	Q9LRZ5	comp15030_c0_seq7	0.000934375	43	502
GO:0000165	MAPK cascade	Process	Q96242	comp4838_c0_seq3	0.000934375	43	502
GO:0000165	MAPK cascade	Process	Q9LMA8	comp9775_c0_seq1	0.000934375	43	502
GO:0000165	MAPK cascade	Process	Q9SJ52	comp15288_c0_seq1	0.000934375	43	502
GO:0000165	MAPK cascade	Process	Q9LYC1	comp19132_c0_seq3	0.000934375	43	502
GO:0000165	MAPK cascade	Process	Q39202	comp32976_c0_seq1	0.000934375	43	502
GO:0000165	MAPK cascade	Process	Q9LMA8	comp1489_c0_seq1	0.000934375	43	502
GO:0000165	MAPK cascade	Process	Q8L9T5	comp10341_c0_seq2	0.000934375	43	502
GO:0000165	MAPK cascade	Process	O48723	comp32244_c0_seq1	0.000934375	43	502
GO:0000165	MAPK cascade	Process	Q9LD37	comp29732_c0_seq1	0.000934375	43	502
GO:0000165	MAPK cascade	Process	Q9LYC1	comp19132_c0_seq1	0.000934375	43	502
GO:0000165	MAPK cascade	Process	Q9M5J9	comp7548_c0_seq6	0.000934375	43	502
GO:0000165	MAPK cascade	Process	C0LGJ1	comp58616_c0_seq1	0.000934375	43	502
GO:0000165	MAPK cascade	Process	Q9XIE2	comp10843_c0_seq2	0.000934375	43	502
GO:0000165	MAPK cascade	Process	C0LGJ1	comp2963_c0_seq13	0.000934375	43	502
GO:0000165	MAPK cascade	Process	Q61084	comp23070_c0_seq6	0.000934375	43	502
GO:0000165	MAPK cascade	Process	Q39202	comp30406_c0_seq4	0.000934375	43	502
GO:0000165	MAPK cascade	Process	Q9LK88	comp1848_c0_seq3	0.000934375	43	502
GO:0000226	microtubule cytoskeleton organization	Process	Q9SRW9	comp15483_c0_seq5	1.07302e-09	64	550
GO:0000226	microtubule cytoskeleton organization	Process	Q9FHM4	comp6468_c0_seq27	1.07302e-09	64	550
GO:0000226	microtubule cytoskeleton organization	Process	Q9ZVD5	comp942_c0_seq14	1.07302e-09	64	550
GO:0000226	microtubule cytoskeleton organization	Process	P82266	comp13095_c0_seq9	1.07302e-09	64	550
GO:0000226	microtubule cytoskeleton organization	Process	P50699	comp3048_c1_seq3	1.07302e-09	64	550
GO:0000226	microtubule cytoskeleton organization	Process	Q9SRW9	comp15483_c0_seq8	1.07302e-09	64	550
GO:0000226	microtubule cytoskeleton organization	Process	Q42374	comp6790_c0_seq1	1.07302e-09	64	550
GO:0000226	microtubule cytoskeleton organization	Process	P30182	comp10638_c0_seq1	1.07302e-09	64	550
GO:0000226	microtubule cytoskeleton organization	Process	Q9SK27	comp13110_c0_seq2	1.07302e-09	64	550
GO:0000226	microtubule cytoskeleton organization	Process	Q9SCT6	comp10871_c0_seq8	1.07302e-09	64	550
GO:0000226	microtubule cytoskeleton organization	Process	Q9M115	comp17517_c0_seq1	1.07302e-09	64	550
GO:0000226	microtubule cytoskeleton organization	Process	Q9CAN3	comp17813_c0_seq8	1.07302e-09	64	550
GO:0000226	microtubule cytoskeleton organization	Process	P50699	comp37252_c0_seq1	1.07302e-09	64	550
GO:0000226	microtubule cytoskeleton organization	Process	Q9LXT9	comp26905_c0_seq1	1.07302e-09	64	550
GO:0000226	microtubule cytoskeleton organization	Process	Q9FLP0	comp4843_c0_seq5	1.07302e-09	64	550
GO:0000226	microtubule cytoskeleton organization	Process	Q9SEX2	comp4626_c0_seq5	1.07302e-09	64	550
GO:0000226	microtubule cytoskeleton organization	Process	Q9FHM4	comp2756_c0_seq9	1.07302e-09	64	550
GO:0000226	microtubule cytoskeleton organization	Process	Q9C7G0	comp29783_c0_seq1	1.07302e-09	64	550
GO:0000226	microtubule cytoskeleton organization	Process	Q9SRW9	comp15483_c0_seq9	1.07302e-09	64	550
GO:0000226	microtubule cytoskeleton organization	Process	Q9ZVD5	comp942_c0_seq13	1.07302e-09	64	550
GO:0000226	microtubule cytoskeleton organization	Process	Q94FN2	comp729_c0_seq8	1.07302e-09	64	550
GO:0000226	microtubule cytoskeleton organization	Process	Q8LEG3	comp1950_c0_seq1	1.07302e-09	64	550
GO:0000226	microtubule cytoskeleton organization	Process	Q564K3	comp13154_c0_seq2	1.07302e-09	64	550
GO:0000226	microtubule cytoskeleton organization	Process	Q9FLP0	comp4843_c0_seq3	1.07302e-09	64	550
GO:0000226	microtubule cytoskeleton organization	Process	Q8S905	comp8364_c0_seq1	1.07302e-09	64	550
GO:0000226	microtubule cytoskeleton organization	Process	Q8LEG3	comp3691_c0_seq1	1.07302e-09	64	550
GO:0000226	microtubule cytoskeleton organization	Process	F4JGP4	comp11772_c0_seq15	1.07302e-09	64	550
GO:0000226	microtubule cytoskeleton organization	Process	F4JSZ5	comp13283_c0_seq2	1.07302e-09	64	550
GO:0000226	microtubule cytoskeleton organization	Process	P46875	comp26223_c0_seq6	1.07302e-09	64	550
GO:0000226	microtubule cytoskeleton organization	Process	Q9SMR2	comp11181_c0_seq4	1.07302e-09	64	550
GO:0000226	microtubule cytoskeleton organization	Process	P46875	comp3721_c0_seq4	1.07302e-09	64	550
GO:0000226	microtubule cytoskeleton organization	Process	Q9SK27	comp11375_c0_seq1	1.07302e-09	64	550
GO:0000226	microtubule cytoskeleton organization	Process	A4GSN8	comp6319_c0_seq12	1.07302e-09	64	550
GO:0000226	microtubule cytoskeleton organization	Process	Q9C7G0	comp29783_c0_seq2	1.07302e-09	64	550
GO:0000226	microtubule cytoskeleton organization	Process	P50699	comp3048_c1_seq7	1.07302e-09	64	550
GO:0000226	microtubule cytoskeleton organization	Process	Q9LXT9	comp1510_c0_seq8	1.07302e-09	64	550
GO:0000226	microtubule cytoskeleton organization	Process	Q8L7T3	comp3748_c0_seq2	1.07302e-09	64	550
GO:0000226	microtubule cytoskeleton organization	Process	Q9FHM4	comp6468_c0_seq29	1.07302e-09	64	550
GO:0000226	microtubule cytoskeleton organization	Process	Q9LUI3	comp17671_c0_seq1	1.07302e-09	64	550
GO:0000226	microtubule cytoskeleton organization	Process	Q9LXT9	comp5663_c0_seq7	1.07302e-09	64	550
GO:0000226	microtubule cytoskeleton organization	Process	Q9FLP0	comp3691_c0_seq3	1.07302e-09	64	550
GO:0000226	microtubule cytoskeleton organization	Process	Q8L836	comp4397_c0_seq3	1.07302e-09	64	550
GO:0000226	microtubule cytoskeleton organization	Process	Q9SUP7	comp6126_c0_seq5	1.07302e-09	64	550
GO:0000226	microtubule cytoskeleton organization	Process	F4JGP4	comp3721_c0_seq1	1.07302e-09	64	550
GO:0000226	microtubule cytoskeleton organization	Process	Q8VYE5	comp6315_c0_seq6	1.07302e-09	64	550
GO:0000226	microtubule cytoskeleton organization	Process	Q9SUP7	comp6126_c0_seq4	1.07302e-09	64	550
GO:0000226	microtubule cytoskeleton organization	Process	F4JGP4	comp3721_c0_seq1	1.07302e-09	64	550
GO:0000226	microtubule cytoskeleton organization	Process	Q9FHM4	comp6468_c0_seq27	1.07302e-09	64	550
GO:0000226	microtubule cytoskeleton organization	Process	Q8VYE5	comp9794_c0_seq1	1.07302e-09	64	550
GO:0000226	microtubule cytoskeleton organization	Process	Q94FN2	comp729_c0_seq8	1.07302e-09	64	550
GO:0000226	microtubule cytoskeleton organization	Process	Q9ZVD5	comp942_c0_seq11	1.07302e-09	64	550
GO:0000226	microtubule cytoskeleton organization	Process	P46875	comp26223_c0_seq4	1.07302e-09	64	550
GO:0000226	microtubule cytoskeleton organization	Process	Q9FHM4	comp24118_c0_seq1	1.07302e-09	64	550
GO:0000226	microtubule cytoskeleton organization	Process	Q9T041	comp6163_c0_seq2	1.07302e-09	64	550
GO:0000226	microtubule cytoskeleton organization	Process	Q9FHM4	comp12963_c0_seq2	1.07302e-09	64	550
GO:0000226	microtubule cytoskeleton organization	Process	Q9SMR2	comp11181_c0_seq6	1.07302e-09	64	550
GO:0000226	microtubule cytoskeleton organization	Process	Q9FLP0	comp15670_c0_seq1	1.07302e-09	64	550
GO:0000226	microtubule cytoskeleton organization	Process	Q8L7T3	comp13337_c0_seq2	1.07302e-09	64	550
GO:0000226	microtubule cytoskeleton organization	Process	Q9FHM4	comp12963_c0_seq3	1.07302e-09	64	550
GO:0000226	microtubule cytoskeleton organization	Process	Q9ZVD5	comp6767_c0_seq1	1.07302e-09	64	550
GO:0000226	microtubule cytoskeleton organization	Process	Q42374	comp6790_c0_seq6	1.07302e-09	64	550
GO:0000226	microtubule cytoskeleton organization	Process	F4JSZ5	comp13283_c0_seq1	1.07302e-09	64	550
GO:0000226	microtubule cytoskeleton organization	Process	Q9T041	comp6163_c0_seq1	1.07302e-09	64	550
GO:0000226	microtubule cytoskeleton organization	Process	Q9SUP7	comp6126_c0_seq8	1.07302e-09	64	550
GO:0000226	microtubule cytoskeleton organization	Process	Q9SRW9	comp5405_c0_seq1	1.07302e-09	64	550
GO:0000226	microtubule cytoskeleton organization	Process	P50699	comp4672_c0_seq1	1.07302e-09	64	550
GO:0000226	microtubule cytoskeleton organization	Process	Q9C7G0	comp29783_c0_seq1	1.07302e-09	64	550
GO:0000226	microtubule cytoskeleton organization	Process	Q07970	comp26223_c0_seq2	1.07302e-09	64	550
GO:0000226	microtubule cytoskeleton organization	Process	Q9ZVD5	comp942_c0_seq9	1.07302e-09	64	550
GO:0000226	microtubule cytoskeleton organization	Process	Q9SK27	comp1053_c0_seq1	1.07302e-09	64	550
GO:0000226	microtubule cytoskeleton organization	Process	Q9SK27	comp74900_c0_seq1	1.07302e-09	64	550
GO:0000226	microtubule cytoskeleton organization	Process	O22806	comp18289_c0_seq1	1.07302e-09	64	550
GO:0000226	microtubule cytoskeleton organization	Process	Q9FHM4	comp22654_c0_seq1	1.07302e-09	64	550
GO:0000226	microtubule cytoskeleton organization	Process	P50699	comp31951_c0_seq1	1.07302e-09	64	550
GO:0000226	microtubule cytoskeleton organization	Process	Q39255	comp27436_c0_seq3	1.07302e-09	64	550
GO:0000226	microtubule cytoskeleton organization	Process	Q9CAN3	comp17813_c0_seq9	1.07302e-09	64	550
GO:0000226	microtubule cytoskeleton organization	Process	Q9FHM4	comp12963_c0_seq4	1.07302e-09	64	550
GO:0000226	microtubule cytoskeleton organization	Process	P46864	comp26223_c0_seq7	1.07302e-09	64	550
GO:0000226	microtubule cytoskeleton organization	Process	F4I2H7	comp25879_c0_seq1	1.07302e-09	64	550
GO:0000226	microtubule cytoskeleton organization	Process	F4JGP4	comp18681_c0_seq1	1.07302e-09	64	550
GO:0000226	microtubule cytoskeleton organization	Process	Q9FHM4	comp6468_c0_seq29	1.07302e-09	64	550
GO:0000226	microtubule cytoskeleton organization	Process	Q564K3	comp13154_c0_seq1	1.07302e-09	64	550
GO:0000226	microtubule cytoskeleton organization	Process	P82266	comp13095_c0_seq7	1.07302e-09	64	550
GO:0000226	microtubule cytoskeleton organization	Process	F4JGP4	comp18681_c0_seq1	1.07302e-09	64	550
GO:0000226	microtubule cytoskeleton organization	Process	F4JGP4	comp18681_c0_seq2	1.07302e-09	64	550
GO:0000226	microtubule cytoskeleton organization	Process	Q9LUI3	comp19465_c0_seq3	1.07302e-09	64	550
GO:0000226	microtubule cytoskeleton organization	Process	Q94FN2	comp729_c0_seq7	1.07302e-09	64	550
GO:0000226	microtubule cytoskeleton organization	Process	F4JGP4	comp11772_c0_seq15	1.07302e-09	64	550
GO:0000226	microtubule cytoskeleton organization	Process	Q9LRZ0	comp8886_c0_seq2	1.07302e-09	64	550
GO:0000226	microtubule cytoskeleton organization	Process	Q9LUI3	comp23588_c0_seq1	1.07302e-09	64	550
GO:0000226	microtubule cytoskeleton organization	Process	Q9FLP0	comp15224_c0_seq1	1.07302e-09	64	550
GO:0000226	microtubule cytoskeleton organization	Process	Q8VYE5	comp47992_c0_seq1	1.07302e-09	64	550
GO:0000226	microtubule cytoskeleton organization	Process	P30182	comp7150_c0_seq1	1.07302e-09	64	550
GO:0000226	microtubule cytoskeleton organization	Process	A4GSN8	comp6319_c0_seq2	1.07302e-09	64	550
GO:0000226	microtubule cytoskeleton organization	Process	Q9FLP0	comp4843_c0_seq1	1.07302e-09	64	550
GO:0000226	microtubule cytoskeleton organization	Process	Q9ZVD5	comp942_c0_seq12	1.07302e-09	64	550
GO:0000226	microtubule cytoskeleton organization	Process	Q9FLP0	comp3691_c0_seq2	1.07302e-09	64	550
GO:0000226	microtubule cytoskeleton organization	Process	Q9C7G0	comp29783_c0_seq2	1.07302e-09	64	550
GO:0000226	microtubule cytoskeleton organization	Process	P46875	comp26223_c0_seq8	1.07302e-09	64	550
GO:0000226	microtubule cytoskeleton organization	Process	Q9FHM4	comp12963_c0_seq4	1.07302e-09	64	550
GO:0000226	microtubule cytoskeleton organization	Process	Q9ZVD5	comp6767_c0_seq2	1.07302e-09	64	550
GO:0000226	microtubule cytoskeleton organization	Process	O22806	comp18289_c0_seq5	1.07302e-09	64	550
GO:0000226	microtubule cytoskeleton organization	Process	C0LGS2	comp11382_c0_seq2	1.07302e-09	64	550
GO:0000226	microtubule cytoskeleton organization	Process	Q3V129	comp15120_c0_seq3	1.07302e-09	64	550
GO:0000226	microtubule cytoskeleton organization	Process	Q9SK27	comp28715_c0_seq2	1.07302e-09	64	550
GO:0000226	microtubule cytoskeleton organization	Process	Q94AG2	comp18837_c0_seq1	1.07302e-09	64	550
GO:0000226	microtubule cytoskeleton organization	Process	Q9FHM4	comp12963_c0_seq3	1.07302e-09	64	550
GO:0000226	microtubule cytoskeleton organization	Process	A4GSN8	comp6319_c0_seq3	1.07302e-09	64	550
GO:0000226	microtubule cytoskeleton organization	Process	F4JGP4	comp18681_c0_seq2	1.07302e-09	64	550
GO:0000226	microtubule cytoskeleton organization	Process	Q9FHM4	comp22654_c0_seq1	1.07302e-09	64	550
GO:0000226	microtubule cytoskeleton organization	Process	Q9SRW9	comp15483_c0_seq3	1.07302e-09	64	550
GO:0000226	microtubule cytoskeleton organization	Process	P50699	comp18554_c0_seq3	1.07302e-09	64	550
GO:0000226	microtubule cytoskeleton organization	Process	Q8VYE5	comp1651_c0_seq10	1.07302e-09	64	550
GO:0000226	microtubule cytoskeleton organization	Process	Q9LXT9	comp17263_c0_seq1	1.07302e-09	64	550
GO:0000226	microtubule cytoskeleton organization	Process	Q9FHM4	comp12963_c0_seq2	1.07302e-09	64	550
GO:0000226	microtubule cytoskeleton organization	Process	Q9FHM4	comp24118_c0_seq1	1.07302e-09	64	550
GO:0000226	microtubule cytoskeleton organization	Process	Q9FHM4	comp2756_c0_seq11	1.07302e-09	64	550
GO:0000226	microtubule cytoskeleton organization	Process	Q9FHM4	comp2756_c0_seq9	1.07302e-09	64	550
GO:0000226	microtubule cytoskeleton organization	Process	O22806	comp18289_c0_seq4	1.07302e-09	64	550
GO:0000226	microtubule cytoskeleton organization	Process	Q9FHM4	comp2756_c0_seq11	1.07302e-09	64	550
GO:0000226	microtubule cytoskeleton organization	Process	Q9FEE2	comp3780_c0_seq15	1.07302e-09	64	550
GO:0000226	microtubule cytoskeleton organization	Process	Q9T041	comp6909_c0_seq8	1.07302e-09	64	550
GO:0000226	microtubule cytoskeleton organization	Process	Q9CAN3	comp17813_c0_seq5	1.07302e-09	64	550
GO:0000226	microtubule cytoskeleton organization	Process	Q9T041	comp13316_c0_seq2	1.07302e-09	64	550
GO:0000226	microtubule cytoskeleton organization	Process	Q9SIS3	comp4397_c0_seq4	1.07302e-09	64	550
GO:0000226	microtubule cytoskeleton organization	Process	Q94FN2	comp729_c0_seq7	1.07302e-09	64	550
GO:0000271	polysaccharide biosynthetic process	Process	O23482	comp22783_c0_seq1	7.2135e-17	68	421
GO:0000271	polysaccharide biosynthetic process	Process	Q9LJX0	comp2483_c0_seq22	7.2135e-17	68	421
GO:0000271	polysaccharide biosynthetic process	Process	Q9M9M4	comp11555_c0_seq2	7.2135e-17	68	421
GO:0000271	polysaccharide biosynthetic process	Process	Q940Q1	comp11540_c0_seq1	7.2135e-17	68	421
GO:0000271	polysaccharide biosynthetic process	Process	Q9LJX0	comp8833_c0_seq4	7.2135e-17	68	421
GO:0000271	polysaccharide biosynthetic process	Process	Q9LJX0	comp2483_c0_seq24	7.2135e-17	68	421
GO:0000271	polysaccharide biosynthetic process	Process	Q9SGP2	comp7162_c0_seq13	7.2135e-17	68	421
GO:0000271	polysaccharide biosynthetic process	Process	Q9LJX0	comp8833_c0_seq1	7.2135e-17	68	421
GO:0000271	polysaccharide biosynthetic process	Process	Q38890	comp2141_c0_seq6	7.2135e-17	68	421
GO:0000271	polysaccharide biosynthetic process	Process	Q93Z04	comp7824_c0_seq1	7.2135e-17	68	421
GO:0000271	polysaccharide biosynthetic process	Process	Q0WVN5	comp47560_c0_seq1	7.2135e-17	68	421
GO:0000271	polysaccharide biosynthetic process	Process	Q9LMM0	comp5254_c0_seq1	7.2135e-17	68	421
GO:0000271	polysaccharide biosynthetic process	Process	O23482	comp13893_c0_seq18	7.2135e-17	68	421
GO:0000271	polysaccharide biosynthetic process	Process	Q9XF43	comp9328_c0_seq9	7.2135e-17	68	421
GO:0000271	polysaccharide biosynthetic process	Process	Q9SGP2	comp39566_c0_seq1	7.2135e-17	68	421
GO:0000271	polysaccharide biosynthetic process	Process	Q9SU40	comp1108_c1_seq9	7.2135e-17	68	421
GO:0000271	polysaccharide biosynthetic process	Process	Q94AP3	comp12672_c0_seq3	7.2135e-17	68	421
GO:0000271	polysaccharide biosynthetic process	Process	Q38890	comp2141_c0_seq8	7.2135e-17	68	421
GO:0000271	polysaccharide biosynthetic process	Process	Q9SGP2	comp7198_c0_seq6	7.2135e-17	68	421
GO:0000271	polysaccharide biosynthetic process	Process	Q9LJX0	comp2483_c0_seq1	7.2135e-17	68	421
GO:0000271	polysaccharide biosynthetic process	Process	Q9SRW9	comp15483_c0_seq8	7.2135e-17	68	421
GO:0000271	polysaccharide biosynthetic process	Process	Q9LF24	comp5537_c0_seq14	7.2135e-17	68	421
GO:0000271	polysaccharide biosynthetic process	Process	Q9LJX0	comp2483_c0_seq5	7.2135e-17	68	421
GO:0000271	polysaccharide biosynthetic process	Process	Q9SE97	comp8477_c0_seq5	7.2135e-17	68	421
GO:0000271	polysaccharide biosynthetic process	Process	Q9LJX0	comp8833_c0_seq2	7.2135e-17	68	421
GO:0000271	polysaccharide biosynthetic process	Process	Q9M9M4	comp11555_c0_seq1	7.2135e-17	68	421
GO:0000271	polysaccharide biosynthetic process	Process	O23482	comp13893_c0_seq5	7.2135e-17	68	421
GO:0000271	polysaccharide biosynthetic process	Process	Q9SGP2	comp7162_c0_seq6	7.2135e-17	68	421
GO:0000271	polysaccharide biosynthetic process	Process	Q9LF24	comp5537_c0_seq1	7.2135e-17	68	421
GO:0000271	polysaccharide biosynthetic process	Process	Q9SU40	comp16484_c0_seq2	7.2135e-17	68	421
GO:0000271	polysaccharide biosynthetic process	Process	Q9FMF5	comp13503_c0_seq8	7.2135e-17	68	421
GO:0000271	polysaccharide biosynthetic process	Process	O65440	comp11081_c0_seq1	7.2135e-17	68	421
GO:0000271	polysaccharide biosynthetic process	Process	Q9LFS4	comp20646_c0_seq3	7.2135e-17	68	421
GO:0000271	polysaccharide biosynthetic process	Process	Q9SRW9	comp15483_c0_seq5	7.2135e-17	68	421
GO:0000271	polysaccharide biosynthetic process	Process	Q9LF24	comp9316_c0_seq1	7.2135e-17	68	421
GO:0000271	polysaccharide biosynthetic process	Process	Q38890	comp2141_c0_seq2	7.2135e-17	68	421
GO:0000271	polysaccharide biosynthetic process	Process	Q9LF24	comp2530_c0_seq14	7.2135e-17	68	421
GO:0000271	polysaccharide biosynthetic process	Process	Q9SU40	comp1108_c1_seq5	7.2135e-17	68	421
GO:0000271	polysaccharide biosynthetic process	Process	Q9LF24	comp5537_c0_seq3	7.2135e-17	68	421
GO:0000271	polysaccharide biosynthetic process	Process	Q9SE97	comp8883_c0_seq4	7.2135e-17	68	421
GO:0000271	polysaccharide biosynthetic process	Process	Q9LF24	comp7384_c0_seq2	7.2135e-17	68	421
GO:0000271	polysaccharide biosynthetic process	Process	C0LGF4	comp20898_c0_seq1	7.2135e-17	68	421
GO:0000271	polysaccharide biosynthetic process	Process	Q9LFS4	comp3994_c1_seq1	7.2135e-17	68	421
GO:0000271	polysaccharide biosynthetic process	Process	Q9FMF5	comp13503_c0_seq6	7.2135e-17	68	421
GO:0000271	polysaccharide biosynthetic process	Process	Q9LJX0	comp2483_c0_seq3	7.2135e-17	68	421
GO:0000271	polysaccharide biosynthetic process	Process	Q42569	comp11559_c0_seq1	7.2135e-17	68	421
GO:0000271	polysaccharide biosynthetic process	Process	Q9SGP2	comp7162_c0_seq11	7.2135e-17	68	421
GO:0000271	polysaccharide biosynthetic process	Process	Q9SGP2	comp7162_c0_seq1	7.2135e-17	68	421
GO:0000271	polysaccharide biosynthetic process	Process	Q9LF24	comp2530_c0_seq16	7.2135e-17	68	421
GO:0000271	polysaccharide biosynthetic process	Process	Q9LFS4	comp14803_c0_seq1	7.2135e-17	68	421
GO:0000271	polysaccharide biosynthetic process	Process	Q9SGP2	comp11981_c0_seq6	7.2135e-17	68	421
GO:0000271	polysaccharide biosynthetic process	Process	Q9SE97	comp8477_c0_seq6	7.2135e-17	68	421
GO:0000271	polysaccharide biosynthetic process	Process	Q8VYR4	comp21795_c0_seq1	7.2135e-17	68	421
GO:0000271	polysaccharide biosynthetic process	Process	Q96247	comp2088_c0_seq1	7.2135e-17	68	421
GO:0000271	polysaccharide biosynthetic process	Process	C0LGL9	comp12428_c0_seq11	7.2135e-17	68	421
GO:0000271	polysaccharide biosynthetic process	Process	Q9LJX0	comp2483_c0_seq10	7.2135e-17	68	421
GO:0000271	polysaccharide biosynthetic process	Process	Q9LJX0	comp2483_c0_seq20	7.2135e-17	68	421
GO:0000271	polysaccharide biosynthetic process	Process	Q9FMF5	comp33899_c0_seq2	7.2135e-17	68	421
GO:0000271	polysaccharide biosynthetic process	Process	Q9SGP2	comp7162_c0_seq10	7.2135e-17	68	421
GO:0000271	polysaccharide biosynthetic process	Process	Q9LMM0	comp11340_c0_seq1	7.2135e-17	68	421
GO:0000271	polysaccharide biosynthetic process	Process	Q9FMF5	comp33899_c0_seq1	7.2135e-17	68	421
GO:0000271	polysaccharide biosynthetic process	Process	Q94KT8	comp3821_c0_seq2	7.2135e-17	68	421
GO:0000271	polysaccharide biosynthetic process	Process	Q9XF43	comp11396_c0_seq1	7.2135e-17	68	421
GO:0000271	polysaccharide biosynthetic process	Process	Q9FMF5	comp13503_c0_seq10	7.2135e-17	68	421
GO:0000271	polysaccharide biosynthetic process	Process	Q8VZB2	comp15964_c0_seq3	7.2135e-17	68	421
GO:0000271	polysaccharide biosynthetic process	Process	Q94AP3	comp12672_c0_seq1	7.2135e-17	68	421
GO:0000271	polysaccharide biosynthetic process	Process	O23482	comp13893_c0_seq23	7.2135e-17	68	421
GO:0000271	polysaccharide biosynthetic process	Process	Q9LF24	comp5537_c0_seq11	7.2135e-17	68	421
GO:0000271	polysaccharide biosynthetic process	Process	Q9SRW9	comp15483_c0_seq3	7.2135e-17	68	421
GO:0000271	polysaccharide biosynthetic process	Process	O49545	comp953_c0_seq5	7.2135e-17	68	421
GO:0000271	polysaccharide biosynthetic process	Process	Q93ZY2	comp8404_c0_seq1	7.2135e-17	68	421
GO:0000271	polysaccharide biosynthetic process	Process	Q9SRW9	comp5405_c0_seq1	7.2135e-17	68	421
GO:0000271	polysaccharide biosynthetic process	Process	Q9SGP2	comp11981_c0_seq1	7.2135e-17	68	421
GO:0000271	polysaccharide biosynthetic process	Process	Q9SGP2	comp7162_c0_seq4	7.2135e-17	68	421
GO:0000271	polysaccharide biosynthetic process	Process	Q9SU40	comp1108_c1_seq7	7.2135e-17	68	421
GO:0000271	polysaccharide biosynthetic process	Process	Q96247	comp2088_c0_seq5	7.2135e-17	68	421
GO:0000271	polysaccharide biosynthetic process	Process	C0LGF4	comp2963_c0_seq10	7.2135e-17	68	421
GO:0000271	polysaccharide biosynthetic process	Process	Q9SGP2	comp7162_c0_seq2	7.2135e-17	68	421
GO:0000271	polysaccharide biosynthetic process	Process	Q9SU40	comp15941_c0_seq8	7.2135e-17	68	421
GO:0000271	polysaccharide biosynthetic process	Process	Q9LJX0	comp2483_c0_seq17	7.2135e-17	68	421
GO:0000271	polysaccharide biosynthetic process	Process	Q8L856	comp2705_c0_seq1	7.2135e-17	68	421
GO:0000271	polysaccharide biosynthetic process	Process	Q9M9M4	comp11555_c0_seq3	7.2135e-17	68	421
GO:0000271	polysaccharide biosynthetic process	Process	Q9S7X6	comp9581_c0_seq1	7.2135e-17	68	421
GO:0000271	polysaccharide biosynthetic process	Process	Q9LJX0	comp12932_c0_seq1	7.2135e-17	68	421
GO:0000271	polysaccharide biosynthetic process	Process	Q9LJX0	comp2483_c0_seq4	7.2135e-17	68	421
GO:0000271	polysaccharide biosynthetic process	Process	Q9SGP2	comp7162_c0_seq7	7.2135e-17	68	421
GO:0000271	polysaccharide biosynthetic process	Process	O23482	comp22783_c0_seq2	7.2135e-17	68	421
GO:0000271	polysaccharide biosynthetic process	Process	Q9LJX0	comp2483_c0_seq12	7.2135e-17	68	421
GO:0000271	polysaccharide biosynthetic process	Process	O23482	comp13893_c0_seq8	7.2135e-17	68	421
GO:0000271	polysaccharide biosynthetic process	Process	Q8L856	comp10511_c0_seq2	7.2135e-17	68	421
GO:0000271	polysaccharide biosynthetic process	Process	Q93ZY2	comp8404_c0_seq10	7.2135e-17	68	421
GO:0000271	polysaccharide biosynthetic process	Process	O49545	comp2538_c0_seq5	7.2135e-17	68	421
GO:0000271	polysaccharide biosynthetic process	Process	Q9FMF5	comp13503_c0_seq5	7.2135e-17	68	421
GO:0000271	polysaccharide biosynthetic process	Process	Q9LFS4	comp14803_c0_seq2	7.2135e-17	68	421
GO:0000271	polysaccharide biosynthetic process	Process	Q9LJX0	comp2483_c0_seq13	7.2135e-17	68	421
GO:0000271	polysaccharide biosynthetic process	Process	Q8VYR4	comp34073_c0_seq1	7.2135e-17	68	421
GO:0000271	polysaccharide biosynthetic process	Process	Q0WVN5	comp35021_c0_seq1	7.2135e-17	68	421
GO:0000271	polysaccharide biosynthetic process	Process	Q9LJX0	comp2483_c0_seq2	7.2135e-17	68	421
GO:0000271	polysaccharide biosynthetic process	Process	Q9S7X6	comp54900_c0_seq1	7.2135e-17	68	421
GO:0000271	polysaccharide biosynthetic process	Process	Q9SGY2	comp1404_c1_seq21	7.2135e-17	68	421
GO:0000271	polysaccharide biosynthetic process	Process	Q9SE97	comp8477_c0_seq10	7.2135e-17	68	421
GO:0000271	polysaccharide biosynthetic process	Process	Q9SGP2	comp71661_c0_seq1	7.2135e-17	68	421
GO:0000271	polysaccharide biosynthetic process	Process	O23482	comp22783_c0_seq3	7.2135e-17	68	421
GO:0000271	polysaccharide biosynthetic process	Process	O49545	comp10164_c0_seq1	7.2135e-17	68	421
GO:0000271	polysaccharide biosynthetic process	Process	Q9LJX0	comp2483_c0_seq18	7.2135e-17	68	421
GO:0000271	polysaccharide biosynthetic process	Process	Q9XF43	comp9328_c0_seq5	7.2135e-17	68	421
GO:0000271	polysaccharide biosynthetic process	Process	Q94KT8	comp3821_c0_seq5	7.2135e-17	68	421
GO:0000271	polysaccharide biosynthetic process	Process	Q9XF43	comp9328_c0_seq2	7.2135e-17	68	421
GO:0000271	polysaccharide biosynthetic process	Process	Q9SU40	comp32856_c0_seq1	7.2135e-17	68	421
GO:0000271	polysaccharide biosynthetic process	Process	Q9SRW9	comp15483_c0_seq9	7.2135e-17	68	421
GO:0000278	mitotic cell cycle	Process	Q8GYJ3	comp12225_c0_seq1	1.92365e-05	54	572
GO:0000278	mitotic cell cycle	Process	Q9SD82	comp7500_c0_seq5	1.92365e-05	54	572
GO:0000278	mitotic cell cycle	Process	Q9SD82	comp7500_c0_seq6	1.92365e-05	54	572
GO:0000278	mitotic cell cycle	Process	Q94AH6	comp40064_c0_seq1	1.92365e-05	54	572
GO:0000278	mitotic cell cycle	Process	Q14691	comp19349_c0_seq1	1.92365e-05	54	572
GO:0000278	mitotic cell cycle	Process	Q8LEG3	comp3691_c0_seq1	1.92365e-05	54	572
GO:0000278	mitotic cell cycle	Process	P49642	comp16824_c0_seq1	1.92365e-05	54	572
GO:0000278	mitotic cell cycle	Process	P42695	comp28284_c0_seq1	1.92365e-05	54	572
GO:0000278	mitotic cell cycle	Process	Q9M077	comp6599_c0_seq1	1.92365e-05	54	572
GO:0000278	mitotic cell cycle	Process	Q42510	comp9487_c0_seq7	1.92365e-05	54	572
GO:0000278	mitotic cell cycle	Process	Q02224	comp15905_c0_seq1	1.92365e-05	54	572
GO:0000278	mitotic cell cycle	Process	F4JGP4	comp11772_c0_seq15	1.92365e-05	54	572
GO:0000278	mitotic cell cycle	Process	P84634	comp6526_c0_seq4	1.92365e-05	54	572
GO:0000278	mitotic cell cycle	Process	Q9T041	comp6163_c0_seq1	1.92365e-05	54	572
GO:0000278	mitotic cell cycle	Process	Q15021	comp14585_c0_seq3	1.92365e-05	54	572
GO:0000278	mitotic cell cycle	Process	Q8W575	comp4385_c0_seq3	1.92365e-05	54	572
GO:0000278	mitotic cell cycle	Process	Q9ZVD5	comp942_c0_seq13	1.92365e-05	54	572
GO:0000278	mitotic cell cycle	Process	A9LNK9	comp23621_c0_seq1	1.92365e-05	54	572
GO:0000278	mitotic cell cycle	Process	Q8GXF0	comp14468_c0_seq5	1.92365e-05	54	572
GO:0000278	mitotic cell cycle	Process	Q9ZVD5	comp942_c0_seq11	1.92365e-05	54	572
GO:0000278	mitotic cell cycle	Process	Q9M077	comp2922_c0_seq12	1.92365e-05	54	572
GO:0000278	mitotic cell cycle	Process	P49736	comp5410_c0_seq4	1.92365e-05	54	572
GO:0000278	mitotic cell cycle	Process	Q8VYZ0	comp8084_c0_seq8	1.92365e-05	54	572
GO:0000278	mitotic cell cycle	Process	Q9FGQ6	comp7719_c0_seq3	1.92365e-05	54	572
GO:0000278	mitotic cell cycle	Process	Q501D5	comp15297_c0_seq4	1.92365e-05	54	572
GO:0000278	mitotic cell cycle	Process	Q5IBC5	comp37705_c0_seq1	1.92365e-05	54	572
GO:0000278	mitotic cell cycle	Process	Q9M077	comp2922_c0_seq15	1.92365e-05	54	572
GO:0000278	mitotic cell cycle	Process	Q6Q1P4	comp58210_c0_seq1	1.92365e-05	54	572
GO:0000278	mitotic cell cycle	Process	Q8L4H0	comp30700_c0_seq1	1.92365e-05	54	572
GO:0000278	mitotic cell cycle	Process	Q5S2C4	comp11860_c0_seq6	1.92365e-05	54	572
GO:0000278	mitotic cell cycle	Process	Q9ZVD5	comp6767_c0_seq1	1.92365e-05	54	572
GO:0000278	mitotic cell cycle	Process	F4JGP4	comp3721_c0_seq1	1.92365e-05	54	572
GO:0000278	mitotic cell cycle	Process	Q9ZVD5	comp942_c0_seq9	1.92365e-05	54	572
GO:0000278	mitotic cell cycle	Process	Q5W7F2	comp23508_c0_seq1	1.92365e-05	54	572
GO:0000278	mitotic cell cycle	Process	Q9T041	comp6163_c0_seq2	1.92365e-05	54	572
GO:0000278	mitotic cell cycle	Process	Q02224	comp15905_c0_seq1	1.92365e-05	54	572
GO:0000278	mitotic cell cycle	Process	O00311	comp5400_c0_seq2	1.92365e-05	54	572
GO:0000278	mitotic cell cycle	Process	P33991	comp7800_c0_seq8	1.92365e-05	54	572
GO:0000278	mitotic cell cycle	Process	Q94CL9	comp3076_c0_seq1	1.92365e-05	54	572
GO:0000278	mitotic cell cycle	Process	Q8VYZ0	comp44868_c0_seq1	1.92365e-05	54	572
GO:0000278	mitotic cell cycle	Process	Q9FHM4	comp24118_c0_seq1	1.92365e-05	54	572
GO:0000278	mitotic cell cycle	Process	Q9NTI5	comp5776_c0_seq1	1.92365e-05	54	572
GO:0000278	mitotic cell cycle	Process	Q5S2C4	comp11860_c0_seq7	1.92365e-05	54	572
GO:0000278	mitotic cell cycle	Process	Q9FHM4	comp12963_c0_seq3	1.92365e-05	54	572
GO:0000278	mitotic cell cycle	Process	Q8LKS5	comp12970_c0_seq1	1.92365e-05	54	572
GO:0000278	mitotic cell cycle	Process	Q8VYZ0	comp8084_c0_seq6	1.92365e-05	54	572
GO:0000278	mitotic cell cycle	Process	Q9SD82	comp7500_c0_seq2	1.92365e-05	54	572
GO:0000278	mitotic cell cycle	Process	Q9FGQ6	comp7719_c0_seq1	1.92365e-05	54	572
GO:0000278	mitotic cell cycle	Process	F4JGP4	comp18681_c0_seq2	1.92365e-05	54	572
GO:0000278	mitotic cell cycle	Process	Q9ZQ19	comp6063_c0_seq2	1.92365e-05	54	572
GO:0000278	mitotic cell cycle	Process	Q5D869	comp4439_c0_seq7	1.92365e-05	54	572
GO:0000278	mitotic cell cycle	Process	O22469	comp14402_c0_seq1	1.92365e-05	54	572
GO:0000278	mitotic cell cycle	Process	Q9FHM4	comp2756_c0_seq11	1.92365e-05	54	572
GO:0000278	mitotic cell cycle	Process	Q9FGQ6	comp7719_c0_seq4	1.92365e-05	54	572
GO:0000278	mitotic cell cycle	Process	Q9FHM4	comp12963_c0_seq4	1.92365e-05	54	572
GO:0000278	mitotic cell cycle	Process	Q8VY89	comp29943_c0_seq1	1.92365e-05	54	572
GO:0000278	mitotic cell cycle	Process	Q9FHM4	comp2756_c0_seq9	1.92365e-05	54	572
GO:0000278	mitotic cell cycle	Process	Q5D869	comp4439_c0_seq9	1.92365e-05	54	572
GO:0000278	mitotic cell cycle	Process	Q6Q1P4	comp6888_c0_seq1	1.92365e-05	54	572
GO:0000278	mitotic cell cycle	Process	Q6Q1P4	comp5082_c0_seq1	1.92365e-05	54	572
GO:0000278	mitotic cell cycle	Process	Q5IBC5	comp27673_c0_seq1	1.92365e-05	54	572
GO:0000278	mitotic cell cycle	Process	Q8LKS5	comp9839_c0_seq3	1.92365e-05	54	572
GO:0000278	mitotic cell cycle	Process	Q8LEG3	comp1950_c0_seq1	1.92365e-05	54	572
GO:0000278	mitotic cell cycle	Process	Q5D869	comp4439_c0_seq4	1.92365e-05	54	572
GO:0000278	mitotic cell cycle	Process	Q9ZVD5	comp942_c0_seq14	1.92365e-05	54	572
GO:0000278	mitotic cell cycle	Process	Q8GYD2	comp9206_c0_seq7	1.92365e-05	54	572
GO:0000278	mitotic cell cycle	Process	Q8VYZ0	comp8084_c0_seq5	1.92365e-05	54	572
GO:0000278	mitotic cell cycle	Process	Q9FHM4	comp12963_c0_seq2	1.92365e-05	54	572
GO:0000278	mitotic cell cycle	Process	Q9ZVD5	comp6767_c0_seq2	1.92365e-05	54	572
GO:0000278	mitotic cell cycle	Process	Q9FHM4	comp6468_c0_seq29	1.92365e-05	54	572
GO:0000278	mitotic cell cycle	Process	F4JGP4	comp18681_c0_seq1	1.92365e-05	54	572
GO:0000278	mitotic cell cycle	Process	Q8VYZ0	comp24461_c0_seq1	1.92365e-05	54	572
GO:0000278	mitotic cell cycle	Process	Q9T041	comp13316_c0_seq2	1.92365e-05	54	572
GO:0000278	mitotic cell cycle	Process	Q9FHM4	comp6468_c0_seq27	1.92365e-05	54	572
GO:0000278	mitotic cell cycle	Process	Q9ZVD5	comp942_c0_seq12	1.92365e-05	54	572
GO:0000278	mitotic cell cycle	Process	Q9SD82	comp7500_c0_seq1	1.92365e-05	54	572
GO:0000278	mitotic cell cycle	Process	O75694	comp4251_c0_seq29	1.92365e-05	54	572
GO:0000278	mitotic cell cycle	Process	Q02224	comp15905_c0_seq1	1.92365e-05	54	572
GO:0000278	mitotic cell cycle	Process	Q9FHM4	comp22654_c0_seq1	1.92365e-05	54	572
GO:0000278	mitotic cell cycle	Process	Q9SD82	comp7500_c0_seq4	1.92365e-05	54	572
GO:0000278	mitotic cell cycle	Process	Q9T041	comp6909_c0_seq8	1.92365e-05	54	572
GO:0000280	nuclear division	Process	Q9FNE9	comp6089_c0_seq2	2.84908e-11	33	168
GO:0000280	nuclear division	Process	Q9FHM4	comp2756_c0_seq11	2.84908e-11	33	168
GO:0000280	nuclear division	Process	Q27IK7	comp5793_c0_seq1	2.84908e-11	33	168
GO:0000280	nuclear division	Process	Q9FNE9	comp21925_c0_seq1	2.84908e-11	33	168
GO:0000280	nuclear division	Process	F4JGP4	comp11772_c0_seq15	2.84908e-11	33	168
GO:0000280	nuclear division	Process	Q9FHM4	comp2756_c0_seq9	2.84908e-11	33	168
GO:0000280	nuclear division	Process	F4JGP4	comp18681_c0_seq1	2.84908e-11	33	168
GO:0000280	nuclear division	Process	Q8VYZ0	comp24461_c0_seq1	2.84908e-11	33	168
GO:0000280	nuclear division	Process	F4JGP4	comp18681_c0_seq2	2.84908e-11	33	168
GO:0000280	nuclear division	Process	Q5IBC5	comp37705_c0_seq1	2.84908e-11	33	168
GO:0000280	nuclear division	Process	Q8L4H0	comp30700_c0_seq1	2.84908e-11	33	168
GO:0000280	nuclear division	Process	F4I2H7	comp25879_c0_seq1	2.84908e-11	33	168
GO:0000280	nuclear division	Process	Q9LE82	comp12199_c0_seq2	2.84908e-11	33	168
GO:0000280	nuclear division	Process	Q9FHM4	comp6468_c0_seq29	2.84908e-11	33	168
GO:0000280	nuclear division	Process	Q27IK7	comp29998_c0_seq1	2.84908e-11	33	168
GO:0000280	nuclear division	Process	Q9FQ19	comp5712_c0_seq1	2.84908e-11	33	168
GO:0000280	nuclear division	Process	Q8VYZ0	comp8084_c0_seq6	2.84908e-11	33	168
GO:0000280	nuclear division	Process	Q9FHM4	comp2756_c0_seq9	2.84908e-11	33	168
GO:0000280	nuclear division	Process	Q9FHM4	comp12963_c0_seq4	2.84908e-11	33	168
GO:0000280	nuclear division	Process	Q9FHM4	comp24118_c0_seq1	2.84908e-11	33	168
GO:0000280	nuclear division	Process	P42753	comp3687_c0_seq1	2.84908e-11	33	168
GO:0000280	nuclear division	Process	Q8LEG3	comp3691_c0_seq1	2.84908e-11	33	168
GO:0000280	nuclear division	Process	Q8VYZ0	comp44868_c0_seq1	2.84908e-11	33	168
GO:0000280	nuclear division	Process	Q9FHM4	comp12963_c0_seq2	2.84908e-11	33	168
GO:0000280	nuclear division	Process	Q9FHM4	comp6468_c0_seq27	2.84908e-11	33	168
GO:0000280	nuclear division	Process	Q8LEG3	comp1950_c0_seq1	2.84908e-11	33	168
GO:0000280	nuclear division	Process	F4HPR5	comp38831_c0_seq1	2.84908e-11	33	168
GO:0000280	nuclear division	Process	Q5IBC5	comp27673_c0_seq1	2.84908e-11	33	168
GO:0000280	nuclear division	Process	Q9FHM4	comp12963_c0_seq4	2.84908e-11	33	168
GO:0000280	nuclear division	Process	Q9FHM4	comp12963_c0_seq2	2.84908e-11	33	168
GO:0000280	nuclear division	Process	Q8VYZ0	comp8084_c0_seq8	2.84908e-11	33	168
GO:0000280	nuclear division	Process	Q9FHM4	comp12963_c0_seq3	2.84908e-11	33	168
GO:0000280	nuclear division	Process	Q9FNE9	comp6089_c0_seq4	2.84908e-11	33	168
GO:0000280	nuclear division	Process	Q9FHM4	comp6468_c0_seq27	2.84908e-11	33	168
GO:0000280	nuclear division	Process	Q9FHM4	comp12963_c0_seq3	2.84908e-11	33	168
GO:0000280	nuclear division	Process	Q9FHM4	comp22654_c0_seq1	2.84908e-11	33	168
GO:0000280	nuclear division	Process	Q9FQ19	comp27863_c0_seq2	2.84908e-11	33	168
GO:0000280	nuclear division	Process	Q9FHM4	comp6468_c0_seq29	2.84908e-11	33	168
GO:0000280	nuclear division	Process	Q9FHM4	comp24118_c0_seq1	2.84908e-11	33	168
GO:0000280	nuclear division	Process	Q8LG64	comp4339_c0_seq9	2.84908e-11	33	168
GO:0000280	nuclear division	Process	Q8VYZ0	comp8084_c0_seq5	2.84908e-11	33	168
GO:0000280	nuclear division	Process	Q38879	comp9548_c0_seq1	2.84908e-11	33	168
GO:0000280	nuclear division	Process	Q9FHM4	comp22654_c0_seq1	2.84908e-11	33	168
GO:0000280	nuclear division	Process	Q9LE82	comp12199_c0_seq1	2.84908e-11	33	168
GO:0000280	nuclear division	Process	Q9FHM4	comp2756_c0_seq11	2.84908e-11	33	168
GO:0000280	nuclear division	Process	Q38879	comp9548_c0_seq2	2.84908e-11	33	168
GO:0000280	nuclear division	Process	F4JGP4	comp3721_c0_seq1	2.84908e-11	33	168
GO:0000326	protein storage vacuole	Component	Q8VZ95	comp2353_c0_seq4	0.00130304	5	17
GO:0000326	protein storage vacuole	Component	Q8VZ95	comp30857_c0_seq2	0.00130304	5	17
GO:0000326	protein storage vacuole	Component	P25818	comp1457_c0_seq1	0.00130304	5	17
GO:0000326	protein storage vacuole	Component	P25818	comp1821_c0_seq1	0.00130304	5	17
GO:0000326	protein storage vacuole	Component	Q41951	comp2107_c0_seq1	0.00130304	5	17
GO:0000326	protein storage vacuole	Component	Q41951	comp414_c2_seq3	0.00130304	5	17
GO:0000326	protein storage vacuole	Component	Q41951	comp414_c2_seq1	0.00130304	5	17
GO:0000724	double-strand break repair via homologous recombination	Process	I0IUP3	comp11440_c0_seq1	0.00021412	33	326
GO:0000724	double-strand break repair via homologous recombination	Process	Q9NG98	comp26878_c0_seq1	0.00021412	33	326
GO:0000724	double-strand break repair via homologous recombination	Process	Q9ZVD5	comp6767_c0_seq1	0.00021412	33	326
GO:0000724	double-strand break repair via homologous recombination	Process	Q9ZVD5	comp942_c0_seq9	0.00021412	33	326
GO:0000724	double-strand break repair via homologous recombination	Process	Q8L4H0	comp30700_c0_seq1	0.00021412	33	326
GO:0000724	double-strand break repair via homologous recombination	Process	Q8RXD4	comp5116_c0_seq11	0.00021412	33	326
GO:0000724	double-strand break repair via homologous recombination	Process	Q8VYZ0	comp8084_c0_seq8	0.00021412	33	326
GO:0000724	double-strand break repair via homologous recombination	Process	Q8VYZ0	comp24461_c0_seq1	0.00021412	33	326
GO:0000724	double-strand break repair via homologous recombination	Process	Q8RXD4	comp5116_c0_seq9	0.00021412	33	326
GO:0000724	double-strand break repair via homologous recombination	Process	Q8VYZ0	comp8084_c0_seq5	0.00021412	33	326
GO:0000724	double-strand break repair via homologous recombination	Process	Q9SD82	comp7500_c0_seq2	0.00021412	33	326
GO:0000724	double-strand break repair via homologous recombination	Process	Q9ZVD5	comp942_c0_seq13	0.00021412	33	326
GO:0000724	double-strand break repair via homologous recombination	Process	Q54T85	comp4231_c0_seq10	0.00021412	33	326
GO:0000724	double-strand break repair via homologous recombination	Process	Q54T85	comp4231_c0_seq26	0.00021412	33	326
GO:0000724	double-strand break repair via homologous recombination	Process	Q9SRW9	comp15483_c0_seq5	0.00021412	33	326
GO:0000724	double-strand break repair via homologous recombination	Process	Q9C9M6	comp11657_c0_seq1	0.00021412	33	326
GO:0000724	double-strand break repair via homologous recombination	Process	Q501D5	comp15297_c0_seq4	0.00021412	33	326
GO:0000724	double-strand break repair via homologous recombination	Process	Q9ZVD5	comp6767_c0_seq2	0.00021412	33	326
GO:0000724	double-strand break repair via homologous recombination	Process	Q54T85	comp4231_c0_seq43	0.00021412	33	326
GO:0000724	double-strand break repair via homologous recombination	Process	Q5D869	comp4439_c0_seq9	0.00021412	33	326
GO:0000724	double-strand break repair via homologous recombination	Process	Q9LMT8	comp41336_c0_seq1	0.00021412	33	326
GO:0000724	double-strand break repair via homologous recombination	Process	Q54T85	comp4231_c0_seq32	0.00021412	33	326
GO:0000724	double-strand break repair via homologous recombination	Process	Q54T85	comp4231_c0_seq37	0.00021412	33	326
GO:0000724	double-strand break repair via homologous recombination	Process	Q9FMH5	comp19230_c0_seq2	0.00021412	33	326
GO:0000724	double-strand break repair via homologous recombination	Process	Q9FMH5	comp34735_c0_seq1	0.00021412	33	326
GO:0000724	double-strand break repair via homologous recombination	Process	Q9ZQ19	comp6063_c0_seq2	0.00021412	33	326
GO:0000724	double-strand break repair via homologous recombination	Process	Q8GXF0	comp14468_c0_seq5	0.00021412	33	326
GO:0000724	double-strand break repair via homologous recombination	Process	Q8RXD4	comp5116_c0_seq4	0.00021412	33	326
GO:0000724	double-strand break repair via homologous recombination	Process	Q9FMH5	comp19230_c0_seq1	0.00021412	33	326
GO:0000724	double-strand break repair via homologous recombination	Process	Q8RXD4	comp5116_c0_seq12	0.00021412	33	326
GO:0000724	double-strand break repair via homologous recombination	Process	Q5D869	comp4439_c0_seq7	0.00021412	33	326
GO:0000724	double-strand break repair via homologous recombination	Process	Q9SRW9	comp5405_c0_seq1	0.00021412	33	326
GO:0000724	double-strand break repair via homologous recombination	Process	I0IUP3	comp11440_c0_seq4	0.00021412	33	326
GO:0000724	double-strand break repair via homologous recombination	Process	Q9SD82	comp7500_c0_seq6	0.00021412	33	326
GO:0000724	double-strand break repair via homologous recombination	Process	Q54T85	comp4231_c0_seq12	0.00021412	33	326
GO:0000724	double-strand break repair via homologous recombination	Process	Q9SD82	comp7500_c0_seq4	0.00021412	33	326
GO:0000724	double-strand break repair via homologous recombination	Process	Q9ZVD5	comp942_c0_seq12	0.00021412	33	326
GO:0000724	double-strand break repair via homologous recombination	Process	P49731	comp4705_c0_seq1	0.00021412	33	326
GO:0000724	double-strand break repair via homologous recombination	Process	P49731	comp4705_c0_seq1	0.00021412	33	326
GO:0000724	double-strand break repair via homologous recombination	Process	Q9ZVD5	comp942_c0_seq11	0.00021412	33	326
GO:0000724	double-strand break repair via homologous recombination	Process	Q9SD82	comp7500_c0_seq1	0.00021412	33	326
GO:0000724	double-strand break repair via homologous recombination	Process	Q8RXD4	comp5116_c0_seq1	0.00021412	33	326
GO:0000724	double-strand break repair via homologous recombination	Process	Q8VYZ0	comp44868_c0_seq1	0.00021412	33	326
GO:0000724	double-strand break repair via homologous recombination	Process	Q8GXF0	comp14468_c0_seq5	0.00021412	33	326
GO:0000724	double-strand break repair via homologous recombination	Process	Q5D869	comp4439_c0_seq4	0.00021412	33	326
GO:0000724	double-strand break repair via homologous recombination	Process	Q9SRW9	comp15483_c0_seq9	0.00021412	33	326
GO:0000724	double-strand break repair via homologous recombination	Process	Q9ZVD5	comp942_c0_seq14	0.00021412	33	326
GO:0000724	double-strand break repair via homologous recombination	Process	Q9SRW9	comp15483_c0_seq8	0.00021412	33	326
GO:0000724	double-strand break repair via homologous recombination	Process	Q9SD82	comp7500_c0_seq5	0.00021412	33	326
GO:0000724	double-strand break repair via homologous recombination	Process	Q54T85	comp4231_c0_seq17	0.00021412	33	326
GO:0000724	double-strand break repair via homologous recombination	Process	Q8RXD4	comp5116_c0_seq5	0.00021412	33	326
GO:0000724	double-strand break repair via homologous recombination	Process	Q8VYZ0	comp8084_c0_seq6	0.00021412	33	326
GO:0000724	double-strand break repair via homologous recombination	Process	Q9SRW9	comp15483_c0_seq3	0.00021412	33	326
GO:0000724	double-strand break repair via homologous recombination	Process	Q8GYD2	comp9206_c0_seq7	0.00021412	33	326
GO:0000724	double-strand break repair via homologous recombination	Process	Q9LS09	comp12509_c0_seq3	0.00021412	33	326
GO:0000724	double-strand break repair via homologous recombination	Process	Q8RXD4	comp5116_c0_seq10	0.00021412	33	326
GO:0000786	nucleosome	Component	P26569	comp360_c0_seq2	1.92779e-09	14	37
GO:0000786	nucleosome	Component	P26569	comp2385_c0_seq1	1.92779e-09	14	37
GO:0000786	nucleosome	Component	Q9XFH4	comp8822_c0_seq5	1.92779e-09	14	37
GO:0000786	nucleosome	Component	Q9XFH4	comp8822_c0_seq3	1.92779e-09	14	37
GO:0000786	nucleosome	Component	A8MRL0	comp620_c0_seq2	1.92779e-09	14	37
GO:0000786	nucleosome	Component	P26569	comp360_c0_seq2	1.92779e-09	14	37
GO:0000786	nucleosome	Component	Q8RVQ9	comp15359_c0_seq1	1.92779e-09	14	37
GO:0000786	nucleosome	Component	Q9S9K7	comp773_c0_seq2	1.92779e-09	14	37
GO:0000786	nucleosome	Component	Q9XFH4	comp8822_c0_seq8	1.92779e-09	14	37
GO:0000786	nucleosome	Component	Q9C944	comp10262_c0_seq1	1.92779e-09	14	37
GO:0000786	nucleosome	Component	Q9C944	comp8802_c0_seq3	1.92779e-09	14	37
GO:0000786	nucleosome	Component	Q9XFH4	comp8822_c0_seq1	1.92779e-09	14	37
GO:0000786	nucleosome	Component	Q9XFH4	comp8822_c0_seq4	1.92779e-09	14	37
GO:0000786	nucleosome	Component	Q9XFH4	comp8822_c0_seq7	1.92779e-09	14	37
GO:0000786	nucleosome	Component	O04848	comp1306_c0_seq1	1.92779e-09	14	37
GO:0000786	nucleosome	Component	Q9C681	comp3047_c0_seq1	1.92779e-09	14	37
GO:0000786	nucleosome	Component	Q9XFH4	comp8822_c0_seq2	1.92779e-09	14	37
GO:0000786	nucleosome	Component	P26569	comp2385_c0_seq1	1.92779e-09	14	37
GO:0000786	nucleosome	Component	Q9XFH4	comp8822_c0_seq10	1.92779e-09	14	37
GO:0000788	nuclear nucleosome	Component	O23629	comp1451_c0_seq1	3.45709e-05	4	5
GO:0000788	nuclear nucleosome	Component	Q9SI96	comp5683_c0_seq1	3.45709e-05	4	5
GO:0000788	nuclear nucleosome	Component	Q9SI96	comp316_c0_seq1	3.45709e-05	4	5
GO:0000788	nuclear nucleosome	Component	Q9SI96	comp5683_c0_seq2	3.45709e-05	4	5
GO:0000788	nuclear nucleosome	Component	Q9LFF6	comp1684_c0_seq1	3.45709e-05	4	5
GO:0000793	condensed chromosome	Component	Q15021	comp14585_c0_seq3	0.00107831	7	32
GO:0000793	condensed chromosome	Component	Q8K2Z4	comp14585_c0_seq6	0.00107831	7	32
GO:0000793	condensed chromosome	Component	Q9LUR0	comp15980_c0_seq2	0.00107831	7	32
GO:0000793	condensed chromosome	Component	Q564K3	comp13154_c0_seq2	0.00107831	7	32
GO:0000793	condensed chromosome	Component	Q9LUR0	comp15980_c0_seq1	0.00107831	7	32
GO:0000793	condensed chromosome	Component	Q8K2Z4	comp14585_c0_seq6	0.00107831	7	32
GO:0000793	condensed chromosome	Component	Q564K3	comp13154_c0_seq1	0.00107831	7	32
GO:0000793	condensed chromosome	Component	Q9LUR0	comp16056_c0_seq1	0.00107831	7	32
GO:0000796	condensin complex	Component	Q9SN90	comp32811_c0_seq2	1.74846e-06	9	24
GO:0000796	condensin complex	Component	Q9C5Y4	comp9152_c0_seq7	1.74846e-06	9	24
GO:0000796	condensin complex	Component	Q9SN90	comp9152_c0_seq6	1.74846e-06	9	24
GO:0000796	condensin complex	Component	Q9SN90	comp9152_c0_seq5	1.74846e-06	9	24
GO:0000796	condensin complex	Component	Q8K2Z4	comp14585_c0_seq6	1.74846e-06	9	24
GO:0000796	condensin complex	Component	Q15021	comp14585_c0_seq3	1.74846e-06	9	24
GO:0000796	condensin complex	Component	Q9SN90	comp9152_c0_seq1	1.74846e-06	9	24
GO:0000796	condensin complex	Component	Q9C5Y4	comp9152_c0_seq15	1.74846e-06	9	24
GO:0000796	condensin complex	Component	Q564K3	comp13154_c0_seq1	1.74846e-06	9	24
GO:0000796	condensin complex	Component	Q564K3	comp13154_c0_seq2	1.74846e-06	9	24
GO:0000911	cytokinesis by cell plate formation	Process	Q27IK6	comp5698_c0_seq1	4.12598e-11	84	757
GO:0000911	cytokinesis by cell plate formation	Process	Q8LEG3	comp3691_c0_seq1	4.12598e-11	84	757
GO:0000911	cytokinesis by cell plate formation	Process	Q42510	comp9487_c0_seq7	4.12598e-11	84	757
GO:0000911	cytokinesis by cell plate formation	Process	Q8VYE5	comp6315_c0_seq6	4.12598e-11	84	757
GO:0000911	cytokinesis by cell plate formation	Process	Q9FHM4	comp24118_c0_seq1	4.12598e-11	84	757
GO:0000911	cytokinesis by cell plate formation	Process	Q8S905	comp8364_c0_seq1	4.12598e-11	84	757
GO:0000911	cytokinesis by cell plate formation	Process	Q5IBC5	comp27673_c0_seq1	4.12598e-11	84	757
GO:0000911	cytokinesis by cell plate formation	Process	Q42510	comp9487_c0_seq7	4.12598e-11	84	757
GO:0000911	cytokinesis by cell plate formation	Process	Q9FL33	comp7720_c0_seq3	4.12598e-11	84	757
GO:0000911	cytokinesis by cell plate formation	Process	Q9FHM4	comp12963_c0_seq3	4.12598e-11	84	757
GO:0000911	cytokinesis by cell plate formation	Process	Q94FN2	comp729_c0_seq8	4.12598e-11	84	757
GO:0000911	cytokinesis by cell plate formation	Process	F4HPR5	comp38831_c0_seq1	4.12598e-11	84	757
GO:0000911	cytokinesis by cell plate formation	Process	Q9C5Y4	comp9152_c0_seq7	4.12598e-11	84	757
GO:0000911	cytokinesis by cell plate formation	Process	Q9FHM4	comp2756_c0_seq9	4.12598e-11	84	757
GO:0000911	cytokinesis by cell plate formation	Process	Q9FHM4	comp12963_c0_seq3	4.12598e-11	84	757
GO:0000911	cytokinesis by cell plate formation	Process	Q9FHM4	comp6468_c0_seq29	4.12598e-11	84	757
GO:0000911	cytokinesis by cell plate formation	Process	Q9FHM4	comp24118_c0_seq1	4.12598e-11	84	757
GO:0000911	cytokinesis by cell plate formation	Process	Q9M115	comp17517_c0_seq1	4.12598e-11	84	757
GO:0000911	cytokinesis by cell plate formation	Process	Q9FQ19	comp5712_c0_seq1	4.12598e-11	84	757
GO:0000911	cytokinesis by cell plate formation	Process	Q9SCT6	comp10871_c0_seq8	4.12598e-11	84	757
GO:0000911	cytokinesis by cell plate formation	Process	Q9CAN3	comp17813_c0_seq8	4.12598e-11	84	757
GO:0000911	cytokinesis by cell plate formation	Process	Q9FHM4	comp6468_c0_seq27	4.12598e-11	84	757
GO:0000911	cytokinesis by cell plate formation	Process	P50699	comp3048_c1_seq7	4.12598e-11	84	757
GO:0000911	cytokinesis by cell plate formation	Process	Q8VZ95	comp30857_c0_seq2	4.12598e-11	84	757
GO:0000911	cytokinesis by cell plate formation	Process	P46875	comp26223_c0_seq4	4.12598e-11	84	757
GO:0000911	cytokinesis by cell plate formation	Process	Q8S905	comp8364_c0_seq1	4.12598e-11	84	757
GO:0000911	cytokinesis by cell plate formation	Process	F4JGP4	comp18681_c0_seq2	4.12598e-11	84	757
GO:0000911	cytokinesis by cell plate formation	Process	Q9SUP7	comp6126_c0_seq4	4.12598e-11	84	757
GO:0000911	cytokinesis by cell plate formation	Process	Q8VYZ0	comp44868_c0_seq1	4.12598e-11	84	757
GO:0000911	cytokinesis by cell plate formation	Process	Q9ZQ19	comp6063_c0_seq2	4.12598e-11	84	757
GO:0000911	cytokinesis by cell plate formation	Process	Q8VYE5	comp9794_c0_seq1	4.12598e-11	84	757
GO:0000911	cytokinesis by cell plate formation	Process	Q9FNE9	comp6089_c0_seq4	4.12598e-11	84	757
GO:0000911	cytokinesis by cell plate formation	Process	Q9FJL0	comp6460_c0_seq7	4.12598e-11	84	757
GO:0000911	cytokinesis by cell plate formation	Process	P82266	comp13095_c0_seq9	4.12598e-11	84	757
GO:0000911	cytokinesis by cell plate formation	Process	Q9SUP7	comp6126_c0_seq8	4.12598e-11	84	757
GO:0000911	cytokinesis by cell plate formation	Process	Q9SRW9	comp15483_c0_seq8	4.12598e-11	84	757
GO:0000911	cytokinesis by cell plate formation	Process	Q9FNE9	comp21925_c0_seq1	4.12598e-11	84	757
GO:0000911	cytokinesis by cell plate formation	Process	Q9SMR2	comp11181_c0_seq4	4.12598e-11	84	757
GO:0000911	cytokinesis by cell plate formation	Process	O22806	comp18289_c0_seq1	4.12598e-11	84	757
GO:0000911	cytokinesis by cell plate formation	Process	Q9SK27	comp13110_c0_seq2	4.12598e-11	84	757
GO:0000911	cytokinesis by cell plate formation	Process	Q9ZQC5	comp5391_c0_seq1	4.12598e-11	84	757
GO:0000911	cytokinesis by cell plate formation	Process	Q9SMV7	comp36162_c0_seq3	4.12598e-11	84	757
GO:0000911	cytokinesis by cell plate formation	Process	Q9SK27	comp11375_c0_seq1	4.12598e-11	84	757
GO:0000911	cytokinesis by cell plate formation	Process	Q9LUI3	comp17671_c0_seq1	4.12598e-11	84	757
GO:0000911	cytokinesis by cell plate formation	Process	P82266	comp13095_c0_seq7	4.12598e-11	84	757
GO:0000911	cytokinesis by cell plate formation	Process	Q9FLP0	comp4843_c0_seq5	4.12598e-11	84	757
GO:0000911	cytokinesis by cell plate formation	Process	Q9FLP0	comp15670_c0_seq1	4.12598e-11	84	757
GO:0000911	cytokinesis by cell plate formation	Process	Q8VYZ0	comp8084_c0_seq6	4.12598e-11	84	757
GO:0000911	cytokinesis by cell plate formation	Process	Q9FQ19	comp27863_c0_seq2	4.12598e-11	84	757
GO:0000911	cytokinesis by cell plate formation	Process	F4JGP4	comp18681_c0_seq1	4.12598e-11	84	757
GO:0000911	cytokinesis by cell plate formation	Process	F4HPR5	comp38831_c0_seq1	4.12598e-11	84	757
GO:0000911	cytokinesis by cell plate formation	Process	Q9SK27	comp28715_c0_seq2	4.12598e-11	84	757
GO:0000911	cytokinesis by cell plate formation	Process	F4JGP4	comp11772_c0_seq15	4.12598e-11	84	757
GO:0000911	cytokinesis by cell plate formation	Process	Q8VYZ0	comp8084_c0_seq5	4.12598e-11	84	757
GO:0000911	cytokinesis by cell plate formation	Process	Q9SK27	comp74900_c0_seq1	4.12598e-11	84	757
GO:0000911	cytokinesis by cell plate formation	Process	F4I2H7	comp25879_c0_seq1	4.12598e-11	84	757
GO:0000911	cytokinesis by cell plate formation	Process	Q9ZVD5	comp942_c0_seq9	4.12598e-11	84	757
GO:0000911	cytokinesis by cell plate formation	Process	P30182	comp10638_c0_seq1	4.12598e-11	84	757
GO:0000911	cytokinesis by cell plate formation	Process	Q9ZVD5	comp942_c0_seq13	4.12598e-11	84	757
GO:0000911	cytokinesis by cell plate formation	Process	Q8VYE5	comp47992_c0_seq1	4.12598e-11	84	757
GO:0000911	cytokinesis by cell plate formation	Process	Q9SMR2	comp11181_c0_seq6	4.12598e-11	84	757
GO:0000911	cytokinesis by cell plate formation	Process	Q564K3	comp13154_c0_seq1	4.12598e-11	84	757
GO:0000911	cytokinesis by cell plate formation	Process	Q5IBC5	comp37705_c0_seq1	4.12598e-11	84	757
GO:0000911	cytokinesis by cell plate formation	Process	P50699	comp3048_c1_seq3	4.12598e-11	84	757
GO:0000911	cytokinesis by cell plate formation	Process	Q9FLP0	comp4843_c0_seq3	4.12598e-11	84	757
GO:0000911	cytokinesis by cell plate formation	Process	Q8LG64	comp4339_c0_seq9	4.12598e-11	84	757
GO:0000911	cytokinesis by cell plate formation	Process	Q9C6Y3	comp10939_c0_seq6	4.12598e-11	84	757
GO:0000911	cytokinesis by cell plate formation	Process	Q9C5Y4	comp9152_c0_seq15	4.12598e-11	84	757
GO:0000911	cytokinesis by cell plate formation	Process	Q9LE82	comp12199_c0_seq2	4.12598e-11	84	757
GO:0000911	cytokinesis by cell plate formation	Process	Q8L7T3	comp3748_c0_seq2	4.12598e-11	84	757
GO:0000911	cytokinesis by cell plate formation	Process	Q9FHM4	comp2756_c0_seq9	4.12598e-11	84	757
GO:0000911	cytokinesis by cell plate formation	Process	Q8RVQ9	comp15359_c0_seq1	4.12598e-11	84	757
GO:0000911	cytokinesis by cell plate formation	Process	Q9LUI3	comp19465_c0_seq3	4.12598e-11	84	757
GO:0000911	cytokinesis by cell plate formation	Process	Q9FLP0	comp15224_c0_seq1	4.12598e-11	84	757
GO:0000911	cytokinesis by cell plate formation	Process	F4JSZ5	comp13283_c0_seq1	4.12598e-11	84	757
GO:0000911	cytokinesis by cell plate formation	Process	Q27IK7	comp29998_c0_seq1	4.12598e-11	84	757
GO:0000911	cytokinesis by cell plate formation	Process	Q9FHM4	comp6468_c0_seq27	4.12598e-11	84	757
GO:0000911	cytokinesis by cell plate formation	Process	Q9LRZ0	comp8886_c0_seq2	4.12598e-11	84	757
GO:0000911	cytokinesis by cell plate formation	Process	Q9FHM4	comp2756_c0_seq11	4.12598e-11	84	757
GO:0000911	cytokinesis by cell plate formation	Process	Q9FLP0	comp4843_c0_seq1	4.12598e-11	84	757
GO:0000911	cytokinesis by cell plate formation	Process	Q9FHM4	comp12963_c0_seq4	4.12598e-11	84	757
GO:0000911	cytokinesis by cell plate formation	Process	Q9SRW9	comp15483_c0_seq3	4.12598e-11	84	757
GO:0000911	cytokinesis by cell plate formation	Process	Q9LE82	comp12199_c0_seq1	4.12598e-11	84	757
GO:0000911	cytokinesis by cell plate formation	Process	Q8VYZ0	comp24461_c0_seq1	4.12598e-11	84	757
GO:0000911	cytokinesis by cell plate formation	Process	Q9SUP7	comp6126_c0_seq5	4.12598e-11	84	757
GO:0000911	cytokinesis by cell plate formation	Process	P42753	comp3687_c0_seq1	4.12598e-11	84	757
GO:0000911	cytokinesis by cell plate formation	Process	Q9LXT9	comp17263_c0_seq1	4.12598e-11	84	757
GO:0000911	cytokinesis by cell plate formation	Process	P46875	comp3721_c0_seq4	4.12598e-11	84	757
GO:0000911	cytokinesis by cell plate formation	Process	Q9LUI3	comp23588_c0_seq1	4.12598e-11	84	757
GO:0000911	cytokinesis by cell plate formation	Process	Q9ZVD5	comp942_c0_seq11	4.12598e-11	84	757
GO:0000911	cytokinesis by cell plate formation	Process	Q9ZQC5	comp5391_c0_seq7	4.12598e-11	84	757
GO:0000911	cytokinesis by cell plate formation	Process	P59224	comp141_c0_seq5	4.12598e-11	84	757
GO:0000911	cytokinesis by cell plate formation	Process	Q8VYE5	comp1651_c0_seq10	4.12598e-11	84	757
GO:0000911	cytokinesis by cell plate formation	Process	Q9ZVD5	comp942_c0_seq14	4.12598e-11	84	757
GO:0000911	cytokinesis by cell plate formation	Process	Q9FHM4	comp12963_c0_seq4	4.12598e-11	84	757
GO:0000911	cytokinesis by cell plate formation	Process	P46875	comp26223_c0_seq6	4.12598e-11	84	757
GO:0000911	cytokinesis by cell plate formation	Process	Q8L4H0	comp30700_c0_seq1	4.12598e-11	84	757
GO:0000911	cytokinesis by cell plate formation	Process	Q8L7T3	comp13337_c0_seq2	4.12598e-11	84	757
GO:0000911	cytokinesis by cell plate formation	Process	Q42374	comp6790_c0_seq1	4.12598e-11	84	757
GO:0000911	cytokinesis by cell plate formation	Process	Q27IK7	comp29998_c0_seq1	4.12598e-11	84	757
GO:0000911	cytokinesis by cell plate formation	Process	Q9FJL0	comp73947_c0_seq1	4.12598e-11	84	757
GO:0000911	cytokinesis by cell plate formation	Process	P50699	comp4672_c0_seq1	4.12598e-11	84	757
GO:0000911	cytokinesis by cell plate formation	Process	P30182	comp7150_c0_seq1	4.12598e-11	84	757
GO:0000911	cytokinesis by cell plate formation	Process	Q9FHM4	comp22654_c0_seq1	4.12598e-11	84	757
GO:0000911	cytokinesis by cell plate formation	Process	Q5IBC5	comp27673_c0_seq1	4.12598e-11	84	757
GO:0000911	cytokinesis by cell plate formation	Process	Q42374	comp6790_c0_seq6	4.12598e-11	84	757
GO:0000911	cytokinesis by cell plate formation	Process	P50699	comp18554_c0_seq3	4.12598e-11	84	757
GO:0000911	cytokinesis by cell plate formation	Process	Q07970	comp26223_c0_seq2	4.12598e-11	84	757
GO:0000911	cytokinesis by cell plate formation	Process	Q94FN2	comp729_c0_seq8	4.12598e-11	84	757
GO:0000911	cytokinesis by cell plate formation	Process	Q564K3	comp13154_c0_seq2	4.12598e-11	84	757
GO:0000911	cytokinesis by cell plate formation	Process	Q9SRW9	comp15483_c0_seq5	4.12598e-11	84	757
GO:0000911	cytokinesis by cell plate formation	Process	Q9ZVD5	comp6767_c0_seq2	4.12598e-11	84	757
GO:0000911	cytokinesis by cell plate formation	Process	O22806	comp18289_c0_seq5	4.12598e-11	84	757
GO:0000911	cytokinesis by cell plate formation	Process	Q9CAN3	comp17813_c0_seq9	4.12598e-11	84	757
GO:0000911	cytokinesis by cell plate formation	Process	Q9LXT9	comp26905_c0_seq1	4.12598e-11	84	757
GO:0000911	cytokinesis by cell plate formation	Process	Q9FJL0	comp6460_c0_seq1	4.12598e-11	84	757
GO:0000911	cytokinesis by cell plate formation	Process	Q94AG2	comp18837_c0_seq1	4.12598e-11	84	757
GO:0000911	cytokinesis by cell plate formation	Process	Q9ZVD5	comp942_c0_seq12	4.12598e-11	84	757
GO:0000911	cytokinesis by cell plate formation	Process	Q9LXT9	comp5663_c0_seq7	4.12598e-11	84	757
GO:0000911	cytokinesis by cell plate formation	Process	Q9SRW9	comp5405_c0_seq1	4.12598e-11	84	757
GO:0000911	cytokinesis by cell plate formation	Process	P46875	comp26223_c0_seq8	4.12598e-11	84	757
GO:0000911	cytokinesis by cell plate formation	Process	Q9FHM4	comp12963_c0_seq2	4.12598e-11	84	757
GO:0000911	cytokinesis by cell plate formation	Process	Q9FLP0	comp3691_c0_seq3	4.12598e-11	84	757
GO:0000911	cytokinesis by cell plate formation	Process	F4JGP4	comp3721_c0_seq1	4.12598e-11	84	757
GO:0000911	cytokinesis by cell plate formation	Process	Q9FNE9	comp6089_c0_seq2	4.12598e-11	84	757
GO:0000911	cytokinesis by cell plate formation	Process	Q9FHM4	comp6468_c0_seq29	4.12598e-11	84	757
GO:0000911	cytokinesis by cell plate formation	Process	Q8VZ95	comp2353_c0_seq4	4.12598e-11	84	757
GO:0000911	cytokinesis by cell plate formation	Process	Q8LEG3	comp3691_c0_seq1	4.12598e-11	84	757
GO:0000911	cytokinesis by cell plate formation	Process	Q5IBC5	comp37705_c0_seq1	4.12598e-11	84	757
GO:0000911	cytokinesis by cell plate formation	Process	Q9FHM4	comp22654_c0_seq1	4.12598e-11	84	757
GO:0000911	cytokinesis by cell plate formation	Process	Q9ZQC5	comp5391_c0_seq5	4.12598e-11	84	757
GO:0000911	cytokinesis by cell plate formation	Process	Q27IK6	comp36510_c0_seq1	4.12598e-11	84	757
GO:0000911	cytokinesis by cell plate formation	Process	Q9LE82	comp12199_c0_seq1	4.12598e-11	84	757
GO:0000911	cytokinesis by cell plate formation	Process	Q9SK27	comp1053_c0_seq1	4.12598e-11	84	757
GO:0000911	cytokinesis by cell plate formation	Process	Q9LE82	comp12199_c0_seq2	4.12598e-11	84	757
GO:0000911	cytokinesis by cell plate formation	Process	F4JSZ5	comp13283_c0_seq2	4.12598e-11	84	757
GO:0000911	cytokinesis by cell plate formation	Process	Q9FJL0	comp6460_c0_seq39	4.12598e-11	84	757
GO:0000911	cytokinesis by cell plate formation	Process	Q27IK7	comp5793_c0_seq1	4.12598e-11	84	757
GO:0000911	cytokinesis by cell plate formation	Process	Q9FHM4	comp12963_c0_seq2	4.12598e-11	84	757
GO:0000911	cytokinesis by cell plate formation	Process	Q8LEG3	comp1950_c0_seq1	4.12598e-11	84	757
GO:0000911	cytokinesis by cell plate formation	Process	Q9SRW9	comp15483_c0_seq9	4.12598e-11	84	757
GO:0000911	cytokinesis by cell plate formation	Process	P50699	comp37252_c0_seq1	4.12598e-11	84	757
GO:0000911	cytokinesis by cell plate formation	Process	Q8VYZ0	comp8084_c0_seq8	4.12598e-11	84	757
GO:0000911	cytokinesis by cell plate formation	Process	Q9FLP0	comp3691_c0_seq2	4.12598e-11	84	757
GO:0000911	cytokinesis by cell plate formation	Process	F4JP48	comp13160_c0_seq3	4.12598e-11	84	757
GO:0000911	cytokinesis by cell plate formation	Process	O22806	comp18289_c0_seq4	4.12598e-11	84	757
GO:0000911	cytokinesis by cell plate formation	Process	C0LGS2	comp11382_c0_seq2	4.12598e-11	84	757
GO:0000911	cytokinesis by cell plate formation	Process	P42697	comp45482_c0_seq1	4.12598e-11	84	757
GO:0000911	cytokinesis by cell plate formation	Process	Q9S7G7	comp29296_c0_seq1	4.12598e-11	84	757
GO:0000911	cytokinesis by cell plate formation	Process	Q27IK7	comp5793_c0_seq1	4.12598e-11	84	757
GO:0000911	cytokinesis by cell plate formation	Process	Q94FN2	comp729_c0_seq7	4.12598e-11	84	757
GO:0000911	cytokinesis by cell plate formation	Process	Q9ZVD5	comp6767_c0_seq1	4.12598e-11	84	757
GO:0000911	cytokinesis by cell plate formation	Process	P50699	comp31951_c0_seq1	4.12598e-11	84	757
GO:0000911	cytokinesis by cell plate formation	Process	Q8LEG3	comp1950_c0_seq1	4.12598e-11	84	757
GO:0000911	cytokinesis by cell plate formation	Process	Q94FN2	comp729_c0_seq7	4.12598e-11	84	757
GO:0000911	cytokinesis by cell plate formation	Process	Q9FHM4	comp2756_c0_seq11	4.12598e-11	84	757
GO:0000911	cytokinesis by cell plate formation	Process	Q9LXT9	comp1510_c0_seq8	4.12598e-11	84	757
GO:0000911	cytokinesis by cell plate formation	Process	Q9CAN3	comp17813_c0_seq5	4.12598e-11	84	757
GO:0001158	enhancer sequence-specific DNA binding	Function	Q8H181	comp15625_c0_seq5	0.00126086	3	5
GO:0001158	enhancer sequence-specific DNA binding	Function	Q8H181	comp15625_c0_seq3	0.00126086	3	5
GO:0001158	enhancer sequence-specific DNA binding	Function	Q8H181	comp15625_c0_seq7	0.00126086	3	5
GO:0001158	enhancer sequence-specific DNA binding	Function	Q8H181	comp15625_c0_seq1	0.00126086	3	5
GO:0001158	enhancer sequence-specific DNA binding	Function	Q8H181	comp15625_c0_seq2	0.00126086	3	5
GO:0001653	peptide receptor activity	Function	Q9LP24	comp54897_c0_seq1	7.77638e-09	173	2170
GO:0001653	peptide receptor activity	Function	C0LGJ1	comp58616_c0_seq1	7.77638e-09	173	2170
GO:0001653	peptide receptor activity	Function	Q9LT96	comp18299_c0_seq2	7.77638e-09	173	2170
GO:0001653	peptide receptor activity	Function	Q8LFN2	comp7797_c0_seq1	7.77638e-09	173	2170
GO:0001653	peptide receptor activity	Function	Q9FE20	comp10597_c0_seq5	7.77638e-09	173	2170
GO:0001653	peptide receptor activity	Function	Q9SCZ4	comp29006_c0_seq1	7.77638e-09	173	2170
GO:0001653	peptide receptor activity	Function	C0LGW6	comp6104_c0_seq1	7.77638e-09	173	2170
GO:0001653	peptide receptor activity	Function	Q42371	comp1401_c0_seq4	7.77638e-09	173	2170
GO:0001653	peptide receptor activity	Function	C0LGQ5	comp8214_c0_seq9	7.77638e-09	173	2170
GO:0001653	peptide receptor activity	Function	Q9SGP2	comp11981_c0_seq6	7.77638e-09	173	2170
GO:0001653	peptide receptor activity	Function	Q8LFN2	comp7797_c0_seq5	7.77638e-09	173	2170
GO:0001653	peptide receptor activity	Function	Q9M9C5	comp11602_c0_seq2	7.77638e-09	173	2170
GO:0001653	peptide receptor activity	Function	C0LGQ5	comp26437_c0_seq1	7.77638e-09	173	2170
GO:0001653	peptide receptor activity	Function	Q9M0X5	comp45981_c0_seq1	7.77638e-09	173	2170
GO:0001653	peptide receptor activity	Function	Q8RWW0	comp3867_c0_seq11	7.77638e-09	173	2170
GO:0001653	peptide receptor activity	Function	Q8GYA4	comp27527_c0_seq1	7.77638e-09	173	2170
GO:0001653	peptide receptor activity	Function	P43298	comp12434_c0_seq11	7.77638e-09	173	2170
GO:0001653	peptide receptor activity	Function	Q93ZS4	comp11605_c0_seq4	7.77638e-09	173	2170
GO:0001653	peptide receptor activity	Function	P43293	comp60284_c0_seq1	7.77638e-09	173	2170
GO:0001653	peptide receptor activity	Function	Q9FRS6	comp19752_c0_seq1	7.77638e-09	173	2170
GO:0001653	peptide receptor activity	Function	Q9SGP2	comp7162_c0_seq7	7.77638e-09	173	2170
GO:0001653	peptide receptor activity	Function	Q94AG2	comp18837_c0_seq1	7.77638e-09	173	2170
GO:0001653	peptide receptor activity	Function	Q9LFP7	comp2060_c0_seq3	7.77638e-09	173	2170
GO:0001653	peptide receptor activity	Function	Q9SCZ4	comp24021_c0_seq1	7.77638e-09	173	2170
GO:0001653	peptide receptor activity	Function	Q9M2S4	comp11170_c0_seq3	7.77638e-09	173	2170
GO:0001653	peptide receptor activity	Function	Q9C9Y8	comp6025_c0_seq1	7.77638e-09	173	2170
GO:0001653	peptide receptor activity	Function	Q9SYM9	comp5492_c0_seq13	7.77638e-09	173	2170
GO:0001653	peptide receptor activity	Function	Q944A7	comp16248_c0_seq1	7.77638e-09	173	2170
GO:0001653	peptide receptor activity	Function	Q9LJM4	comp31125_c0_seq1	7.77638e-09	173	2170
GO:0001653	peptide receptor activity	Function	Q9LRT1	comp21605_c0_seq3	7.77638e-09	173	2170
GO:0001653	peptide receptor activity	Function	Q9FHD7	comp14627_c0_seq2	7.77638e-09	173	2170
GO:0001653	peptide receptor activity	Function	P0C5E2	comp14487_c0_seq1	7.77638e-09	173	2170
GO:0001653	peptide receptor activity	Function	Q9LFP7	comp14029_c0_seq1	7.77638e-09	173	2170
GO:0001653	peptide receptor activity	Function	Q93ZS4	comp9005_c0_seq7	7.77638e-09	173	2170
GO:0001653	peptide receptor activity	Function	Q8LFN2	comp7797_c0_seq9	7.77638e-09	173	2170
GO:0001653	peptide receptor activity	Function	C0LGG9	comp6743_c0_seq3	7.77638e-09	173	2170
GO:0001653	peptide receptor activity	Function	C0LGI2	comp4277_c0_seq23	7.77638e-09	173	2170
GO:0001653	peptide receptor activity	Function	C0LGV1	comp13490_c0_seq3	7.77638e-09	173	2170
GO:0001653	peptide receptor activity	Function	Q9FMD7	comp11426_c0_seq1	7.77638e-09	173	2170
GO:0001653	peptide receptor activity	Function	Q9LYN8	comp12428_c0_seq3	7.77638e-09	173	2170
GO:0001653	peptide receptor activity	Function	F4I0Z0	comp29875_c0_seq1	7.77638e-09	173	2170
GO:0001653	peptide receptor activity	Function	Q9LJF3	comp3840_c0_seq12	7.77638e-09	173	2170
GO:0001653	peptide receptor activity	Function	Q9M9C5	comp11602_c0_seq1	7.77638e-09	173	2170
GO:0001653	peptide receptor activity	Function	O65238	comp2963_c0_seq4	7.77638e-09	173	2170
GO:0001653	peptide receptor activity	Function	Q9LX66	comp43809_c0_seq1	7.77638e-09	173	2170
GO:0001653	peptide receptor activity	Function	Q5XF57	comp4426_c0_seq6	7.77638e-09	173	2170
GO:0001653	peptide receptor activity	Function	Q66GN2	comp5969_c0_seq1	7.77638e-09	173	2170
GO:0001653	peptide receptor activity	Function	Q9FII5	comp36535_c0_seq1	7.77638e-09	173	2170
GO:0001653	peptide receptor activity	Function	Q9LYN8	comp11879_c0_seq2	7.77638e-09	173	2170
GO:0001653	peptide receptor activity	Function	C0LGG7	comp13689_c0_seq4	7.77638e-09	173	2170
GO:0001653	peptide receptor activity	Function	Q9LRT1	comp11742_c0_seq6	7.77638e-09	173	2170
GO:0001653	peptide receptor activity	Function	Q944A7	comp4851_c0_seq3	7.77638e-09	173	2170
GO:0001653	peptide receptor activity	Function	Q9ASS4	comp7548_c0_seq1	7.77638e-09	173	2170
GO:0001653	peptide receptor activity	Function	C0LGW6	comp1401_c0_seq11	7.77638e-09	173	2170
GO:0001653	peptide receptor activity	Function	Q9LRT1	comp11742_c0_seq9	7.77638e-09	173	2170
GO:0001653	peptide receptor activity	Function	Q9FII5	comp37404_c0_seq1	7.77638e-09	173	2170
GO:0001653	peptide receptor activity	Function	P43298	comp12434_c0_seq4	7.77638e-09	173	2170
GO:0001653	peptide receptor activity	Function	Q9LRT1	comp5547_c0_seq2	7.77638e-09	173	2170
GO:0001653	peptide receptor activity	Function	Q9SGY7	comp4426_c0_seq11	7.77638e-09	173	2170
GO:0001653	peptide receptor activity	Function	C0LGS3	comp15417_c0_seq1	7.77638e-09	173	2170
GO:0001653	peptide receptor activity	Function	Q9LEA3	comp11183_c0_seq9	7.77638e-09	173	2170
GO:0001653	peptide receptor activity	Function	C0LGR3	comp13490_c0_seq6	7.77638e-09	173	2170
GO:0001653	peptide receptor activity	Function	Q39191	comp18635_c0_seq3	7.77638e-09	173	2170
GO:0001653	peptide receptor activity	Function	Q93Y06	comp12250_c0_seq4	7.77638e-09	173	2170
GO:0001653	peptide receptor activity	Function	Q9SGP2	comp7198_c0_seq6	7.77638e-09	173	2170
GO:0001653	peptide receptor activity	Function	Q6R2K3	comp18253_c0_seq1	7.77638e-09	173	2170
GO:0001653	peptide receptor activity	Function	P43298	comp3346_c0_seq8	7.77638e-09	173	2170
GO:0001653	peptide receptor activity	Function	Q9C9L5	comp37006_c0_seq1	7.77638e-09	173	2170
GO:0001653	peptide receptor activity	Function	Q9LYN8	comp11879_c0_seq9	7.77638e-09	173	2170
GO:0001653	peptide receptor activity	Function	C0LGS3	comp3504_c1_seq9	7.77638e-09	173	2170
GO:0001653	peptide receptor activity	Function	Q84MA9	comp7863_c1_seq8	7.77638e-09	173	2170
GO:0001653	peptide receptor activity	Function	C0LGS3	comp19288_c0_seq1	7.77638e-09	173	2170
GO:0001653	peptide receptor activity	Function	Q8VZG8	comp45964_c0_seq1	7.77638e-09	173	2170
GO:0001653	peptide receptor activity	Function	C0LGK4	comp12604_c1_seq1	7.77638e-09	173	2170
GO:0001653	peptide receptor activity	Function	C0LGR3	comp22383_c0_seq1	7.77638e-09	173	2170
GO:0001653	peptide receptor activity	Function	Q9FN92	comp35159_c0_seq1	7.77638e-09	173	2170
GO:0001653	peptide receptor activity	Function	Q9LTC0	comp17784_c0_seq1	7.77638e-09	173	2170
GO:0001653	peptide receptor activity	Function	Q9SKG5	comp10597_c0_seq2	7.77638e-09	173	2170
GO:0001653	peptide receptor activity	Function	Q8GXZ3	comp43461_c0_seq1	7.77638e-09	173	2170
GO:0001653	peptide receptor activity	Function	O81905	comp22008_c0_seq1	7.77638e-09	173	2170
GO:0001653	peptide receptor activity	Function	Q9SGP2	comp7162_c0_seq2	7.77638e-09	173	2170
GO:0001653	peptide receptor activity	Function	Q9SGP2	comp7162_c0_seq13	7.77638e-09	173	2170
GO:0001653	peptide receptor activity	Function	Q84MA9	comp9078_c0_seq12	7.77638e-09	173	2170
GO:0001653	peptide receptor activity	Function	Q93ZS4	comp9005_c0_seq1	7.77638e-09	173	2170
GO:0001653	peptide receptor activity	Function	C0LGJ1	comp12428_c0_seq21	7.77638e-09	173	2170
GO:0001653	peptide receptor activity	Function	Q9LRT1	comp5547_c0_seq15	7.77638e-09	173	2170
GO:0001653	peptide receptor activity	Function	C0LGI2	comp4277_c0_seq22	7.77638e-09	173	2170
GO:0001653	peptide receptor activity	Function	Q8RWW0	comp6038_c0_seq9	7.77638e-09	173	2170
GO:0001653	peptide receptor activity	Function	Q8LFN2	comp7863_c1_seq11	7.77638e-09	173	2170
GO:0001653	peptide receptor activity	Function	Q9CAH1	comp39305_c0_seq1	7.77638e-09	173	2170
GO:0001653	peptide receptor activity	Function	O22187	comp5733_c0_seq1	7.77638e-09	173	2170
GO:0001653	peptide receptor activity	Function	Q5XF57	comp9182_c0_seq1	7.77638e-09	173	2170
GO:0001653	peptide receptor activity	Function	Q9FZ59	comp14670_c0_seq1	7.77638e-09	173	2170
GO:0001653	peptide receptor activity	Function	Q944A7	comp4851_c0_seq2	7.77638e-09	173	2170
GO:0001653	peptide receptor activity	Function	Q9FHD7	comp9211_c0_seq1	7.77638e-09	173	2170
GO:0001653	peptide receptor activity	Function	O64639	comp12348_c0_seq1	7.77638e-09	173	2170
GO:0001653	peptide receptor activity	Function	Q8VZG8	comp25710_c0_seq4	7.77638e-09	173	2170
GO:0001653	peptide receptor activity	Function	Q9LYN8	comp11879_c0_seq5	7.77638e-09	173	2170
GO:0001653	peptide receptor activity	Function	Q9FID8	comp25532_c0_seq1	7.77638e-09	173	2170
GO:0001653	peptide receptor activity	Function	Q8LFN2	comp3106_c0_seq7	7.77638e-09	173	2170
GO:0001653	peptide receptor activity	Function	Q9FZ59	comp40965_c0_seq1	7.77638e-09	173	2170
GO:0001653	peptide receptor activity	Function	Q9ZUI0	comp50457_c0_seq1	7.77638e-09	173	2170
GO:0001653	peptide receptor activity	Function	Q9LYN8	comp11879_c0_seq8	7.77638e-09	173	2170
GO:0001653	peptide receptor activity	Function	P43298	comp12434_c0_seq9	7.77638e-09	173	2170
GO:0001653	peptide receptor activity	Function	Q8W4S5	comp29751_c0_seq1	7.77638e-09	173	2170
GO:0001653	peptide receptor activity	Function	Q96285	comp28151_c0_seq1	7.77638e-09	173	2170
GO:0001653	peptide receptor activity	Function	Q9LFS4	comp14803_c0_seq2	7.77638e-09	173	2170
GO:0001653	peptide receptor activity	Function	Q9LRT1	comp33297_c0_seq1	7.77638e-09	173	2170
GO:0001653	peptide receptor activity	Function	Q9LVM0	comp6025_c0_seq15	7.77638e-09	173	2170
GO:0001653	peptide receptor activity	Function	Q9FII5	comp36529_c0_seq1	7.77638e-09	173	2170
GO:0001653	peptide receptor activity	Function	O80623	comp50082_c0_seq1	7.77638e-09	173	2170
GO:0001653	peptide receptor activity	Function	Q9SR05	comp9929_c0_seq1	7.77638e-09	173	2170
GO:0001653	peptide receptor activity	Function	Q9LTC0	comp17463_c1_seq1	7.77638e-09	173	2170
GO:0001653	peptide receptor activity	Function	Q9LRT1	comp5547_c0_seq13	7.77638e-09	173	2170
GO:0001653	peptide receptor activity	Function	Q9LHP4	comp10063_c0_seq9	7.77638e-09	173	2170
GO:0001653	peptide receptor activity	Function	Q9LRT1	comp13620_c0_seq4	7.77638e-09	173	2170
GO:0001653	peptide receptor activity	Function	Q9LT96	comp18299_c0_seq4	7.77638e-09	173	2170
GO:0001653	peptide receptor activity	Function	Q9ZUI0	comp28159_c0_seq1	7.77638e-09	173	2170
GO:0001653	peptide receptor activity	Function	Q8RWZ5	comp36498_c0_seq1	7.77638e-09	173	2170
GO:0001653	peptide receptor activity	Function	Q9LFH9	comp10277_c0_seq19	7.77638e-09	173	2170
GO:0001653	peptide receptor activity	Function	Q9LYX1	comp13689_c0_seq1	7.77638e-09	173	2170
GO:0001653	peptide receptor activity	Function	Q8RWZ1	comp2644_c0_seq9	7.77638e-09	173	2170
GO:0001653	peptide receptor activity	Function	Q9LW83	comp54388_c0_seq1	7.77638e-09	173	2170
GO:0001653	peptide receptor activity	Function	Q42371	comp1401_c0_seq9	7.77638e-09	173	2170
GO:0001653	peptide receptor activity	Function	Q9SCZ4	comp8993_c0_seq10	7.77638e-09	173	2170
GO:0001653	peptide receptor activity	Function	Q8VZG8	comp13439_c0_seq1	7.77638e-09	173	2170
GO:0001653	peptide receptor activity	Function	Q9ZW11	comp11183_c0_seq7	7.77638e-09	173	2170
GO:0001653	peptide receptor activity	Function	Q9XI96	comp4426_c0_seq3	7.77638e-09	173	2170
GO:0001653	peptide receptor activity	Function	Q9LJF3	comp3840_c0_seq18	7.77638e-09	173	2170
GO:0001653	peptide receptor activity	Function	Q3EDL4	comp2963_c0_seq2	7.77638e-09	173	2170
GO:0001653	peptide receptor activity	Function	Q9LRT1	comp11742_c0_seq12	7.77638e-09	173	2170
GO:0001653	peptide receptor activity	Function	F4IB81	comp15716_c0_seq5	7.77638e-09	173	2170
GO:0001653	peptide receptor activity	Function	Q0V7T5	comp15423_c0_seq4	7.77638e-09	173	2170
GO:0001653	peptide receptor activity	Function	P0C5E2	comp49193_c0_seq1	7.77638e-09	173	2170
GO:0001653	peptide receptor activity	Function	Q9LV48	comp4426_c0_seq13	7.77638e-09	173	2170
GO:0001653	peptide receptor activity	Function	Q9LYX1	comp2963_c0_seq7	7.77638e-09	173	2170
GO:0001653	peptide receptor activity	Function	Q8GXZ3	comp16220_c0_seq1	7.77638e-09	173	2170
GO:0001653	peptide receptor activity	Function	Q9FIZ3	comp32223_c0_seq2	7.77638e-09	173	2170
GO:0001653	peptide receptor activity	Function	O81905	comp33796_c0_seq1	7.77638e-09	173	2170
GO:0001653	peptide receptor activity	Function	Q9LX66	comp30766_c0_seq1	7.77638e-09	173	2170
GO:0001653	peptide receptor activity	Function	Q8S8S7	comp26501_c0_seq1	7.77638e-09	173	2170
GO:0001653	peptide receptor activity	Function	C0LGW6	comp1401_c0_seq10	7.77638e-09	173	2170
GO:0001653	peptide receptor activity	Function	Q8VYT3	comp12142_c0_seq4	7.77638e-09	173	2170
GO:0001653	peptide receptor activity	Function	Q9LXA5	comp11183_c0_seq12	7.77638e-09	173	2170
GO:0001653	peptide receptor activity	Function	O49545	comp10164_c0_seq1	7.77638e-09	173	2170
GO:0001653	peptide receptor activity	Function	Q9SV83	comp21088_c0_seq1	7.77638e-09	173	2170
GO:0001653	peptide receptor activity	Function	C0LGE4	comp21278_c0_seq4	7.77638e-09	173	2170
GO:0001653	peptide receptor activity	Function	Q944A7	comp9178_c0_seq1	7.77638e-09	173	2170
GO:0001653	peptide receptor activity	Function	Q93Y06	comp12250_c0_seq1	7.77638e-09	173	2170
GO:0001653	peptide receptor activity	Function	C0LGJ1	comp2963_c0_seq13	7.77638e-09	173	2170
GO:0001653	peptide receptor activity	Function	Q9SGP2	comp7162_c0_seq11	7.77638e-09	173	2170
GO:0001653	peptide receptor activity	Function	Q0V7T5	comp25975_c0_seq1	7.77638e-09	173	2170
GO:0001653	peptide receptor activity	Function	Q9LVM0	comp6025_c0_seq16	7.77638e-09	173	2170
GO:0001653	peptide receptor activity	Function	Q8LFN2	comp7797_c0_seq7	7.77638e-09	173	2170
GO:0001653	peptide receptor activity	Function	Q9FN37	comp11879_c0_seq4	7.77638e-09	173	2170
GO:0001653	peptide receptor activity	Function	C0LGS3	comp18987_c0_seq1	7.77638e-09	173	2170
GO:0001653	peptide receptor activity	Function	Q93Y06	comp12250_c0_seq3	7.77638e-09	173	2170
GO:0001653	peptide receptor activity	Function	Q9LVM0	comp11602_c0_seq3	7.77638e-09	173	2170
GO:0001653	peptide receptor activity	Function	Q9LRT1	comp5547_c0_seq3	7.77638e-09	173	2170
GO:0001653	peptide receptor activity	Function	Q9LVM0	comp18071_c0_seq1	7.77638e-09	173	2170
GO:0001653	peptide receptor activity	Function	C0LGQ5	comp26437_c0_seq2	7.77638e-09	173	2170
GO:0001653	peptide receptor activity	Function	O04567	comp12335_c0_seq3	7.77638e-09	173	2170
GO:0001653	peptide receptor activity	Function	Q9LRT1	comp5547_c0_seq12	7.77638e-09	173	2170
GO:0001653	peptide receptor activity	Function	C0LGV1	comp4832_c0_seq6	7.77638e-09	173	2170
GO:0001653	peptide receptor activity	Function	Q3E8W4	comp20549_c0_seq16	7.77638e-09	173	2170
GO:0001653	peptide receptor activity	Function	P43293	comp11259_c0_seq1	7.77638e-09	173	2170
GO:0001653	peptide receptor activity	Function	Q6R2K3	comp12992_c0_seq3	7.77638e-09	173	2170
GO:0001653	peptide receptor activity	Function	Q0V7T5	comp4426_c0_seq9	7.77638e-09	173	2170
GO:0001653	peptide receptor activity	Function	O49545	comp953_c0_seq5	7.77638e-09	173	2170
GO:0001653	peptide receptor activity	Function	O49318	comp12256_c0_seq1	7.77638e-09	173	2170
GO:0001653	peptide receptor activity	Function	Q8LFN2	comp7863_c1_seq3	7.77638e-09	173	2170
GO:0001653	peptide receptor activity	Function	Q9LJM4	comp9756_c0_seq6	7.77638e-09	173	2170
GO:0001653	peptide receptor activity	Function	C0LGS3	comp3504_c1_seq1	7.77638e-09	173	2170
GO:0001653	peptide receptor activity	Function	Q93ZS4	comp11605_c0_seq1	7.77638e-09	173	2170
GO:0001653	peptide receptor activity	Function	Q9SUQ3	comp6025_c0_seq13	7.77638e-09	173	2170
GO:0001653	peptide receptor activity	Function	Q9LRT1	comp5547_c0_seq7	7.77638e-09	173	2170
GO:0001653	peptide receptor activity	Function	Q93ZS4	comp9005_c0_seq12	7.77638e-09	173	2170
GO:0001653	peptide receptor activity	Function	Q9LT96	comp18299_c0_seq8	7.77638e-09	173	2170
GO:0001653	peptide receptor activity	Function	Q9SCZ4	comp8993_c0_seq2	7.77638e-09	173	2170
GO:0001653	peptide receptor activity	Function	Q9SGP2	comp7162_c0_seq1	7.77638e-09	173	2170
GO:0001653	peptide receptor activity	Function	Q8H1D6	comp5969_c0_seq3	7.77638e-09	173	2170
GO:0001653	peptide receptor activity	Function	P93749	comp4426_c0_seq17	7.77638e-09	173	2170
GO:0001653	peptide receptor activity	Function	Q9LTC0	comp32516_c0_seq1	7.77638e-09	173	2170
GO:0001653	peptide receptor activity	Function	Q9FII5	comp37404_c0_seq3	7.77638e-09	173	2170
GO:0001653	peptide receptor activity	Function	Q9XI96	comp4426_c0_seq1	7.77638e-09	173	2170
GO:0001653	peptide receptor activity	Function	Q8VZG8	comp25710_c0_seq1	7.77638e-09	173	2170
GO:0001653	peptide receptor activity	Function	O49318	comp4832_c0_seq3	7.77638e-09	173	2170
GO:0001653	peptide receptor activity	Function	Q9LFS4	comp14803_c0_seq1	7.77638e-09	173	2170
GO:0001653	peptide receptor activity	Function	O81832	comp91_c0_seq1	7.77638e-09	173	2170
GO:0001653	peptide receptor activity	Function	Q8VZG8	comp25710_c0_seq9	7.77638e-09	173	2170
GO:0001653	peptide receptor activity	Function	C0LGK4	comp12604_c1_seq2	7.77638e-09	173	2170
GO:0001653	peptide receptor activity	Function	Q93Y06	comp13377_c0_seq1	7.77638e-09	173	2170
GO:0001653	peptide receptor activity	Function	Q42371	comp1401_c0_seq3	7.77638e-09	173	2170
GO:0001653	peptide receptor activity	Function	Q944A7	comp4202_c0_seq1	7.77638e-09	173	2170
GO:0001653	peptide receptor activity	Function	Q93ZS4	comp9005_c0_seq8	7.77638e-09	173	2170
GO:0001653	peptide receptor activity	Function	Q9SGP2	comp7162_c0_seq6	7.77638e-09	173	2170
GO:0001653	peptide receptor activity	Function	Q9LX66	comp3307_c0_seq10	7.77638e-09	173	2170
GO:0001653	peptide receptor activity	Function	Q9SYM9	comp27876_c0_seq1	7.77638e-09	173	2170
GO:0001653	peptide receptor activity	Function	Q9LFS4	comp3994_c1_seq1	7.77638e-09	173	2170
GO:0001653	peptide receptor activity	Function	Q9FII5	comp34187_c0_seq2	7.77638e-09	173	2170
GO:0001653	peptide receptor activity	Function	Q8RWZ5	comp25805_c0_seq1	7.77638e-09	173	2170
GO:0001653	peptide receptor activity	Function	Q9LYN8	comp11879_c0_seq3	7.77638e-09	173	2170
GO:0001653	peptide receptor activity	Function	Q9SGP2	comp39566_c0_seq1	7.77638e-09	173	2170
GO:0001653	peptide receptor activity	Function	Q9LTC0	comp12782_c0_seq1	7.77638e-09	173	2170
GO:0001653	peptide receptor activity	Function	Q8LFN2	comp7797_c0_seq10	7.77638e-09	173	2170
GO:0001653	peptide receptor activity	Function	Q94C25	comp39984_c0_seq1	7.77638e-09	173	2170
GO:0001653	peptide receptor activity	Function	Q9LRT1	comp21605_c0_seq2	7.77638e-09	173	2170
GO:0001653	peptide receptor activity	Function	Q8RXC8	comp4426_c0_seq18	7.77638e-09	173	2170
GO:0001653	peptide receptor activity	Function	C0LGL9	comp12428_c0_seq11	7.77638e-09	173	2170
GO:0001653	peptide receptor activity	Function	Q8LFN2	comp7863_c1_seq1	7.77638e-09	173	2170
GO:0001653	peptide receptor activity	Function	P43298	comp12830_c0_seq1	7.77638e-09	173	2170
GO:0001653	peptide receptor activity	Function	O81833	comp23036_c0_seq2	7.77638e-09	173	2170
GO:0001653	peptide receptor activity	Function	Q8RY67	comp46202_c0_seq1	7.77638e-09	173	2170
GO:0001653	peptide receptor activity	Function	Q9FE20	comp10597_c0_seq6	7.77638e-09	173	2170
GO:0001653	peptide receptor activity	Function	C0LGV1	comp26311_c0_seq1	7.77638e-09	173	2170
GO:0001653	peptide receptor activity	Function	Q8LFN2	comp7797_c0_seq11	7.77638e-09	173	2170
GO:0001653	peptide receptor activity	Function	Q9ZWC8	comp3840_c0_seq5	7.77638e-09	173	2170
GO:0001653	peptide receptor activity	Function	Q6R2K3	comp12992_c0_seq1	7.77638e-09	173	2170
GO:0001653	peptide receptor activity	Function	Q9LTC0	comp1446_c0_seq2	7.77638e-09	173	2170
GO:0001653	peptide receptor activity	Function	Q9LTC0	comp1446_c0_seq10	7.77638e-09	173	2170
GO:0001653	peptide receptor activity	Function	C0LGS3	comp3504_c1_seq12	7.77638e-09	173	2170
GO:0001653	peptide receptor activity	Function	Q9LVP0	comp12256_c0_seq2	7.77638e-09	173	2170
GO:0001653	peptide receptor activity	Function	P33543	comp34657_c0_seq1	7.77638e-09	173	2170
GO:0001653	peptide receptor activity	Function	Q9SKB2	comp21395_c0_seq1	7.77638e-09	173	2170
GO:0001653	peptide receptor activity	Function	Q9SCZ4	comp57361_c0_seq1	7.77638e-09	173	2170
GO:0001653	peptide receptor activity	Function	Q0WVM4	comp12142_c0_seq3	7.77638e-09	173	2170
GO:0001653	peptide receptor activity	Function	C0LGJ1	comp45567_c0_seq1	7.77638e-09	173	2170
GO:0001653	peptide receptor activity	Function	Q9LT96	comp18299_c0_seq1	7.77638e-09	173	2170
GO:0001653	peptide receptor activity	Function	Q9FRS6	comp17145_c0_seq1	7.77638e-09	173	2170
GO:0001653	peptide receptor activity	Function	Q9SKB2	comp2589_c0_seq1	7.77638e-09	173	2170
GO:0001653	peptide receptor activity	Function	Q9LJF3	comp3840_c0_seq1	7.77638e-09	173	2170
GO:0001653	peptide receptor activity	Function	C0LGR3	comp22383_c0_seq2	7.77638e-09	173	2170
GO:0001653	peptide receptor activity	Function	Q9SSL9	comp7548_c0_seq2	7.77638e-09	173	2170
GO:0001653	peptide receptor activity	Function	Q9SGP2	comp7162_c0_seq10	7.77638e-09	173	2170
GO:0001653	peptide receptor activity	Function	Q9LT96	comp18299_c0_seq3	7.77638e-09	173	2170
GO:0001653	peptide receptor activity	Function	Q9LYN8	comp12428_c0_seq1	7.77638e-09	173	2170
GO:0001653	peptide receptor activity	Function	Q3ECH2	comp55008_c0_seq1	7.77638e-09	173	2170
GO:0001653	peptide receptor activity	Function	Q9CAH1	comp42211_c0_seq1	7.77638e-09	173	2170
GO:0001653	peptide receptor activity	Function	Q8RWW0	comp3867_c0_seq5	7.77638e-09	173	2170
GO:0001653	peptide receptor activity	Function	Q9LT96	comp18299_c0_seq7	7.77638e-09	173	2170
GO:0001653	peptide receptor activity	Function	C0LGJ1	comp33310_c0_seq1	7.77638e-09	173	2170
GO:0001653	peptide receptor activity	Function	Q9SCT4	comp8071_c0_seq13	7.77638e-09	173	2170
GO:0001653	peptide receptor activity	Function	Q9FHK7	comp11602_c0_seq4	7.77638e-09	173	2170
GO:0001653	peptide receptor activity	Function	Q9LSC2	comp7452_c0_seq1	7.77638e-09	173	2170
GO:0001653	peptide receptor activity	Function	Q9LRT1	comp5547_c0_seq5	7.77638e-09	173	2170
GO:0001653	peptide receptor activity	Function	Q9LHP4	comp10063_c0_seq1	7.77638e-09	173	2170
GO:0001653	peptide receptor activity	Function	Q42371	comp1401_c0_seq13	7.77638e-09	173	2170
GO:0001653	peptide receptor activity	Function	Q9LTC0	comp1446_c0_seq8	7.77638e-09	173	2170
GO:0001653	peptide receptor activity	Function	Q8RY67	comp33166_c0_seq1	7.77638e-09	173	2170
GO:0001653	peptide receptor activity	Function	Q9FRS6	comp61415_c0_seq1	7.77638e-09	173	2170
GO:0001653	peptide receptor activity	Function	Q6R2K3	comp2644_c0_seq8	7.77638e-09	173	2170
GO:0001653	peptide receptor activity	Function	Q9LK35	comp28997_c0_seq1	7.77638e-09	173	2170
GO:0001653	peptide receptor activity	Function	Q8LFN2	comp7797_c0_seq6	7.77638e-09	173	2170
GO:0001653	peptide receptor activity	Function	Q8LFN2	comp7863_c1_seq12	7.77638e-09	173	2170
GO:0001653	peptide receptor activity	Function	Q9SGP2	comp7162_c0_seq4	7.77638e-09	173	2170
GO:0001653	peptide receptor activity	Function	Q6XAT2	comp6104_c0_seq2	7.77638e-09	173	2170
GO:0001653	peptide receptor activity	Function	Q9CAH1	comp51547_c0_seq1	7.77638e-09	173	2170
GO:0001653	peptide receptor activity	Function	Q9FHD7	comp9211_c0_seq2	7.77638e-09	173	2170
GO:0001653	peptide receptor activity	Function	Q93ZS4	comp9005_c0_seq6	7.77638e-09	173	2170
GO:0001653	peptide receptor activity	Function	Q944A7	comp9178_c0_seq4	7.77638e-09	173	2170
GO:0001653	peptide receptor activity	Function	Q93ZS4	comp11605_c0_seq3	7.77638e-09	173	2170
GO:0001653	peptide receptor activity	Function	Q9LYN8	comp11879_c0_seq10	7.77638e-09	173	2170
GO:0001653	peptide receptor activity	Function	P43298	comp9236_c0_seq1	7.77638e-09	173	2170
GO:0001653	peptide receptor activity	Function	Q9FL51	comp14943_c0_seq2	7.77638e-09	173	2170
GO:0001653	peptide receptor activity	Function	Q9LRT1	comp5547_c0_seq10	7.77638e-09	173	2170
GO:0001653	peptide receptor activity	Function	Q9LYN8	comp11879_c0_seq6	7.77638e-09	173	2170
GO:0001653	peptide receptor activity	Function	Q8GXZ3	comp54242_c0_seq1	7.77638e-09	173	2170
GO:0001653	peptide receptor activity	Function	Q9C9Y8	comp6025_c0_seq5	7.77638e-09	173	2170
GO:0001653	peptide receptor activity	Function	Q8LFN2	comp3106_c0_seq2	7.77638e-09	173	2170
GO:0001653	peptide receptor activity	Function	Q9LT96	comp18299_c0_seq6	7.77638e-09	173	2170
GO:0001653	peptide receptor activity	Function	O81832	comp15554_c0_seq1	7.77638e-09	173	2170
GO:0001653	peptide receptor activity	Function	Q9FIZ3	comp37182_c0_seq1	7.77638e-09	173	2170
GO:0001653	peptide receptor activity	Function	Q42371	comp1401_c0_seq12	7.77638e-09	173	2170
GO:0001653	peptide receptor activity	Function	Q9FG33	comp11183_c0_seq1	7.77638e-09	173	2170
GO:0001653	peptide receptor activity	Function	Q8L7G3	comp39219_c0_seq1	7.77638e-09	173	2170
GO:0001653	peptide receptor activity	Function	C0LGK4	comp49661_c0_seq1	7.77638e-09	173	2170
GO:0001653	peptide receptor activity	Function	Q9LFP7	comp9825_c0_seq2	7.77638e-09	173	2170
GO:0001653	peptide receptor activity	Function	Q8LFN2	comp7863_c1_seq2	7.77638e-09	173	2170
GO:0001653	peptide receptor activity	Function	Q9SCZ4	comp44631_c0_seq1	7.77638e-09	173	2170
GO:0001653	peptide receptor activity	Function	Q7X8C5	comp31477_c0_seq1	7.77638e-09	173	2170
GO:0001653	peptide receptor activity	Function	Q9LFS4	comp20646_c0_seq3	7.77638e-09	173	2170
GO:0001653	peptide receptor activity	Function	Q93ZS4	comp9005_c0_seq9	7.77638e-09	173	2170
GO:0001653	peptide receptor activity	Function	C0LGQ5	comp26437_c0_seq6	7.77638e-09	173	2170
GO:0001653	peptide receptor activity	Function	Q8LFN2	comp7863_c1_seq18	7.77638e-09	173	2170
GO:0001653	peptide receptor activity	Function	Q9SGP2	comp11981_c0_seq1	7.77638e-09	173	2170
GO:0001653	peptide receptor activity	Function	Q9LRT1	comp11742_c0_seq7	7.77638e-09	173	2170
GO:0001653	peptide receptor activity	Function	Q9CAL3	comp44949_c0_seq1	7.77638e-09	173	2170
GO:0001653	peptide receptor activity	Function	Q9LFP7	comp30902_c0_seq1	7.77638e-09	173	2170
GO:0001653	peptide receptor activity	Function	Q9SKB2	comp25472_c0_seq1	7.77638e-09	173	2170
GO:0001653	peptide receptor activity	Function	Q9LYN8	comp11879_c0_seq1	7.77638e-09	173	2170
GO:0001653	peptide receptor activity	Function	P43298	comp12434_c0_seq15	7.77638e-09	173	2170
GO:0001653	peptide receptor activity	Function	Q9LYX1	comp45491_c0_seq1	7.77638e-09	173	2170
GO:0001653	peptide receptor activity	Function	Q8GXZ3	comp4756_c0_seq3	7.77638e-09	173	2170
GO:0001653	peptide receptor activity	Function	C0LGQ5	comp26437_c0_seq3	7.77638e-09	173	2170
GO:0001653	peptide receptor activity	Function	Q9SH71	comp40424_c0_seq1	7.77638e-09	173	2170
GO:0001653	peptide receptor activity	Function	O04567	comp12335_c0_seq1	7.77638e-09	173	2170
GO:0001653	peptide receptor activity	Function	Q8VYT3	comp7797_c0_seq8	7.77638e-09	173	2170
GO:0001653	peptide receptor activity	Function	Q9FE20	comp6038_c0_seq18	7.77638e-09	173	2170
GO:0001653	peptide receptor activity	Function	Q9LRT1	comp21605_c0_seq4	7.77638e-09	173	2170
GO:0001653	peptide receptor activity	Function	Q9SUQ3	comp17318_c0_seq1	7.77638e-09	173	2170
GO:0001653	peptide receptor activity	Function	C0LGI2	comp13689_c0_seq10	7.77638e-09	173	2170
GO:0001653	peptide receptor activity	Function	Q9LMN7	comp18635_c0_seq1	7.77638e-09	173	2170
GO:0001653	peptide receptor activity	Function	Q42371	comp1401_c0_seq14	7.77638e-09	173	2170
GO:0001653	peptide receptor activity	Function	Q9LYN8	comp12428_c0_seq24	7.77638e-09	173	2170
GO:0001653	peptide receptor activity	Function	Q94C77	comp3504_c1_seq2	7.77638e-09	173	2170
GO:0001653	peptide receptor activity	Function	Q9FN37	comp15037_c0_seq3	7.77638e-09	173	2170
GO:0001653	peptide receptor activity	Function	Q9SUQ3	comp7662_c0_seq1	7.77638e-09	173	2170
GO:0001653	peptide receptor activity	Function	Q9SV83	comp21088_c0_seq2	7.77638e-09	173	2170
GO:0001653	peptide receptor activity	Function	Q8VZG8	comp38685_c0_seq1	7.77638e-09	173	2170
GO:0001653	peptide receptor activity	Function	Q8GXZ3	comp4756_c0_seq2	7.77638e-09	173	2170
GO:0001653	peptide receptor activity	Function	C0LGR3	comp13490_c0_seq2	7.77638e-09	173	2170
GO:0001653	peptide receptor activity	Function	Q9SHI2	comp13689_c0_seq2	7.77638e-09	173	2170
GO:0001653	peptide receptor activity	Function	Q8GXZ3	comp4756_c0_seq1	7.77638e-09	173	2170
GO:0001653	peptide receptor activity	Function	Q93Y06	comp13377_c0_seq2	7.77638e-09	173	2170
GO:0001653	peptide receptor activity	Function	Q9SCT4	comp8071_c0_seq5	7.77638e-09	173	2170
GO:0001653	peptide receptor activity	Function	Q9SRH7	comp37789_c0_seq1	7.77638e-09	173	2170
GO:0001653	peptide receptor activity	Function	Q9SGP2	comp71661_c0_seq1	7.77638e-09	173	2170
GO:0001653	peptide receptor activity	Function	C0LGS2	comp11382_c0_seq2	7.77638e-09	173	2170
GO:0001653	peptide receptor activity	Function	Q9LP77	comp11426_c0_seq2	7.77638e-09	173	2170
GO:0001653	peptide receptor activity	Function	Q9LJM4	comp35151_c0_seq1	7.77638e-09	173	2170
GO:0001653	peptide receptor activity	Function	O64639	comp12348_c0_seq2	7.77638e-09	173	2170
GO:0001653	peptide receptor activity	Function	O49839	comp33579_c0_seq1	7.77638e-09	173	2170
GO:0001653	peptide receptor activity	Function	Q8W4S5	comp26646_c0_seq1	7.77638e-09	173	2170
GO:0001653	peptide receptor activity	Function	C0LGQ5	comp20169_c0_seq5	7.77638e-09	173	2170
GO:0001653	peptide receptor activity	Function	C0LGV0	comp50600_c0_seq1	7.77638e-09	173	2170
GO:0001653	peptide receptor activity	Function	Q9LRT1	comp5547_c0_seq1	7.77638e-09	173	2170
GO:0001653	peptide receptor activity	Function	Q9SD62	comp14263_c0_seq1	7.77638e-09	173	2170
GO:0001653	peptide receptor activity	Function	O49545	comp2538_c0_seq5	7.77638e-09	173	2170
GO:0001653	peptide receptor activity	Function	C0LGE4	comp21278_c0_seq1	7.77638e-09	173	2170
GO:0001653	peptide receptor activity	Function	Q0V7T5	comp32053_c0_seq1	7.77638e-09	173	2170
GO:0001653	peptide receptor activity	Function	Q9LTC0	comp30330_c0_seq1	7.77638e-09	173	2170
GO:0001653	peptide receptor activity	Function	Q9C9N5	comp12771_c0_seq4	7.77638e-09	173	2170
GO:0001653	peptide receptor activity	Function	Q8LFN2	comp7863_c1_seq15	7.77638e-09	173	2170
GO:0001726	ruffle	Component	Q8RXD4	comp5116_c0_seq10	6.15108e-07	7	12
GO:0001726	ruffle	Component	Q8RXD4	comp5116_c0_seq5	6.15108e-07	7	12
GO:0001726	ruffle	Component	Q8RXD4	comp5116_c0_seq12	6.15108e-07	7	12
GO:0001726	ruffle	Component	Q8RXD4	comp5116_c0_seq9	6.15108e-07	7	12
GO:0001726	ruffle	Component	Q8RXD4	comp5116_c0_seq4	6.15108e-07	7	12
GO:0001726	ruffle	Component	Q91WD7	comp20448_c0_seq1	6.15108e-07	7	12
GO:0001726	ruffle	Component	Q8RXD4	comp5116_c0_seq1	6.15108e-07	7	12
GO:0001726	ruffle	Component	Q8RXD4	comp5116_c0_seq11	6.15108e-07	7	12
GO:0001778	plasma membrane repair	Process	Q9SKR2	comp3312_c0_seq2	0.000445298	4	8
GO:0001778	plasma membrane repair	Process	Q9SKR2	comp3312_c0_seq8	0.000445298	4	8
GO:0001778	plasma membrane repair	Process	Q9SKR2	comp3312_c0_seq11	0.000445298	4	8
GO:0001778	plasma membrane repair	Process	Q9SKR2	comp3312_c0_seq12	0.000445298	4	8
GO:0002238	response to molecule of fungal origin	Process	Q8LGG8	comp37322_c0_seq1	0.00216674	6	27
GO:0002238	response to molecule of fungal origin	Process	Q8LGG8	comp410_c0_seq1	0.00216674	6	27
GO:0002238	response to molecule of fungal origin	Process	Q8LGG8	comp29593_c0_seq1	0.00216674	6	27
GO:0002238	response to molecule of fungal origin	Process	Q5XF57	comp4426_c0_seq6	0.00216674	6	27
GO:0002238	response to molecule of fungal origin	Process	Q8LGG8	comp10343_c0_seq1	0.00216674	6	27
GO:0002238	response to molecule of fungal origin	Process	Q8LGG8	comp571_c0_seq5	0.00216674	6	27
GO:0002238	response to molecule of fungal origin	Process	Q5XF57	comp9182_c0_seq1	0.00216674	6	27
GO:0002238	response to molecule of fungal origin	Process	Q9LX93	comp39505_c0_seq1	0.00216674	6	27
GO:0002679	respiratory burst involved in defense response	Process	Q9ZPY9	comp64456_c0_seq1	2.93011e-05	36	333
GO:0002679	respiratory burst involved in defense response	Process	Q43866	comp23244_c0_seq1	2.93011e-05	36	333
GO:0002679	respiratory burst involved in defense response	Process	P0C5E2	comp14487_c0_seq1	2.93011e-05	36	333
GO:0002679	respiratory burst involved in defense response	Process	Q94F62	comp40503_c0_seq1	2.93011e-05	36	333
GO:0002679	respiratory burst involved in defense response	Process	Q9SF15	comp67480_c0_seq1	2.93011e-05	36	333
GO:0002679	respiratory burst involved in defense response	Process	Q9SJ52	comp12866_c0_seq1	2.93011e-05	36	333
GO:0002679	respiratory burst involved in defense response	Process	P28493	comp39702_c0_seq1	2.93011e-05	36	333
GO:0002679	respiratory burst involved in defense response	Process	Q84TG3	comp50393_c0_seq1	2.93011e-05	36	333
GO:0002679	respiratory burst involved in defense response	Process	Q9M0M5	comp11026_c0_seq2	2.93011e-05	36	333
GO:0002679	respiratory burst involved in defense response	Process	Q9FKX5	comp5988_c0_seq10	2.93011e-05	36	333
GO:0002679	respiratory burst involved in defense response	Process	O48723	comp32244_c0_seq1	2.93011e-05	36	333
GO:0002679	respiratory burst involved in defense response	Process	Q9SVG4	comp11558_c0_seq1	2.93011e-05	36	333
GO:0002679	respiratory burst involved in defense response	Process	O49403	comp37417_c0_seq1	2.93011e-05	36	333
GO:0002679	respiratory burst involved in defense response	Process	Q9SLC3	comp18549_c0_seq13	2.93011e-05	36	333
GO:0002679	respiratory burst involved in defense response	Process	Q8L9T5	comp10341_c0_seq2	2.93011e-05	36	333
GO:0002679	respiratory burst involved in defense response	Process	Q9FHK4	comp24379_c0_seq1	2.93011e-05	36	333
GO:0002679	respiratory burst involved in defense response	Process	Q9SVC6	comp50207_c0_seq1	2.93011e-05	36	333
GO:0002679	respiratory burst involved in defense response	Process	Q8RXX9	comp10440_c0_seq9	2.93011e-05	36	333
GO:0002679	respiratory burst involved in defense response	Process	Q9SJ52	comp12485_c0_seq3	2.93011e-05	36	333
GO:0002679	respiratory burst involved in defense response	Process	C0LGJ1	comp33310_c0_seq1	2.93011e-05	36	333
GO:0002679	respiratory burst involved in defense response	Process	Q96289	comp16631_c0_seq4	2.93011e-05	36	333
GO:0002679	respiratory burst involved in defense response	Process	O48723	comp28732_c0_seq1	2.93011e-05	36	333
GO:0002679	respiratory burst involved in defense response	Process	Q9LY61	comp12532_c0_seq4	2.93011e-05	36	333
GO:0002679	respiratory burst involved in defense response	Process	Q43866	comp3965_c0_seq1	2.93011e-05	36	333
GO:0002679	respiratory burst involved in defense response	Process	Q9FKX5	comp5988_c0_seq9	2.93011e-05	36	333
GO:0002679	respiratory burst involved in defense response	Process	C0LGJ1	comp58616_c0_seq1	2.93011e-05	36	333
GO:0002679	respiratory burst involved in defense response	Process	Q9SNE1	comp10319_c0_seq1	2.93011e-05	36	333
GO:0002679	respiratory burst involved in defense response	Process	O04609	comp57110_c0_seq1	2.93011e-05	36	333
GO:0002679	respiratory burst involved in defense response	Process	C0LGJ1	comp12428_c0_seq21	2.93011e-05	36	333
GO:0002679	respiratory burst involved in defense response	Process	O04609	comp67682_c0_seq1	2.93011e-05	36	333
GO:0002679	respiratory burst involved in defense response	Process	Q9SE33	comp2719_c0_seq11	2.93011e-05	36	333
GO:0002679	respiratory burst involved in defense response	Process	O04609	comp27933_c0_seq1	2.93011e-05	36	333
GO:0002679	respiratory burst involved in defense response	Process	Q9XIN8	comp32448_c0_seq1	2.93011e-05	36	333
GO:0002679	respiratory burst involved in defense response	Process	Q9M0M5	comp11026_c0_seq1	2.93011e-05	36	333
GO:0002679	respiratory burst involved in defense response	Process	Q9SJ52	comp12485_c0_seq2	2.93011e-05	36	333
GO:0002679	respiratory burst involved in defense response	Process	Q96289	comp23355_c0_seq1	2.93011e-05	36	333
GO:0002679	respiratory burst involved in defense response	Process	Q96289	comp13548_c0_seq1	2.93011e-05	36	333
GO:0002679	respiratory burst involved in defense response	Process	Q9SJ52	comp5053_c0_seq1	2.93011e-05	36	333
GO:0002679	respiratory burst involved in defense response	Process	Q43866	comp737_c0_seq1	2.93011e-05	36	333
GO:0002679	respiratory burst involved in defense response	Process	Q84TG3	comp50393_c0_seq1	2.93011e-05	36	333
GO:0002679	respiratory burst involved in defense response	Process	Q9SJ52	comp16368_c0_seq2	2.93011e-05	36	333
GO:0002679	respiratory burst involved in defense response	Process	Q9SF15	comp67480_c0_seq1	2.93011e-05	36	333
GO:0002679	respiratory burst involved in defense response	Process	O22176	comp13201_c0_seq1	2.93011e-05	36	333
GO:0002679	respiratory burst involved in defense response	Process	C0LGJ1	comp45567_c0_seq1	2.93011e-05	36	333
GO:0002679	respiratory burst involved in defense response	Process	Q8L9T5	comp10341_c0_seq3	2.93011e-05	36	333
GO:0002679	respiratory burst involved in defense response	Process	P28493	comp10206_c0_seq6	2.93011e-05	36	333
GO:0002679	respiratory burst involved in defense response	Process	O04609	comp44398_c0_seq1	2.93011e-05	36	333
GO:0002679	respiratory burst involved in defense response	Process	P0C5E2	comp49193_c0_seq1	2.93011e-05	36	333
GO:0002679	respiratory burst involved in defense response	Process	Q84TG3	comp60063_c0_seq1	2.93011e-05	36	333
GO:0002679	respiratory burst involved in defense response	Process	Q96289	comp16631_c0_seq1	2.93011e-05	36	333
GO:0002679	respiratory burst involved in defense response	Process	Q9C519	comp24425_c0_seq1	2.93011e-05	36	333
GO:0002679	respiratory burst involved in defense response	Process	Q9ZUW8	comp3137_c0_seq3	2.93011e-05	36	333
GO:0002679	respiratory burst involved in defense response	Process	O48723	comp27728_c0_seq1	2.93011e-05	36	333
GO:0002679	respiratory burst involved in defense response	Process	Q9SLD4	comp53538_c0_seq1	2.93011e-05	36	333
GO:0002679	respiratory burst involved in defense response	Process	Q9LY00	comp18028_c0_seq1	2.93011e-05	36	333
GO:0002679	respiratory burst involved in defense response	Process	Q9SVC6	comp50207_c0_seq1	2.93011e-05	36	333
GO:0002679	respiratory burst involved in defense response	Process	C0LGJ1	comp2963_c0_seq13	2.93011e-05	36	333
GO:0002679	respiratory burst involved in defense response	Process	Q9SVG4	comp43004_c0_seq1	2.93011e-05	36	333
GO:0002679	respiratory burst involved in defense response	Process	Q9C7N2	comp20662_c0_seq1	2.93011e-05	36	333
GO:0002679	respiratory burst involved in defense response	Process	Q9XEE6	comp8136_c0_seq2	2.93011e-05	36	333
GO:0002679	respiratory burst involved in defense response	Process	O48538	comp11826_c0_seq1	2.93011e-05	36	333
GO:0002679	respiratory burst involved in defense response	Process	Q9SJ52	comp15288_c0_seq1	2.93011e-05	36	333
GO:0002679	respiratory burst involved in defense response	Process	Q84TG3	comp60063_c0_seq1	2.93011e-05	36	333
GO:0002679	respiratory burst involved in defense response	Process	Q96289	comp16631_c0_seq2	2.93011e-05	36	333
GO:0003333	amino acid transmembrane transport	Process	P92934	comp8240_c0_seq1	2.04698e-12	37	189
GO:0003333	amino acid transmembrane transport	Process	Q84WE9	comp58098_c0_seq1	2.04698e-12	37	189
GO:0003333	amino acid transmembrane transport	Process	Q9C6M2	comp20854_c0_seq1	2.04698e-12	37	189
GO:0003333	amino acid transmembrane transport	Process	Q9FKS8	comp29945_c0_seq1	2.04698e-12	37	189
GO:0003333	amino acid transmembrane transport	Process	Q9FN04	comp3563_c0_seq4	2.04698e-12	37	189
GO:0003333	amino acid transmembrane transport	Process	Q84WE9	comp5383_c0_seq18	2.04698e-12	37	189
GO:0003333	amino acid transmembrane transport	Process	P92934	comp8512_c0_seq2	2.04698e-12	37	189
GO:0003333	amino acid transmembrane transport	Process	Q9SX98	comp30246_c0_seq1	2.04698e-12	37	189
GO:0003333	amino acid transmembrane transport	Process	Q9FKS8	comp13880_c0_seq2	2.04698e-12	37	189
GO:0003333	amino acid transmembrane transport	Process	Q42400	comp8309_c0_seq4	2.04698e-12	37	189
GO:0003333	amino acid transmembrane transport	Process	Q96247	comp2088_c0_seq1	2.04698e-12	37	189
GO:0003333	amino acid transmembrane transport	Process	Q9SQZ0	comp15738_c0_seq1	2.04698e-12	37	189
GO:0003333	amino acid transmembrane transport	Process	Q9LZ20	comp17106_c0_seq1	2.04698e-12	37	189
GO:0003333	amino acid transmembrane transport	Process	P92934	comp8309_c0_seq1	2.04698e-12	37	189
GO:0003333	amino acid transmembrane transport	Process	Q9LZ20	comp22826_c0_seq1	2.04698e-12	37	189
GO:0003333	amino acid transmembrane transport	Process	Q8L4X4	comp15064_c0_seq1	2.04698e-12	37	189
GO:0003333	amino acid transmembrane transport	Process	Q9C6M2	comp21448_c0_seq2	2.04698e-12	37	189
GO:0003333	amino acid transmembrane transport	Process	P92934	comp57352_c0_seq1	2.04698e-12	37	189
GO:0003333	amino acid transmembrane transport	Process	P92962	comp852_c0_seq1	2.04698e-12	37	189
GO:0003333	amino acid transmembrane transport	Process	Q9FF99	comp5699_c0_seq9	2.04698e-12	37	189
GO:0003333	amino acid transmembrane transport	Process	P92934	comp8512_c0_seq1	2.04698e-12	37	189
GO:0003333	amino acid transmembrane transport	Process	Q38967	comp55722_c0_seq1	2.04698e-12	37	189
GO:0003333	amino acid transmembrane transport	Process	Q9SQZ0	comp6681_c0_seq1	2.04698e-12	37	189
GO:0003333	amino acid transmembrane transport	Process	Q9SX98	comp20848_c0_seq1	2.04698e-12	37	189
GO:0003333	amino acid transmembrane transport	Process	Q9FN04	comp1820_c0_seq1	2.04698e-12	37	189
GO:0003333	amino acid transmembrane transport	Process	Q9SX98	comp41080_c0_seq1	2.04698e-12	37	189
GO:0003333	amino acid transmembrane transport	Process	Q9FF99	comp43660_c0_seq1	2.04698e-12	37	189
GO:0003333	amino acid transmembrane transport	Process	Q9C6M2	comp20854_c0_seq2	2.04698e-12	37	189
GO:0003333	amino acid transmembrane transport	Process	Q9SX98	comp5383_c0_seq14	2.04698e-12	37	189
GO:0003333	amino acid transmembrane transport	Process	Q38967	comp21212_c0_seq1	2.04698e-12	37	189
GO:0003333	amino acid transmembrane transport	Process	Q9SX98	comp30246_c0_seq3	2.04698e-12	37	189
GO:0003333	amino acid transmembrane transport	Process	P92934	comp4969_c0_seq3	2.04698e-12	37	189
GO:0003333	amino acid transmembrane transport	Process	Q8K4D3	comp26967_c0_seq3	2.04698e-12	37	189
GO:0003333	amino acid transmembrane transport	Process	Q9SX98	comp5383_c0_seq9	2.04698e-12	37	189
GO:0003333	amino acid transmembrane transport	Process	Q96247	comp2088_c0_seq5	2.04698e-12	37	189
GO:0003333	amino acid transmembrane transport	Process	P92934	comp4969_c0_seq6	2.04698e-12	37	189
GO:0003333	amino acid transmembrane transport	Process	Q38967	comp1820_c0_seq3	2.04698e-12	37	189
GO:0003333	amino acid transmembrane transport	Process	Q5I012	comp4574_c0_seq2	2.04698e-12	37	189
GO:0003333	amino acid transmembrane transport	Process	Q9SX98	comp5383_c0_seq17	2.04698e-12	37	189
GO:0003333	amino acid transmembrane transport	Process	Q39134	comp1820_c0_seq6	2.04698e-12	37	189
GO:0003333	amino acid transmembrane transport	Process	Q9LZ20	comp6681_c0_seq3	2.04698e-12	37	189
GO:0003333	amino acid transmembrane transport	Process	Q42400	comp4969_c0_seq1	2.04698e-12	37	189
GO:0003333	amino acid transmembrane transport	Process	Q42400	comp4969_c0_seq2	2.04698e-12	37	189
GO:0003333	amino acid transmembrane transport	Process	Q84WE9	comp5383_c0_seq12	2.04698e-12	37	189
GO:0003333	amino acid transmembrane transport	Process	Q42400	comp4969_c0_seq7	2.04698e-12	37	189
GO:0003333	amino acid transmembrane transport	Process	Q9SX98	comp30246_c0_seq2	2.04698e-12	37	189
GO:0003333	amino acid transmembrane transport	Process	P92934	comp4969_c0_seq5	2.04698e-12	37	189
GO:0003333	amino acid transmembrane transport	Process	Q8L4X4	comp15064_c0_seq5	2.04698e-12	37	189
GO:0003333	amino acid transmembrane transport	Process	Q9FKS8	comp13880_c0_seq1	2.04698e-12	37	189
GO:0003333	amino acid transmembrane transport	Process	Q9S836	comp10579_c0_seq1	2.04698e-12	37	189
GO:0003333	amino acid transmembrane transport	Process	Q8L4X4	comp15064_c0_seq9	2.04698e-12	37	189
GO:0003333	amino acid transmembrane transport	Process	P92934	comp42469_c0_seq1	2.04698e-12	37	189
GO:0003333	amino acid transmembrane transport	Process	Q9FF99	comp36633_c0_seq1	2.04698e-12	37	189
GO:0003677	DNA binding	Function	Q52QU2	comp21222_c0_seq1	1.92092e-27	315	3217
GO:0003677	DNA binding	Function	Q66GR3	comp44252_c0_seq1	1.92092e-27	315	3217
GO:0003677	DNA binding	Function	Q9SPG2	comp5600_c0_seq1	1.92092e-27	315	3217
GO:0003677	DNA binding	Function	Q9FMR3	comp32637_c0_seq1	1.92092e-27	315	3217
GO:0003677	DNA binding	Function	Q8L6Z7	comp22830_c0_seq1	1.92092e-27	315	3217
GO:0003677	DNA binding	Function	Q9LSE2	comp4433_c0_seq9	1.92092e-27	315	3217
GO:0003677	DNA binding	Function	Q9SJ41	comp10827_c0_seq3	1.92092e-27	315	3217
GO:0003677	DNA binding	Function	Q6R0H1	comp1721_c0_seq1	1.92092e-27	315	3217
GO:0003677	DNA binding	Function	Q8GY42	comp4280_c0_seq1	1.92092e-27	315	3217
GO:0003677	DNA binding	Function	Q9LS40	comp15103_c0_seq1	1.92092e-27	315	3217
GO:0003677	DNA binding	Function	Q9SEZ1	comp3336_c0_seq3	1.92092e-27	315	3217
GO:0003677	DNA binding	Function	Q9SNB4	comp23066_c1_seq8	1.92092e-27	315	3217
GO:0003677	DNA binding	Function	Q9LUZ4	comp9229_c0_seq5	1.92092e-27	315	3217
GO:0003677	DNA binding	Function	F4KGY6	comp4781_c0_seq1	1.92092e-27	315	3217
GO:0003677	DNA binding	Function	Q8RWL0	comp24412_c0_seq1	1.92092e-27	315	3217
GO:0003677	DNA binding	Function	Q9LX82	comp33208_c0_seq1	1.92092e-27	315	3217
GO:0003677	DNA binding	Function	Q38914	comp15462_c0_seq2	1.92092e-27	315	3217
GO:0003677	DNA binding	Function	Q6NQK2	comp18328_c0_seq1	1.92092e-27	315	3217
GO:0003677	DNA binding	Function	Q9LX82	comp33208_c0_seq1	1.92092e-27	315	3217
GO:0003677	DNA binding	Function	Q9FWS9	comp20226_c0_seq2	1.92092e-27	315	3217
GO:0003677	DNA binding	Function	Q9FUA4	comp15751_c0_seq9	1.92092e-27	315	3217
GO:0003677	DNA binding	Function	Q9XFH4	comp8822_c0_seq8	1.92092e-27	315	3217
GO:0003677	DNA binding	Function	Q9LDT3	comp4712_c0_seq2	1.92092e-27	315	3217
GO:0003677	DNA binding	Function	Q9LS40	comp1164_c0_seq1	1.92092e-27	315	3217
GO:0003677	DNA binding	Function	P0CT40	comp28928_c0_seq1	1.92092e-27	315	3217
GO:0003677	DNA binding	Function	Q9C616	comp18133_c0_seq1	1.92092e-27	315	3217
GO:0003677	DNA binding	Function	P62598	comp22321_c0_seq1	1.92092e-27	315	3217
GO:0003677	DNA binding	Function	Q9LW31	comp17290_c0_seq1	1.92092e-27	315	3217
GO:0003677	DNA binding	Function	P46603	comp14870_c0_seq2	1.92092e-27	315	3217
GO:0003677	DNA binding	Function	Q4JL84	comp46254_c0_seq1	1.92092e-27	315	3217
GO:0003677	DNA binding	Function	Q96288	comp4609_c0_seq1	1.92092e-27	315	3217
GO:0003677	DNA binding	Function	Q700C7	comp60052_c0_seq1	1.92092e-27	315	3217
GO:0003677	DNA binding	Function	Q9FKK2	comp10709_c0_seq4	1.92092e-27	315	3217
GO:0003677	DNA binding	Function	O82199	comp3774_c0_seq3	1.92092e-27	315	3217
GO:0003677	DNA binding	Function	Q9FGV1	comp2430_c0_seq1	1.92092e-27	315	3217
GO:0003677	DNA binding	Function	Q7LHG5	comp21863_c0_seq1	1.92092e-27	315	3217
GO:0003677	DNA binding	Function	Q9SEZ1	comp12710_c0_seq1	1.92092e-27	315	3217
GO:0003677	DNA binding	Function	Q700C7	comp60052_c0_seq1	1.92092e-27	315	3217
GO:0003677	DNA binding	Function	Q9SJ56	comp5654_c0_seq1	1.92092e-27	315	3217
GO:0003677	DNA binding	Function	Q700D2	comp3411_c0_seq11	1.92092e-27	315	3217
GO:0003677	DNA binding	Function	Q4JL84	comp46254_c0_seq1	1.92092e-27	315	3217
GO:0003677	DNA binding	Function	Q84QC2	comp21622_c0_seq1	1.92092e-27	315	3217
GO:0003677	DNA binding	Function	A4D998	comp10725_c0_seq5	1.92092e-27	315	3217
GO:0003677	DNA binding	Function	P46668	comp526_c0_seq2	1.92092e-27	315	3217
GO:0003677	DNA binding	Function	Q9SMX9	comp1665_c0_seq6	1.92092e-27	315	3217
GO:0003677	DNA binding	Function	Q99315	comp17165_c0_seq2	1.92092e-27	315	3217
GO:0003677	DNA binding	Function	Q9FKK2	comp10709_c0_seq4	1.92092e-27	315	3217
GO:0003677	DNA binding	Function	Q9SIW1	comp20226_c0_seq1	1.92092e-27	315	3217
GO:0003677	DNA binding	Function	A4D998	comp10725_c0_seq5	1.92092e-27	315	3217
GO:0003677	DNA binding	Function	Q9QZS2	comp16_c0_seq1	1.92092e-27	315	3217
GO:0003677	DNA binding	Function	Q9FWS9	comp20226_c0_seq2	1.92092e-27	315	3217
GO:0003677	DNA binding	Function	Q8VYZ0	comp8084_c0_seq8	1.92092e-27	315	3217
GO:0003677	DNA binding	Function	Q93WK5	comp2090_c0_seq6	1.92092e-27	315	3217
GO:0003677	DNA binding	Function	P93755	comp14177_c0_seq3	1.92092e-27	315	3217
GO:0003677	DNA binding	Function	Q9FXD6	comp2818_c0_seq2	1.92092e-27	315	3217
GO:0003677	DNA binding	Function	O04848	comp1306_c0_seq1	1.92092e-27	315	3217
GO:0003677	DNA binding	Function	Q8LPH6	comp3741_c0_seq7	1.92092e-27	315	3217
GO:0003677	DNA binding	Function	Q9FDW1	comp26749_c0_seq2	1.92092e-27	315	3217
GO:0003677	DNA binding	Function	Q9FJK3	comp3887_c0_seq4	1.92092e-27	315	3217
GO:0003677	DNA binding	Function	Q9FKK2	comp36044_c0_seq1	1.92092e-27	315	3217
GO:0003677	DNA binding	Function	Q8VZ02	comp4341_c1_seq5	1.92092e-27	315	3217
GO:0003677	DNA binding	Function	Q9FLJ2	comp13643_c0_seq1	1.92092e-27	315	3217
GO:0003677	DNA binding	Function	Q9LZS0	comp7856_c0_seq3	1.92092e-27	315	3217
GO:0003677	DNA binding	Function	Q9LSE2	comp4433_c0_seq9	1.92092e-27	315	3217
GO:0003677	DNA binding	Function	Q01593	comp16913_c0_seq9	1.92092e-27	315	3217
GO:0003677	DNA binding	Function	Q9SIW1	comp20226_c0_seq1	1.92092e-27	315	3217
GO:0003677	DNA binding	Function	Q8GYY1	comp39326_c0_seq1	1.92092e-27	315	3217
GO:0003677	DNA binding	Function	Q9C616	comp18133_c0_seq1	1.92092e-27	315	3217
GO:0003677	DNA binding	Function	Q9FKP8	comp3336_c0_seq4	1.92092e-27	315	3217
GO:0003677	DNA binding	Function	Q54CP4	comp7536_c0_seq9	1.92092e-27	315	3217
GO:0003677	DNA binding	Function	Q9SJ56	comp8117_c0_seq1	1.92092e-27	315	3217
GO:0003677	DNA binding	Function	Q02283	comp8065_c0_seq1	1.92092e-27	315	3217
GO:0003677	DNA binding	Function	O22152	comp3963_c0_seq1	1.92092e-27	315	3217
GO:0003677	DNA binding	Function	Q84LH3	comp21693_c0_seq1	1.92092e-27	315	3217
GO:0003677	DNA binding	Function	Q90640	comp48176_c0_seq1	1.92092e-27	315	3217
GO:0003677	DNA binding	Function	Q9SFW8	comp3139_c0_seq1	1.92092e-27	315	3217
GO:0003677	DNA binding	Function	Q52QU2	comp21222_c0_seq1	1.92092e-27	315	3217
GO:0003677	DNA binding	Function	Q6X5Y6	comp25808_c0_seq1	1.92092e-27	315	3217
GO:0003677	DNA binding	Function	Q9FKK2	comp36044_c0_seq1	1.92092e-27	315	3217
GO:0003677	DNA binding	Function	Q9LSN7	comp12079_c0_seq1	1.92092e-27	315	3217
GO:0003677	DNA binding	Function	P0CT40	comp28928_c0_seq1	1.92092e-27	315	3217
GO:0003677	DNA binding	Function	Q9SW80	comp20559_c0_seq1	1.92092e-27	315	3217
GO:0003677	DNA binding	Function	Q9LSE2	comp10617_c0_seq4	1.92092e-27	315	3217
GO:0003677	DNA binding	Function	Q9LK40	comp3469_c0_seq2	1.92092e-27	315	3217
GO:0003677	DNA binding	Function	Q8RXD4	comp5116_c0_seq1	1.92092e-27	315	3217
GO:0003677	DNA binding	Function	Q8GY42	comp4280_c0_seq3	1.92092e-27	315	3217
GO:0003677	DNA binding	Function	Q8VYZ0	comp8084_c0_seq6	1.92092e-27	315	3217
GO:0003677	DNA binding	Function	Q8GYY1	comp39326_c0_seq1	1.92092e-27	315	3217
GO:0003677	DNA binding	Function	Q9FKK2	comp30373_c0_seq1	1.92092e-27	315	3217
GO:0003677	DNA binding	Function	Q9LDE1	comp16597_c0_seq2	1.92092e-27	315	3217
GO:0003677	DNA binding	Function	Q9FDW1	comp22701_c0_seq1	1.92092e-27	315	3217
GO:0003677	DNA binding	Function	Q39117	comp12548_c0_seq1	1.92092e-27	315	3217
GO:0003677	DNA binding	Function	Q8GW46	comp2008_c0_seq1	1.92092e-27	315	3217
GO:0003677	DNA binding	Function	P0CT40	comp32921_c0_seq1	1.92092e-27	315	3217
GO:0003677	DNA binding	Function	Q9SIV3	comp23269_c0_seq1	1.92092e-27	315	3217
GO:0003677	DNA binding	Function	O49139	comp16835_c0_seq2	1.92092e-27	315	3217
GO:0003677	DNA binding	Function	Q93V99	comp5174_c0_seq1	1.92092e-27	315	3217
GO:0003677	DNA binding	Function	Q7LHG5	comp21391_c0_seq1	1.92092e-27	315	3217
GO:0003677	DNA binding	Function	Q02283	comp11861_c0_seq4	1.92092e-27	315	3217
GO:0003677	DNA binding	Function	Q9FDW1	comp26749_c0_seq1	1.92092e-27	315	3217
GO:0003677	DNA binding	Function	Q8LPH6	comp3741_c0_seq9	1.92092e-27	315	3217
GO:0003677	DNA binding	Function	Q9FXA3	comp28070_c0_seq1	1.92092e-27	315	3217
GO:0003677	DNA binding	Function	Q94CK9	comp23282_c0_seq1	1.92092e-27	315	3217
GO:0003677	DNA binding	Function	Q5XEM9	comp2208_c0_seq1	1.92092e-27	315	3217
GO:0003677	DNA binding	Function	Q5XEM9	comp2208_c0_seq1	1.92092e-27	315	3217
GO:0003677	DNA binding	Function	P30182	comp10638_c0_seq1	1.92092e-27	315	3217
GO:0003677	DNA binding	Function	Q94F87	comp29271_c0_seq1	1.92092e-27	315	3217
GO:0003677	DNA binding	Function	Q56XP9	comp25108_c0_seq1	1.92092e-27	315	3217
GO:0003677	DNA binding	Function	Q9C944	comp10262_c0_seq1	1.92092e-27	315	3217
GO:0003677	DNA binding	Function	P40377	comp5410_c0_seq3	1.92092e-27	315	3217
GO:0003677	DNA binding	Function	O16810	comp15848_c0_seq3	1.92092e-27	315	3217
GO:0003677	DNA binding	Function	Q9C944	comp10262_c0_seq1	1.92092e-27	315	3217
GO:0003677	DNA binding	Function	O80536	comp4791_c0_seq2	1.92092e-27	315	3217
GO:0003677	DNA binding	Function	Q9XFH4	comp8822_c0_seq3	1.92092e-27	315	3217
GO:0003677	DNA binding	Function	Q9SIW1	comp18213_c0_seq2	1.92092e-27	315	3217
GO:0003677	DNA binding	Function	Q9FM03	comp20575_c0_seq6	1.92092e-27	315	3217
GO:0003677	DNA binding	Function	Q9FM03	comp20575_c0_seq6	1.92092e-27	315	3217
GO:0003677	DNA binding	Function	Q9SNE1	comp10319_c0_seq1	1.92092e-27	315	3217
GO:0003677	DNA binding	Function	Q5D869	comp4439_c0_seq4	1.92092e-27	315	3217
GO:0003677	DNA binding	Function	Q9SNE1	comp10319_c0_seq1	1.92092e-27	315	3217
GO:0003677	DNA binding	Function	Q8RXD4	comp5116_c0_seq5	1.92092e-27	315	3217
GO:0003677	DNA binding	Function	P0CT40	comp53561_c0_seq1	1.92092e-27	315	3217
GO:0003677	DNA binding	Function	Q8LPH6	comp12435_c0_seq2	1.92092e-27	315	3217
GO:0003677	DNA binding	Function	O22152	comp27296_c0_seq1	1.92092e-27	315	3217
GO:0003677	DNA binding	Function	O22768	comp2758_c0_seq1	1.92092e-27	315	3217
GO:0003677	DNA binding	Function	Q9LYU3	comp21125_c0_seq1	1.92092e-27	315	3217
GO:0003677	DNA binding	Function	Q93ZH2	comp26047_c0_seq1	1.92092e-27	315	3217
GO:0003677	DNA binding	Function	Q6NQK2	comp23883_c0_seq1	1.92092e-27	315	3217
GO:0003677	DNA binding	Function	Q05654	comp40336_c0_seq1	1.92092e-27	315	3217
GO:0003677	DNA binding	Function	Q3EAI1	comp3786_c0_seq1	1.92092e-27	315	3217
GO:0003677	DNA binding	Function	Q84W91	comp8524_c0_seq3	1.92092e-27	315	3217
GO:0003677	DNA binding	Function	Q99315	comp32153_c0_seq1	1.92092e-27	315	3217
GO:0003677	DNA binding	Function	Q9LDE1	comp16597_c0_seq2	1.92092e-27	315	3217
GO:0003677	DNA binding	Function	Q8L999	comp2456_c0_seq2	1.92092e-27	315	3217
GO:0003677	DNA binding	Function	Q9SB61	comp3336_c0_seq2	1.92092e-27	315	3217
GO:0003677	DNA binding	Function	P0CT40	comp40336_c0_seq1	1.92092e-27	315	3217
GO:0003677	DNA binding	Function	Q84LH3	comp5246_c0_seq1	1.92092e-27	315	3217
GO:0003677	DNA binding	Function	Q9C616	comp14042_c0_seq4	1.92092e-27	315	3217
GO:0003677	DNA binding	Function	P97855	comp35877_c0_seq1	1.92092e-27	315	3217
GO:0003677	DNA binding	Function	Q5D869	comp4439_c0_seq4	1.92092e-27	315	3217
GO:0003677	DNA binding	Function	Q9SIW1	comp18213_c0_seq2	1.92092e-27	315	3217
GO:0003677	DNA binding	Function	Q8GY42	comp1046_c0_seq4	1.92092e-27	315	3217
GO:0003677	DNA binding	Function	Q9FDW1	comp29209_c0_seq1	1.92092e-27	315	3217
GO:0003677	DNA binding	Function	Q2HIV9	comp20650_c0_seq1	1.92092e-27	315	3217
GO:0003677	DNA binding	Function	Q99315	comp49884_c0_seq1	1.92092e-27	315	3217
GO:0003677	DNA binding	Function	Q9S7R3	comp36963_c0_seq1	1.92092e-27	315	3217
GO:0003677	DNA binding	Function	Q7LHG5	comp32153_c0_seq1	1.92092e-27	315	3217
GO:0003677	DNA binding	Function	Q9LMK2	comp11051_c0_seq1	1.92092e-27	315	3217
GO:0003677	DNA binding	Function	Q9LW31	comp17290_c0_seq1	1.92092e-27	315	3217
GO:0003677	DNA binding	Function	Q84JS6	comp3686_c0_seq1	1.92092e-27	315	3217
GO:0003677	DNA binding	Function	Q8S3D1	comp3520_c0_seq1	1.92092e-27	315	3217
GO:0003677	DNA binding	Function	P0CT40	comp40336_c0_seq1	1.92092e-27	315	3217
GO:0003677	DNA binding	Function	Q8GW46	comp3956_c0_seq1	1.92092e-27	315	3217
GO:0003677	DNA binding	Function	Q9ZPY6	comp3121_c0_seq24	1.92092e-27	315	3217
GO:0003677	DNA binding	Function	Q9SW80	comp39371_c0_seq1	1.92092e-27	315	3217
GO:0003677	DNA binding	Function	O49404	comp6958_c0_seq1	1.92092e-27	315	3217
GO:0003677	DNA binding	Function	Q9S7G7	comp29296_c0_seq1	1.92092e-27	315	3217
GO:0003677	DNA binding	Function	Q9LSE2	comp4433_c0_seq3	1.92092e-27	315	3217
GO:0003677	DNA binding	Function	Q9SMX9	comp1665_c0_seq6	1.92092e-27	315	3217
GO:0003677	DNA binding	Function	Q58D13	comp11579_c0_seq1	1.92092e-27	315	3217
GO:0003677	DNA binding	Function	Q9LS40	comp3288_c0_seq4	1.92092e-27	315	3217
GO:0003677	DNA binding	Function	Q9FIY7	comp10986_c1_seq12	1.92092e-27	315	3217
GO:0003677	DNA binding	Function	Q9C977	comp11589_c0_seq13	1.92092e-27	315	3217
GO:0003677	DNA binding	Function	Q8VZ02	comp4341_c1_seq5	1.92092e-27	315	3217
GO:0003677	DNA binding	Function	Q05654	comp40336_c0_seq1	1.92092e-27	315	3217
GO:0003677	DNA binding	Function	Q9LSE2	comp4433_c0_seq9	1.92092e-27	315	3217
GO:0003677	DNA binding	Function	Q6X5Y6	comp25808_c0_seq1	1.92092e-27	315	3217
GO:0003677	DNA binding	Function	Q9FXA3	comp28070_c0_seq1	1.92092e-27	315	3217
GO:0003677	DNA binding	Function	Q3EAI1	comp3786_c0_seq1	1.92092e-27	315	3217
GO:0003677	DNA binding	Function	Q5E9Z7	comp4395_c0_seq1	1.92092e-27	315	3217
GO:0003677	DNA binding	Function	Q9C944	comp8802_c0_seq3	1.92092e-27	315	3217
GO:0003677	DNA binding	Function	Q8LFV3	comp15463_c0_seq1	1.92092e-27	315	3217
GO:0003677	DNA binding	Function	Q05466	comp4956_c0_seq1	1.92092e-27	315	3217
GO:0003677	DNA binding	Function	Q8RYC8	comp12868_c0_seq1	1.92092e-27	315	3217
GO:0003677	DNA binding	Function	Q9FNE9	comp6089_c0_seq4	1.92092e-27	315	3217
GO:0003677	DNA binding	Function	Q9UR07	comp25763_c0_seq1	1.92092e-27	315	3217
GO:0003677	DNA binding	Function	Q3EA33	comp38565_c0_seq1	1.92092e-27	315	3217
GO:0003677	DNA binding	Function	P0CT39	comp25763_c0_seq1	1.92092e-27	315	3217
GO:0003677	DNA binding	Function	Q9LVJ7	comp12922_c0_seq18	1.92092e-27	315	3217
GO:0003677	DNA binding	Function	Q9LS40	comp3288_c0_seq3	1.92092e-27	315	3217
GO:0003677	DNA binding	Function	Q9FKK2	comp30373_c0_seq1	1.92092e-27	315	3217
GO:0003677	DNA binding	Function	P0CT40	comp49173_c0_seq1	1.92092e-27	315	3217
GO:0003677	DNA binding	Function	Q9ZV88	comp5170_c0_seq1	1.92092e-27	315	3217
GO:0003677	DNA binding	Function	Q6R0H1	comp1721_c0_seq1	1.92092e-27	315	3217
GO:0003677	DNA binding	Function	A4D998	comp10725_c0_seq1	1.92092e-27	315	3217
GO:0003677	DNA binding	Function	Q84LH3	comp5246_c0_seq3	1.92092e-27	315	3217
GO:0003677	DNA binding	Function	P62598	comp11663_c0_seq1	1.92092e-27	315	3217
GO:0003677	DNA binding	Function	P0CT43	comp20928_c0_seq1	1.92092e-27	315	3217
GO:0003677	DNA binding	Function	Q39123	comp1661_c1_seq8	1.92092e-27	315	3217
GO:0003677	DNA binding	Function	Q9C635	comp19867_c0_seq1	1.92092e-27	315	3217
GO:0003677	DNA binding	Function	Q9FDW1	comp26450_c0_seq1	1.92092e-27	315	3217
GO:0003677	DNA binding	Function	Q8LFV3	comp15463_c0_seq4	1.92092e-27	315	3217
GO:0003677	DNA binding	Function	Q9LS40	comp10457_c0_seq1	1.92092e-27	315	3217
GO:0003677	DNA binding	Function	Q8LC03	comp2089_c0_seq1	1.92092e-27	315	3217
GO:0003677	DNA binding	Function	Q9S851	comp12993_c0_seq6	1.92092e-27	315	3217
GO:0003677	DNA binding	Function	Q9ZTX9	comp5768_c0_seq23	1.92092e-27	315	3217
GO:0003677	DNA binding	Function	Q9UR07	comp32921_c0_seq1	1.92092e-27	315	3217
GO:0003677	DNA binding	Function	O82171	comp49400_c0_seq1	1.92092e-27	315	3217
GO:0003677	DNA binding	Function	Q84TK1	comp15139_c0_seq1	1.92092e-27	315	3217
GO:0003677	DNA binding	Function	Q9FJS2	comp15757_c0_seq1	1.92092e-27	315	3217
GO:0003677	DNA binding	Function	Q9S7G7	comp29296_c0_seq1	1.92092e-27	315	3217
GO:0003677	DNA binding	Function	Q9SRT2	comp4335_c0_seq3	1.92092e-27	315	3217
GO:0003677	DNA binding	Function	Q9LSE2	comp1577_c0_seq3	1.92092e-27	315	3217
GO:0003677	DNA binding	Function	Q9SW80	comp39371_c0_seq1	1.92092e-27	315	3217
GO:0003677	DNA binding	Function	Q9C7W2	comp14513_c0_seq16	1.92092e-27	315	3217
GO:0003677	DNA binding	Function	Q93YR9	comp24341_c0_seq3	1.92092e-27	315	3217
GO:0003677	DNA binding	Function	Q9FIY7	comp10986_c1_seq9	1.92092e-27	315	3217
GO:0003677	DNA binding	Function	Q52QU2	comp22004_c0_seq1	1.92092e-27	315	3217
GO:0003677	DNA binding	Function	Q9S7P5	comp1534_c0_seq2	1.92092e-27	315	3217
GO:0003677	DNA binding	Function	Q9S851	comp1046_c0_seq1	1.92092e-27	315	3217
GO:0003677	DNA binding	Function	Q05654	comp40336_c0_seq1	1.92092e-27	315	3217
GO:0003677	DNA binding	Function	Q9LSE2	comp4433_c0_seq7	1.92092e-27	315	3217
GO:0003677	DNA binding	Function	Q9ZQ19	comp6063_c0_seq2	1.92092e-27	315	3217
GO:0003677	DNA binding	Function	Q84K00	comp32253_c0_seq1	1.92092e-27	315	3217
GO:0003677	DNA binding	Function	Q15560	comp27713_c0_seq2	1.92092e-27	315	3217
GO:0003677	DNA binding	Function	Q05654	comp40336_c0_seq1	1.92092e-27	315	3217
GO:0003677	DNA binding	Function	Q9SUP7	comp6126_c0_seq4	1.92092e-27	315	3217
GO:0003677	DNA binding	Function	P0CT40	comp53561_c0_seq1	1.92092e-27	315	3217
GO:0003677	DNA binding	Function	Q05654	comp40336_c0_seq1	1.92092e-27	315	3217
GO:0003677	DNA binding	Function	Q93ZL5	comp8219_c0_seq3	1.92092e-27	315	3217
GO:0003677	DNA binding	Function	Q94F87	comp29271_c0_seq2	1.92092e-27	315	3217
GO:0003677	DNA binding	Function	Q05654	comp40336_c0_seq1	1.92092e-27	315	3217
GO:0003677	DNA binding	Function	P0CT43	comp20928_c0_seq1	1.92092e-27	315	3217
GO:0003677	DNA binding	Function	Q7LHG5	comp59153_c0_seq1	1.92092e-27	315	3217
GO:0003677	DNA binding	Function	Q8LDR0	comp2867_c0_seq1	1.92092e-27	315	3217
GO:0003677	DNA binding	Function	A4D998	comp10725_c0_seq1	1.92092e-27	315	3217
GO:0003677	DNA binding	Function	Q9SUP7	comp6126_c0_seq5	1.92092e-27	315	3217
GO:0003677	DNA binding	Function	Q9LZS0	comp7856_c0_seq2	1.92092e-27	315	3217
GO:0003677	DNA binding	Function	Q9LMK2	comp11051_c0_seq2	1.92092e-27	315	3217
GO:0003677	DNA binding	Function	Q52QU2	comp21222_c0_seq8	1.92092e-27	315	3217
GO:0003677	DNA binding	Function	Q52QU2	comp21222_c0_seq8	1.92092e-27	315	3217
GO:0003677	DNA binding	Function	P26569	comp360_c0_seq2	1.92092e-27	315	3217
GO:0003677	DNA binding	Function	Q56YJ8	comp13842_c0_seq2	1.92092e-27	315	3217
GO:0003677	DNA binding	Function	Q7LHG5	comp16762_c0_seq5	1.92092e-27	315	3217
GO:0003677	DNA binding	Function	Q8GUN5	comp35767_c0_seq1	1.92092e-27	315	3217
GO:0003677	DNA binding	Function	Q8GWP0	comp7493_c0_seq1	1.92092e-27	315	3217
GO:0003677	DNA binding	Function	Q93V99	comp13020_c0_seq1	1.92092e-27	315	3217
GO:0003677	DNA binding	Function	Q94JM3	comp4753_c0_seq1	1.92092e-27	315	3217
GO:0003677	DNA binding	Function	Q8GXF0	comp14468_c0_seq5	1.92092e-27	315	3217
GO:0003677	DNA binding	Function	P29384	comp29628_c0_seq1	1.92092e-27	315	3217
GO:0003677	DNA binding	Function	Q9FDW1	comp29209_c0_seq1	1.92092e-27	315	3217
GO:0003677	DNA binding	Function	Q9UQ80	comp1071_c0_seq2	1.92092e-27	315	3217
GO:0003677	DNA binding	Function	Q9C6V4	comp44407_c0_seq1	1.92092e-27	315	3217
GO:0003677	DNA binding	Function	Q84QC2	comp21622_c0_seq1	1.92092e-27	315	3217
GO:0003677	DNA binding	Function	Q9SW80	comp20559_c0_seq1	1.92092e-27	315	3217
GO:0003677	DNA binding	Function	Q6EVK6	comp5777_c0_seq1	1.92092e-27	315	3217
GO:0003677	DNA binding	Function	Q93V99	comp5174_c0_seq1	1.92092e-27	315	3217
GO:0003677	DNA binding	Function	A8MRL0	comp620_c0_seq2	1.92092e-27	315	3217
GO:0003677	DNA binding	Function	Q99315	comp31897_c0_seq1	1.92092e-27	315	3217
GO:0003677	DNA binding	Function	Q9C977	comp11589_c0_seq10	1.92092e-27	315	3217
GO:0003677	DNA binding	Function	Q4R180	comp25102_c0_seq1	1.92092e-27	315	3217
GO:0003677	DNA binding	Function	P49373	comp32849_c0_seq1	1.92092e-27	315	3217
GO:0003677	DNA binding	Function	Q9LYU3	comp21125_c0_seq1	1.92092e-27	315	3217
GO:0003677	DNA binding	Function	Q9LXA7	comp2464_c0_seq6	1.92092e-27	315	3217
GO:0003677	DNA binding	Function	Q9FLJ2	comp1871_c1_seq1	1.92092e-27	315	3217
GO:0003677	DNA binding	Function	Q8LFV3	comp15463_c0_seq1	1.92092e-27	315	3217
GO:0003677	DNA binding	Function	Q84TE9	comp16711_c0_seq1	1.92092e-27	315	3217
GO:0003677	DNA binding	Function	Q8LSZ4	comp27753_c0_seq1	1.92092e-27	315	3217
GO:0003677	DNA binding	Function	O49403	comp37417_c0_seq1	1.92092e-27	315	3217
GO:0003677	DNA binding	Function	Q05466	comp5748_c0_seq1	1.92092e-27	315	3217
GO:0003677	DNA binding	Function	Q9UR07	comp53561_c0_seq1	1.92092e-27	315	3217
GO:0003677	DNA binding	Function	Q9FLI1	comp29693_c0_seq1	1.92092e-27	315	3217
GO:0003677	DNA binding	Function	O49255	comp6894_c0_seq1	1.92092e-27	315	3217
GO:0003677	DNA binding	Function	Q9FIW5	comp52956_c0_seq1	1.92092e-27	315	3217
GO:0003677	DNA binding	Function	Q9SB61	comp33160_c0_seq1	1.92092e-27	315	3217
GO:0003677	DNA binding	Function	Q05654	comp40336_c0_seq1	1.92092e-27	315	3217
GO:0003677	DNA binding	Function	Q8LDR0	comp2867_c0_seq2	1.92092e-27	315	3217
GO:0003677	DNA binding	Function	Q9FKP8	comp10267_c0_seq6	1.92092e-27	315	3217
GO:0003677	DNA binding	Function	P26569	comp360_c0_seq2	1.92092e-27	315	3217
GO:0003677	DNA binding	Function	Q9LT67	comp33998_c0_seq2	1.92092e-27	315	3217
GO:0003677	DNA binding	Function	P50580	comp1071_c0_seq9	1.92092e-27	315	3217
GO:0003677	DNA binding	Function	Q9XFH4	comp8822_c0_seq7	1.92092e-27	315	3217
GO:0003677	DNA binding	Function	Q56XP9	comp25108_c0_seq1	1.92092e-27	315	3217
GO:0003677	DNA binding	Function	Q9FXD6	comp2818_c0_seq1	1.92092e-27	315	3217
GO:0003677	DNA binding	Function	Q9SJ56	comp2910_c0_seq11	1.92092e-27	315	3217
GO:0003677	DNA binding	Function	Q8LPR5	comp4314_c0_seq10	1.92092e-27	315	3217
GO:0003677	DNA binding	Function	P0CT40	comp28928_c0_seq1	1.92092e-27	315	3217
GO:0003677	DNA binding	Function	Q9LFF6	comp1684_c0_seq1	1.92092e-27	315	3217
GO:0003677	DNA binding	Function	Q05654	comp40336_c0_seq1	1.92092e-27	315	3217
GO:0003677	DNA binding	Function	Q05654	comp40336_c0_seq1	1.92092e-27	315	3217
GO:0003677	DNA binding	Function	Q8S307	comp34793_c0_seq1	1.92092e-27	315	3217
GO:0003677	DNA binding	Function	Q9SNB4	comp23066_c1_seq8	1.92092e-27	315	3217
GO:0003677	DNA binding	Function	Q8GWP0	comp7493_c0_seq1	1.92092e-27	315	3217
GO:0003677	DNA binding	Function	Q52QU2	comp21222_c0_seq3	1.92092e-27	315	3217
GO:0003677	DNA binding	Function	O49139	comp16835_c0_seq2	1.92092e-27	315	3217
GO:0003677	DNA binding	Function	Q93V99	comp5174_c0_seq1	1.92092e-27	315	3217
GO:0003677	DNA binding	Function	P0CT39	comp25763_c0_seq1	1.92092e-27	315	3217
GO:0003677	DNA binding	Function	Q9C9N3	comp25408_c0_seq1	1.92092e-27	315	3217
GO:0003677	DNA binding	Function	Q05466	comp4956_c0_seq2	1.92092e-27	315	3217
GO:0003677	DNA binding	Function	O82307	comp3774_c0_seq4	1.92092e-27	315	3217
GO:0003677	DNA binding	Function	P34881	comp544_c0_seq1	1.92092e-27	315	3217
GO:0003677	DNA binding	Function	Q9LS40	comp3288_c0_seq6	1.92092e-27	315	3217
GO:0003677	DNA binding	Function	P0CB22	comp10796_c0_seq3	1.92092e-27	315	3217
GO:0003677	DNA binding	Function	Q9LHJ8	comp4585_c0_seq2	1.92092e-27	315	3217
GO:0003677	DNA binding	Function	Q9LSE2	comp4433_c0_seq7	1.92092e-27	315	3217
GO:0003677	DNA binding	Function	Q96S55	comp40857_c0_seq2	1.92092e-27	315	3217
GO:0003677	DNA binding	Function	F4JVB8	comp20579_c0_seq1	1.92092e-27	315	3217
GO:0003677	DNA binding	Function	Q8W234	comp6495_c0_seq6	1.92092e-27	315	3217
GO:0003677	DNA binding	Function	Q9SAK5	comp30883_c0_seq1	1.92092e-27	315	3217
GO:0003677	DNA binding	Function	O24646	comp10393_c0_seq1	1.92092e-27	315	3217
GO:0003677	DNA binding	Function	Q6NQK2	comp23972_c0_seq1	1.92092e-27	315	3217
GO:0003677	DNA binding	Function	Q39123	comp1661_c1_seq7	1.92092e-27	315	3217
GO:0003677	DNA binding	Function	Q9FIW5	comp12691_c0_seq1	1.92092e-27	315	3217
GO:0003677	DNA binding	Function	Q9LS40	comp16746_c0_seq2	1.92092e-27	315	3217
GO:0003677	DNA binding	Function	Q9CA27	comp4684_c0_seq1	1.92092e-27	315	3217
GO:0003677	DNA binding	Function	O04848	comp1306_c0_seq1	1.92092e-27	315	3217
GO:0003677	DNA binding	Function	Q700D2	comp12401_c0_seq1	1.92092e-27	315	3217
GO:0003677	DNA binding	Function	Q38895	comp29633_c0_seq2	1.92092e-27	315	3217
GO:0003677	DNA binding	Function	Q9SK03	comp30918_c0_seq1	1.92092e-27	315	3217
GO:0003677	DNA binding	Function	Q05654	comp40336_c0_seq1	1.92092e-27	315	3217
GO:0003677	DNA binding	Function	Q9ZPY6	comp26853_c0_seq1	1.92092e-27	315	3217
GO:0003677	DNA binding	Function	Q9FLJ2	comp17157_c0_seq1	1.92092e-27	315	3217
GO:0003677	DNA binding	Function	Q9LEZ3	comp7051_c0_seq1	1.92092e-27	315	3217
GO:0003677	DNA binding	Function	Q9LQZ2	comp5660_c1_seq1	1.92092e-27	315	3217
GO:0003677	DNA binding	Function	Q93ZL5	comp8219_c0_seq3	1.92092e-27	315	3217
GO:0003677	DNA binding	Function	Q9FLJ2	comp27722_c0_seq1	1.92092e-27	315	3217
GO:0003677	DNA binding	Function	Q9SJ56	comp2910_c0_seq11	1.92092e-27	315	3217
GO:0003677	DNA binding	Function	Q6NQK2	comp13067_c0_seq2	1.92092e-27	315	3217
GO:0003677	DNA binding	Function	Q9SB61	comp22730_c0_seq1	1.92092e-27	315	3217
GO:0003677	DNA binding	Function	O97159	comp15234_c0_seq4	1.92092e-27	315	3217
GO:0003677	DNA binding	Function	Q9Y5Q8	comp19930_c0_seq3	1.92092e-27	315	3217
GO:0003677	DNA binding	Function	Q84TK1	comp15139_c0_seq1	1.92092e-27	315	3217
GO:0003677	DNA binding	Function	Q7LHG5	comp59153_c0_seq1	1.92092e-27	315	3217
GO:0003677	DNA binding	Function	Q9FL33	comp7720_c0_seq3	1.92092e-27	315	3217
GO:0003677	DNA binding	Function	O23629	comp1451_c0_seq1	1.92092e-27	315	3217
GO:0003677	DNA binding	Function	O80536	comp4791_c0_seq2	1.92092e-27	315	3217
GO:0003677	DNA binding	Function	Q700D2	comp3411_c0_seq43	1.92092e-27	315	3217
GO:0003677	DNA binding	Function	Q8VYZ0	comp8084_c0_seq5	1.92092e-27	315	3217
GO:0003677	DNA binding	Function	Q9UR07	comp20928_c0_seq1	1.92092e-27	315	3217
GO:0003677	DNA binding	Function	Q4PSU4	comp25008_c0_seq1	1.92092e-27	315	3217
GO:0003677	DNA binding	Function	Q2KIZ8	comp4705_c0_seq2	1.92092e-27	315	3217
GO:0003677	DNA binding	Function	Q9SJ56	comp8117_c0_seq1	1.92092e-27	315	3217
GO:0003677	DNA binding	Function	P0CT40	comp37993_c0_seq1	1.92092e-27	315	3217
GO:0003677	DNA binding	Function	Q9LXA7	comp2464_c0_seq12	1.92092e-27	315	3217
GO:0003677	DNA binding	Function	A4D998	comp10725_c0_seq4	1.92092e-27	315	3217
GO:0003677	DNA binding	Function	O49255	comp6894_c0_seq2	1.92092e-27	315	3217
GO:0003677	DNA binding	Function	Q7XA73	comp9775_c0_seq3	1.92092e-27	315	3217
GO:0003677	DNA binding	Function	Q9LSE2	comp4433_c0_seq7	1.92092e-27	315	3217
GO:0003677	DNA binding	Function	P0CT40	comp40336_c0_seq1	1.92092e-27	315	3217
GO:0003677	DNA binding	Function	Q52QU2	comp22004_c0_seq1	1.92092e-27	315	3217
GO:0003677	DNA binding	Function	Q9FJK3	comp3887_c0_seq4	1.92092e-27	315	3217
GO:0003677	DNA binding	Function	Q9FHB2	comp3597_c0_seq1	1.92092e-27	315	3217
GO:0003677	DNA binding	Function	P68349	comp37299_c0_seq1	1.92092e-27	315	3217
GO:0003677	DNA binding	Function	Q7LHG5	comp25763_c0_seq2	1.92092e-27	315	3217
GO:0003677	DNA binding	Function	Q9M1I1	comp7610_c0_seq1	1.92092e-27	315	3217
GO:0003677	DNA binding	Function	Q94BZ7	comp4901_c0_seq26	1.92092e-27	315	3217
GO:0003677	DNA binding	Function	Q9S7R3	comp1454_c0_seq1	1.92092e-27	315	3217
GO:0003677	DNA binding	Function	Q9SD82	comp7500_c0_seq5	1.92092e-27	315	3217
GO:0003677	DNA binding	Function	Q9SK03	comp30918_c0_seq1	1.92092e-27	315	3217
GO:0003677	DNA binding	Function	P30182	comp10638_c0_seq1	1.92092e-27	315	3217
GO:0003677	DNA binding	Function	Q94F88	comp3368_c0_seq19	1.92092e-27	315	3217
GO:0003677	DNA binding	Function	Q8RWU4	comp8051_c0_seq1	1.92092e-27	315	3217
GO:0003677	DNA binding	Function	Q9FDW1	comp26450_c0_seq1	1.92092e-27	315	3217
GO:0003677	DNA binding	Function	P0CT40	comp37993_c0_seq1	1.92092e-27	315	3217
GO:0003677	DNA binding	Function	Q05654	comp40336_c0_seq1	1.92092e-27	315	3217
GO:0003677	DNA binding	Function	Q9FE17	comp9515_c0_seq1	1.92092e-27	315	3217
GO:0003677	DNA binding	Function	O97764	comp4506_c0_seq5	1.92092e-27	315	3217
GO:0003677	DNA binding	Function	P40377	comp5410_c0_seq7	1.92092e-27	315	3217
GO:0003677	DNA binding	Function	Q9LUM4	comp563_c0_seq7	1.92092e-27	315	3217
GO:0003677	DNA binding	Function	Q05654	comp40336_c0_seq1	1.92092e-27	315	3217
GO:0003677	DNA binding	Function	Q9SJ56	comp5654_c0_seq1	1.92092e-27	315	3217
GO:0003677	DNA binding	Function	Q9SIJ5	comp12024_c0_seq7	1.92092e-27	315	3217
GO:0003677	DNA binding	Function	P29496	comp7536_c0_seq7	1.92092e-27	315	3217
GO:0003677	DNA binding	Function	Q9SIJ5	comp12024_c0_seq7	1.92092e-27	315	3217
GO:0003677	DNA binding	Function	Q8H100	comp42123_c0_seq1	1.92092e-27	315	3217
GO:0003677	DNA binding	Function	P29386	comp1035_c0_seq1	1.92092e-27	315	3217
GO:0003677	DNA binding	Function	Q9C977	comp11589_c0_seq12	1.92092e-27	315	3217
GO:0003677	DNA binding	Function	Q9LXV2	comp26349_c1_seq1	1.92092e-27	315	3217
GO:0003677	DNA binding	Function	Q8S8I2	comp30079_c0_seq1	1.92092e-27	315	3217
GO:0003677	DNA binding	Function	O24629	comp31805_c0_seq1	1.92092e-27	315	3217
GO:0003677	DNA binding	Function	Q9FLJ2	comp17157_c0_seq3	1.92092e-27	315	3217
GO:0003677	DNA binding	Function	Q4PSU4	comp30010_c0_seq1	1.92092e-27	315	3217
GO:0003677	DNA binding	Function	Q05654	comp40336_c0_seq1	1.92092e-27	315	3217
GO:0003677	DNA binding	Function	Q9XFH4	comp8822_c0_seq1	1.92092e-27	315	3217
GO:0003677	DNA binding	Function	Q9LK10	comp7842_c0_seq1	1.92092e-27	315	3217
GO:0003677	DNA binding	Function	Q9LXA7	comp2464_c0_seq1	1.92092e-27	315	3217
GO:0003677	DNA binding	Function	P43299	comp7046_c0_seq1	1.92092e-27	315	3217
GO:0003677	DNA binding	Function	Q8LPH6	comp21983_c0_seq1	1.92092e-27	315	3217
GO:0003677	DNA binding	Function	Q8LFD3	comp2089_c0_seq2	1.92092e-27	315	3217
GO:0003677	DNA binding	Function	P48000	comp6759_c0_seq4	1.92092e-27	315	3217
GO:0003677	DNA binding	Function	Q9FVQ1	comp494_c0_seq1	1.92092e-27	315	3217
GO:0003677	DNA binding	Function	A8MRL0	comp620_c0_seq2	1.92092e-27	315	3217
GO:0003677	DNA binding	Function	P0CT40	comp32921_c0_seq1	1.92092e-27	315	3217
GO:0003677	DNA binding	Function	Q9FJK3	comp13389_c0_seq1	1.92092e-27	315	3217
GO:0003677	DNA binding	Function	Q9CA27	comp4684_c0_seq1	1.92092e-27	315	3217
GO:0003677	DNA binding	Function	Q9FNE9	comp21925_c0_seq1	1.92092e-27	315	3217
GO:0003677	DNA binding	Function	O49597	comp14933_c0_seq1	1.92092e-27	315	3217
GO:0003677	DNA binding	Function	Q9LSE2	comp1577_c0_seq1	1.92092e-27	315	3217
GO:0003677	DNA binding	Function	Q9SJQ6	comp4249_c0_seq4	1.92092e-27	315	3217
GO:0003677	DNA binding	Function	Q9XFH4	comp8822_c0_seq5	1.92092e-27	315	3217
GO:0003677	DNA binding	Function	Q9S851	comp36692_c0_seq1	1.92092e-27	315	3217
GO:0003677	DNA binding	Function	Q9SAK5	comp9257_c0_seq1	1.92092e-27	315	3217
GO:0003677	DNA binding	Function	Q5D869	comp4439_c0_seq7	1.92092e-27	315	3217
GO:0003677	DNA binding	Function	Q9FWX2	comp50918_c0_seq1	1.92092e-27	315	3217
GO:0003677	DNA binding	Function	Q5ZM74	comp15223_c0_seq1	1.92092e-27	315	3217
GO:0003677	DNA binding	Function	Q05654	comp40336_c0_seq1	1.92092e-27	315	3217
GO:0003677	DNA binding	Function	Q09184	comp1071_c0_seq1	1.92092e-27	315	3217
GO:0003677	DNA binding	Function	Q9LTC5	comp38341_c0_seq1	1.92092e-27	315	3217
GO:0003677	DNA binding	Function	Q84TE9	comp14398_c0_seq1	1.92092e-27	315	3217
GO:0003677	DNA binding	Function	Q9LTC5	comp38341_c0_seq1	1.92092e-27	315	3217
GO:0003677	DNA binding	Function	Q9SUE3	comp44404_c0_seq1	1.92092e-27	315	3217
GO:0003677	DNA binding	Function	Q99315	comp17165_c0_seq2	1.92092e-27	315	3217
GO:0003677	DNA binding	Function	Q9SFW8	comp38417_c0_seq1	1.92092e-27	315	3217
GO:0003677	DNA binding	Function	Q9FJK3	comp9168_c0_seq1	1.92092e-27	315	3217
GO:0003677	DNA binding	Function	Q84TE9	comp25840_c0_seq1	1.92092e-27	315	3217
GO:0003677	DNA binding	Function	Q9FIY7	comp10986_c1_seq1	1.92092e-27	315	3217
GO:0003677	DNA binding	Function	P0CT39	comp25763_c0_seq1	1.92092e-27	315	3217
GO:0003677	DNA binding	Function	P29386	comp1035_c0_seq1	1.92092e-27	315	3217
GO:0003677	DNA binding	Function	Q9LK40	comp3469_c0_seq4	1.92092e-27	315	3217
GO:0003677	DNA binding	Function	Q39237	comp20041_c0_seq3	1.92092e-27	315	3217
GO:0003677	DNA binding	Function	Q9SUP7	comp6126_c0_seq8	1.92092e-27	315	3217
GO:0003677	DNA binding	Function	Q99315	comp49884_c0_seq1	1.92092e-27	315	3217
GO:0003677	DNA binding	Function	Q9LXV2	comp26349_c1_seq1	1.92092e-27	315	3217
GO:0003677	DNA binding	Function	Q84WJ2	comp14931_c0_seq1	1.92092e-27	315	3217
GO:0003677	DNA binding	Function	Q9FDW1	comp24715_c0_seq3	1.92092e-27	315	3217
GO:0003677	DNA binding	Function	Q9C616	comp14042_c0_seq4	1.92092e-27	315	3217
GO:0003677	DNA binding	Function	Q9NTI5	comp5776_c0_seq1	1.92092e-27	315	3217
GO:0003677	DNA binding	Function	Q9FJK3	comp3887_c0_seq6	1.92092e-27	315	3217
GO:0003677	DNA binding	Function	Q1G3M3	comp9186_c0_seq2	1.92092e-27	315	3217
GO:0003677	DNA binding	Function	Q8LPH6	comp3741_c0_seq4	1.92092e-27	315	3217
GO:0003677	DNA binding	Function	O24606	comp985_c0_seq5	1.92092e-27	315	3217
GO:0003677	DNA binding	Function	Q700D2	comp2828_c0_seq1	1.92092e-27	315	3217
GO:0003677	DNA binding	Function	Q9FLJ2	comp10292_c0_seq1	1.92092e-27	315	3217
GO:0003677	DNA binding	Function	Q7XYY2	comp4053_c1_seq14	1.92092e-27	315	3217
GO:0003677	DNA binding	Function	Q9SX27	comp34313_c0_seq1	1.92092e-27	315	3217
GO:0003677	DNA binding	Function	Q52QU2	comp21222_c0_seq6	1.92092e-27	315	3217
GO:0003677	DNA binding	Function	Q05654	comp40336_c0_seq1	1.92092e-27	315	3217
GO:0003677	DNA binding	Function	Q9SAK5	comp22960_c0_seq3	1.92092e-27	315	3217
GO:0003677	DNA binding	Function	Q9LUM4	comp563_c0_seq7	1.92092e-27	315	3217
GO:0003677	DNA binding	Function	P48000	comp28544_c0_seq1	1.92092e-27	315	3217
GO:0003677	DNA binding	Function	Q96502	comp24643_c0_seq1	1.92092e-27	315	3217
GO:0003677	DNA binding	Function	P30182	comp7150_c0_seq1	1.92092e-27	315	3217
GO:0003677	DNA binding	Function	Q26454	comp7800_c0_seq6	1.92092e-27	315	3217
GO:0003677	DNA binding	Function	Q6X5Y6	comp34393_c0_seq1	1.92092e-27	315	3217
GO:0003677	DNA binding	Function	Q9FLJ2	comp1871_c0_seq1	1.92092e-27	315	3217
GO:0003677	DNA binding	Function	Q9LEZ3	comp7051_c0_seq1	1.92092e-27	315	3217
GO:0003677	DNA binding	Function	Q9LQZ2	comp5660_c1_seq1	1.92092e-27	315	3217
GO:0003677	DNA binding	Function	Q8H111	comp3139_c0_seq6	1.92092e-27	315	3217
GO:0003677	DNA binding	Function	O49404	comp3587_c0_seq7	1.92092e-27	315	3217
GO:0003677	DNA binding	Function	Q9LUZ4	comp13491_c0_seq4	1.92092e-27	315	3217
GO:0003677	DNA binding	Function	Q8GXL3	comp6730_c0_seq1	1.92092e-27	315	3217
GO:0003677	DNA binding	Function	Q8VYZ0	comp24461_c0_seq1	1.92092e-27	315	3217
GO:0003677	DNA binding	Function	Q9FIY7	comp10986_c1_seq12	1.92092e-27	315	3217
GO:0003677	DNA binding	Function	Q9LSE2	comp1577_c0_seq3	1.92092e-27	315	3217
GO:0003677	DNA binding	Function	Q05654	comp40336_c0_seq1	1.92092e-27	315	3217
GO:0003677	DNA binding	Function	Q9LSE2	comp1577_c0_seq3	1.92092e-27	315	3217
GO:0003677	DNA binding	Function	Q66GR3	comp23177_c0_seq1	1.92092e-27	315	3217
GO:0003677	DNA binding	Function	Q38914	comp15462_c0_seq2	1.92092e-27	315	3217
GO:0003677	DNA binding	Function	Q9LYD3	comp17689_c0_seq1	1.92092e-27	315	3217
GO:0003677	DNA binding	Function	P26569	comp2385_c0_seq1	1.92092e-27	315	3217
GO:0003677	DNA binding	Function	Q9SB61	comp10267_c0_seq5	1.92092e-27	315	3217
GO:0003677	DNA binding	Function	Q9LS40	comp14335_c0_seq1	1.92092e-27	315	3217
GO:0003677	DNA binding	Function	Q84LH3	comp38558_c0_seq1	1.92092e-27	315	3217
GO:0003677	DNA binding	Function	Q9SPG2	comp5600_c0_seq1	1.92092e-27	315	3217
GO:0003677	DNA binding	Function	Q05654	comp40336_c0_seq1	1.92092e-27	315	3217
GO:0003677	DNA binding	Function	Q9SB61	comp1314_c0_seq1	1.92092e-27	315	3217
GO:0003677	DNA binding	Function	Q9FKK2	comp26433_c0_seq1	1.92092e-27	315	3217
GO:0003677	DNA binding	Function	Q05654	comp40336_c0_seq1	1.92092e-27	315	3217
GO:0003677	DNA binding	Function	Q8LC03	comp2089_c0_seq3	1.92092e-27	315	3217
GO:0003677	DNA binding	Function	Q9S9K7	comp773_c0_seq2	1.92092e-27	315	3217
GO:0003677	DNA binding	Function	Q9SD82	comp7500_c0_seq1	1.92092e-27	315	3217
GO:0003677	DNA binding	Function	Q6EVK6	comp13694_c0_seq3	1.92092e-27	315	3217
GO:0003677	DNA binding	Function	Q9SD82	comp7500_c0_seq4	1.92092e-27	315	3217
GO:0003677	DNA binding	Function	Q9SAK5	comp10115_c0_seq4	1.92092e-27	315	3217
GO:0003677	DNA binding	Function	Q9CAA4	comp18979_c0_seq3	1.92092e-27	315	3217
GO:0003677	DNA binding	Function	Q9S775	comp3085_c0_seq22	1.92092e-27	315	3217
GO:0003677	DNA binding	Function	Q9LSE2	comp1577_c0_seq1	1.92092e-27	315	3217
GO:0003677	DNA binding	Function	Q9SI96	comp5683_c0_seq2	1.92092e-27	315	3217
GO:0003677	DNA binding	Function	O49139	comp3368_c0_seq18	1.92092e-27	315	3217
GO:0003677	DNA binding	Function	Q6X5Y6	comp34393_c0_seq1	1.92092e-27	315	3217
GO:0003677	DNA binding	Function	Q8RXD4	comp5116_c0_seq11	1.92092e-27	315	3217
GO:0003677	DNA binding	Function	Q9MAH8	comp4314_c0_seq9	1.92092e-27	315	3217
GO:0003677	DNA binding	Function	Q9CAD0	comp16904_c0_seq8	1.92092e-27	315	3217
GO:0003677	DNA binding	Function	Q39234	comp24014_c0_seq2	1.92092e-27	315	3217
GO:0003677	DNA binding	Function	Q8LFJ8	comp9237_c0_seq4	1.92092e-27	315	3217
GO:0003677	DNA binding	Function	Q26454	comp7800_c0_seq6	1.92092e-27	315	3217
GO:0003677	DNA binding	Function	Q9LTS7	comp16861_c0_seq8	1.92092e-27	315	3217
GO:0003677	DNA binding	Function	Q9FDW1	comp24715_c0_seq3	1.92092e-27	315	3217
GO:0003677	DNA binding	Function	Q9SFW8	comp3139_c0_seq8	1.92092e-27	315	3217
GO:0003677	DNA binding	Function	Q05654	comp40336_c0_seq1	1.92092e-27	315	3217
GO:0003677	DNA binding	Function	Q93V99	comp13020_c0_seq1	1.92092e-27	315	3217
GO:0003677	DNA binding	Function	Q9T072	comp6463_c2_seq1	1.92092e-27	315	3217
GO:0003677	DNA binding	Function	P0CT40	comp49173_c0_seq1	1.92092e-27	315	3217
GO:0003677	DNA binding	Function	O82199	comp3774_c0_seq1	1.92092e-27	315	3217
GO:0003677	DNA binding	Function	Q66GR3	comp23177_c0_seq1	1.92092e-27	315	3217
GO:0003677	DNA binding	Function	Q9FIY7	comp10986_c1_seq1	1.92092e-27	315	3217
GO:0003677	DNA binding	Function	Q9LSE2	comp10617_c0_seq4	1.92092e-27	315	3217
GO:0003677	DNA binding	Function	Q9FKK2	comp26433_c0_seq3	1.92092e-27	315	3217
GO:0003677	DNA binding	Function	O24629	comp31805_c0_seq1	1.92092e-27	315	3217
GO:0003677	DNA binding	Function	Q9FNE9	comp6089_c0_seq2	1.92092e-27	315	3217
GO:0003677	DNA binding	Function	Q8LFV3	comp15463_c0_seq4	1.92092e-27	315	3217
GO:0003677	DNA binding	Function	P0CT39	comp25763_c0_seq1	1.92092e-27	315	3217
GO:0003677	DNA binding	Function	Q9LSE2	comp10617_c0_seq4	1.92092e-27	315	3217
GO:0003677	DNA binding	Function	Q9LDT3	comp4712_c0_seq1	1.92092e-27	315	3217
GO:0003677	DNA binding	Function	Q8GY42	comp2768_c0_seq2	1.92092e-27	315	3217
GO:0003677	DNA binding	Function	F4JVB8	comp20579_c0_seq1	1.92092e-27	315	3217
GO:0003677	DNA binding	Function	Q38914	comp15462_c0_seq1	1.92092e-27	315	3217
GO:0003677	DNA binding	Function	Q700D2	comp3411_c0_seq37	1.92092e-27	315	3217
GO:0003677	DNA binding	Function	Q9LK95	comp8058_c0_seq1	1.92092e-27	315	3217
GO:0003677	DNA binding	Function	Q8RXD4	comp5116_c0_seq10	1.92092e-27	315	3217
GO:0003677	DNA binding	Function	Q1A173	comp18884_c0_seq1	1.92092e-27	315	3217
GO:0003677	DNA binding	Function	Q9SJQ6	comp4249_c0_seq8	1.92092e-27	315	3217
GO:0003677	DNA binding	Function	Q9LIH5	comp11203_c0_seq1	1.92092e-27	315	3217
GO:0003677	DNA binding	Function	Q9FJS2	comp15757_c0_seq2	1.92092e-27	315	3217
GO:0003677	DNA binding	Function	Q9SMX9	comp1665_c0_seq1	1.92092e-27	315	3217
GO:0003677	DNA binding	Function	Q9LSE2	comp1577_c0_seq1	1.92092e-27	315	3217
GO:0003677	DNA binding	Function	O97764	comp4506_c0_seq4	1.92092e-27	315	3217
GO:0003677	DNA binding	Function	Q9FHB2	comp3597_c0_seq1	1.92092e-27	315	3217
GO:0003677	DNA binding	Function	P68349	comp37299_c0_seq1	1.92092e-27	315	3217
GO:0003677	DNA binding	Function	Q8GZ38	comp55440_c0_seq1	1.92092e-27	315	3217
GO:0003677	DNA binding	Function	Q9UR07	comp28928_c0_seq1	1.92092e-27	315	3217
GO:0003677	DNA binding	Function	Q9LVJ7	comp26047_c0_seq3	1.92092e-27	315	3217
[truncated: 38,960 more rows]

## Sheet: GO_slim
transcript	GO_Type	Slim_GO_ID	Slim_GO_Name	Input_GOID	Input_GO_Name	subjectid	description	species
comp0_c0_seq1	C	GO:0005576	extracellular region	GO:0048046	apoplast	sp|Q9M263|GL24_ARATH	Germin-like protein subfamily 2 member 4	Arabidopsis thaliana
comp0_c0_seq1	P	GO:0008150	biological_process	GO:0045492	xylan biosynthetic process	sp|Q9M263|GL24_ARATH	Germin-like protein subfamily 2 member 4	Arabidopsis thaliana
comp0_c0_seq1	P	GO:0008152	metabolic process	GO:0010413	glucuronoxylan metabolic process	sp|Q9M263|GL24_ARATH	Germin-like protein subfamily 2 member 4	Arabidopsis thaliana
comp0_c0_seq1	C	GO:0005618	cell wall	GO:0005618	cell wall	sp|Q9M263|GL24_ARATH	Germin-like protein subfamily 2 member 4	Arabidopsis thaliana
comp0_c0_seq1	P	GO:0005975	carbohydrate metabolic process	GO:0045492	xylan biosynthetic process	sp|Q9M263|GL24_ARATH	Germin-like protein subfamily 2 member 4	Arabidopsis thaliana
comp0_c0_seq1	P	GO:0009058	biosynthetic process	GO:0045492	xylan biosynthetic process	sp|Q9M263|GL24_ARATH	Germin-like protein subfamily 2 member 4	Arabidopsis thaliana
comp0_c0_seq1	P	GO:0009987	cellular process	GO:0045492	xylan biosynthetic process	sp|Q9M263|GL24_ARATH	Germin-like protein subfamily 2 member 4	Arabidopsis thaliana
comp0_c0_seq1	C	GO:0005576	extracellular region	GO:0005576	extracellular region	sp|Q9M263|GL24_ARATH	Germin-like protein subfamily 2 member 4	Arabidopsis thaliana
comp0_c0_seq1	C	GO:0005618	cell wall	GO:0009505	plant-type cell wall	sp|Q9M263|GL24_ARATH	Germin-like protein subfamily 2 member 4	Arabidopsis thaliana
comp0_c0_seq1	P	GO:0008152	metabolic process	GO:0045492	xylan biosynthetic process	sp|Q9M263|GL24_ARATH	Germin-like protein subfamily 2 member 4	Arabidopsis thaliana
comp0_c0_seq1	P	GO:0009987	cellular process	GO:0010413	glucuronoxylan metabolic process	sp|Q9M263|GL24_ARATH	Germin-like protein subfamily 2 member 4	Arabidopsis thaliana
comp0_c0_seq1	P	GO:0005975	carbohydrate metabolic process	GO:0010413	glucuronoxylan metabolic process	sp|Q9M263|GL24_ARATH	Germin-like protein subfamily 2 member 4	Arabidopsis thaliana
comp100_c0_seq1	P	GO:0008150	biological_process	GO:0009793	embryo development ending in seed dormancy	sp|P16181|RS111_ARATH	40S ribosomal protein S11-1	Arabidopsis thaliana
comp100_c0_seq1	P	GO:0009790	embryo development	GO:0009793	embryo development ending in seed dormancy	sp|P16181|RS111_ARATH	40S ribosomal protein S11-1	Arabidopsis thaliana
comp100_c0_seq1	C	GO:0005618	cell wall	GO:0005618	cell wall	sp|P16181|RS111_ARATH	40S ribosomal protein S11-1	Arabidopsis thaliana
comp100_c0_seq1	P	GO:0009791	post-embryonic development	GO:0009793	embryo development ending in seed dormancy	sp|P16181|RS111_ARATH	40S ribosomal protein S11-1	Arabidopsis thaliana
comp100_c0_seq1	C	GO:0005575	cellular_component	GO:0009506	plasmodesma	sp|P16181|RS111_ARATH	40S ribosomal protein S11-1	Arabidopsis thaliana
comp100_c0_seq1	C	GO:0016020	membrane	GO:0016020	membrane	sp|P16181|RS111_ARATH	40S ribosomal protein S11-1	Arabidopsis thaliana
comp100_c0_seq1	P	GO:0007275	multicellular organismal development	GO:0009793	embryo development ending in seed dormancy	sp|P16181|RS111_ARATH	40S ribosomal protein S11-1	Arabidopsis thaliana
comp10007_c0_seq1	P	GO:0019538	protein metabolic process	GO:0006508	proteolysis	sp|Q8GXG1|ASPGB_ARATH	Probable isoaspartyl peptidase/L-asparaginase 2	Arabidopsis thaliana
comp10010_c0_seq2	C	GO:0005634	nucleus	GO:0005634	nucleus	sp|Q8GUI6|JMJ14_ARATH	Probable lysine-specific demethylase JMJ14	Arabidopsis thaliana
comp10010_c0_seq2	P	GO:0006139	nucleobase-containing compound metabolic process	GO:0006355	regulation of transcription, DNA-templated	sp|Q8GUI6|JMJ14_ARATH	Probable lysine-specific demethylase JMJ14	Arabidopsis thaliana
comp10010_c0_seq2	P	GO:0009058	biosynthetic process	GO:0006355	regulation of transcription, DNA-templated	sp|Q8GUI6|JMJ14_ARATH	Probable lysine-specific demethylase JMJ14	Arabidopsis thaliana
comp10010_c0_seq2	P	GO:0008152	metabolic process	GO:0006355	regulation of transcription, DNA-templated	sp|Q8GUI6|JMJ14_ARATH	Probable lysine-specific demethylase JMJ14	Arabidopsis thaliana
comp10010_c0_seq2	F	GO:0003700	transcription factor activity, sequence-specific DNA binding	GO:0003700	transcription factor activity, sequence-specific DNA binding	sp|Q8GUI6|JMJ14_ARATH	Probable lysine-specific demethylase JMJ14	Arabidopsis thaliana
comp10010_c0_seq2	P	GO:0009987	cellular process	GO:0006355	regulation of transcription, DNA-templated	sp|Q8GUI6|JMJ14_ARATH	Probable lysine-specific demethylase JMJ14	Arabidopsis thaliana
comp10010_c0_seq2	P	GO:0008150	biological_process	GO:0006355	regulation of transcription, DNA-templated	sp|Q8GUI6|JMJ14_ARATH	Probable lysine-specific demethylase JMJ14	Arabidopsis thaliana
comp10010_c0_seq2	F	GO:0005515	protein binding	GO:0005515	protein binding	sp|Q8GUI6|JMJ14_ARATH	Probable lysine-specific demethylase JMJ14	Arabidopsis thaliana
comp10021_c0_seq1	P	GO:0006950	response to stress	GO:0006979	response to oxidative stress	sp|Q9VQX4|PNCB_DROME	Nicotinate phosphoribosyltransferase	Drosophila melanogaster
comp10033_c0_seq1	P	GO:0005975	carbohydrate metabolic process	GO:0005982	starch metabolic process	sp|Q94A41|AMY3_ARATH	Alpha-amylase 3, chloroplastic	Arabidopsis thaliana
comp10033_c0_seq1	P	GO:0008152	metabolic process	GO:0005982	starch metabolic process	sp|Q94A41|AMY3_ARATH	Alpha-amylase 3, chloroplastic	Arabidopsis thaliana
comp10033_c0_seq1	P	GO:0009987	cellular process	GO:0005982	starch metabolic process	sp|Q94A41|AMY3_ARATH	Alpha-amylase 3, chloroplastic	Arabidopsis thaliana
comp10033_c0_seq1	C	GO:0005576	extracellular region	GO:0005576	extracellular region	sp|Q94A41|AMY3_ARATH	Alpha-amylase 3, chloroplastic	Arabidopsis thaliana
comp10033_c0_seq1	C	GO:0009536	plastid	GO:0009507	chloroplast	sp|Q94A41|AMY3_ARATH	Alpha-amylase 3, chloroplastic	Arabidopsis thaliana
comp10033_c0_seq3	P	GO:0009987	cellular process	GO:0005982	starch metabolic process	sp|Q94A41|AMY3_ARATH	Alpha-amylase 3, chloroplastic	Arabidopsis thaliana
comp10033_c0_seq3	C	GO:0009536	plastid	GO:0009507	chloroplast	sp|Q94A41|AMY3_ARATH	Alpha-amylase 3, chloroplastic	Arabidopsis thaliana
comp10033_c0_seq3	C	GO:0005576	extracellular region	GO:0005576	extracellular region	sp|Q94A41|AMY3_ARATH	Alpha-amylase 3, chloroplastic	Arabidopsis thaliana
comp10033_c0_seq3	P	GO:0005975	carbohydrate metabolic process	GO:0005982	starch metabolic process	sp|Q94A41|AMY3_ARATH	Alpha-amylase 3, chloroplastic	Arabidopsis thaliana
comp10033_c0_seq3	P	GO:0008152	metabolic process	GO:0005982	starch metabolic process	sp|Q94A41|AMY3_ARATH	Alpha-amylase 3, chloroplastic	Arabidopsis thaliana
comp1004_c0_seq1	P	GO:0009056	catabolic process	GO:0009407	toxin catabolic process	sp|Q56WD9|THIK2_ARATH	3-ketoacyl-CoA thiolase 2, peroxisomal	Arabidopsis thaliana
comp1004_c0_seq1	P	GO:0009058	biosynthetic process	GO:0009695	jasmonic acid biosynthetic process	sp|Q56WD9|THIK2_ARATH	3-ketoacyl-CoA thiolase 2, peroxisomal	Arabidopsis thaliana
comp1004_c0_seq1	C	GO:0005622	intracellular	GO:0005774	vacuolar membrane	sp|Q56WD9|THIK2_ARATH	3-ketoacyl-CoA thiolase 2, peroxisomal	Arabidopsis thaliana
comp1004_c0_seq1	P	GO:0009987	cellular process	GO:0009407	toxin catabolic process	sp|Q56WD9|THIK2_ARATH	3-ketoacyl-CoA thiolase 2, peroxisomal	Arabidopsis thaliana
comp1004_c0_seq1	P	GO:0009058	biosynthetic process	GO:0031408	oxylipin biosynthetic process	sp|Q56WD9|THIK2_ARATH	3-ketoacyl-CoA thiolase 2, peroxisomal	Arabidopsis thaliana
comp1004_c0_seq1	P	GO:0009987	cellular process	GO:0031408	oxylipin biosynthetic process	sp|Q56WD9|THIK2_ARATH	3-ketoacyl-CoA thiolase 2, peroxisomal	Arabidopsis thaliana
comp1004_c0_seq1	C	GO:0005737	cytoplasm	GO:0005774	vacuolar membrane	sp|Q56WD9|THIK2_ARATH	3-ketoacyl-CoA thiolase 2, peroxisomal	Arabidopsis thaliana
comp1004_c0_seq1	P	GO:0008152	metabolic process	GO:0009407	toxin catabolic process	sp|Q56WD9|THIK2_ARATH	3-ketoacyl-CoA thiolase 2, peroxisomal	Arabidopsis thaliana
comp1004_c0_seq1	P	GO:0008152	metabolic process	GO:0031408	oxylipin biosynthetic process	sp|Q56WD9|THIK2_ARATH	3-ketoacyl-CoA thiolase 2, peroxisomal	Arabidopsis thaliana
comp1004_c0_seq1	C	GO:0005575	cellular_component	GO:0005774	vacuolar membrane	sp|Q56WD9|THIK2_ARATH	3-ketoacyl-CoA thiolase 2, peroxisomal	Arabidopsis thaliana
comp1004_c0_seq1	C	GO:0016020	membrane	GO:0016020	membrane	sp|Q56WD9|THIK2_ARATH	3-ketoacyl-CoA thiolase 2, peroxisomal	Arabidopsis thaliana
comp1004_c0_seq1	P	GO:0008150	biological_process	GO:0031408	oxylipin biosynthetic process	sp|Q56WD9|THIK2_ARATH	3-ketoacyl-CoA thiolase 2, peroxisomal	Arabidopsis thaliana
comp1004_c0_seq1	C	GO:0005773	vacuole	GO:0005774	vacuolar membrane	sp|Q56WD9|THIK2_ARATH	3-ketoacyl-CoA thiolase 2, peroxisomal	Arabidopsis thaliana
comp1004_c0_seq1	P	GO:0019748	secondary metabolic process	GO:0009407	toxin catabolic process	sp|Q56WD9|THIK2_ARATH	3-ketoacyl-CoA thiolase 2, peroxisomal	Arabidopsis thaliana
comp1004_c0_seq1	C	GO:0016020	membrane	GO:0005774	vacuolar membrane	sp|Q56WD9|THIK2_ARATH	3-ketoacyl-CoA thiolase 2, peroxisomal	Arabidopsis thaliana
comp1004_c0_seq1	P	GO:0006629	lipid metabolic process	GO:0031408	oxylipin biosynthetic process	sp|Q56WD9|THIK2_ARATH	3-ketoacyl-CoA thiolase 2, peroxisomal	Arabidopsis thaliana
comp1004_c0_seq1	P	GO:0008150	biological_process	GO:0009407	toxin catabolic process	sp|Q56WD9|THIK2_ARATH	3-ketoacyl-CoA thiolase 2, peroxisomal	Arabidopsis thaliana
comp1004_c0_seq1	P	GO:0009987	cellular process	GO:0009695	jasmonic acid biosynthetic process	sp|Q56WD9|THIK2_ARATH	3-ketoacyl-CoA thiolase 2, peroxisomal	Arabidopsis thaliana
comp1004_c0_seq1	P	GO:0006950	response to stress	GO:0009611	response to wounding	sp|Q56WD9|THIK2_ARATH	3-ketoacyl-CoA thiolase 2, peroxisomal	Arabidopsis thaliana
comp1004_c0_seq1	P	GO:0008150	biological_process	GO:0009695	jasmonic acid biosynthetic process	sp|Q56WD9|THIK2_ARATH	3-ketoacyl-CoA thiolase 2, peroxisomal	Arabidopsis thaliana
comp1004_c0_seq1	P	GO:0008152	metabolic process	GO:0009695	jasmonic acid biosynthetic process	sp|Q56WD9|THIK2_ARATH	3-ketoacyl-CoA thiolase 2, peroxisomal	Arabidopsis thaliana
comp1004_c0_seq1	C	GO:0009536	plastid	GO:0009507	chloroplast	sp|Q56WD9|THIK2_ARATH	3-ketoacyl-CoA thiolase 2, peroxisomal	Arabidopsis thaliana
comp1004_c0_seq1	C	GO:0005623	cell	GO:0005774	vacuolar membrane	sp|Q56WD9|THIK2_ARATH	3-ketoacyl-CoA thiolase 2, peroxisomal	Arabidopsis thaliana
comp1004_c0_seq2	P	GO:0006950	response to stress	GO:0009611	response to wounding	sp|Q56WD9|THIK2_ARATH	3-ketoacyl-CoA thiolase 2, peroxisomal	Arabidopsis thaliana
comp1004_c0_seq2	C	GO:0016020	membrane	GO:0005774	vacuolar membrane	sp|Q56WD9|THIK2_ARATH	3-ketoacyl-CoA thiolase 2, peroxisomal	Arabidopsis thaliana
comp1004_c0_seq2	C	GO:0005575	cellular_component	GO:0005774	vacuolar membrane	sp|Q56WD9|THIK2_ARATH	3-ketoacyl-CoA thiolase 2, peroxisomal	Arabidopsis thaliana
comp1004_c0_seq2	C	GO:0016020	membrane	GO:0016020	membrane	sp|Q56WD9|THIK2_ARATH	3-ketoacyl-CoA thiolase 2, peroxisomal	Arabidopsis thaliana
comp1004_c0_seq2	C	GO:0005623	cell	GO:0005774	vacuolar membrane	sp|Q56WD9|THIK2_ARATH	3-ketoacyl-CoA thiolase 2, peroxisomal	Arabidopsis thaliana
comp1004_c0_seq2	P	GO:0008150	biological_process	GO:0009695	jasmonic acid biosynthetic process	sp|Q56WD9|THIK2_ARATH	3-ketoacyl-CoA thiolase 2, peroxisomal	Arabidopsis thaliana
comp1004_c0_seq2	C	GO:0005622	intracellular	GO:0005774	vacuolar membrane	sp|Q56WD9|THIK2_ARATH	3-ketoacyl-CoA thiolase 2, peroxisomal	Arabidopsis thaliana
comp1004_c0_seq2	P	GO:0009056	catabolic process	GO:0009407	toxin catabolic process	sp|Q56WD9|THIK2_ARATH	3-ketoacyl-CoA thiolase 2, peroxisomal	Arabidopsis thaliana
comp1004_c0_seq2	P	GO:0009987	cellular process	GO:0009407	toxin catabolic process	sp|Q56WD9|THIK2_ARATH	3-ketoacyl-CoA thiolase 2, peroxisomal	Arabidopsis thaliana
comp1004_c0_seq2	P	GO:0009987	cellular process	GO:0009695	jasmonic acid biosynthetic process	sp|Q56WD9|THIK2_ARATH	3-ketoacyl-CoA thiolase 2, peroxisomal	Arabidopsis thaliana
comp1004_c0_seq2	P	GO:0008150	biological_process	GO:0031408	oxylipin biosynthetic process	sp|Q56WD9|THIK2_ARATH	3-ketoacyl-CoA thiolase 2, peroxisomal	Arabidopsis thaliana
comp1004_c0_seq2	P	GO:0009058	biosynthetic process	GO:0031408	oxylipin biosynthetic process	sp|Q56WD9|THIK2_ARATH	3-ketoacyl-CoA thiolase 2, peroxisomal	Arabidopsis thaliana
comp1004_c0_seq2	C	GO:0005737	cytoplasm	GO:0005774	vacuolar membrane	sp|Q56WD9|THIK2_ARATH	3-ketoacyl-CoA thiolase 2, peroxisomal	Arabidopsis thaliana
comp1004_c0_seq2	P	GO:0008152	metabolic process	GO:0031408	oxylipin biosynthetic process	sp|Q56WD9|THIK2_ARATH	3-ketoacyl-CoA thiolase 2, peroxisomal	Arabidopsis thaliana
comp1004_c0_seq2	P	GO:0006629	lipid metabolic process	GO:0031408	oxylipin biosynthetic process	sp|Q56WD9|THIK2_ARATH	3-ketoacyl-CoA thiolase 2, peroxisomal	Arabidopsis thaliana
comp1004_c0_seq2	P	GO:0019748	secondary metabolic process	GO:0009407	toxin catabolic process	sp|Q56WD9|THIK2_ARATH	3-ketoacyl-CoA thiolase 2, peroxisomal	Arabidopsis thaliana
comp1004_c0_seq2	P	GO:0008152	metabolic process	GO:0009695	jasmonic acid biosynthetic process	sp|Q56WD9|THIK2_ARATH	3-ketoacyl-CoA thiolase 2, peroxisomal	Arabidopsis thaliana
comp1004_c0_seq2	P	GO:0008152	metabolic process	GO:0009407	toxin catabolic process	sp|Q56WD9|THIK2_ARATH	3-ketoacyl-CoA thiolase 2, peroxisomal	Arabidopsis thaliana
comp1004_c0_seq2	P	GO:0009987	cellular process	GO:0031408	oxylipin biosynthetic process	sp|Q56WD9|THIK2_ARATH	3-ketoacyl-CoA thiolase 2, peroxisomal	Arabidopsis thaliana
comp1004_c0_seq2	C	GO:0009536	plastid	GO:0009507	chloroplast	sp|Q56WD9|THIK2_ARATH	3-ketoacyl-CoA thiolase 2, peroxisomal	Arabidopsis thaliana
comp1004_c0_seq2	C	GO:0005773	vacuole	GO:0005774	vacuolar membrane	sp|Q56WD9|THIK2_ARATH	3-ketoacyl-CoA thiolase 2, peroxisomal	Arabidopsis thaliana
comp1004_c0_seq2	P	GO:0008150	biological_process	GO:0009407	toxin catabolic process	sp|Q56WD9|THIK2_ARATH	3-ketoacyl-CoA thiolase 2, peroxisomal	Arabidopsis thaliana
comp1004_c0_seq2	P	GO:0009058	biosynthetic process	GO:0009695	jasmonic acid biosynthetic process	sp|Q56WD9|THIK2_ARATH	3-ketoacyl-CoA thiolase 2, peroxisomal	Arabidopsis thaliana
comp10045_c0_seq1	C	GO:0009536	plastid	GO:0009507	chloroplast	sp|Q9FWS1|AUL1_ARATH	Auxilin-like protein 1	Arabidopsis thaliana
comp10052_c0_seq1	C	GO:0005634	nucleus	GO:0005634	nucleus	sp|Q6ZQ08|CNOT1_MOUSE	CCR4-NOT transcription complex subunit 1	Mus musculus
comp10052_c0_seq1	P	GO:0009058	biosynthetic process	GO:0006355	regulation of transcription, DNA-templated	sp|Q6ZQ08|CNOT1_MOUSE	CCR4-NOT transcription complex subunit 1	Mus musculus
comp10052_c0_seq1	P	GO:0008152	metabolic process	GO:0006355	regulation of transcription, DNA-templated	sp|Q6ZQ08|CNOT1_MOUSE	CCR4-NOT transcription complex subunit 1	Mus musculus
comp10052_c0_seq1	P	GO:0009987	cellular process	GO:0006351	transcription, DNA-templated	sp|Q6ZQ08|CNOT1_MOUSE	CCR4-NOT transcription complex subunit 1	Mus musculus
comp10052_c0_seq1	C	GO:0016020	membrane	GO:0016020	membrane	sp|Q6ZQ08|CNOT1_MOUSE	CCR4-NOT transcription complex subunit 1	Mus musculus
comp10052_c0_seq1	P	GO:0007275	multicellular organismal development	GO:0007275	multicellular organismal development	sp|Q6ZQ08|CNOT1_MOUSE	CCR4-NOT transcription complex subunit 1	Mus musculus
comp10052_c0_seq1	P	GO:0006139	nucleobase-containing compound metabolic process	GO:0006355	regulation of transcription, DNA-templated	sp|Q6ZQ08|CNOT1_MOUSE	CCR4-NOT transcription complex subunit 1	Mus musculus
comp10052_c0_seq1	P	GO:0009987	cellular process	GO:0006355	regulation of transcription, DNA-templated	sp|Q6ZQ08|CNOT1_MOUSE	CCR4-NOT transcription complex subunit 1	Mus musculus
comp10052_c0_seq1	P	GO:0006139	nucleobase-containing compound metabolic process	GO:0006351	transcription, DNA-templated	sp|Q6ZQ08|CNOT1_MOUSE	CCR4-NOT transcription complex subunit 1	Mus musculus
comp10052_c0_seq1	P	GO:0008152	metabolic process	GO:0006351	transcription, DNA-templated	sp|Q6ZQ08|CNOT1_MOUSE	CCR4-NOT transcription complex subunit 1	Mus musculus
comp10052_c0_seq1	P	GO:0008150	biological_process	GO:0006355	regulation of transcription, DNA-templated	sp|Q6ZQ08|CNOT1_MOUSE	CCR4-NOT transcription complex subunit 1	Mus musculus
comp10052_c0_seq1	F	GO:0005515	protein binding	GO:0005515	protein binding	sp|Q6ZQ08|CNOT1_MOUSE	CCR4-NOT transcription complex subunit 1	Mus musculus
comp10052_c0_seq1	P	GO:0009058	biosynthetic process	GO:0006351	transcription, DNA-templated	sp|Q6ZQ08|CNOT1_MOUSE	CCR4-NOT transcription complex subunit 1	Mus musculus
comp10055_c0_seq1	P	GO:0006139	nucleobase-containing compound metabolic process	GO:0006351	transcription, DNA-templated	sp|Q96EZ8|MCRS1_HUMAN	Microspherule protein 1	Homo sapiens
comp10055_c0_seq1	P	GO:0008152	metabolic process	GO:0006351	transcription, DNA-templated	sp|Q96EZ8|MCRS1_HUMAN	Microspherule protein 1	Homo sapiens
comp10055_c0_seq1	P	GO:0006139	nucleobase-containing compound metabolic process	GO:0006355	regulation of transcription, DNA-templated	sp|Q96EZ8|MCRS1_HUMAN	Microspherule protein 1	Homo sapiens
comp10055_c0_seq1	P	GO:0009987	cellular process	GO:0006351	transcription, DNA-templated	sp|Q96EZ8|MCRS1_HUMAN	Microspherule protein 1	Homo sapiens
comp10055_c0_seq1	P	GO:0009987	cellular process	GO:0006355	regulation of transcription, DNA-templated	sp|Q96EZ8|MCRS1_HUMAN	Microspherule protein 1	Homo sapiens
comp10055_c0_seq1	F	GO:0005515	protein binding	GO:0005515	protein binding	sp|Q96EZ8|MCRS1_HUMAN	Microspherule protein 1	Homo sapiens
comp10055_c0_seq1	P	GO:0008150	biological_process	GO:0006355	regulation of transcription, DNA-templated	sp|Q96EZ8|MCRS1_HUMAN	Microspherule protein 1	Homo sapiens
comp10055_c0_seq1	P	GO:0008152	metabolic process	GO:0006355	regulation of transcription, DNA-templated	sp|Q96EZ8|MCRS1_HUMAN	Microspherule protein 1	Homo sapiens
comp10055_c0_seq1	P	GO:0009058	biosynthetic process	GO:0006355	regulation of transcription, DNA-templated	sp|Q96EZ8|MCRS1_HUMAN	Microspherule protein 1	Homo sapiens
comp10055_c0_seq1	P	GO:0009058	biosynthetic process	GO:0006351	transcription, DNA-templated	sp|Q96EZ8|MCRS1_HUMAN	Microspherule protein 1	Homo sapiens
comp10059_c0_seq1	P	GO:0009058	biosynthetic process	GO:0006355	regulation of transcription, DNA-templated	sp|Q9LPR8|SCL3_ARATH	Scarecrow-like protein 3	Arabidopsis thaliana
comp10059_c0_seq1	P	GO:0006139	nucleobase-containing compound metabolic process	GO:0006355	regulation of transcription, DNA-templated	sp|Q9LPR8|SCL3_ARATH	Scarecrow-like protein 3	Arabidopsis thaliana
comp10059_c0_seq1	P	GO:0008150	biological_process	GO:0009739	response to gibberellin	sp|Q9LPR8|SCL3_ARATH	Scarecrow-like protein 3	Arabidopsis thaliana
comp10059_c0_seq1	P	GO:0009058	biosynthetic process	GO:0006351	transcription, DNA-templated	sp|Q9LPR8|SCL3_ARATH	Scarecrow-like protein 3	Arabidopsis thaliana
comp10059_c0_seq1	P	GO:0008152	metabolic process	GO:0006355	regulation of transcription, DNA-templated	sp|Q9LPR8|SCL3_ARATH	Scarecrow-like protein 3	Arabidopsis thaliana
comp10059_c0_seq1	P	GO:0009719	response to endogenous stimulus	GO:0009739	response to gibberellin	sp|Q9LPR8|SCL3_ARATH	Scarecrow-like protein 3	Arabidopsis thaliana
comp10059_c0_seq1	P	GO:0006139	nucleobase-containing compound metabolic process	GO:0006351	transcription, DNA-templated	sp|Q9LPR8|SCL3_ARATH	Scarecrow-like protein 3	Arabidopsis thaliana
comp10059_c0_seq1	P	GO:0009987	cellular process	GO:0006355	regulation of transcription, DNA-templated	sp|Q9LPR8|SCL3_ARATH	Scarecrow-like protein 3	Arabidopsis thaliana
comp10059_c0_seq1	P	GO:0008150	biological_process	GO:0006355	regulation of transcription, DNA-templated	sp|Q9LPR8|SCL3_ARATH	Scarecrow-like protein 3	Arabidopsis thaliana
comp10059_c0_seq1	P	GO:0009987	cellular process	GO:0006351	transcription, DNA-templated	sp|Q9LPR8|SCL3_ARATH	Scarecrow-like protein 3	Arabidopsis thaliana
comp10059_c0_seq1	P	GO:0008152	metabolic process	GO:0006351	transcription, DNA-templated	sp|Q9LPR8|SCL3_ARATH	Scarecrow-like protein 3	Arabidopsis thaliana
comp10059_c0_seq1	C	GO:0005634	nucleus	GO:0005634	nucleus	sp|Q9LPR8|SCL3_ARATH	Scarecrow-like protein 3	Arabidopsis thaliana
comp10059_c0_seq1	F	GO:0003700	transcription factor activity, sequence-specific DNA binding	GO:0003700	transcription factor activity, sequence-specific DNA binding	sp|Q9LPR8|SCL3_ARATH	Scarecrow-like protein 3	Arabidopsis thaliana
comp10063_c0_seq1	P	GO:0007275	multicellular organismal development	GO:0010103	stomatal complex morphogenesis	sp|Q9LHP4|RCH2_ARATH	Receptor-like protein kinase 2	Arabidopsis thaliana
comp10063_c0_seq1	P	GO:0008150	biological_process	GO:0000041	transition metal ion transport	sp|Q9LHP4|RCH2_ARATH	Receptor-like protein kinase 2	Arabidopsis thaliana
comp10063_c0_seq1	C	GO:0005886	plasma membrane	GO:0005886	plasma membrane	sp|Q9LHP4|RCH2_ARATH	Receptor-like protein kinase 2	Arabidopsis thaliana
comp10063_c0_seq1	P	GO:0008150	biological_process	GO:0048443	stamen development	sp|Q9LHP4|RCH2_ARATH	Receptor-like protein kinase 2	Arabidopsis thaliana
comp10063_c0_seq1	P	GO:0007165	signal transduction	GO:0009755	hormone-mediated signaling pathway	sp|Q9LHP4|RCH2_ARATH	Receptor-like protein kinase 2	Arabidopsis thaliana
comp10063_c0_seq1	P	GO:0006810	transport	GO:0000041	transition metal ion transport	sp|Q9LHP4|RCH2_ARATH	Receptor-like protein kinase 2	Arabidopsis thaliana
comp10063_c0_seq1	P	GO:0007275	multicellular organismal development	GO:0048443	stamen development	sp|Q9LHP4|RCH2_ARATH	Receptor-like protein kinase 2	Arabidopsis thaliana
comp10063_c0_seq1	F	GO:0016740	transferase activity	GO:0004675	transmembrane receptor protein serine/threonine kinase activity	sp|Q9LHP4|RCH2_ARATH	Receptor-like protein kinase 2	Arabidopsis thaliana
comp10063_c0_seq1	P	GO:0009791	post-embryonic development	GO:0010103	stomatal complex morphogenesis	sp|Q9LHP4|RCH2_ARATH	Receptor-like protein kinase 2	Arabidopsis thaliana
comp10063_c0_seq1	P	GO:0006464	cellular protein modification process	GO:0046777	protein autophosphorylation	sp|Q9LHP4|RCH2_ARATH	Receptor-like protein kinase 2	Arabidopsis thaliana
comp10063_c0_seq1	F	GO:0004872	receptor activity	GO:0004675	transmembrane receptor protein serine/threonine kinase activity	sp|Q9LHP4|RCH2_ARATH	Receptor-like protein kinase 2	Arabidopsis thaliana
comp10063_c0_seq1	F	GO:0016301	kinase activity	GO:0004675	transmembrane receptor protein serine/threonine kinase activity	sp|Q9LHP4|RCH2_ARATH	Receptor-like protein kinase 2	Arabidopsis thaliana
comp10063_c0_seq1	P	GO:0009653	anatomical structure morphogenesis	GO:0010103	stomatal complex morphogenesis	sp|Q9LHP4|RCH2_ARATH	Receptor-like protein kinase 2	Arabidopsis thaliana
comp10063_c0_seq1	P	GO:0009987	cellular process	GO:0006468	protein phosphorylation	sp|Q9LHP4|RCH2_ARATH	Receptor-like protein kinase 2	Arabidopsis thaliana
comp10063_c0_seq1	P	GO:0008150	biological_process	GO:0009755	hormone-mediated signaling pathway	sp|Q9LHP4|RCH2_ARATH	Receptor-like protein kinase 2	Arabidopsis thaliana
comp10063_c0_seq1	P	GO:0009908	flower development	GO:0048443	stamen development	sp|Q9LHP4|RCH2_ARATH	Receptor-like protein kinase 2	Arabidopsis thaliana
comp10063_c0_seq1	P	GO:0006464	cellular protein modification process	GO:0006468	protein phosphorylation	sp|Q9LHP4|RCH2_ARATH	Receptor-like protein kinase 2	Arabidopsis thaliana
comp10063_c0_seq1	C	GO:0005575	cellular_component	GO:0009506	plasmodesma	sp|Q9LHP4|RCH2_ARATH	Receptor-like protein kinase 2	Arabidopsis thaliana
comp10063_c0_seq1	P	GO:0009987	cellular process	GO:0009755	hormone-mediated signaling pathway	sp|Q9LHP4|RCH2_ARATH	Receptor-like protein kinase 2	Arabidopsis thaliana
comp10063_c0_seq1	P	GO:0008150	biological_process	GO:0010103	stomatal complex morphogenesis	sp|Q9LHP4|RCH2_ARATH	Receptor-like protein kinase 2	Arabidopsis thaliana
comp10063_c0_seq1	F	GO:0004872	receptor activity	GO:0001653	peptide receptor activity	sp|Q9LHP4|RCH2_ARATH	Receptor-like protein kinase 2	Arabidopsis thaliana
comp10063_c0_seq1	F	GO:0016301	kinase activity	GO:0004674	protein serine/threonine kinase activity	sp|Q9LHP4|RCH2_ARATH	Receptor-like protein kinase 2	Arabidopsis thaliana
comp10063_c0_seq1	P	GO:0008152	metabolic process	GO:0046777	protein autophosphorylation	sp|Q9LHP4|RCH2_ARATH	Receptor-like protein kinase 2	Arabidopsis thaliana
comp10063_c0_seq1	P	GO:0009719	response to endogenous stimulus	GO:0009755	hormone-mediated signaling pathway	sp|Q9LHP4|RCH2_ARATH	Receptor-like protein kinase 2	Arabidopsis thaliana
comp10063_c0_seq1	F	GO:0016740	transferase activity	GO:0004674	protein serine/threonine kinase activity	sp|Q9LHP4|RCH2_ARATH	Receptor-like protein kinase 2	Arabidopsis thaliana
comp10063_c0_seq1	F	GO:0004871	signal transducer activity	GO:0001653	peptide receptor activity	sp|Q9LHP4|RCH2_ARATH	Receptor-like protein kinase 2	Arabidopsis thaliana
comp10063_c0_seq1	P	GO:0007165	signal transduction	GO:0007169	transmembrane receptor protein tyrosine kinase signaling pathway	sp|Q9LHP4|RCH2_ARATH	Receptor-like protein kinase 2	Arabidopsis thaliana
comp10063_c0_seq1	P	GO:0009987	cellular process	GO:0046777	protein autophosphorylation	sp|Q9LHP4|RCH2_ARATH	Receptor-like protein kinase 2	Arabidopsis thaliana
comp10063_c0_seq1	F	GO:0005515	protein binding	GO:0031625	ubiquitin protein ligase binding	sp|Q9LHP4|RCH2_ARATH	Receptor-like protein kinase 2	Arabidopsis thaliana
comp10063_c0_seq1	F	GO:0004871	signal transducer activity	GO:0004675	transmembrane receptor protein serine/threonine kinase activity	sp|Q9LHP4|RCH2_ARATH	Receptor-like protein kinase 2	Arabidopsis thaliana
comp10063_c0_seq1	P	GO:0008152	metabolic process	GO:0006468	protein phosphorylation	sp|Q9LHP4|RCH2_ARATH	Receptor-like protein kinase 2	Arabidopsis thaliana
comp10063_c0_seq9	C	GO:0005886	plasma membrane	GO:0005886	plasma membrane	sp|Q9LHP4|RCH2_ARATH	Receptor-like protein kinase 2	Arabidopsis thaliana
comp10063_c0_seq9	P	GO:0009987	cellular process	GO:0009755	hormone-mediated signaling pathway	sp|Q9LHP4|RCH2_ARATH	Receptor-like protein kinase 2	Arabidopsis thaliana
comp10063_c0_seq9	P	GO:0006810	transport	GO:0000041	transition metal ion transport	sp|Q9LHP4|RCH2_ARATH	Receptor-like protein kinase 2	Arabidopsis thaliana
comp10063_c0_seq9	P	GO:0009987	cellular process	GO:0046777	protein autophosphorylation	sp|Q9LHP4|RCH2_ARATH	Receptor-like protein kinase 2	Arabidopsis thaliana
comp10063_c0_seq9	P	GO:0006464	cellular protein modification process	GO:0046777	protein autophosphorylation	sp|Q9LHP4|RCH2_ARATH	Receptor-like protein kinase 2	Arabidopsis thaliana
comp10063_c0_seq9	P	GO:0007165	signal transduction	GO:0009755	hormone-mediated signaling pathway	sp|Q9LHP4|RCH2_ARATH	Receptor-like protein kinase 2	Arabidopsis thaliana
comp10063_c0_seq9	F	GO:0016301	kinase activity	GO:0004675	transmembrane receptor protein serine/threonine kinase activity	sp|Q9LHP4|RCH2_ARATH	Receptor-like protein kinase 2	Arabidopsis thaliana
comp10063_c0_seq9	F	GO:0004871	signal transducer activity	GO:0001653	peptide receptor activity	sp|Q9LHP4|RCH2_ARATH	Receptor-like protein kinase 2	Arabidopsis thaliana
comp10063_c0_seq9	P	GO:0008150	biological_process	GO:0000041	transition metal ion transport	sp|Q9LHP4|RCH2_ARATH	Receptor-like protein kinase 2	Arabidopsis thaliana
comp10063_c0_seq9	P	GO:0009791	post-embryonic development	GO:0010103	stomatal complex morphogenesis	sp|Q9LHP4|RCH2_ARATH	Receptor-like protein kinase 2	Arabidopsis thaliana
comp10063_c0_seq9	F	GO:0004872	receptor activity	GO:0004675	transmembrane receptor protein serine/threonine kinase activity	sp|Q9LHP4|RCH2_ARATH	Receptor-like protein kinase 2	Arabidopsis thaliana
comp10063_c0_seq9	F	GO:0004872	receptor activity	GO:0001653	peptide receptor activity	sp|Q9LHP4|RCH2_ARATH	Receptor-like protein kinase 2	Arabidopsis thaliana
comp10063_c0_seq9	F	GO:0005515	protein binding	GO:0031625	ubiquitin protein ligase binding	sp|Q9LHP4|RCH2_ARATH	Receptor-like protein kinase 2	Arabidopsis thaliana
comp10063_c0_seq9	P	GO:0008152	metabolic process	GO:0046777	protein autophosphorylation	sp|Q9LHP4|RCH2_ARATH	Receptor-like protein kinase 2	Arabidopsis thaliana
comp10063_c0_seq9	P	GO:0007165	signal transduction	GO:0007169	transmembrane receptor protein tyrosine kinase signaling pathway	sp|Q9LHP4|RCH2_ARATH	Receptor-like protein kinase 2	Arabidopsis thaliana
comp10063_c0_seq9	P	GO:0008152	metabolic process	GO:0006468	protein phosphorylation	sp|Q9LHP4|RCH2_ARATH	Receptor-like protein kinase 2	Arabidopsis thaliana
comp10063_c0_seq9	F	GO:0016740	transferase activity	GO:0004674	protein serine/threonine kinase activity	sp|Q9LHP4|RCH2_ARATH	Receptor-like protein kinase 2	Arabidopsis thaliana
comp10063_c0_seq9	P	GO:0008150	biological_process	GO:0009755	hormone-mediated signaling pathway	sp|Q9LHP4|RCH2_ARATH	Receptor-like protein kinase 2	Arabidopsis thaliana
comp10063_c0_seq9	P	GO:0007275	multicellular organismal development	GO:0048443	stamen development	sp|Q9LHP4|RCH2_ARATH	Receptor-like protein kinase 2	Arabidopsis thaliana
comp10063_c0_seq9	F	GO:0016301	kinase activity	GO:0004674	protein serine/threonine kinase activity	sp|Q9LHP4|RCH2_ARATH	Receptor-like protein kinase 2	Arabidopsis thaliana
comp10063_c0_seq9	F	GO:0016740	transferase activity	GO:0004675	transmembrane receptor protein serine/threonine kinase activity	sp|Q9LHP4|RCH2_ARATH	Receptor-like protein kinase 2	Arabidopsis thaliana
comp10063_c0_seq9	P	GO:0008150	biological_process	GO:0010103	stomatal complex morphogenesis	sp|Q9LHP4|RCH2_ARATH	Receptor-like protein kinase 2	Arabidopsis thaliana
comp10063_c0_seq9	P	GO:0009908	flower development	GO:0048443	stamen development	sp|Q9LHP4|RCH2_ARATH	Receptor-like protein kinase 2	Arabidopsis thaliana
comp10063_c0_seq9	P	GO:0006464	cellular protein modification process	GO:0006468	protein phosphorylation	sp|Q9LHP4|RCH2_ARATH	Receptor-like protein kinase 2	Arabidopsis thaliana
comp10063_c0_seq9	P	GO:0009987	cellular process	GO:0006468	protein phosphorylation	sp|Q9LHP4|RCH2_ARATH	Receptor-like protein kinase 2	Arabidopsis thaliana
comp10063_c0_seq9	P	GO:0007275	multicellular organismal development	GO:0010103	stomatal complex morphogenesis	sp|Q9LHP4|RCH2_ARATH	Receptor-like protein kinase 2	Arabidopsis thaliana
comp10063_c0_seq9	P	GO:0009719	response to endogenous stimulus	GO:0009755	hormone-mediated signaling pathway	sp|Q9LHP4|RCH2_ARATH	Receptor-like protein kinase 2	Arabidopsis thaliana
comp10063_c0_seq9	P	GO:0008150	biological_process	GO:0048443	stamen development	sp|Q9LHP4|RCH2_ARATH	Receptor-like protein kinase 2	Arabidopsis thaliana
comp10063_c0_seq9	C	GO:0005575	cellular_component	GO:0009506	plasmodesma	sp|Q9LHP4|RCH2_ARATH	Receptor-like protein kinase 2	Arabidopsis thaliana
comp10063_c0_seq9	P	GO:0009653	anatomical structure morphogenesis	GO:0010103	stomatal complex morphogenesis	sp|Q9LHP4|RCH2_ARATH	Receptor-like protein kinase 2	Arabidopsis thaliana
comp10063_c0_seq9	F	GO:0004871	signal transducer activity	GO:0004675	transmembrane receptor protein serine/threonine kinase activity	sp|Q9LHP4|RCH2_ARATH	Receptor-like protein kinase 2	Arabidopsis thaliana
comp1007_c0_seq10	C	GO:0005634	nucleus	GO:0005634	nucleus	sp|Q9SSB5|PRS7A_ARATH	26S protease regulatory subunit 7 homolog A	Arabidopsis thaliana
comp1007_c0_seq10	C	GO:0005886	plasma membrane	GO:0005886	plasma membrane	sp|Q9SSB5|PRS7A_ARATH	26S protease regulatory subunit 7 homolog A	Arabidopsis thaliana
comp10079_c0_seq1	C	GO:0009536	plastid	GO:0009507	chloroplast	sp|O64888|KPRS5_ARATH	Ribose-phosphate pyrophosphokinase 5, chloroplastic	Arabidopsis thaliana
comp1008_c0_seq1	C	GO:0009536	plastid	GO:0009507	chloroplast	sp|Q8VZL4|MSL1_ARATH	Mechanosensitive ion channel protein 1, mitochondrial	Arabidopsis thaliana
comp1008_c0_seq1	P	GO:0008150	biological_process	GO:0006811	ion transport	sp|Q8VZL4|MSL1_ARATH	Mechanosensitive ion channel protein 1, mitochondrial	Arabidopsis thaliana
comp1008_c0_seq1	C	GO:0005575	cellular_component	GO:0016021	integral component of membrane	sp|Q8VZL4|MSL1_ARATH	Mechanosensitive ion channel protein 1, mitochondrial	Arabidopsis thaliana
comp1008_c0_seq1	P	GO:0009987	cellular process	GO:0055085	transmembrane transport	sp|Q8VZL4|MSL1_ARATH	Mechanosensitive ion channel protein 1, mitochondrial	Arabidopsis thaliana
comp1008_c0_seq1	C	GO:0005886	plasma membrane	GO:0005886	plasma membrane	sp|Q8VZL4|MSL1_ARATH	Mechanosensitive ion channel protein 1, mitochondrial	Arabidopsis thaliana
comp1008_c0_seq1	P	GO:0006810	transport	GO:0055085	transmembrane transport	sp|Q8VZL4|MSL1_ARATH	Mechanosensitive ion channel protein 1, mitochondrial	Arabidopsis thaliana
comp1008_c0_seq1	P	GO:0006810	transport	GO:0006811	ion transport	sp|Q8VZL4|MSL1_ARATH	Mechanosensitive ion channel protein 1, mitochondrial	Arabidopsis thaliana
comp1008_c0_seq1	C	GO:0016020	membrane	GO:0016020	membrane	sp|Q8VZL4|MSL1_ARATH	Mechanosensitive ion channel protein 1, mitochondrial	Arabidopsis thaliana
comp1008_c0_seq1	C	GO:0016020	membrane	GO:0016021	integral component of membrane	sp|Q8VZL4|MSL1_ARATH	Mechanosensitive ion channel protein 1, mitochondrial	Arabidopsis thaliana
comp1008_c0_seq1	P	GO:0008150	biological_process	GO:0055085	transmembrane transport	sp|Q8VZL4|MSL1_ARATH	Mechanosensitive ion channel protein 1, mitochondrial	Arabidopsis thaliana
comp1008_c0_seq2	P	GO:0006810	transport	GO:0055085	transmembrane transport	sp|Q8VZL4|MSL1_ARATH	Mechanosensitive ion channel protein 1, mitochondrial	Arabidopsis thaliana
comp1008_c0_seq2	C	GO:0009536	plastid	GO:0009507	chloroplast	sp|Q8VZL4|MSL1_ARATH	Mechanosensitive ion channel protein 1, mitochondrial	Arabidopsis thaliana
comp1008_c0_seq2	C	GO:0016020	membrane	GO:0016021	integral component of membrane	sp|Q8VZL4|MSL1_ARATH	Mechanosensitive ion channel protein 1, mitochondrial	Arabidopsis thaliana
comp1008_c0_seq2	C	GO:0016020	membrane	GO:0016020	membrane	sp|Q8VZL4|MSL1_ARATH	Mechanosensitive ion channel protein 1, mitochondrial	Arabidopsis thaliana
comp1008_c0_seq2	C	GO:0005886	plasma membrane	GO:0005886	plasma membrane	sp|Q8VZL4|MSL1_ARATH	Mechanosensitive ion channel protein 1, mitochondrial	Arabidopsis thaliana
comp1008_c0_seq2	P	GO:0008150	biological_process	GO:0055085	transmembrane transport	sp|Q8VZL4|MSL1_ARATH	Mechanosensitive ion channel protein 1, mitochondrial	Arabidopsis thaliana
comp1008_c0_seq2	P	GO:0006810	transport	GO:0006811	ion transport	sp|Q8VZL4|MSL1_ARATH	Mechanosensitive ion channel protein 1, mitochondrial	Arabidopsis thaliana
comp1008_c0_seq2	C	GO:0005575	cellular_component	GO:0016021	integral component of membrane	sp|Q8VZL4|MSL1_ARATH	Mechanosensitive ion channel protein 1, mitochondrial	Arabidopsis thaliana
comp1008_c0_seq2	P	GO:0009987	cellular process	GO:0055085	transmembrane transport	sp|Q8VZL4|MSL1_ARATH	Mechanosensitive ion channel protein 1, mitochondrial	Arabidopsis thaliana
comp1008_c0_seq2	P	GO:0008150	biological_process	GO:0006811	ion transport	sp|Q8VZL4|MSL1_ARATH	Mechanosensitive ion channel protein 1, mitochondrial	Arabidopsis thaliana
comp10095_c0_seq5	P	GO:0008152	metabolic process	GO:0009809	lignin biosynthetic process	sp|O22203|C98A3_ARATH	Cytochrome P450 98A3	Arabidopsis thaliana
comp10095_c0_seq5	P	GO:0008152	metabolic process	GO:0055114	oxidation-reduction process	sp|O22203|C98A3_ARATH	Cytochrome P450 98A3	Arabidopsis thaliana
comp10095_c0_seq5	P	GO:0009987	cellular process	GO:0009809	lignin biosynthetic process	sp|O22203|C98A3_ARATH	Cytochrome P450 98A3	Arabidopsis thaliana
comp10095_c0_seq5	P	GO:0006950	response to stress	GO:0009611	response to wounding	sp|O22203|C98A3_ARATH	Cytochrome P450 98A3	Arabidopsis thaliana
comp10095_c0_seq5	P	GO:0008150	biological_process	GO:0009805	coumarin biosynthetic process	sp|O22203|C98A3_ARATH	Cytochrome P450 98A3	Arabidopsis thaliana
comp10095_c0_seq5	C	GO:0005783	endoplasmic reticulum	GO:0005783	endoplasmic reticulum	sp|O22203|C98A3_ARATH	Cytochrome P450 98A3	Arabidopsis thaliana
comp10095_c0_seq5	F	GO:0003824	catalytic activity	GO:0016709	oxidoreductase activity, acting on paired donors, with incorporation or reduction of molecular oxygen, NAD(P)H as one donor, and incorporation of one atom of oxygen	sp|O22203|C98A3_ARATH	Cytochrome P450 98A3	Arabidopsis thaliana
comp10095_c0_seq5	P	GO:0009987	cellular process	GO:0009699	phenylpropanoid biosynthetic process	sp|O22203|C98A3_ARATH	Cytochrome P450 98A3	Arabidopsis thaliana
comp10095_c0_seq5	P	GO:0008152	metabolic process	GO:0009805	coumarin biosynthetic process	sp|O22203|C98A3_ARATH	Cytochrome P450 98A3	Arabidopsis thaliana
comp10095_c0_seq5	P	GO:0019748	secondary metabolic process	GO:0009809	lignin biosynthetic process	sp|O22203|C98A3_ARATH	Cytochrome P450 98A3	Arabidopsis thaliana
comp10095_c0_seq5	C	GO:0005575	cellular_component	GO:0016021	integral component of membrane	sp|O22203|C98A3_ARATH	Cytochrome P450 98A3	Arabidopsis thaliana
comp10095_c0_seq5	F	GO:0003824	catalytic activity	GO:0004497	monooxygenase activity	sp|O22203|C98A3_ARATH	Cytochrome P450 98A3	Arabidopsis thaliana
comp10095_c0_seq5	F	GO:0005515	protein binding	GO:0005515	protein binding	sp|O22203|C98A3_ARATH	Cytochrome P450 98A3	Arabidopsis thaliana
comp10095_c0_seq5	P	GO:0008150	biological_process	GO:0009809	lignin biosynthetic process	sp|O22203|C98A3_ARATH	Cytochrome P450 98A3	Arabidopsis thaliana
comp10095_c0_seq5	P	GO:0008152	metabolic process	GO:0009699	phenylpropanoid biosynthetic process	sp|O22203|C98A3_ARATH	Cytochrome P450 98A3	Arabidopsis thaliana
comp10095_c0_seq5	P	GO:0009987	cellular process	GO:0009805	coumarin biosynthetic process	sp|O22203|C98A3_ARATH	Cytochrome P450 98A3	Arabidopsis thaliana
comp10095_c0_seq5	P	GO:0019748	secondary metabolic process	GO:0009805	coumarin biosynthetic process	sp|O22203|C98A3_ARATH	Cytochrome P450 98A3	Arabidopsis thaliana
comp10095_c0_seq5	C	GO:0005886	plasma membrane	GO:0005886	plasma membrane	sp|O22203|C98A3_ARATH	Cytochrome P450 98A3	Arabidopsis thaliana
comp10095_c0_seq5	P	GO:0019748	secondary metabolic process	GO:0009699	phenylpropanoid biosynthetic process	sp|O22203|C98A3_ARATH	Cytochrome P450 98A3	Arabidopsis thaliana
comp10095_c0_seq5	C	GO:0016020	membrane	GO:0016021	integral component of membrane	sp|O22203|C98A3_ARATH	Cytochrome P450 98A3	Arabidopsis thaliana
comp10095_c0_seq5	P	GO:0008150	biological_process	GO:0055114	oxidation-reduction process	sp|O22203|C98A3_ARATH	Cytochrome P450 98A3	Arabidopsis thaliana
comp10095_c0_seq5	P	GO:0008150	biological_process	GO:0009699	phenylpropanoid biosynthetic process	sp|O22203|C98A3_ARATH	Cytochrome P450 98A3	Arabidopsis thaliana
comp10095_c0_seq5	P	GO:0009058	biosynthetic process	GO:0009699	phenylpropanoid biosynthetic process	sp|O22203|C98A3_ARATH	Cytochrome P450 98A3	Arabidopsis thaliana
comp10095_c0_seq5	P	GO:0009058	biosynthetic process	GO:0009805	coumarin biosynthetic process	sp|O22203|C98A3_ARATH	Cytochrome P450 98A3	Arabidopsis thaliana
comp10095_c0_seq5	P	GO:0009058	biosynthetic process	GO:0009809	lignin biosynthetic process	sp|O22203|C98A3_ARATH	Cytochrome P450 98A3	Arabidopsis thaliana
comp10095_c0_seq7	P	GO:0006950	response to stress	GO:0009611	response to wounding	sp|O22203|C98A3_ARATH	Cytochrome P450 98A3	Arabidopsis thaliana
comp10095_c0_seq7	P	GO:0008150	biological_process	GO:0009699	phenylpropanoid biosynthetic process	sp|O22203|C98A3_ARATH	Cytochrome P450 98A3	Arabidopsis thaliana
comp10095_c0_seq7	P	GO:0008152	metabolic process	GO:0009809	lignin biosynthetic process	sp|O22203|C98A3_ARATH	Cytochrome P450 98A3	Arabidopsis thaliana
comp10095_c0_seq7	P	GO:0008150	biological_process	GO:0009809	lignin biosynthetic process	sp|O22203|C98A3_ARATH	Cytochrome P450 98A3	Arabidopsis thaliana
comp10095_c0_seq7	F	GO:0003824	catalytic activity	GO:0016709	oxidoreductase activity, acting on paired donors, with incorporation or reduction of molecular oxygen, NAD(P)H as one donor, and incorporation of one atom of oxygen	sp|O22203|C98A3_ARATH	Cytochrome P450 98A3	Arabidopsis thaliana
comp10095_c0_seq7	P	GO:0008150	biological_process	GO:0009805	coumarin biosynthetic process	sp|O22203|C98A3_ARATH	Cytochrome P450 98A3	Arabidopsis thaliana
comp10095_c0_seq7	P	GO:0019748	secondary metabolic process	GO:0009699	phenylpropanoid biosynthetic process	sp|O22203|C98A3_ARATH	Cytochrome P450 98A3	Arabidopsis thaliana
comp10095_c0_seq7	P	GO:0009058	biosynthetic process	GO:0009805	coumarin biosynthetic process	sp|O22203|C98A3_ARATH	Cytochrome P450 98A3	Arabidopsis thaliana
comp10095_c0_seq7	P	GO:0008150	biological_process	GO:0055114	oxidation-reduction process	sp|O22203|C98A3_ARATH	Cytochrome P450 98A3	Arabidopsis thaliana
comp10095_c0_seq7	P	GO:0009987	cellular process	GO:0009809	lignin biosynthetic process	sp|O22203|C98A3_ARATH	Cytochrome P450 98A3	Arabidopsis thaliana
comp10095_c0_seq7	P	GO:0008152	metabolic process	GO:0009805	coumarin biosynthetic process	sp|O22203|C98A3_ARATH	Cytochrome P450 98A3	Arabidopsis thaliana
comp10095_c0_seq7	C	GO:0005783	endoplasmic reticulum	GO:0005783	endoplasmic reticulum	sp|O22203|C98A3_ARATH	Cytochrome P450 98A3	Arabidopsis thaliana
comp10095_c0_seq7	P	GO:0008152	metabolic process	GO:0055114	oxidation-reduction process	sp|O22203|C98A3_ARATH	Cytochrome P450 98A3	Arabidopsis thaliana
comp10095_c0_seq7	P	GO:0009987	cellular process	GO:0009805	coumarin biosynthetic process	sp|O22203|C98A3_ARATH	Cytochrome P450 98A3	Arabidopsis thaliana
comp10095_c0_seq7	P	GO:0019748	secondary metabolic process	GO:0009805	coumarin biosynthetic process	sp|O22203|C98A3_ARATH	Cytochrome P450 98A3	Arabidopsis thaliana
comp10095_c0_seq7	P	GO:0009058	biosynthetic process	GO:0009809	lignin biosynthetic process	sp|O22203|C98A3_ARATH	Cytochrome P450 98A3	Arabidopsis thaliana
comp10095_c0_seq7	C	GO:0005575	cellular_component	GO:0016021	integral component of membrane	sp|O22203|C98A3_ARATH	Cytochrome P450 98A3	Arabidopsis thaliana
comp10095_c0_seq7	F	GO:0003824	catalytic activity	GO:0004497	monooxygenase activity	sp|O22203|C98A3_ARATH	Cytochrome P450 98A3	Arabidopsis thaliana
comp10095_c0_seq7	P	GO:0008152	metabolic process	GO:0009699	phenylpropanoid biosynthetic process	sp|O22203|C98A3_ARATH	Cytochrome P450 98A3	Arabidopsis thaliana
comp10095_c0_seq7	C	GO:0005886	plasma membrane	GO:0005886	plasma membrane	sp|O22203|C98A3_ARATH	Cytochrome P450 98A3	Arabidopsis thaliana
comp10095_c0_seq7	P	GO:0009987	cellular process	GO:0009699	phenylpropanoid biosynthetic process	sp|O22203|C98A3_ARATH	Cytochrome P450 98A3	Arabidopsis thaliana
comp10095_c0_seq7	P	GO:0009058	biosynthetic process	GO:0009699	phenylpropanoid biosynthetic process	sp|O22203|C98A3_ARATH	Cytochrome P450 98A3	Arabidopsis thaliana
comp10095_c0_seq7	C	GO:0016020	membrane	GO:0016021	integral component of membrane	sp|O22203|C98A3_ARATH	Cytochrome P450 98A3	Arabidopsis thaliana
comp10095_c0_seq7	P	GO:0019748	secondary metabolic process	GO:0009809	lignin biosynthetic process	sp|O22203|C98A3_ARATH	Cytochrome P450 98A3	Arabidopsis thaliana
comp10095_c0_seq7	F	GO:0005515	protein binding	GO:0005515	protein binding	sp|O22203|C98A3_ARATH	Cytochrome P450 98A3	Arabidopsis thaliana
comp10099_c0_seq2	C	GO:0016020	membrane	GO:0016020	membrane	sp|Q9SR79|PPA16_ARATH	Probable inactive purple acid phosphatase 16	Arabidopsis thaliana
comp10099_c0_seq2	F	GO:0005488	binding	GO:0046872	metal ion binding	sp|Q9SR79|PPA16_ARATH	Probable inactive purple acid phosphatase 16	Arabidopsis thaliana
comp10099_c0_seq2	C	GO:0005576	extracellular region	GO:0005576	extracellular region	sp|Q9SR79|PPA16_ARATH	Probable inactive purple acid phosphatase 16	Arabidopsis thaliana
comp10099_c0_seq3	F	GO:0005488	binding	GO:0046872	metal ion binding	sp|Q9SR79|PPA16_ARATH	Probable inactive purple acid phosphatase 16	Arabidopsis thaliana
comp10099_c0_seq3	C	GO:0005576	extracellular region	GO:0005576	extracellular region	sp|Q9SR79|PPA16_ARATH	Probable inactive purple acid phosphatase 16	Arabidopsis thaliana
comp10099_c0_seq3	C	GO:0016020	membrane	GO:0016020	membrane	sp|Q9SR79|PPA16_ARATH	Probable inactive purple acid phosphatase 16	Arabidopsis thaliana
comp10099_c0_seq4	F	GO:0005488	binding	GO:0046872	metal ion binding	sp|Q9SR79|PPA16_ARATH	Probable inactive purple acid phosphatase 16	Arabidopsis thaliana
comp10099_c0_seq4	C	GO:0016020	membrane	GO:0016020	membrane	sp|Q9SR79|PPA16_ARATH	Probable inactive purple acid phosphatase 16	Arabidopsis thaliana
comp10099_c0_seq4	C	GO:0005576	extracellular region	GO:0005576	extracellular region	sp|Q9SR79|PPA16_ARATH	Probable inactive purple acid phosphatase 16	Arabidopsis thaliana
comp10099_c0_seq5	C	GO:0005576	extracellular region	GO:0005576	extracellular region	sp|Q9SR79|PPA16_ARATH	Probable inactive purple acid phosphatase 16	Arabidopsis thaliana
comp10099_c0_seq5	F	GO:0005488	binding	GO:0046872	metal ion binding	sp|Q9SR79|PPA16_ARATH	Probable inactive purple acid phosphatase 16	Arabidopsis thaliana
comp10099_c0_seq5	C	GO:0016020	membrane	GO:0016020	membrane	sp|Q9SR79|PPA16_ARATH	Probable inactive purple acid phosphatase 16	Arabidopsis thaliana
comp101_c0_seq1	P	GO:0016043	cellular component organization	GO:0034968	histone lysine methylation	sp|Q9M0E2|RL282_ARATH	60S ribosomal protein L28-2	Arabidopsis thaliana
comp101_c0_seq1	C	GO:0005575	cellular_component	GO:0009506	plasmodesma	sp|Q9M0E2|RL282_ARATH	60S ribosomal protein L28-2	Arabidopsis thaliana
comp101_c0_seq1	P	GO:0009791	post-embryonic development	GO:0009909	regulation of flower development	sp|Q9M0E2|RL282_ARATH	60S ribosomal protein L28-2	Arabidopsis thaliana
comp101_c0_seq1	P	GO:0008150	biological_process	GO:0009909	regulation of flower development	sp|Q9M0E2|RL282_ARATH	60S ribosomal protein L28-2	Arabidopsis thaliana
comp101_c0_seq1	P	GO:0008150	biological_process	GO:0034968	histone lysine methylation	sp|Q9M0E2|RL282_ARATH	60S ribosomal protein L28-2	Arabidopsis thaliana
comp101_c0_seq1	C	GO:0005886	plasma membrane	GO:0005886	plasma membrane	sp|Q9M0E2|RL282_ARATH	60S ribosomal protein L28-2	Arabidopsis thaliana
comp101_c0_seq1	P	GO:0008152	metabolic process	GO:0034968	histone lysine methylation	sp|Q9M0E2|RL282_ARATH	60S ribosomal protein L28-2	Arabidopsis thaliana
comp101_c0_seq1	P	GO:0009908	flower development	GO:0009909	regulation of flower development	sp|Q9M0E2|RL282_ARATH	60S ribosomal protein L28-2	Arabidopsis thaliana
comp101_c0_seq1	P	GO:0009987	cellular process	GO:0034968	histone lysine methylation	sp|Q9M0E2|RL282_ARATH	60S ribosomal protein L28-2	Arabidopsis thaliana
comp101_c0_seq1	P	GO:0007275	multicellular organismal development	GO:0009909	regulation of flower development	sp|Q9M0E2|RL282_ARATH	60S ribosomal protein L28-2	Arabidopsis thaliana
comp101_c0_seq1	P	GO:0006464	cellular protein modification process	GO:0034968	histone lysine methylation	sp|Q9M0E2|RL282_ARATH	60S ribosomal protein L28-2	Arabidopsis thaliana
comp10115_c0_seq4	C	GO:0005634	nucleus	GO:0005634	nucleus	sp|Q9SAK5|APL_ARATH	Myb family transcription factor APL	Arabidopsis thaliana
comp10115_c0_seq4	P	GO:0009058	biosynthetic process	GO:0006351	transcription, DNA-templated	sp|Q9SAK5|APL_ARATH	Myb family transcription factor APL	Arabidopsis thaliana
comp10115_c0_seq4	P	GO:0006139	nucleobase-containing compound metabolic process	GO:0006355	regulation of transcription, DNA-templated	sp|Q9SAK5|APL_ARATH	Myb family transcription factor APL	Arabidopsis thaliana
comp10115_c0_seq4	P	GO:0008150	biological_process	GO:0010089	xylem development	sp|Q9SAK5|APL_ARATH	Myb family transcription factor APL	Arabidopsis thaliana
comp10115_c0_seq4	P	GO:0009058	biosynthetic process	GO:0006355	regulation of transcription, DNA-templated	sp|Q9SAK5|APL_ARATH	Myb family transcription factor APL	Arabidopsis thaliana
comp10115_c0_seq4	F	GO:0003700	transcription factor activity, sequence-specific DNA binding	GO:0003700	transcription factor activity, sequence-specific DNA binding	sp|Q9SAK5|APL_ARATH	Myb family transcription factor APL	Arabidopsis thaliana
comp10115_c0_seq4	F	GO:0003682	chromatin binding	GO:0003682	chromatin binding	sp|Q9SAK5|APL_ARATH	Myb family transcription factor APL	Arabidopsis thaliana
comp10115_c0_seq4	P	GO:0009987	cellular process	GO:0006351	transcription, DNA-templated	sp|Q9SAK5|APL_ARATH	Myb family transcription factor APL	Arabidopsis thaliana
comp10115_c0_seq4	P	GO:0009987	cellular process	GO:0006355	regulation of transcription, DNA-templated	sp|Q9SAK5|APL_ARATH	Myb family transcription factor APL	Arabidopsis thaliana
comp10115_c0_seq4	P	GO:0008150	biological_process	GO:0006355	regulation of transcription, DNA-templated	sp|Q9SAK5|APL_ARATH	Myb family transcription factor APL	Arabidopsis thaliana
comp10115_c0_seq4	F	GO:0003677	DNA binding	GO:0003677	DNA binding	sp|Q9SAK5|APL_ARATH	Myb family transcription factor APL	Arabidopsis thaliana
comp10115_c0_seq4	P	GO:0008152	metabolic process	GO:0006351	transcription, DNA-templated	sp|Q9SAK5|APL_ARATH	Myb family transcription factor APL	Arabidopsis thaliana
comp10115_c0_seq4	P	GO:0006139	nucleobase-containing compound metabolic process	GO:0006351	transcription, DNA-templated	sp|Q9SAK5|APL_ARATH	Myb family transcription factor APL	Arabidopsis thaliana
comp10115_c0_seq4	P	GO:0008152	metabolic process	GO:0006355	regulation of transcription, DNA-templated	sp|Q9SAK5|APL_ARATH	Myb family transcription factor APL	Arabidopsis thaliana
comp10121_c0_seq1	C	GO:0016020	membrane	GO:0016021	integral component of membrane	sp|Q9LFT0|TBL19_ARATH	Protein trichome birefringence-like 19	Arabidopsis thaliana
comp10121_c0_seq1	C	GO:0005575	cellular_component	GO:0016021	integral component of membrane	sp|Q9LFT0|TBL19_ARATH	Protein trichome birefringence-like 19	Arabidopsis thaliana
comp10121_c0_seq1	C	GO:0009536	plastid	GO:0009507	chloroplast	sp|Q9LFT0|TBL19_ARATH	Protein trichome birefringence-like 19	Arabidopsis thaliana
comp10149_c0_seq1	C	GO:0016020	membrane	GO:0016020	membrane	sp|Q9LFB8|PTR5_ARATH	Protein NRT1/ PTR FAMILY 8.2	Arabidopsis thaliana
comp10149_c0_seq1	P	GO:0008150	biological_process	GO:0042938	dipeptide transport	sp|Q9LFB8|PTR5_ARATH	Protein NRT1/ PTR FAMILY 8.2	Arabidopsis thaliana
comp10149_c0_seq1	C	GO:0016020	membrane	GO:0016021	integral component of membrane	sp|Q9LFB8|PTR5_ARATH	Protein NRT1/ PTR FAMILY 8.2	Arabidopsis thaliana
comp10149_c0_seq1	P	GO:0008150	biological_process	GO:0006857	oligopeptide transport	sp|Q9LFB8|PTR5_ARATH	Protein NRT1/ PTR FAMILY 8.2	Arabidopsis thaliana
comp10149_c0_seq1	P	GO:0006810	transport	GO:0042938	dipeptide transport	sp|Q9LFB8|PTR5_ARATH	Protein NRT1/ PTR FAMILY 8.2	Arabidopsis thaliana
comp10149_c0_seq1	C	GO:0005886	plasma membrane	GO:0005886	plasma membrane	sp|Q9LFB8|PTR5_ARATH	Protein NRT1/ PTR FAMILY 8.2	Arabidopsis thaliana
comp10149_c0_seq1	P	GO:0006810	transport	GO:0006857	oligopeptide transport	sp|Q9LFB8|PTR5_ARATH	Protein NRT1/ PTR FAMILY 8.2	Arabidopsis thaliana
comp10149_c0_seq1	F	GO:0005215	transporter activity	GO:0042936	dipeptide transporter activity	sp|Q9LFB8|PTR5_ARATH	Protein NRT1/ PTR FAMILY 8.2	Arabidopsis thaliana
comp10149_c0_seq1	F	GO:0005215	transporter activity	GO:0005215	transporter activity	sp|Q9LFB8|PTR5_ARATH	Protein NRT1/ PTR FAMILY 8.2	Arabidopsis thaliana
comp10149_c0_seq1	C	GO:0005575	cellular_component	GO:0016021	integral component of membrane	sp|Q9LFB8|PTR5_ARATH	Protein NRT1/ PTR FAMILY 8.2	Arabidopsis thaliana
comp10149_c0_seq2	P	GO:0008150	biological_process	GO:0042938	dipeptide transport	sp|Q9M390|PTR1_ARATH	Protein NRT1/ PTR FAMILY 8.1	Arabidopsis thaliana
comp10149_c0_seq2	F	GO:0005215	transporter activity	GO:0042936	dipeptide transporter activity	sp|Q9M390|PTR1_ARATH	Protein NRT1/ PTR FAMILY 8.1	Arabidopsis thaliana
comp10149_c0_seq2	C	GO:0016020	membrane	GO:0016020	membrane	sp|Q9M390|PTR1_ARATH	Protein NRT1/ PTR FAMILY 8.1	Arabidopsis thaliana
comp10149_c0_seq2	P	GO:0009056	catabolic process	GO:0015996	chlorophyll catabolic process	sp|Q9M390|PTR1_ARATH	Protein NRT1/ PTR FAMILY 8.1	Arabidopsis thaliana
comp10149_c0_seq2	C	GO:0005886	plasma membrane	GO:0005886	plasma membrane	sp|Q9M390|PTR1_ARATH	Protein NRT1/ PTR FAMILY 8.1	Arabidopsis thaliana
comp10149_c0_seq2	C	GO:0005575	cellular_component	GO:0016021	integral component of membrane	sp|Q9M390|PTR1_ARATH	Protein NRT1/ PTR FAMILY 8.1	Arabidopsis thaliana
comp10149_c0_seq2	C	GO:0016020	membrane	GO:0016021	integral component of membrane	sp|Q9M390|PTR1_ARATH	Protein NRT1/ PTR FAMILY 8.1	Arabidopsis thaliana
comp10149_c0_seq2	P	GO:0006810	transport	GO:0042938	dipeptide transport	sp|Q9M390|PTR1_ARATH	Protein NRT1/ PTR FAMILY 8.1	Arabidopsis thaliana
comp10149_c0_seq2	P	GO:0008150	biological_process	GO:0006857	oligopeptide transport	sp|Q9M390|PTR1_ARATH	Protein NRT1/ PTR FAMILY 8.1	Arabidopsis thaliana
comp10149_c0_seq2	C	GO:0005575	cellular_component	GO:0009506	plasmodesma	sp|Q9M390|PTR1_ARATH	Protein NRT1/ PTR FAMILY 8.1	Arabidopsis thaliana
comp10149_c0_seq2	P	GO:0008152	metabolic process	GO:0015996	chlorophyll catabolic process	sp|Q9M390|PTR1_ARATH	Protein NRT1/ PTR FAMILY 8.1	Arabidopsis thaliana
comp10149_c0_seq2	P	GO:0006810	transport	GO:0006857	oligopeptide transport	sp|Q9M390|PTR1_ARATH	Protein NRT1/ PTR FAMILY 8.1	Arabidopsis thaliana
comp10149_c0_seq2	F	GO:0005215	transporter activity	GO:0005215	transporter activity	sp|Q9M390|PTR1_ARATH	Protein NRT1/ PTR FAMILY 8.1	Arabidopsis thaliana
comp10149_c0_seq2	P	GO:0009987	cellular process	GO:0015996	chlorophyll catabolic process	sp|Q9M390|PTR1_ARATH	Protein NRT1/ PTR FAMILY 8.1	Arabidopsis thaliana
comp10149_c0_seq2	P	GO:0008150	biological_process	GO:0015996	chlorophyll catabolic process	sp|Q9M390|PTR1_ARATH	Protein NRT1/ PTR FAMILY 8.1	Arabidopsis thaliana
comp10149_c0_seq3	C	GO:0005886	plasma membrane	GO:0005886	plasma membrane	sp|Q9M390|PTR1_ARATH	Protein NRT1/ PTR FAMILY 8.1	Arabidopsis thaliana
comp10149_c0_seq3	F	GO:0005215	transporter activity	GO:0042936	dipeptide transporter activity	sp|Q9M390|PTR1_ARATH	Protein NRT1/ PTR FAMILY 8.1	Arabidopsis thaliana
comp10149_c0_seq3	C	GO:0016020	membrane	GO:0016021	integral component of membrane	sp|Q9M390|PTR1_ARATH	Protein NRT1/ PTR FAMILY 8.1	Arabidopsis thaliana
comp10149_c0_seq3	P	GO:0006810	transport	GO:0006857	oligopeptide transport	sp|Q9M390|PTR1_ARATH	Protein NRT1/ PTR FAMILY 8.1	Arabidopsis thaliana
comp10149_c0_seq3	P	GO:0008150	biological_process	GO:0015996	chlorophyll catabolic process	sp|Q9M390|PTR1_ARATH	Protein NRT1/ PTR FAMILY 8.1	Arabidopsis thaliana
comp10149_c0_seq3	C	GO:0005575	cellular_component	GO:0016021	integral component of membrane	sp|Q9M390|PTR1_ARATH	Protein NRT1/ PTR FAMILY 8.1	Arabidopsis thaliana
comp10149_c0_seq3	P	GO:0009987	cellular process	GO:0015996	chlorophyll catabolic process	sp|Q9M390|PTR1_ARATH	Protein NRT1/ PTR FAMILY 8.1	Arabidopsis thaliana
comp10149_c0_seq3	C	GO:0016020	membrane	GO:0016020	membrane	sp|Q9M390|PTR1_ARATH	Protein NRT1/ PTR FAMILY 8.1	Arabidopsis thaliana
comp10149_c0_seq3	P	GO:0009056	catabolic process	GO:0015996	chlorophyll catabolic process	sp|Q9M390|PTR1_ARATH	Protein NRT1/ PTR FAMILY 8.1	Arabidopsis thaliana
comp10149_c0_seq3	P	GO:0008152	metabolic process	GO:0015996	chlorophyll catabolic process	sp|Q9M390|PTR1_ARATH	Protein NRT1/ PTR FAMILY 8.1	Arabidopsis thaliana
comp10149_c0_seq3	P	GO:0006810	transport	GO:0042938	dipeptide transport	sp|Q9M390|PTR1_ARATH	Protein NRT1/ PTR FAMILY 8.1	Arabidopsis thaliana
comp10149_c0_seq3	F	GO:0005215	transporter activity	GO:0005215	transporter activity	sp|Q9M390|PTR1_ARATH	Protein NRT1/ PTR FAMILY 8.1	Arabidopsis thaliana
comp10149_c0_seq3	C	GO:0005575	cellular_component	GO:0009506	plasmodesma	sp|Q9M390|PTR1_ARATH	Protein NRT1/ PTR FAMILY 8.1	Arabidopsis thaliana
comp10149_c0_seq3	P	GO:0008150	biological_process	GO:0042938	dipeptide transport	sp|Q9M390|PTR1_ARATH	Protein NRT1/ PTR FAMILY 8.1	Arabidopsis thaliana
comp10149_c0_seq3	P	GO:0008150	biological_process	GO:0006857	oligopeptide transport	sp|Q9M390|PTR1_ARATH	Protein NRT1/ PTR FAMILY 8.1	Arabidopsis thaliana
comp10149_c0_seq4	C	GO:0016020	membrane	GO:0016020	membrane	sp|Q9M390|PTR1_ARATH	Protein NRT1/ PTR FAMILY 8.1	Arabidopsis thaliana
comp10149_c0_seq4	F	GO:0005215	transporter activity	GO:0042936	dipeptide transporter activity	sp|Q9M390|PTR1_ARATH	Protein NRT1/ PTR FAMILY 8.1	Arabidopsis thaliana
comp10149_c0_seq4	C	GO:0005575	cellular_component	GO:0016021	integral component of membrane	sp|Q9M390|PTR1_ARATH	Protein NRT1/ PTR FAMILY 8.1	Arabidopsis thaliana
comp10149_c0_seq4	P	GO:0009056	catabolic process	GO:0015996	chlorophyll catabolic process	sp|Q9M390|PTR1_ARATH	Protein NRT1/ PTR FAMILY 8.1	Arabidopsis thaliana
comp10149_c0_seq4	P	GO:0006810	transport	GO:0042938	dipeptide transport	sp|Q9M390|PTR1_ARATH	Protein NRT1/ PTR FAMILY 8.1	Arabidopsis thaliana
comp10149_c0_seq4	C	GO:0016020	membrane	GO:0016021	integral component of membrane	sp|Q9M390|PTR1_ARATH	Protein NRT1/ PTR FAMILY 8.1	Arabidopsis thaliana
comp10149_c0_seq4	C	GO:0005886	plasma membrane	GO:0005886	plasma membrane	sp|Q9M390|PTR1_ARATH	Protein NRT1/ PTR FAMILY 8.1	Arabidopsis thaliana
comp10149_c0_seq4	F	GO:0005215	transporter activity	GO:0005215	transporter activity	sp|Q9M390|PTR1_ARATH	Protein NRT1/ PTR FAMILY 8.1	Arabidopsis thaliana
comp10149_c0_seq4	P	GO:0009987	cellular process	GO:0015996	chlorophyll catabolic process	sp|Q9M390|PTR1_ARATH	Protein NRT1/ PTR FAMILY 8.1	Arabidopsis thaliana
comp10149_c0_seq4	P	GO:0008152	metabolic process	GO:0015996	chlorophyll catabolic process	sp|Q9M390|PTR1_ARATH	Protein NRT1/ PTR FAMILY 8.1	Arabidopsis thaliana
comp10149_c0_seq4	P	GO:0008150	biological_process	GO:0042938	dipeptide transport	sp|Q9M390|PTR1_ARATH	Protein NRT1/ PTR FAMILY 8.1	Arabidopsis thaliana
comp10149_c0_seq4	P	GO:0008150	biological_process	GO:0015996	chlorophyll catabolic process	sp|Q9M390|PTR1_ARATH	Protein NRT1/ PTR FAMILY 8.1	Arabidopsis thaliana
comp10149_c0_seq4	C	GO:0005575	cellular_component	GO:0009506	plasmodesma	sp|Q9M390|PTR1_ARATH	Protein NRT1/ PTR FAMILY 8.1	Arabidopsis thaliana
comp10149_c0_seq4	P	GO:0008150	biological_process	GO:0006857	oligopeptide transport	sp|Q9M390|PTR1_ARATH	Protein NRT1/ PTR FAMILY 8.1	Arabidopsis thaliana
comp10149_c0_seq4	P	GO:0006810	transport	GO:0006857	oligopeptide transport	sp|Q9M390|PTR1_ARATH	Protein NRT1/ PTR FAMILY 8.1	Arabidopsis thaliana
comp1015_c0_seq1	F	GO:0005215	transporter activity	GO:0042626	ATPase activity, coupled to transmembrane movement of substances	sp|Q93YS4|AB22G_ARATH	ABC transporter G family member 22	Arabidopsis thaliana
comp1015_c0_seq1	P	GO:0006950	response to stress	GO:0009414	response to water deprivation	sp|Q93YS4|AB22G_ARATH	ABC transporter G family member 22	Arabidopsis thaliana
comp1015_c0_seq1	F	GO:0016787	hydrolase activity	GO:0042626	ATPase activity, coupled to transmembrane movement of substances	sp|Q93YS4|AB22G_ARATH	ABC transporter G family member 22	Arabidopsis thaliana
comp1015_c0_seq1	P	GO:0008150	biological_process	GO:0009414	response to water deprivation	sp|Q93YS4|AB22G_ARATH	ABC transporter G family member 22	Arabidopsis thaliana
comp1015_c0_seq1	C	GO:0005886	plasma membrane	GO:0005886	plasma membrane	sp|Q93YS4|AB22G_ARATH	ABC transporter G family member 22	Arabidopsis thaliana
comp1015_c0_seq1	P	GO:0008150	biological_process	GO:0010148	transpiration	sp|Q93YS4|AB22G_ARATH	ABC transporter G family member 22	Arabidopsis thaliana
comp1015_c0_seq1	P	GO:0009628	response to abiotic stimulus	GO:0009414	response to water deprivation	sp|Q93YS4|AB22G_ARATH	ABC transporter G family member 22	Arabidopsis thaliana
comp1015_c0_seq1	P	GO:0006810	transport	GO:0010148	transpiration	sp|Q93YS4|AB22G_ARATH	ABC transporter G family member 22	Arabidopsis thaliana
comp1015_c0_seq1	C	GO:0005575	cellular_component	GO:0016021	integral component of membrane	sp|Q93YS4|AB22G_ARATH	ABC transporter G family member 22	Arabidopsis thaliana
comp1015_c0_seq1	C	GO:0016020	membrane	GO:0016021	integral component of membrane	sp|Q93YS4|AB22G_ARATH	ABC transporter G family member 22	Arabidopsis thaliana
comp10156_c0_seq1	C	GO:0005575	cellular_component	GO:0016021	integral component of membrane	sp|Q9FKE9|RHD32_ARATH	Protein ROOT HAIR DEFECTIVE 3 homolog 2	Arabidopsis thaliana
comp10156_c0_seq1	C	GO:0005634	nucleus	GO:0005634	nucleus	sp|Q9FKE9|RHD32_ARATH	Protein ROOT HAIR DEFECTIVE 3 homolog 2	Arabidopsis thaliana
comp10156_c0_seq1	C	GO:0005783	endoplasmic reticulum	GO:0005783	endoplasmic reticulum	sp|Q9FKE9|RHD32_ARATH	Protein ROOT HAIR DEFECTIVE 3 homolog 2	Arabidopsis thaliana
comp10156_c0_seq1	C	GO:0016020	membrane	GO:0016021	integral component of membrane	sp|Q9FKE9|RHD32_ARATH	Protein ROOT HAIR DEFECTIVE 3 homolog 2	Arabidopsis thaliana
comp10159_c0_seq1	C	GO:0016020	membrane	GO:0016021	integral component of membrane	sp|Q8VY22|TBL38_ARATH	Protein trichome birefringence-like 38	Arabidopsis thaliana
comp10159_c0_seq1	C	GO:0005575	cellular_component	GO:0016021	integral component of membrane	sp|Q8VY22|TBL38_ARATH	Protein trichome birefringence-like 38	Arabidopsis thaliana
comp10164_c0_seq1	P	GO:0016049	cell growth	GO:0048767	root hair elongation	sp|O49545|BAME1_ARATH	Leucine-rich repeat receptor-like serine/threonine-protein kinase BAM1	Arabidopsis thaliana
comp10164_c0_seq1	F	GO:0016301	kinase activity	GO:0004675	transmembrane receptor protein serine/threonine kinase activity	sp|O49545|BAME1_ARATH	Leucine-rich repeat receptor-like serine/threonine-protein kinase BAM1	Arabidopsis thaliana
comp10164_c0_seq1	P	GO:0009987	cellular process	GO:0009932	cell tip growth	sp|O49545|BAME1_ARATH	Leucine-rich repeat receptor-like serine/threonine-protein kinase BAM1	Arabidopsis thaliana
comp10164_c0_seq1	P	GO:0016049	cell growth	GO:0009932	cell tip growth	sp|O49545|BAME1_ARATH	Leucine-rich repeat receptor-like serine/threonine-protein kinase BAM1	Arabidopsis thaliana
comp10164_c0_seq1	P	GO:0005975	carbohydrate metabolic process	GO:0000271	polysaccharide biosynthetic process	sp|O49545|BAME1_ARATH	Leucine-rich repeat receptor-like serine/threonine-protein kinase BAM1	Arabidopsis thaliana
comp10164_c0_seq1	F	GO:0016301	kinase activity	GO:0004674	protein serine/threonine kinase activity	sp|O49545|BAME1_ARATH	Leucine-rich repeat receptor-like serine/threonine-protein kinase BAM1	Arabidopsis thaliana
comp10164_c0_seq1	P	GO:0008152	metabolic process	GO:0046777	protein autophosphorylation	sp|O49545|BAME1_ARATH	Leucine-rich repeat receptor-like serine/threonine-protein kinase BAM1	Arabidopsis thaliana
comp10164_c0_seq1	F	GO:0004871	signal transducer activity	GO:0004675	transmembrane receptor protein serine/threonine kinase activity	sp|O49545|BAME1_ARATH	Leucine-rich repeat receptor-like serine/threonine-protein kinase BAM1	Arabidopsis thaliana
comp10164_c0_seq1	F	GO:0004872	receptor activity	GO:0004675	transmembrane receptor protein serine/threonine kinase activity	sp|O49545|BAME1_ARATH	Leucine-rich repeat receptor-like serine/threonine-protein kinase BAM1	Arabidopsis thaliana
comp10164_c0_seq1	P	GO:0009987	cellular process	GO:0006468	protein phosphorylation	sp|O49545|BAME1_ARATH	Leucine-rich repeat receptor-like serine/threonine-protein kinase BAM1	Arabidopsis thaliana
comp10164_c0_seq1	P	GO:0040007	growth	GO:0010075	regulation of meristem growth	sp|O49545|BAME1_ARATH	Leucine-rich repeat receptor-like serine/threonine-protein kinase BAM1	Arabidopsis thaliana
comp10164_c0_seq1	P	GO:0009987	cellular process	GO:0071555	cell wall organization	sp|O49545|BAME1_ARATH	Leucine-rich repeat receptor-like serine/threonine-protein kinase BAM1	Arabidopsis thaliana
comp10164_c0_seq1	C	GO:0005886	plasma membrane	GO:0005886	plasma membrane	sp|O49545|BAME1_ARATH	Leucine-rich repeat receptor-like serine/threonine-protein kinase BAM1	Arabidopsis thaliana
comp10164_c0_seq1	P	GO:0040007	growth	GO:0009932	cell tip growth	sp|O49545|BAME1_ARATH	Leucine-rich repeat receptor-like serine/threonine-protein kinase BAM1	Arabidopsis thaliana
comp10164_c0_seq1	P	GO:0008152	metabolic process	GO:0000271	polysaccharide biosynthetic process	sp|O49545|BAME1_ARATH	Leucine-rich repeat receptor-like serine/threonine-protein kinase BAM1	Arabidopsis thaliana
comp10164_c0_seq1	P	GO:0008150	biological_process	GO:0009755	hormone-mediated signaling pathway	sp|O49545|BAME1_ARATH	Leucine-rich repeat receptor-like serine/threonine-protein kinase BAM1	Arabidopsis thaliana
comp10164_c0_seq1	P	GO:0008152	metabolic process	GO:0006468	protein phosphorylation	sp|O49545|BAME1_ARATH	Leucine-rich repeat receptor-like serine/threonine-protein kinase BAM1	Arabidopsis thaliana
comp10164_c0_seq1	P	GO:0009653	anatomical structure morphogenesis	GO:0048767	root hair elongation	sp|O49545|BAME1_ARATH	Leucine-rich repeat receptor-like serine/threonine-protein kinase BAM1	Arabidopsis thaliana
comp10164_c0_seq1	P	GO:0007165	signal transduction	GO:0007169	transmembrane receptor protein tyrosine kinase signaling pathway	sp|O49545|BAME1_ARATH	Leucine-rich repeat receptor-like serine/threonine-protein kinase BAM1	Arabidopsis thaliana
comp10164_c0_seq1	F	GO:0004872	receptor activity	GO:0001653	peptide receptor activity	sp|O49545|BAME1_ARATH	Leucine-rich repeat receptor-like serine/threonine-protein kinase BAM1	Arabidopsis thaliana
comp10164_c0_seq1	P	GO:0009628	response to abiotic stimulus	GO:0043481	anthocyanin accumulation in tissues in response to UV light	sp|O49545|BAME1_ARATH	Leucine-rich repeat receptor-like serine/threonine-protein kinase BAM1	Arabidopsis thaliana
comp10164_c0_seq1	P	GO:0040007	growth	GO:0048767	root hair elongation	sp|O49545|BAME1_ARATH	Leucine-rich repeat receptor-like serine/threonine-protein kinase BAM1	Arabidopsis thaliana
comp10164_c0_seq1	P	GO:0008150	biological_process	GO:0010075	regulation of meristem growth	sp|O49545|BAME1_ARATH	Leucine-rich repeat receptor-like serine/threonine-protein kinase BAM1	Arabidopsis thaliana
comp10164_c0_seq1	P	GO:0006464	cellular protein modification process	GO:0006468	protein phosphorylation	sp|O49545|BAME1_ARATH	Leucine-rich repeat receptor-like serine/threonine-protein kinase BAM1	Arabidopsis thaliana
comp10164_c0_seq1	P	GO:0006464	cellular protein modification process	GO:0046777	protein autophosphorylation	sp|O49545|BAME1_ARATH	Leucine-rich repeat receptor-like serine/threonine-protein kinase BAM1	Arabidopsis thaliana
comp10164_c0_seq1	P	GO:0008150	biological_process	GO:0048767	root hair elongation	sp|O49545|BAME1_ARATH	Leucine-rich repeat receptor-like serine/threonine-protein kinase BAM1	Arabidopsis thaliana
comp10164_c0_seq1	P	GO:0007275	multicellular organismal development	GO:0048767	root hair elongation	sp|O49545|BAME1_ARATH	Leucine-rich repeat receptor-like serine/threonine-protein kinase BAM1	Arabidopsis thaliana
comp10164_c0_seq1	P	GO:0016043	cellular component organization	GO:0071555	cell wall organization	sp|O49545|BAME1_ARATH	Leucine-rich repeat receptor-like serine/threonine-protein kinase BAM1	Arabidopsis thaliana
comp10164_c0_seq1	P	GO:0009058	biosynthetic process	GO:0000271	polysaccharide biosynthetic process	sp|O49545|BAME1_ARATH	Leucine-rich repeat receptor-like serine/threonine-protein kinase BAM1	Arabidopsis thaliana
comp10164_c0_seq1	P	GO:0007165	signal transduction	GO:0009755	hormone-mediated signaling pathway	sp|O49545|BAME1_ARATH	Leucine-rich repeat receptor-like serine/threonine-protein kinase BAM1	Arabidopsis thaliana
comp10164_c0_seq1	P	GO:0009653	anatomical structure morphogenesis	GO:0009932	cell tip growth	sp|O49545|BAME1_ARATH	Leucine-rich repeat receptor-like serine/threonine-protein kinase BAM1	Arabidopsis thaliana
comp10164_c0_seq1	P	GO:0009605	response to external stimulus	GO:0043481	anthocyanin accumulation in tissues in response to UV light	sp|O49545|BAME1_ARATH	Leucine-rich repeat receptor-like serine/threonine-protein kinase BAM1	Arabidopsis thaliana
comp10164_c0_seq1	F	GO:0005515	protein binding	GO:0031625	ubiquitin protein ligase binding	sp|O49545|BAME1_ARATH	Leucine-rich repeat receptor-like serine/threonine-protein kinase BAM1	Arabidopsis thaliana
comp10164_c0_seq1	F	GO:0016740	transferase activity	GO:0004674	protein serine/threonine kinase activity	sp|O49545|BAME1_ARATH	Leucine-rich repeat receptor-like serine/threonine-protein kinase BAM1	Arabidopsis thaliana
comp10164_c0_seq1	P	GO:0016049	cell growth	GO:0009825	multidimensional cell growth	sp|O49545|BAME1_ARATH	Leucine-rich repeat receptor-like serine/threonine-protein kinase BAM1	Arabidopsis thaliana
comp10164_c0_seq1	P	GO:0007275	multicellular organismal development	GO:0010075	regulation of meristem growth	sp|O49545|BAME1_ARATH	Leucine-rich repeat receptor-like serine/threonine-protein kinase BAM1	Arabidopsis thaliana
comp10164_c0_seq1	P	GO:0009987	cellular process	GO:0048767	root hair elongation	sp|O49545|BAME1_ARATH	Leucine-rich repeat receptor-like serine/threonine-protein kinase BAM1	Arabidopsis thaliana
comp10164_c0_seq1	C	GO:0005575	cellular_component	GO:0009506	plasmodesma	sp|O49545|BAME1_ARATH	Leucine-rich repeat receptor-like serine/threonine-protein kinase BAM1	Arabidopsis thaliana
comp10164_c0_seq1	P	GO:0008150	biological_process	GO:0043481	anthocyanin accumulation in tissues in response to UV light	sp|O49545|BAME1_ARATH	Leucine-rich repeat receptor-like serine/threonine-protein kinase BAM1	Arabidopsis thaliana
comp10164_c0_seq1	P	GO:0009987	cellular process	GO:0009755	hormone-mediated signaling pathway	sp|O49545|BAME1_ARATH	Leucine-rich repeat receptor-like serine/threonine-protein kinase BAM1	Arabidopsis thaliana
comp10164_c0_seq1	P	GO:0016043	cellular component organization	GO:0009932	cell tip growth	sp|O49545|BAME1_ARATH	Leucine-rich repeat receptor-like serine/threonine-protein kinase BAM1	Arabidopsis thaliana
comp10164_c0_seq1	F	GO:0004871	signal transducer activity	GO:0001653	peptide receptor activity	sp|O49545|BAME1_ARATH	Leucine-rich repeat receptor-like serine/threonine-protein kinase BAM1	Arabidopsis thaliana
comp10164_c0_seq1	F	GO:0005515	protein binding	GO:0005515	protein binding	sp|O49545|BAME1_ARATH	Leucine-rich repeat receptor-like serine/threonine-protein kinase BAM1	Arabidopsis thaliana
comp10164_c0_seq1	P	GO:0030154	cell differentiation	GO:0048767	root hair elongation	sp|O49545|BAME1_ARATH	Leucine-rich repeat receptor-like serine/threonine-protein kinase BAM1	Arabidopsis thaliana
comp10164_c0_seq1	P	GO:0008150	biological_process	GO:0000271	polysaccharide biosynthetic process	sp|O49545|BAME1_ARATH	Leucine-rich repeat receptor-like serine/threonine-protein kinase BAM1	Arabidopsis thaliana
comp10164_c0_seq1	P	GO:0009987	cellular process	GO:0046777	protein autophosphorylation	sp|O49545|BAME1_ARATH	Leucine-rich repeat receptor-like serine/threonine-protein kinase BAM1	Arabidopsis thaliana
comp10164_c0_seq1	F	GO:0016740	transferase activity	GO:0004675	transmembrane receptor protein serine/threonine kinase activity	sp|O49545|BAME1_ARATH	Leucine-rich repeat receptor-like serine/threonine-protein kinase BAM1	Arabidopsis thaliana
comp10164_c0_seq1	P	GO:0008150	biological_process	GO:0009932	cell tip growth	sp|O49545|BAME1_ARATH	Leucine-rich repeat receptor-like serine/threonine-protein kinase BAM1	Arabidopsis thaliana
comp10164_c0_seq1	P	GO:0008150	biological_process	GO:0010817	regulation of hormone levels	sp|O49545|BAME1_ARATH	Leucine-rich repeat receptor-like serine/threonine-protein kinase BAM1	Arabidopsis thaliana
comp10164_c0_seq1	P	GO:0009719	response to endogenous stimulus	GO:0009755	hormone-mediated signaling pathway	sp|O49545|BAME1_ARATH	Leucine-rich repeat receptor-like serine/threonine-protein kinase BAM1	Arabidopsis thaliana
comp10169_c0_seq1	P	GO:0009607	response to biotic stimulus	GO:0009627	systemic acquired resistance	sp|Q67Y83|SCP51_ARATH	Serine carboxypeptidase-like 51	Arabidopsis thaliana
comp10169_c0_seq1	F	GO:0016787	hydrolase activity	GO:0004185	serine-type carboxypeptidase activity	sp|Q67Y83|SCP51_ARATH	Serine carboxypeptidase-like 51	Arabidopsis thaliana
comp10169_c0_seq1	P	GO:0008150	biological_process	GO:0009627	systemic acquired resistance	sp|Q67Y83|SCP51_ARATH	Serine carboxypeptidase-like 51	Arabidopsis thaliana
comp10169_c0_seq1	C	GO:0005576	extracellular region	GO:0005576	extracellular region	sp|Q67Y83|SCP51_ARATH	Serine carboxypeptidase-like 51	Arabidopsis thaliana
comp10169_c0_seq1	P	GO:0009605	response to external stimulus	GO:0009627	systemic acquired resistance	sp|Q67Y83|SCP51_ARATH	Serine carboxypeptidase-like 51	Arabidopsis thaliana
comp10169_c0_seq1	P	GO:0019538	protein metabolic process	GO:0006508	proteolysis	sp|Q67Y83|SCP51_ARATH	Serine carboxypeptidase-like 51	Arabidopsis thaliana
comp10169_c0_seq1	P	GO:0006950	response to stress	GO:0009627	systemic acquired resistance	sp|Q67Y83|SCP51_ARATH	Serine carboxypeptidase-like 51	Arabidopsis thaliana
comp10181_c0_seq1	C	GO:0005886	plasma membrane	GO:0005886	plasma membrane	sp|Q9SD53|Y3720_ARATH	UPF0481 protein At3g47200	Arabidopsis thaliana
comp10181_c0_seq1	C	GO:0005575	cellular_component	GO:0016021	integral component of membrane	sp|Q9SD53|Y3720_ARATH	UPF0481 protein At3g47200	Arabidopsis thaliana
comp10181_c0_seq1	C	GO:0016020	membrane	GO:0016021	integral component of membrane	sp|Q9SD53|Y3720_ARATH	UPF0481 protein At3g47200	Arabidopsis thaliana
comp10181_c0_seq1	C	GO:0009536	plastid	GO:0009507	chloroplast	sp|Q9SD53|Y3720_ARATH	UPF0481 protein At3g47200	Arabidopsis thaliana
comp10202_c0_seq1	C	GO:0016020	membrane	GO:0005774	vacuolar membrane	sp|Q9M2Y6|Y3972_ARATH	Uncharacterized protein At3g49720	Arabidopsis thaliana
comp10202_c0_seq1	C	GO:0005623	cell	GO:0005774	vacuolar membrane	sp|Q9M2Y6|Y3972_ARATH	Uncharacterized protein At3g49720	Arabidopsis thaliana
comp10202_c0_seq1	C	GO:0005575	cellular_component	GO:0005774	vacuolar membrane	sp|Q9M2Y6|Y3972_ARATH	Uncharacterized protein At3g49720	Arabidopsis thaliana
comp10202_c0_seq1	C	GO:0005886	plasma membrane	GO:0005886	plasma membrane	sp|Q9M2Y6|Y3972_ARATH	Uncharacterized protein At3g49720	Arabidopsis thaliana
comp10202_c0_seq1	C	GO:0005794	Golgi apparatus	GO:0000139	Golgi membrane	sp|Q9M2Y6|Y3972_ARATH	Uncharacterized protein At3g49720	Arabidopsis thaliana
comp10202_c0_seq1	C	GO:0005575	cellular_component	GO:0000139	Golgi membrane	sp|Q9M2Y6|Y3972_ARATH	Uncharacterized protein At3g49720	Arabidopsis thaliana
comp10202_c0_seq1	C	GO:0016020	membrane	GO:0000139	Golgi membrane	sp|Q9M2Y6|Y3972_ARATH	Uncharacterized protein At3g49720	Arabidopsis thaliana
comp10202_c0_seq1	C	GO:0005737	cytoplasm	GO:0005774	vacuolar membrane	sp|Q9M2Y6|Y3972_ARATH	Uncharacterized protein At3g49720	Arabidopsis thaliana
comp10202_c0_seq1	C	GO:0005623	cell	GO:0000139	Golgi membrane	sp|Q9M2Y6|Y3972_ARATH	Uncharacterized protein At3g49720	Arabidopsis thaliana
comp10202_c0_seq1	C	GO:0005622	intracellular	GO:0000139	Golgi membrane	sp|Q9M2Y6|Y3972_ARATH	Uncharacterized protein At3g49720	Arabidopsis thaliana
comp10202_c0_seq1	C	GO:0005575	cellular_component	GO:0016021	integral component of membrane	sp|Q9M2Y6|Y3972_ARATH	Uncharacterized protein At3g49720	Arabidopsis thaliana
comp10202_c0_seq1	C	GO:0005773	vacuole	GO:0005774	vacuolar membrane	sp|Q9M2Y6|Y3972_ARATH	Uncharacterized protein At3g49720	Arabidopsis thaliana
comp10202_c0_seq1	C	GO:0005622	intracellular	GO:0005774	vacuolar membrane	sp|Q9M2Y6|Y3972_ARATH	Uncharacterized protein At3g49720	Arabidopsis thaliana
comp10202_c0_seq1	C	GO:0016020	membrane	GO:0016021	integral component of membrane	sp|Q9M2Y6|Y3972_ARATH	Uncharacterized protein At3g49720	Arabidopsis thaliana
comp10202_c0_seq1	C	GO:0005737	cytoplasm	GO:0000139	Golgi membrane	sp|Q9M2Y6|Y3972_ARATH	Uncharacterized protein At3g49720	Arabidopsis thaliana
comp10202_c0_seq1	C	GO:0016020	membrane	GO:0016020	membrane	sp|Q9M2Y6|Y3972_ARATH	Uncharacterized protein At3g49720	Arabidopsis thaliana
comp10206_c0_seq6	C	GO:0005773	vacuole	GO:0005773	vacuole	sp|P28493|PR5_ARATH	Pathogenesis-related protein 5	Arabidopsis thaliana
comp10206_c0_seq6	P	GO:0008152	metabolic process	GO:0000165	MAPK cascade	sp|P28493|PR5_ARATH	Pathogenesis-related protein 5	Arabidopsis thaliana
comp10206_c0_seq6	C	GO:0005618	cell wall	GO:0005618	cell wall	sp|P28493|PR5_ARATH	Pathogenesis-related protein 5	Arabidopsis thaliana
comp10206_c0_seq6	P	GO:0006950	response to stress	GO:0002679	respiratory burst involved in defense response	sp|P28493|PR5_ARATH	Pathogenesis-related protein 5	Arabidopsis thaliana
comp10206_c0_seq6	P	GO:0009058	biosynthetic process	GO:0006355	regulation of transcription, DNA-templated	sp|P28493|PR5_ARATH	Pathogenesis-related protein 5	Arabidopsis thaliana
comp10206_c0_seq6	P	GO:0016043	cellular component organization	GO:0006612	protein targeting to membrane	sp|P28493|PR5_ARATH	Pathogenesis-related protein 5	Arabidopsis thaliana
comp10206_c0_seq6	P	GO:0008152	metabolic process	GO:0031540	regulation of anthocyanin biosynthetic process	sp|P28493|PR5_ARATH	Pathogenesis-related protein 5	Arabidopsis thaliana
comp10206_c0_seq6	P	GO:0008150	biological_process	GO:0009627	systemic acquired resistance	sp|P28493|PR5_ARATH	Pathogenesis-related protein 5	Arabidopsis thaliana
comp10206_c0_seq6	P	GO:0006950	response to stress	GO:0042742	defense response to bacterium	sp|P28493|PR5_ARATH	Pathogenesis-related protein 5	Arabidopsis thaliana
comp10206_c0_seq6	P	GO:0007165	signal transduction	GO:0000165	MAPK cascade	sp|P28493|PR5_ARATH	Pathogenesis-related protein 5	Arabidopsis thaliana
comp10206_c0_seq6	P	GO:0006950	response to stress	GO:0009862	systemic acquired resistance, salicylic acid mediated signaling pathway	sp|P28493|PR5_ARATH	Pathogenesis-related protein 5	Arabidopsis thaliana
comp10206_c0_seq6	P	GO:0007165	signal transduction	GO:0009867	jasmonic acid mediated signaling pathway	sp|P28493|PR5_ARATH	Pathogenesis-related protein 5	Arabidopsis thaliana
comp10206_c0_seq6	P	GO:0006950	response to stress	GO:0010363	regulation of plant-type hypersensitive response	sp|P28493|PR5_ARATH	Pathogenesis-related protein 5	Arabidopsis thaliana
comp10206_c0_seq6	P	GO:0009987	cellular process	GO:0006612	protein targeting to membrane	sp|P28493|PR5_ARATH	Pathogenesis-related protein 5	Arabidopsis thaliana
comp10206_c0_seq6	P	GO:0008152	metabolic process	GO:0002679	respiratory burst involved in defense response	sp|P28493|PR5_ARATH	Pathogenesis-related protein 5	Arabidopsis thaliana
comp10206_c0_seq6	P	GO:0008150	biological_process	GO:0000165	MAPK cascade	sp|P28493|PR5_ARATH	Pathogenesis-related protein 5	Arabidopsis thaliana
comp10206_c0_seq6	P	GO:0009058	biosynthetic process	GO:0031540	regulation of anthocyanin biosynthetic process	sp|P28493|PR5_ARATH	Pathogenesis-related protein 5	Arabidopsis thaliana
comp10206_c0_seq6	P	GO:0008150	biological_process	GO:0010363	regulation of plant-type hypersensitive response	sp|P28493|PR5_ARATH	Pathogenesis-related protein 5	Arabidopsis thaliana
comp10206_c0_seq6	P	GO:0009607	response to biotic stimulus	GO:0009627	systemic acquired resistance	sp|P28493|PR5_ARATH	Pathogenesis-related protein 5	Arabidopsis thaliana
comp10206_c0_seq6	C	GO:0005576	extracellular region	GO:0005576	extracellular region	sp|P28493|PR5_ARATH	Pathogenesis-related protein 5	Arabidopsis thaliana
comp10206_c0_seq6	C	GO:0005576	extracellular region	GO:0048046	apoplast	sp|P28493|PR5_ARATH	Pathogenesis-related protein 5	Arabidopsis thaliana
comp10206_c0_seq6	P	GO:0006139	nucleobase-containing compound metabolic process	GO:0006355	regulation of transcription, DNA-templated	sp|P28493|PR5_ARATH	Pathogenesis-related protein 5	Arabidopsis thaliana
comp10206_c0_seq6	P	GO:0008150	biological_process	GO:0009965	leaf morphogenesis	sp|P28493|PR5_ARATH	Pathogenesis-related protein 5	Arabidopsis thaliana
comp10206_c0_seq6	P	GO:0008150	biological_process	GO:0050832	defense response to fungus	sp|P28493|PR5_ARATH	Pathogenesis-related protein 5	Arabidopsis thaliana
comp10206_c0_seq6	P	GO:0009987	cellular process	GO:0009867	jasmonic acid mediated signaling pathway	sp|P28493|PR5_ARATH	Pathogenesis-related protein 5	Arabidopsis thaliana
comp10206_c0_seq6	P	GO:0006464	cellular protein modification process	GO:0000165	MAPK cascade	sp|P28493|PR5_ARATH	Pathogenesis-related protein 5	Arabidopsis thaliana
comp10206_c0_seq6	P	GO:0008150	biological_process	GO:0006612	protein targeting to membrane	sp|P28493|PR5_ARATH	Pathogenesis-related protein 5	Arabidopsis thaliana
comp10206_c0_seq6	P	GO:0008152	metabolic process	GO:0009718	anthocyanin-containing compound biosynthetic process	sp|P28493|PR5_ARATH	Pathogenesis-related protein 5	Arabidopsis thaliana
comp10206_c0_seq6	P	GO:0008150	biological_process	GO:0046686	response to cadmium ion	sp|P28493|PR5_ARATH	Pathogenesis-related protein 5	Arabidopsis thaliana
comp10206_c0_seq6	P	GO:0008219	cell death	GO:0010363	regulation of plant-type hypersensitive response	sp|P28493|PR5_ARATH	Pathogenesis-related protein 5	Arabidopsis thaliana
comp10206_c0_seq6	P	GO:0009607	response to biotic stimulus	GO:0050832	defense response to fungus	sp|P28493|PR5_ARATH	Pathogenesis-related protein 5	Arabidopsis thaliana
comp10206_c0_seq6	P	GO:0009987	cellular process	GO:0009862	systemic acquired resistance, salicylic acid mediated signaling pathway	sp|P28493|PR5_ARATH	Pathogenesis-related protein 5	Arabidopsis thaliana
comp10206_c0_seq6	P	GO:0009653	anatomical structure morphogenesis	GO:0009965	leaf morphogenesis	sp|P28493|PR5_ARATH	Pathogenesis-related protein 5	Arabidopsis thaliana
comp10206_c0_seq6	P	GO:0008150	biological_process	GO:0009718	anthocyanin-containing compound biosynthetic process	sp|P28493|PR5_ARATH	Pathogenesis-related protein 5	Arabidopsis thaliana
comp10206_c0_seq6	P	GO:0007165	signal transduction	GO:0009862	systemic acquired resistance, salicylic acid mediated signaling pathway	sp|P28493|PR5_ARATH	Pathogenesis-related protein 5	Arabidopsis thaliana
comp10206_c0_seq6	P	GO:0008150	biological_process	GO:0002679	respiratory burst involved in defense response	sp|P28493|PR5_ARATH	Pathogenesis-related protein 5	Arabidopsis thaliana
comp10206_c0_seq6	P	GO:0009987	cellular process	GO:0043069	negative regulation of programmed cell death	sp|P28493|PR5_ARATH	Pathogenesis-related protein 5	Arabidopsis thaliana
comp10206_c0_seq6	P	GO:0008150	biological_process	GO:0051707	response to other organism	sp|P28493|PR5_ARATH	Pathogenesis-related protein 5	Arabidopsis thaliana
comp10206_c0_seq6	P	GO:0009628	response to abiotic stimulus	GO:0010224	response to UV-B	sp|P28493|PR5_ARATH	Pathogenesis-related protein 5	Arabidopsis thaliana
comp10206_c0_seq6	P	GO:0009605	response to external stimulus	GO:0050832	defense response to fungus	sp|P28493|PR5_ARATH	Pathogenesis-related protein 5	Arabidopsis thaliana
comp10206_c0_seq6	P	GO:0009987	cellular process	GO:0006355	regulation of transcription, DNA-templated	sp|P28493|PR5_ARATH	Pathogenesis-related protein 5	Arabidopsis thaliana
comp10206_c0_seq6	P	GO:0007275	multicellular organismal development	GO:0009965	leaf morphogenesis	sp|P28493|PR5_ARATH	Pathogenesis-related protein 5	Arabidopsis thaliana
comp10206_c0_seq6	P	GO:0009605	response to external stimulus	GO:0009627	systemic acquired resistance	sp|P28493|PR5_ARATH	Pathogenesis-related protein 5	Arabidopsis thaliana
comp10206_c0_seq6	P	GO:0009605	response to external stimulus	GO:0051707	response to other organism	sp|P28493|PR5_ARATH	Pathogenesis-related protein 5	Arabidopsis thaliana
comp10206_c0_seq6	P	GO:0008219	cell death	GO:0043069	negative regulation of programmed cell death	sp|P28493|PR5_ARATH	Pathogenesis-related protein 5	Arabidopsis thaliana
comp10206_c0_seq6	P	GO:0009607	response to biotic stimulus	GO:0051707	response to other organism	sp|P28493|PR5_ARATH	Pathogenesis-related protein 5	Arabidopsis thaliana
comp10206_c0_seq6	P	GO:0008150	biological_process	GO:0043069	negative regulation of programmed cell death	sp|P28493|PR5_ARATH	Pathogenesis-related protein 5	Arabidopsis thaliana
comp10206_c0_seq6	P	GO:0009987	cellular process	GO:0010363	regulation of plant-type hypersensitive response	sp|P28493|PR5_ARATH	Pathogenesis-related protein 5	Arabidopsis thaliana
comp10206_c0_seq6	P	GO:0008150	biological_process	GO:0010310	regulation of hydrogen peroxide metabolic process	sp|P28493|PR5_ARATH	Pathogenesis-related protein 5	Arabidopsis thaliana
comp10206_c0_seq6	P	GO:0008150	biological_process	GO:0031540	regulation of anthocyanin biosynthetic process	sp|P28493|PR5_ARATH	Pathogenesis-related protein 5	Arabidopsis thaliana
comp10206_c0_seq6	P	GO:0008150	biological_process	GO:0010200	response to chitin	sp|P28493|PR5_ARATH	Pathogenesis-related protein 5	Arabidopsis thaliana
comp10206_c0_seq6	P	GO:0008150	biological_process	GO:0009867	jasmonic acid mediated signaling pathway	sp|P28493|PR5_ARATH	Pathogenesis-related protein 5	Arabidopsis thaliana
comp10206_c0_seq6	P	GO:0009719	response to endogenous stimulus	GO:0009867	jasmonic acid mediated signaling pathway	sp|P28493|PR5_ARATH	Pathogenesis-related protein 5	Arabidopsis thaliana
comp10206_c0_seq6	P	GO:0009058	biosynthetic process	GO:0009718	anthocyanin-containing compound biosynthetic process	sp|P28493|PR5_ARATH	Pathogenesis-related protein 5	Arabidopsis thaliana
comp10206_c0_seq6	P	GO:0006950	response to stress	GO:0009627	systemic acquired resistance	sp|P28493|PR5_ARATH	Pathogenesis-related protein 5	Arabidopsis thaliana
comp10206_c0_seq6	P	GO:0008152	metabolic process	GO:0006355	regulation of transcription, DNA-templated	sp|P28493|PR5_ARATH	Pathogenesis-related protein 5	Arabidopsis thaliana
comp10206_c0_seq6	P	GO:0008150	biological_process	GO:0006355	regulation of transcription, DNA-templated	sp|P28493|PR5_ARATH	Pathogenesis-related protein 5	Arabidopsis thaliana
comp10206_c0_seq6	P	GO:0009987	cellular process	GO:0010310	regulation of hydrogen peroxide metabolic process	sp|P28493|PR5_ARATH	Pathogenesis-related protein 5	Arabidopsis thaliana
comp10206_c0_seq6	P	GO:0008150	biological_process	GO:0009862	systemic acquired resistance, salicylic acid mediated signaling pathway	sp|P28493|PR5_ARATH	Pathogenesis-related protein 5	Arabidopsis thaliana
comp10206_c0_seq6	P	GO:0008150	biological_process	GO:0042742	defense response to bacterium	sp|P28493|PR5_ARATH	Pathogenesis-related protein 5	Arabidopsis thaliana
comp10206_c0_seq6	P	GO:0009719	response to endogenous stimulus	GO:0010200	response to chitin	sp|P28493|PR5_ARATH	Pathogenesis-related protein 5	Arabidopsis thaliana
comp10206_c0_seq6	P	GO:0009607	response to biotic stimulus	GO:0042742	defense response to bacterium	sp|P28493|PR5_ARATH	Pathogenesis-related protein 5	Arabidopsis thaliana
comp10206_c0_seq6	P	GO:0006810	transport	GO:0006612	protein targeting to membrane	sp|P28493|PR5_ARATH	Pathogenesis-related protein 5	Arabidopsis thaliana
comp10206_c0_seq6	P	GO:0009987	cellular process	GO:0000165	MAPK cascade	sp|P28493|PR5_ARATH	Pathogenesis-related protein 5	Arabidopsis thaliana
comp10206_c0_seq6	P	GO:0006950	response to stress	GO:0050832	defense response to fungus	sp|P28493|PR5_ARATH	Pathogenesis-related protein 5	Arabidopsis thaliana
comp10206_c0_seq6	P	GO:0009605	response to external stimulus	GO:0042742	defense response to bacterium	sp|P28493|PR5_ARATH	Pathogenesis-related protein 5	Arabidopsis thaliana
comp10206_c0_seq6	P	GO:0009607	response to biotic stimulus	GO:0009862	systemic acquired resistance, salicylic acid mediated signaling pathway	sp|P28493|PR5_ARATH	Pathogenesis-related protein 5	Arabidopsis thaliana
comp10206_c0_seq6	P	GO:0008152	metabolic process	GO:0010310	regulation of hydrogen peroxide metabolic process	sp|P28493|PR5_ARATH	Pathogenesis-related protein 5	Arabidopsis thaliana
comp10206_c0_seq6	P	GO:0009605	response to external stimulus	GO:0009862	systemic acquired resistance, salicylic acid mediated signaling pathway	sp|P28493|PR5_ARATH	Pathogenesis-related protein 5	Arabidopsis thaliana
comp10208_c0_seq2	C	GO:0005634	nucleus	GO:0005634	nucleus	sp|Q8GW31|DCP2_ARATH	mRNA-decapping enzyme subunit 2	Arabidopsis thaliana
comp10208_c0_seq2	F	GO:0005515	protein binding	GO:0005515	protein binding	sp|Q8GW31|DCP2_ARATH	mRNA-decapping enzyme subunit 2	Arabidopsis thaliana
comp10222_c0_seq1	C	GO:0016020	membrane	GO:0016021	integral component of membrane	sp|O80844|PMTG_ARATH	Probable methyltransferase PMT16	Arabidopsis thaliana
comp10222_c0_seq1	C	GO:0016020	membrane	GO:0005774	vacuolar membrane	sp|O80844|PMTG_ARATH	Probable methyltransferase PMT16	Arabidopsis thaliana
comp10222_c0_seq1	C	GO:0005575	cellular_component	GO:0016021	integral component of membrane	sp|O80844|PMTG_ARATH	Probable methyltransferase PMT16	Arabidopsis thaliana
comp10222_c0_seq1	C	GO:0005623	cell	GO:0005774	vacuolar membrane	sp|O80844|PMTG_ARATH	Probable methyltransferase PMT16	Arabidopsis thaliana
comp10222_c0_seq1	C	GO:0005575	cellular_component	GO:0005774	vacuolar membrane	sp|O80844|PMTG_ARATH	Probable methyltransferase PMT16	Arabidopsis thaliana
comp10222_c0_seq1	C	GO:0005622	intracellular	GO:0005774	vacuolar membrane	sp|O80844|PMTG_ARATH	Probable methyltransferase PMT16	Arabidopsis thaliana
comp10222_c0_seq1	C	GO:0005737	cytoplasm	GO:0005774	vacuolar membrane	sp|O80844|PMTG_ARATH	Probable methyltransferase PMT16	Arabidopsis thaliana
comp10222_c0_seq1	C	GO:0005773	vacuole	GO:0005774	vacuolar membrane	sp|O80844|PMTG_ARATH	Probable methyltransferase PMT16	Arabidopsis thaliana
comp10222_c0_seq2	C	GO:0016020	membrane	GO:0000139	Golgi membrane	sp|Q9ZPH9|PMTF_ARATH	Probable methyltransferase PMT15	Arabidopsis thaliana
comp10222_c0_seq2	C	GO:0005622	intracellular	GO:0005774	vacuolar membrane	sp|Q9ZPH9|PMTF_ARATH	Probable methyltransferase PMT15	Arabidopsis thaliana
comp10222_c0_seq2	C	GO:0005737	cytoplasm	GO:0000139	Golgi membrane	sp|Q9ZPH9|PMTF_ARATH	Probable methyltransferase PMT15	Arabidopsis thaliana
comp10222_c0_seq2	C	GO:0005773	vacuole	GO:0005774	vacuolar membrane	sp|Q9ZPH9|PMTF_ARATH	Probable methyltransferase PMT15	Arabidopsis thaliana
comp10222_c0_seq2	C	GO:0005623	cell	GO:0000139	Golgi membrane	sp|Q9ZPH9|PMTF_ARATH	Probable methyltransferase PMT15	Arabidopsis thaliana
comp10222_c0_seq2	C	GO:0005737	cytoplasm	GO:0005774	vacuolar membrane	sp|Q9ZPH9|PMTF_ARATH	Probable methyltransferase PMT15	Arabidopsis thaliana
comp10222_c0_seq2	C	GO:0005794	Golgi apparatus	GO:0000139	Golgi membrane	sp|Q9ZPH9|PMTF_ARATH	Probable methyltransferase PMT15	Arabidopsis thaliana
comp10222_c0_seq2	C	GO:0005634	nucleus	GO:0005634	nucleus	sp|Q9ZPH9|PMTF_ARATH	Probable methyltransferase PMT15	Arabidopsis thaliana
comp10222_c0_seq2	C	GO:0005622	intracellular	GO:0000139	Golgi membrane	sp|Q9ZPH9|PMTF_ARATH	Probable methyltransferase PMT15	Arabidopsis thaliana
comp10222_c0_seq2	C	GO:0005575	cellular_component	GO:0005774	vacuolar membrane	sp|Q9ZPH9|PMTF_ARATH	Probable methyltransferase PMT15	Arabidopsis thaliana
comp10222_c0_seq2	C	GO:0016020	membrane	GO:0005774	vacuolar membrane	sp|Q9ZPH9|PMTF_ARATH	Probable methyltransferase PMT15	Arabidopsis thaliana
comp10222_c0_seq2	C	GO:0005623	cell	GO:0005774	vacuolar membrane	sp|Q9ZPH9|PMTF_ARATH	Probable methyltransferase PMT15	Arabidopsis thaliana
comp10222_c0_seq2	C	GO:0016020	membrane	GO:0016021	integral component of membrane	sp|Q9ZPH9|PMTF_ARATH	Probable methyltransferase PMT15	Arabidopsis thaliana
comp10222_c0_seq2	C	GO:0005575	cellular_component	GO:0016021	integral component of membrane	sp|Q9ZPH9|PMTF_ARATH	Probable methyltransferase PMT15	Arabidopsis thaliana
comp10222_c0_seq2	C	GO:0005575	cellular_component	GO:0000139	Golgi membrane	sp|Q9ZPH9|PMTF_ARATH	Probable methyltransferase PMT15	Arabidopsis thaliana
comp10238_c0_seq3	C	GO:0005575	cellular_component	GO:0016021	integral component of membrane	sp|Q7X843|ATL48_ARATH	RING-H2 finger protein ATL48	Arabidopsis thaliana
comp10238_c0_seq3	C	GO:0005634	nucleus	GO:0005634	nucleus	sp|Q7X843|ATL48_ARATH	RING-H2 finger protein ATL48	Arabidopsis thaliana
comp10238_c0_seq3	C	GO:0016020	membrane	GO:0016021	integral component of membrane	sp|Q7X843|ATL48_ARATH	RING-H2 finger protein ATL48	Arabidopsis thaliana
comp10240_c0_seq1	P	GO:0006139	nucleobase-containing compound metabolic process	GO:0006355	regulation of transcription, DNA-templated	sp|P46897|ATHB7_ARATH	Homeobox-leucine zipper protein ATHB-7	Arabidopsis thaliana
comp10240_c0_seq1	P	GO:0008152	metabolic process	GO:0006351	transcription, DNA-templated	sp|P46897|ATHB7_ARATH	Homeobox-leucine zipper protein ATHB-7	Arabidopsis thaliana
comp10240_c0_seq1	P	GO:0008150	biological_process	GO:0009414	response to water deprivation	sp|P46897|ATHB7_ARATH	Homeobox-leucine zipper protein ATHB-7	Arabidopsis thaliana
comp10240_c0_seq1	F	GO:0003700	transcription factor activity, sequence-specific DNA binding	GO:0003700	transcription factor activity, sequence-specific DNA binding	sp|P46897|ATHB7_ARATH	Homeobox-leucine zipper protein ATHB-7	Arabidopsis thaliana
comp10240_c0_seq1	P	GO:0006139	nucleobase-containing compound metabolic process	GO:0006351	transcription, DNA-templated	sp|P46897|ATHB7_ARATH	Homeobox-leucine zipper protein ATHB-7	Arabidopsis thaliana
comp10240_c0_seq1	P	GO:0009628	response to abiotic stimulus	GO:0009409	response to cold	sp|P46897|ATHB7_ARATH	Homeobox-leucine zipper protein ATHB-7	Arabidopsis thaliana
comp10240_c0_seq1	P	GO:0008150	biological_process	GO:0009737	response to abscisic acid	sp|P46897|ATHB7_ARATH	Homeobox-leucine zipper protein ATHB-7	Arabidopsis thaliana
comp10240_c0_seq1	P	GO:0009987	cellular process	GO:0006351	transcription, DNA-templated	sp|P46897|ATHB7_ARATH	Homeobox-leucine zipper protein ATHB-7	Arabidopsis thaliana
comp10240_c0_seq1	P	GO:0009628	response to abiotic stimulus	GO:0042538	hyperosmotic salinity response	sp|P46897|ATHB7_ARATH	Homeobox-leucine zipper protein ATHB-7	Arabidopsis thaliana
comp10240_c0_seq1	P	GO:0009058	biosynthetic process	GO:0006351	transcription, DNA-templated	sp|P46897|ATHB7_ARATH	Homeobox-leucine zipper protein ATHB-7	Arabidopsis thaliana
comp10240_c0_seq1	C	GO:0005634	nucleus	GO:0005634	nucleus	sp|P46897|ATHB7_ARATH	Homeobox-leucine zipper protein ATHB-7	Arabidopsis thaliana
comp10240_c0_seq1	P	GO:0009719	response to endogenous stimulus	GO:0009737	response to abscisic acid	sp|P46897|ATHB7_ARATH	Homeobox-leucine zipper protein ATHB-7	Arabidopsis thaliana
comp10240_c0_seq1	P	GO:0009987	cellular process	GO:0006355	regulation of transcription, DNA-templated	sp|P46897|ATHB7_ARATH	Homeobox-leucine zipper protein ATHB-7	Arabidopsis thaliana
comp10240_c0_seq1	P	GO:0008150	biological_process	GO:0006355	regulation of transcription, DNA-templated	sp|P46897|ATHB7_ARATH	Homeobox-leucine zipper protein ATHB-7	Arabidopsis thaliana
comp10240_c0_seq1	P	GO:0006950	response to stress	GO:0042538	hyperosmotic salinity response	sp|P46897|ATHB7_ARATH	Homeobox-leucine zipper protein ATHB-7	Arabidopsis thaliana
comp10240_c0_seq1	P	GO:0006950	response to stress	GO:0009409	response to cold	sp|P46897|ATHB7_ARATH	Homeobox-leucine zipper protein ATHB-7	Arabidopsis thaliana
comp10240_c0_seq1	F	GO:0003677	DNA binding	GO:0043565	sequence-specific DNA binding	sp|P46897|ATHB7_ARATH	Homeobox-leucine zipper protein ATHB-7	Arabidopsis thaliana
comp10240_c0_seq1	P	GO:0008152	metabolic process	GO:0006355	regulation of transcription, DNA-templated	sp|P46897|ATHB7_ARATH	Homeobox-leucine zipper protein ATHB-7	Arabidopsis thaliana
comp10240_c0_seq1	P	GO:0009628	response to abiotic stimulus	GO:0009414	response to water deprivation	sp|P46897|ATHB7_ARATH	Homeobox-leucine zipper protein ATHB-7	Arabidopsis thaliana
comp10240_c0_seq1	P	GO:0009058	biosynthetic process	GO:0006355	regulation of transcription, DNA-templated	sp|P46897|ATHB7_ARATH	Homeobox-leucine zipper protein ATHB-7	Arabidopsis thaliana
comp10240_c0_seq1	P	GO:0006950	response to stress	GO:0009414	response to water deprivation	sp|P46897|ATHB7_ARATH	Homeobox-leucine zipper protein ATHB-7	Arabidopsis thaliana
comp10255_c0_seq1	F	GO:0005515	protein binding	GO:0005515	protein binding	sp|Q32MH5|F214A_HUMAN	Protein FAM214A	Homo sapiens
comp10262_c0_seq1	P	GO:0009605	response to external stimulus	GO:0042742	defense response to bacterium	sp|Q9C944|H2AV3_ARATH	Probable histone H2A variant 3	Arabidopsis thaliana
comp10262_c0_seq1	P	GO:0009908	flower development	GO:0009909	regulation of flower development	sp|Q9C944|H2AV3_ARATH	Probable histone H2A variant 3	Arabidopsis thaliana
comp10262_c0_seq1	P	GO:0007275	multicellular organismal development	GO:0009909	regulation of flower development	sp|Q9C944|H2AV3_ARATH	Probable histone H2A variant 3	Arabidopsis thaliana
comp10262_c0_seq1	P	GO:0008152	metabolic process	GO:0044030	regulation of DNA methylation	sp|Q9C944|H2AV3_ARATH	Probable histone H2A variant 3	Arabidopsis thaliana
comp10262_c0_seq1	P	GO:0008150	biological_process	GO:0042742	defense response to bacterium	sp|Q9C944|H2AV3_ARATH	Probable histone H2A variant 3	Arabidopsis thaliana
comp10262_c0_seq1	C	GO:0005634	nucleus	GO:0005634	nucleus	sp|Q9C944|H2AV3_ARATH	Probable histone H2A variant 3	Arabidopsis thaliana
comp10262_c0_seq1	P	GO:0006139	nucleobase-containing compound metabolic process	GO:0044030	regulation of DNA methylation	sp|Q9C944|H2AV3_ARATH	Probable histone H2A variant 3	Arabidopsis thaliana
comp10262_c0_seq1	C	GO:0005773	vacuole	GO:0005773	vacuole	sp|Q9C944|H2AV3_ARATH	Probable histone H2A variant 3	Arabidopsis thaliana
comp10262_c0_seq1	P	GO:0006950	response to stress	GO:0042742	defense response to bacterium	sp|Q9C944|H2AV3_ARATH	Probable histone H2A variant 3	Arabidopsis thaliana
comp10262_c0_seq1	F	GO:0003677	DNA binding	GO:0003677	DNA binding	sp|Q9C944|H2AV3_ARATH	Probable histone H2A variant 3	Arabidopsis thaliana
comp10262_c0_seq1	C	GO:0005623	cell	GO:0000786	nucleosome	sp|Q9C944|H2AV3_ARATH	Probable histone H2A variant 3	Arabidopsis thaliana
comp10262_c0_seq1	P	GO:0008150	biological_process	GO:0009909	regulation of flower development	sp|Q9C944|H2AV3_ARATH	Probable histone H2A variant 3	Arabidopsis thaliana
comp10262_c0_seq1	C	GO:0005622	intracellular	GO:0000786	nucleosome	sp|Q9C944|H2AV3_ARATH	Probable histone H2A variant 3	Arabidopsis thaliana
comp10262_c0_seq1	C	GO:0005575	cellular_component	GO:0000786	nucleosome	sp|Q9C944|H2AV3_ARATH	Probable histone H2A variant 3	Arabidopsis thaliana
comp10262_c0_seq1	P	GO:0040029	regulation of gene expression, epigenetic	GO:0044030	regulation of DNA methylation	sp|Q9C944|H2AV3_ARATH	Probable histone H2A variant 3	Arabidopsis thaliana
comp10262_c0_seq1	P	GO:0009791	post-embryonic development	GO:0009909	regulation of flower development	sp|Q9C944|H2AV3_ARATH	Probable histone H2A variant 3	Arabidopsis thaliana
comp10262_c0_seq1	P	GO:0009987	cellular process	GO:0044030	regulation of DNA methylation	sp|Q9C944|H2AV3_ARATH	Probable histone H2A variant 3	Arabidopsis thaliana
comp10262_c0_seq1	F	GO:0005515	protein binding	GO:0005515	protein binding	sp|Q9C944|H2AV3_ARATH	Probable histone H2A variant 3	Arabidopsis thaliana
comp10262_c0_seq1	P	GO:0009607	response to biotic stimulus	GO:0042742	defense response to bacterium	sp|Q9C944|H2AV3_ARATH	Probable histone H2A variant 3	Arabidopsis thaliana
comp10262_c0_seq1	P	GO:0006259	DNA metabolic process	GO:0044030	regulation of DNA methylation	sp|Q9C944|H2AV3_ARATH	Probable histone H2A variant 3	Arabidopsis thaliana
comp10262_c0_seq1	P	GO:0008150	biological_process	GO:0044030	regulation of DNA methylation	sp|Q9C944|H2AV3_ARATH	Probable histone H2A variant 3	Arabidopsis thaliana
comp10267_c0_seq2	F	GO:0005515	protein binding	GO:0005515	protein binding	sp|Q9SEZ1|HB29_ARATH	Transcription factor HB29	Arabidopsis thaliana
comp10267_c0_seq2	F	GO:0003700	transcription factor activity, sequence-specific DNA binding	GO:0003700	transcription factor activity, sequence-specific DNA binding	sp|Q9SEZ1|HB29_ARATH	Transcription factor HB29	Arabidopsis thaliana
comp10267_c0_seq2	P	GO:0008150	biological_process	GO:0009414	response to water deprivation	sp|Q9SEZ1|HB29_ARATH	Transcription factor HB29	Arabidopsis thaliana
comp10267_c0_seq2	C	GO:0005634	nucleus	GO:0005634	nucleus	sp|Q9SEZ1|HB29_ARATH	Transcription factor HB29	Arabidopsis thaliana
comp10267_c0_seq2	P	GO:0009058	biosynthetic process	GO:0006351	transcription, DNA-templated	sp|Q9SEZ1|HB29_ARATH	Transcription factor HB29	Arabidopsis thaliana
comp10267_c0_seq2	P	GO:0009987	cellular process	GO:0006351	transcription, DNA-templated	sp|Q9SEZ1|HB29_ARATH	Transcription factor HB29	Arabidopsis thaliana
comp10267_c0_seq2	P	GO:0008152	metabolic process	GO:0006351	transcription, DNA-templated	sp|Q9SEZ1|HB29_ARATH	Transcription factor HB29	Arabidopsis thaliana
comp10267_c0_seq2	P	GO:0009628	response to abiotic stimulus	GO:0009414	response to water deprivation	sp|Q9SEZ1|HB29_ARATH	Transcription factor HB29	Arabidopsis thaliana
comp10267_c0_seq2	P	GO:0006139	nucleobase-containing compound metabolic process	GO:0006351	transcription, DNA-templated	sp|Q9SEZ1|HB29_ARATH	Transcription factor HB29	Arabidopsis thaliana
comp10267_c0_seq2	F	GO:0003677	DNA binding	GO:0003677	DNA binding	sp|Q9SEZ1|HB29_ARATH	Transcription factor HB29	Arabidopsis thaliana
comp10267_c0_seq2	P	GO:0006950	response to stress	GO:0009414	response to water deprivation	sp|Q9SEZ1|HB29_ARATH	Transcription factor HB29	Arabidopsis thaliana
comp10267_c0_seq2	F	GO:0005488	binding	GO:0046872	metal ion binding	sp|Q9SEZ1|HB29_ARATH	Transcription factor HB29	Arabidopsis thaliana
comp10267_c0_seq5	P	GO:0009987	cellular process	GO:0009740	gibberellic acid mediated signaling pathway	sp|Q9SB61|Y4466_ARATH	ZF-HD homeobox protein At4g24660	Arabidopsis thaliana
comp10267_c0_seq5	P	GO:0008152	metabolic process	GO:0006351	transcription, DNA-templated	sp|Q9SB61|Y4466_ARATH	ZF-HD homeobox protein At4g24660	Arabidopsis thaliana
comp10267_c0_seq5	P	GO:0008152	metabolic process	GO:0006355	regulation of transcription, DNA-templated	sp|Q9SB61|Y4466_ARATH	ZF-HD homeobox protein At4g24660	Arabidopsis thaliana
comp10267_c0_seq5	P	GO:0006629	lipid metabolic process	GO:0009686	gibberellin biosynthetic process	sp|Q9SB61|Y4466_ARATH	ZF-HD homeobox protein At4g24660	Arabidopsis thaliana
comp10267_c0_seq5	P	GO:0006139	nucleobase-containing compound metabolic process	GO:0006355	regulation of transcription, DNA-templated	sp|Q9SB61|Y4466_ARATH	ZF-HD homeobox protein At4g24660	Arabidopsis thaliana
comp10267_c0_seq5	P	GO:0008150	biological_process	GO:0006355	regulation of transcription, DNA-templated	sp|Q9SB61|Y4466_ARATH	ZF-HD homeobox protein At4g24660	Arabidopsis thaliana
comp10267_c0_seq5	F	GO:0005488	binding	GO:0046872	metal ion binding	sp|Q9SB61|Y4466_ARATH	ZF-HD homeobox protein At4g24660	Arabidopsis thaliana
comp10267_c0_seq5	P	GO:0009719	response to endogenous stimulus	GO:0009740	gibberellic acid mediated signaling pathway	sp|Q9SB61|Y4466_ARATH	ZF-HD homeobox protein At4g24660	Arabidopsis thaliana
comp10267_c0_seq5	P	GO:0006139	nucleobase-containing compound metabolic process	GO:0006351	transcription, DNA-templated	sp|Q9SB61|Y4466_ARATH	ZF-HD homeobox protein At4g24660	Arabidopsis thaliana
comp10267_c0_seq5	P	GO:0009058	biosynthetic process	GO:0009686	gibberellin biosynthetic process	sp|Q9SB61|Y4466_ARATH	ZF-HD homeobox protein At4g24660	Arabidopsis thaliana
comp10267_c0_seq5	P	GO:0008150	biological_process	GO:0009793	embryo development ending in seed dormancy	sp|Q9SB61|Y4466_ARATH	ZF-HD homeobox protein At4g24660	Arabidopsis thaliana
comp10267_c0_seq5	F	GO:0005515	protein binding	GO:0005515	protein binding	sp|Q9SB61|Y4466_ARATH	ZF-HD homeobox protein At4g24660	Arabidopsis thaliana
comp10267_c0_seq5	P	GO:0007165	signal transduction	GO:0009740	gibberellic acid mediated signaling pathway	sp|Q9SB61|Y4466_ARATH	ZF-HD homeobox protein At4g24660	Arabidopsis thaliana
comp10267_c0_seq5	P	GO:0008150	biological_process	GO:0009740	gibberellic acid mediated signaling pathway	sp|Q9SB61|Y4466_ARATH	ZF-HD homeobox protein At4g24660	Arabidopsis thaliana
comp10267_c0_seq5	P	GO:0009987	cellular process	GO:0009686	gibberellin biosynthetic process	sp|Q9SB61|Y4466_ARATH	ZF-HD homeobox protein At4g24660	Arabidopsis thaliana
comp10267_c0_seq5	P	GO:0009791	post-embryonic development	GO:0009845	seed germination	sp|Q9SB61|Y4466_ARATH	ZF-HD homeobox protein At4g24660	Arabidopsis thaliana
comp10267_c0_seq5	P	GO:0007275	multicellular organismal development	GO:0009793	embryo development ending in seed dormancy	sp|Q9SB61|Y4466_ARATH	ZF-HD homeobox protein At4g24660	Arabidopsis thaliana
comp10267_c0_seq5	P	GO:0009719	response to endogenous stimulus	GO:0009737	response to abscisic acid	sp|Q9SB61|Y4466_ARATH	ZF-HD homeobox protein At4g24660	Arabidopsis thaliana
comp10267_c0_seq5	C	GO:0005634	nucleus	GO:0005634	nucleus	sp|Q9SB61|Y4466_ARATH	ZF-HD homeobox protein At4g24660	Arabidopsis thaliana
comp10267_c0_seq5	P	GO:0009058	biosynthetic process	GO:0006355	regulation of transcription, DNA-templated	sp|Q9SB61|Y4466_ARATH	ZF-HD homeobox protein At4g24660	Arabidopsis thaliana
comp10267_c0_seq5	P	GO:0009987	cellular process	GO:0006355	regulation of transcription, DNA-templated	sp|Q9SB61|Y4466_ARATH	ZF-HD homeobox protein At4g24660	Arabidopsis thaliana
comp10267_c0_seq5	P	GO:0009058	biosynthetic process	GO:0006351	transcription, DNA-templated	sp|Q9SB61|Y4466_ARATH	ZF-HD homeobox protein At4g24660	Arabidopsis thaliana
comp10267_c0_seq5	P	GO:0008150	biological_process	GO:0009737	response to abscisic acid	sp|Q9SB61|Y4466_ARATH	ZF-HD homeobox protein At4g24660	Arabidopsis thaliana
comp10267_c0_seq5	F	GO:0003677	DNA binding	GO:0003677	DNA binding	sp|Q9SB61|Y4466_ARATH	ZF-HD homeobox protein At4g24660	Arabidopsis thaliana
comp10267_c0_seq5	F	GO:0003700	transcription factor activity, sequence-specific DNA binding	GO:0003700	transcription factor activity, sequence-specific DNA binding	sp|Q9SB61|Y4466_ARATH	ZF-HD homeobox protein At4g24660	Arabidopsis thaliana
comp10267_c0_seq5	P	GO:0008152	metabolic process	GO:0009686	gibberellin biosynthetic process	sp|Q9SB61|Y4466_ARATH	ZF-HD homeobox protein At4g24660	Arabidopsis thaliana
comp10267_c0_seq5	P	GO:0009987	cellular process	GO:0006351	transcription, DNA-templated	sp|Q9SB61|Y4466_ARATH	ZF-HD homeobox protein At4g24660	Arabidopsis thaliana
comp10267_c0_seq5	P	GO:0008150	biological_process	GO:0009845	seed germination	sp|Q9SB61|Y4466_ARATH	ZF-HD homeobox protein At4g24660	Arabidopsis thaliana
comp10267_c0_seq5	P	GO:0008150	biological_process	GO:0009686	gibberellin biosynthetic process	sp|Q9SB61|Y4466_ARATH	ZF-HD homeobox protein At4g24660	Arabidopsis thaliana
comp10267_c0_seq5	P	GO:0009791	post-embryonic development	GO:0009793	embryo development ending in seed dormancy	sp|Q9SB61|Y4466_ARATH	ZF-HD homeobox protein At4g24660	Arabidopsis thaliana
comp10267_c0_seq5	P	GO:0009790	embryo development	GO:0009793	embryo development ending in seed dormancy	sp|Q9SB61|Y4466_ARATH	ZF-HD homeobox protein At4g24660	Arabidopsis thaliana
comp10267_c0_seq6	P	GO:0009987	cellular process	GO:0006355	regulation of transcription, DNA-templated	sp|Q9FKP8|Y5541_ARATH	ZF-HD homeobox protein At5g65410	Arabidopsis thaliana
comp10267_c0_seq6	C	GO:0005634	nucleus	GO:0005634	nucleus	sp|Q9FKP8|Y5541_ARATH	ZF-HD homeobox protein At5g65410	Arabidopsis thaliana
comp10267_c0_seq6	P	GO:0009058	biosynthetic process	GO:0006355	regulation of transcription, DNA-templated	sp|Q9FKP8|Y5541_ARATH	ZF-HD homeobox protein At5g65410	Arabidopsis thaliana
comp10267_c0_seq6	P	GO:0006139	nucleobase-containing compound metabolic process	GO:0006355	regulation of transcription, DNA-templated	sp|Q9FKP8|Y5541_ARATH	ZF-HD homeobox protein At5g65410	Arabidopsis thaliana
comp10267_c0_seq6	P	GO:0006139	nucleobase-containing compound metabolic process	GO:0006351	transcription, DNA-templated	sp|Q9FKP8|Y5541_ARATH	ZF-HD homeobox protein At5g65410	Arabidopsis thaliana
comp10267_c0_seq6	F	GO:0005515	protein binding	GO:0005515	protein binding	sp|Q9FKP8|Y5541_ARATH	ZF-HD homeobox protein At5g65410	Arabidopsis thaliana
comp10267_c0_seq6	P	GO:0008150	biological_process	GO:0006355	regulation of transcription, DNA-templated	sp|Q9FKP8|Y5541_ARATH	ZF-HD homeobox protein At5g65410	Arabidopsis thaliana
comp10267_c0_seq6	F	GO:0003677	DNA binding	GO:0003677	DNA binding	sp|Q9FKP8|Y5541_ARATH	ZF-HD homeobox protein At5g65410	Arabidopsis thaliana
comp10267_c0_seq6	P	GO:0008152	metabolic process	GO:0006351	transcription, DNA-templated	sp|Q9FKP8|Y5541_ARATH	ZF-HD homeobox protein At5g65410	Arabidopsis thaliana
comp10267_c0_seq6	P	GO:0009987	cellular process	GO:0006351	transcription, DNA-templated	sp|Q9FKP8|Y5541_ARATH	ZF-HD homeobox protein At5g65410	Arabidopsis thaliana
comp10267_c0_seq6	P	GO:0009058	biosynthetic process	GO:0006351	transcription, DNA-templated	sp|Q9FKP8|Y5541_ARATH	ZF-HD homeobox protein At5g65410	Arabidopsis thaliana
comp10267_c0_seq6	F	GO:0003700	transcription factor activity, sequence-specific DNA binding	GO:0003700	transcription factor activity, sequence-specific DNA binding	sp|Q9FKP8|Y5541_ARATH	ZF-HD homeobox protein At5g65410	Arabidopsis thaliana
comp10267_c0_seq6	P	GO:0008152	metabolic process	GO:0006355	regulation of transcription, DNA-templated	sp|Q9FKP8|Y5541_ARATH	ZF-HD homeobox protein At5g65410	Arabidopsis thaliana
comp10267_c0_seq6	F	GO:0005488	binding	GO:0046872	metal ion binding	sp|Q9FKP8|Y5541_ARATH	ZF-HD homeobox protein At5g65410	Arabidopsis thaliana
comp10275_c0_seq1	P	GO:0008150	biological_process	GO:0009909	regulation of flower development	sp|Q9FLI3|P2C75_ARATH	Probable protein phosphatase 2C 75	Arabidopsis thaliana
comp10275_c0_seq1	P	GO:0008150	biological_process	GO:0009793	embryo development ending in seed dormancy	sp|Q9FLI3|P2C75_ARATH	Probable protein phosphatase 2C 75	Arabidopsis thaliana
comp10275_c0_seq1	P	GO:0009719	response to endogenous stimulus	GO:0009737	response to abscisic acid	sp|Q9FLI3|P2C75_ARATH	Probable protein phosphatase 2C 75	Arabidopsis thaliana
comp10275_c0_seq1	P	GO:0007275	multicellular organismal development	GO:0009909	regulation of flower development	sp|Q9FLI3|P2C75_ARATH	Probable protein phosphatase 2C 75	Arabidopsis thaliana
comp10275_c0_seq1	C	GO:0005634	nucleus	GO:0005634	nucleus	sp|Q9FLI3|P2C75_ARATH	Probable protein phosphatase 2C 75	Arabidopsis thaliana
comp10275_c0_seq1	P	GO:0006629	lipid metabolic process	GO:0016114	terpenoid biosynthetic process	sp|Q9FLI3|P2C75_ARATH	Probable protein phosphatase 2C 75	Arabidopsis thaliana
comp10275_c0_seq1	F	GO:0005488	binding	GO:0046872	metal ion binding	sp|Q9FLI3|P2C75_ARATH	Probable protein phosphatase 2C 75	Arabidopsis thaliana
comp10275_c0_seq1	P	GO:0008150	biological_process	GO:0016114	terpenoid biosynthetic process	sp|Q9FLI3|P2C75_ARATH	Probable protein phosphatase 2C 75	Arabidopsis thaliana
comp10275_c0_seq1	P	GO:0009791	post-embryonic development	GO:0009845	seed germination	sp|Q9FLI3|P2C75_ARATH	Probable protein phosphatase 2C 75	Arabidopsis thaliana
comp10275_c0_seq1	P	GO:0009791	post-embryonic development	GO:0009793	embryo development ending in seed dormancy	sp|Q9FLI3|P2C75_ARATH	Probable protein phosphatase 2C 75	Arabidopsis thaliana
comp10275_c0_seq1	P	GO:0009790	embryo development	GO:0009793	embryo development ending in seed dormancy	sp|Q9FLI3|P2C75_ARATH	Probable protein phosphatase 2C 75	Arabidopsis thaliana
comp10275_c0_seq1	P	GO:0009058	biosynthetic process	GO:0016114	terpenoid biosynthetic process	sp|Q9FLI3|P2C75_ARATH	Probable protein phosphatase 2C 75	Arabidopsis thaliana
comp10275_c0_seq1	P	GO:0008150	biological_process	GO:0009737	response to abscisic acid	sp|Q9FLI3|P2C75_ARATH	Probable protein phosphatase 2C 75	Arabidopsis thaliana
comp10275_c0_seq1	P	GO:0009987	cellular process	GO:0016114	terpenoid biosynthetic process	sp|Q9FLI3|P2C75_ARATH	Probable protein phosphatase 2C 75	Arabidopsis thaliana
comp10275_c0_seq1	P	GO:0009908	flower development	GO:0009909	regulation of flower development	sp|Q9FLI3|P2C75_ARATH	Probable protein phosphatase 2C 75	Arabidopsis thaliana
comp10275_c0_seq1	P	GO:0007275	multicellular organismal development	GO:0009793	embryo development ending in seed dormancy	sp|Q9FLI3|P2C75_ARATH	Probable protein phosphatase 2C 75	Arabidopsis thaliana
comp10275_c0_seq1	P	GO:0008152	metabolic process	GO:0016114	terpenoid biosynthetic process	sp|Q9FLI3|P2C75_ARATH	Probable protein phosphatase 2C 75	Arabidopsis thaliana
comp10275_c0_seq1	P	GO:0008150	biological_process	GO:0009845	seed germination	sp|Q9FLI3|P2C75_ARATH	Probable protein phosphatase 2C 75	Arabidopsis thaliana
comp10275_c0_seq1	P	GO:0009791	post-embryonic development	GO:0009909	regulation of flower development	sp|Q9FLI3|P2C75_ARATH	Probable protein phosphatase 2C 75	Arabidopsis thaliana
comp10277_c0_seq19	F	GO:0004872	receptor activity	GO:0004675	transmembrane receptor protein serine/threonine kinase activity	sp|Q9LFH9|LRK81_ARATH	L-type lectin-domain containing receptor kinase VIII.1	Arabidopsis thaliana
comp10277_c0_seq19	F	GO:0005515	protein binding	GO:0031625	ubiquitin protein ligase binding	sp|Q9LFH9|LRK81_ARATH	L-type lectin-domain containing receptor kinase VIII.1	Arabidopsis thaliana
comp10277_c0_seq19	F	GO:0004871	signal transducer activity	GO:0004675	transmembrane receptor protein serine/threonine kinase activity	sp|Q9LFH9|LRK81_ARATH	L-type lectin-domain containing receptor kinase VIII.1	Arabidopsis thaliana
comp10277_c0_seq19	C	GO:0005886	plasma membrane	GO:0005886	plasma membrane	sp|Q9LFH9|LRK81_ARATH	L-type lectin-domain containing receptor kinase VIII.1	Arabidopsis thaliana
comp10277_c0_seq19	F	GO:0004871	signal transducer activity	GO:0001653	peptide receptor activity	sp|Q9LFH9|LRK81_ARATH	L-type lectin-domain containing receptor kinase VIII.1	Arabidopsis thaliana
comp10277_c0_seq19	P	GO:0007165	signal transduction	GO:0009755	hormone-mediated signaling pathway	sp|Q9LFH9|LRK81_ARATH	L-type lectin-domain containing receptor kinase VIII.1	Arabidopsis thaliana
comp10277_c0_seq19	P	GO:0009987	cellular process	GO:0009755	hormone-mediated signaling pathway	sp|Q9LFH9|LRK81_ARATH	L-type lectin-domain containing receptor kinase VIII.1	Arabidopsis thaliana
comp10277_c0_seq19	F	GO:0016740	transferase activity	GO:0004675	transmembrane receptor protein serine/threonine kinase activity	sp|Q9LFH9|LRK81_ARATH	L-type lectin-domain containing receptor kinase VIII.1	Arabidopsis thaliana
comp10277_c0_seq19	P	GO:0009719	response to endogenous stimulus	GO:0009755	hormone-mediated signaling pathway	sp|Q9LFH9|LRK81_ARATH	L-type lectin-domain containing receptor kinase VIII.1	Arabidopsis thaliana
comp10277_c0_seq19	C	GO:0005575	cellular_component	GO:0009506	plasmodesma	sp|Q9LFH9|LRK81_ARATH	L-type lectin-domain containing receptor kinase VIII.1	Arabidopsis thaliana
comp10277_c0_seq19	P	GO:0008152	metabolic process	GO:0046777	protein autophosphorylation	sp|Q9LFH9|LRK81_ARATH	L-type lectin-domain containing receptor kinase VIII.1	Arabidopsis thaliana
comp10277_c0_seq19	P	GO:0008150	biological_process	GO:0009755	hormone-mediated signaling pathway	sp|Q9LFH9|LRK81_ARATH	L-type lectin-domain containing receptor kinase VIII.1	Arabidopsis thaliana
comp10277_c0_seq19	F	GO:0016301	kinase activity	GO:0004675	transmembrane receptor protein serine/threonine kinase activity	sp|Q9LFH9|LRK81_ARATH	L-type lectin-domain containing receptor kinase VIII.1	Arabidopsis thaliana
comp10277_c0_seq19	F	GO:0004872	receptor activity	GO:0001653	peptide receptor activity	sp|Q9LFH9|LRK81_ARATH	L-type lectin-domain containing receptor kinase VIII.1	Arabidopsis thaliana
comp10277_c0_seq19	P	GO:0009987	cellular process	GO:0046777	protein autophosphorylation	sp|Q9LFH9|LRK81_ARATH	L-type lectin-domain containing receptor kinase VIII.1	Arabidopsis thaliana
comp10277_c0_seq19	P	GO:0006464	cellular protein modification process	GO:0046777	protein autophosphorylation	sp|Q9LFH9|LRK81_ARATH	L-type lectin-domain containing receptor kinase VIII.1	Arabidopsis thaliana
comp10292_c0_seq1	P	GO:0009987	cellular process	GO:0006355	regulation of transcription, DNA-templated	sp|Q9FLJ2|NC100_ARATH	NAC domain-containing protein 100	Arabidopsis thaliana
comp10292_c0_seq1	P	GO:0007275	multicellular organismal development	GO:0007275	multicellular organismal development	sp|Q9FLJ2|NC100_ARATH	NAC domain-containing protein 100	Arabidopsis thaliana
comp10292_c0_seq1	F	GO:0003700	transcription factor activity, sequence-specific DNA binding	GO:0003700	transcription factor activity, sequence-specific DNA binding	sp|Q9FLJ2|NC100_ARATH	NAC domain-containing protein 100	Arabidopsis thaliana
comp10292_c0_seq1	P	GO:0009058	biosynthetic process	GO:0006355	regulation of transcription, DNA-templated	sp|Q9FLJ2|NC100_ARATH	NAC domain-containing protein 100	Arabidopsis thaliana
comp10292_c0_seq1	P	GO:0008152	metabolic process	GO:0006351	transcription, DNA-templated	sp|Q9FLJ2|NC100_ARATH	NAC domain-containing protein 100	Arabidopsis thaliana
comp10292_c0_seq1	C	GO:0005634	nucleus	GO:0005634	nucleus	sp|Q9FLJ2|NC100_ARATH	NAC domain-containing protein 100	Arabidopsis thaliana
comp10292_c0_seq1	P	GO:0009058	biosynthetic process	GO:0006351	transcription, DNA-templated	sp|Q9FLJ2|NC100_ARATH	NAC domain-containing protein 100	Arabidopsis thaliana
comp10292_c0_seq1	P	GO:0008150	biological_process	GO:0006355	regulation of transcription, DNA-templated	sp|Q9FLJ2|NC100_ARATH	NAC domain-containing protein 100	Arabidopsis thaliana
comp10292_c0_seq1	P	GO:0006139	nucleobase-containing compound metabolic process	GO:0006355	regulation of transcription, DNA-templated	sp|Q9FLJ2|NC100_ARATH	NAC domain-containing protein 100	Arabidopsis thaliana
comp10292_c0_seq1	P	GO:0008152	metabolic process	GO:0006355	regulation of transcription, DNA-templated	sp|Q9FLJ2|NC100_ARATH	NAC domain-containing protein 100	Arabidopsis thaliana
comp10292_c0_seq1	P	GO:0006139	nucleobase-containing compound metabolic process	GO:0006351	transcription, DNA-templated	sp|Q9FLJ2|NC100_ARATH	NAC domain-containing protein 100	Arabidopsis thaliana
comp10292_c0_seq1	P	GO:0009987	cellular process	GO:0006351	transcription, DNA-templated	sp|Q9FLJ2|NC100_ARATH	NAC domain-containing protein 100	Arabidopsis thaliana
comp10292_c0_seq1	F	GO:0003677	DNA binding	GO:0003677	DNA binding	sp|Q9FLJ2|NC100_ARATH	NAC domain-containing protein 100	Arabidopsis thaliana
comp10303_c0_seq1	P	GO:0008150	biological_process	GO:0009741	response to brassinosteroid	sp|O64989|C90B1_ARATH	Cytochrome P450 90B1	Arabidopsis thaliana
comp10303_c0_seq1	C	GO:0005575	cellular_component	GO:0016021	integral component of membrane	sp|O64989|C90B1_ARATH	Cytochrome P450 90B1	Arabidopsis thaliana
comp10303_c0_seq1	C	GO:0016020	membrane	GO:0016021	integral component of membrane	sp|O64989|C90B1_ARATH	Cytochrome P450 90B1	Arabidopsis thaliana
comp10303_c0_seq1	P	GO:0008150	biological_process	GO:0016126	sterol biosynthetic process	sp|O64989|C90B1_ARATH	Cytochrome P450 90B1	Arabidopsis thaliana
comp10303_c0_seq1	P	GO:0008150	biological_process	GO:0055114	oxidation-reduction process	sp|O64989|C90B1_ARATH	Cytochrome P450 90B1	Arabidopsis thaliana
comp10303_c0_seq1	P	GO:0008152	metabolic process	GO:0016132	brassinosteroid biosynthetic process	sp|O64989|C90B1_ARATH	Cytochrome P450 90B1	Arabidopsis thaliana
comp10303_c0_seq1	F	GO:0003824	catalytic activity	GO:0016705	oxidoreductase activity, acting on paired donors, with incorporation or reduction of molecular oxygen	sp|O64989|C90B1_ARATH	Cytochrome P450 90B1	Arabidopsis thaliana
comp10303_c0_seq1	P	GO:0009653	anatomical structure morphogenesis	GO:0010358	leaf shaping	sp|O64989|C90B1_ARATH	Cytochrome P450 90B1	Arabidopsis thaliana
comp10303_c0_seq1	P	GO:0007165	signal transduction	GO:0009867	jasmonic acid mediated signaling pathway	sp|O64989|C90B1_ARATH	Cytochrome P450 90B1	Arabidopsis thaliana
comp10303_c0_seq1	P	GO:0006629	lipid metabolic process	GO:0016126	sterol biosynthetic process	sp|O64989|C90B1_ARATH	Cytochrome P450 90B1	Arabidopsis thaliana
comp10303_c0_seq1	F	GO:0005488	binding	GO:0005506	iron ion binding	sp|O64989|C90B1_ARATH	Cytochrome P450 90B1	Arabidopsis thaliana
comp10303_c0_seq1	P	GO:0008152	metabolic process	GO:0055114	oxidation-reduction process	sp|O64989|C90B1_ARATH	Cytochrome P450 90B1	Arabidopsis thaliana
comp10303_c0_seq1	P	GO:0009719	response to endogenous stimulus	GO:0009741	response to brassinosteroid	sp|O64989|C90B1_ARATH	Cytochrome P450 90B1	Arabidopsis thaliana
comp10303_c0_seq1	P	GO:0008150	biological_process	GO:0016132	brassinosteroid biosynthetic process	sp|O64989|C90B1_ARATH	Cytochrome P450 90B1	Arabidopsis thaliana
comp10303_c0_seq1	P	GO:0008150	biological_process	GO:0009753	response to jasmonic acid	sp|O64989|C90B1_ARATH	Cytochrome P450 90B1	Arabidopsis thaliana
comp10303_c0_seq1	P	GO:0008150	biological_process	GO:0009867	jasmonic acid mediated signaling pathway	sp|O64989|C90B1_ARATH	Cytochrome P450 90B1	Arabidopsis thaliana
comp10303_c0_seq1	P	GO:0008150	biological_process	GO:0010358	leaf shaping	sp|O64989|C90B1_ARATH	Cytochrome P450 90B1	Arabidopsis thaliana
comp10303_c0_seq1	P	GO:0008152	metabolic process	GO:0016126	sterol biosynthetic process	sp|O64989|C90B1_ARATH	Cytochrome P450 90B1	Arabidopsis thaliana
comp10303_c0_seq1	F	GO:0005488	binding	GO:0020037	heme binding	sp|O64989|C90B1_ARATH	Cytochrome P450 90B1	Arabidopsis thaliana
comp10303_c0_seq1	P	GO:0009719	response to endogenous stimulus	GO:0009867	jasmonic acid mediated signaling pathway	sp|O64989|C90B1_ARATH	Cytochrome P450 90B1	Arabidopsis thaliana
comp10303_c0_seq1	P	GO:0006629	lipid metabolic process	GO:0016132	brassinosteroid biosynthetic process	sp|O64989|C90B1_ARATH	Cytochrome P450 90B1	Arabidopsis thaliana
comp10303_c0_seq1	P	GO:0009058	biosynthetic process	GO:0016126	sterol biosynthetic process	sp|O64989|C90B1_ARATH	Cytochrome P450 90B1	Arabidopsis thaliana
comp10303_c0_seq1	P	GO:0009987	cellular process	GO:0009867	jasmonic acid mediated signaling pathway	sp|O64989|C90B1_ARATH	Cytochrome P450 90B1	Arabidopsis thaliana
comp10303_c0_seq1	P	GO:0007275	multicellular organismal development	GO:0010358	leaf shaping	sp|O64989|C90B1_ARATH	Cytochrome P450 90B1	Arabidopsis thaliana
comp10303_c0_seq1	P	GO:0009058	biosynthetic process	GO:0016132	brassinosteroid biosynthetic process	sp|O64989|C90B1_ARATH	Cytochrome P450 90B1	Arabidopsis thaliana
comp10303_c0_seq1	C	GO:0005783	endoplasmic reticulum	GO:0005783	endoplasmic reticulum	sp|O64989|C90B1_ARATH	Cytochrome P450 90B1	Arabidopsis thaliana
comp10303_c0_seq1	P	GO:0009719	response to endogenous stimulus	GO:0009753	response to jasmonic acid	sp|O64989|C90B1_ARATH	Cytochrome P450 90B1	Arabidopsis thaliana
comp10319_c0_seq1	C	GO:0005634	nucleus	GO:0005634	nucleus	sp|Q9SNE1|ERF11_ARATH	Ethylene-responsive transcription factor ERF011	Arabidopsis thaliana
comp10319_c0_seq1	P	GO:0009607	response to biotic stimulus	GO:0042742	defense response to bacterium	sp|Q9SNE1|ERF11_ARATH	Ethylene-responsive transcription factor ERF011	Arabidopsis thaliana
comp10319_c0_seq1	P	GO:0009605	response to external stimulus	GO:0042742	defense response to bacterium	sp|Q9SNE1|ERF11_ARATH	Ethylene-responsive transcription factor ERF011	Arabidopsis thaliana
comp10319_c0_seq1	P	GO:0006950	response to stress	GO:0042742	defense response to bacterium	sp|Q9SNE1|ERF11_ARATH	Ethylene-responsive transcription factor ERF011	Arabidopsis thaliana
comp10319_c0_seq1	P	GO:0006950	response to stress	GO:0009414	response to water deprivation	sp|Q9SNE1|ERF11_ARATH	Ethylene-responsive transcription factor ERF011	Arabidopsis thaliana
comp10319_c0_seq1	P	GO:0009987	cellular process	GO:0006351	transcription, DNA-templated	sp|Q9SNE1|ERF11_ARATH	Ethylene-responsive transcription factor ERF011	Arabidopsis thaliana
comp10319_c0_seq1	P	GO:0006950	response to stress	GO:0009409	response to cold	sp|Q9SNE1|ERF11_ARATH	Ethylene-responsive transcription factor ERF011	Arabidopsis thaliana
comp10319_c0_seq1	P	GO:0009058	biosynthetic process	GO:0006351	transcription, DNA-templated	sp|Q9SNE1|ERF11_ARATH	Ethylene-responsive transcription factor ERF011	Arabidopsis thaliana
comp10319_c0_seq1	P	GO:0008150	biological_process	GO:0002679	respiratory burst involved in defense response	sp|Q9SNE1|ERF11_ARATH	Ethylene-responsive transcription factor ERF011	Arabidopsis thaliana
comp10319_c0_seq1	P	GO:0009628	response to abiotic stimulus	GO:0042538	hyperosmotic salinity response	sp|Q9SNE1|ERF11_ARATH	Ethylene-responsive transcription factor ERF011	Arabidopsis thaliana
comp10319_c0_seq1	P	GO:0009058	biosynthetic process	GO:0006355	regulation of transcription, DNA-templated	sp|Q9SNE1|ERF11_ARATH	Ethylene-responsive transcription factor ERF011	Arabidopsis thaliana
comp10319_c0_seq1	P	GO:0008152	metabolic process	GO:0002679	respiratory burst involved in defense response	sp|Q9SNE1|ERF11_ARATH	Ethylene-responsive transcription factor ERF011	Arabidopsis thaliana
comp10319_c0_seq1	F	GO:0003700	transcription factor activity, sequence-specific DNA binding	GO:0003700	transcription factor activity, sequence-specific DNA binding	sp|Q9SNE1|ERF11_ARATH	Ethylene-responsive transcription factor ERF011	Arabidopsis thaliana
comp10319_c0_seq1	P	GO:0008150	biological_process	GO:0006355	regulation of transcription, DNA-templated	sp|Q9SNE1|ERF11_ARATH	Ethylene-responsive transcription factor ERF011	Arabidopsis thaliana
comp10319_c0_seq1	P	GO:0009719	response to endogenous stimulus	GO:0009737	response to abscisic acid	sp|Q9SNE1|ERF11_ARATH	Ethylene-responsive transcription factor ERF011	Arabidopsis thaliana
comp10319_c0_seq1	P	GO:0008150	biological_process	GO:0009414	response to water deprivation	sp|Q9SNE1|ERF11_ARATH	Ethylene-responsive transcription factor ERF011	Arabidopsis thaliana
comp10319_c0_seq1	P	GO:0009628	response to abiotic stimulus	GO:0009409	response to cold	sp|Q9SNE1|ERF11_ARATH	Ethylene-responsive transcription factor ERF011	Arabidopsis thaliana
comp10319_c0_seq1	P	GO:0006139	nucleobase-containing compound metabolic process	GO:0006351	transcription, DNA-templated	sp|Q9SNE1|ERF11_ARATH	Ethylene-responsive transcription factor ERF011	Arabidopsis thaliana
comp10319_c0_seq1	P	GO:0008150	biological_process	GO:0010200	response to chitin	sp|Q9SNE1|ERF11_ARATH	Ethylene-responsive transcription factor ERF011	Arabidopsis thaliana
comp10319_c0_seq1	P	GO:0009987	cellular process	GO:0006355	regulation of transcription, DNA-templated	sp|Q9SNE1|ERF11_ARATH	Ethylene-responsive transcription factor ERF011	Arabidopsis thaliana
comp10319_c0_seq1	P	GO:0006139	nucleobase-containing compound metabolic process	GO:0006355	regulation of transcription, DNA-templated	sp|Q9SNE1|ERF11_ARATH	Ethylene-responsive transcription factor ERF011	Arabidopsis thaliana
comp10319_c0_seq1	P	GO:0006950	response to stress	GO:0042538	hyperosmotic salinity response	sp|Q9SNE1|ERF11_ARATH	Ethylene-responsive transcription factor ERF011	Arabidopsis thaliana
comp10319_c0_seq1	P	GO:0008150	biological_process	GO:0009737	response to abscisic acid	sp|Q9SNE1|ERF11_ARATH	Ethylene-responsive transcription factor ERF011	Arabidopsis thaliana
comp10319_c0_seq1	P	GO:0008152	metabolic process	GO:0006351	transcription, DNA-templated	sp|Q9SNE1|ERF11_ARATH	Ethylene-responsive transcription factor ERF011	Arabidopsis thaliana
comp10319_c0_seq1	P	GO:0006950	response to stress	GO:0002679	respiratory burst involved in defense response	sp|Q9SNE1|ERF11_ARATH	Ethylene-responsive transcription factor ERF011	Arabidopsis thaliana
comp10319_c0_seq1	F	GO:0003677	DNA binding	GO:0003677	DNA binding	sp|Q9SNE1|ERF11_ARATH	Ethylene-responsive transcription factor ERF011	Arabidopsis thaliana
comp10319_c0_seq1	P	GO:0009628	response to abiotic stimulus	GO:0009414	response to water deprivation	sp|Q9SNE1|ERF11_ARATH	Ethylene-responsive transcription factor ERF011	Arabidopsis thaliana
comp10319_c0_seq1	P	GO:0008152	metabolic process	GO:0006355	regulation of transcription, DNA-templated	sp|Q9SNE1|ERF11_ARATH	Ethylene-responsive transcription factor ERF011	Arabidopsis thaliana
comp10319_c0_seq1	P	GO:0009719	response to endogenous stimulus	GO:0010200	response to chitin	sp|Q9SNE1|ERF11_ARATH	Ethylene-responsive transcription factor ERF011	Arabidopsis thaliana
comp10319_c0_seq1	P	GO:0006950	response to stress	GO:0009611	response to wounding	sp|Q9SNE1|ERF11_ARATH	Ethylene-responsive transcription factor ERF011	Arabidopsis thaliana
comp10319_c0_seq1	P	GO:0008150	biological_process	GO:0042742	defense response to bacterium	sp|Q9SNE1|ERF11_ARATH	Ethylene-responsive transcription factor ERF011	Arabidopsis thaliana
comp1033_c0_seq1	C	GO:0005634	nucleus	GO:0005634	nucleus	sp|P29144|TPP2_HUMAN	Tripeptidyl-peptidase 2	Homo sapiens
comp1033_c0_seq1	P	GO:0019538	protein metabolic process	GO:0006508	proteolysis	sp|P29144|TPP2_HUMAN	Tripeptidyl-peptidase 2	Homo sapiens
comp1033_c0_seq1	F	GO:0005515	protein binding	GO:0005515	protein binding	sp|P29144|TPP2_HUMAN	Tripeptidyl-peptidase 2	Homo sapiens
comp1033_c0_seq1	F	GO:0016787	hydrolase activity	GO:0004252	serine-type endopeptidase activity	sp|P29144|TPP2_HUMAN	Tripeptidyl-peptidase 2	Homo sapiens
comp1033_c0_seq2	P	GO:0019538	protein metabolic process	GO:0006508	proteolysis	sp|P29144|TPP2_HUMAN	Tripeptidyl-peptidase 2	Homo sapiens
comp1033_c0_seq2	F	GO:0016787	hydrolase activity	GO:0004252	serine-type endopeptidase activity	sp|P29144|TPP2_HUMAN	Tripeptidyl-peptidase 2	Homo sapiens
comp1033_c0_seq2	F	GO:0005515	protein binding	GO:0005515	protein binding	sp|P29144|TPP2_HUMAN	Tripeptidyl-peptidase 2	Homo sapiens
comp1033_c0_seq2	C	GO:0005634	nucleus	GO:0005634	nucleus	sp|P29144|TPP2_HUMAN	Tripeptidyl-peptidase 2	Homo sapiens
comp1033_c0_seq3	F	GO:0016787	hydrolase activity	GO:0004252	serine-type endopeptidase activity	sp|P29144|TPP2_HUMAN	Tripeptidyl-peptidase 2	Homo sapiens
comp1033_c0_seq3	P	GO:0019538	protein metabolic process	GO:0006508	proteolysis	sp|P29144|TPP2_HUMAN	Tripeptidyl-peptidase 2	Homo sapiens
comp1033_c0_seq3	F	GO:0005515	protein binding	GO:0005515	protein binding	sp|P29144|TPP2_HUMAN	Tripeptidyl-peptidase 2	Homo sapiens
comp1033_c0_seq3	C	GO:0005634	nucleus	GO:0005634	nucleus	sp|P29144|TPP2_HUMAN	Tripeptidyl-peptidase 2	Homo sapiens
comp1033_c0_seq4	C	GO:0005634	nucleus	GO:0005634	nucleus	sp|A5PK39|TPP2_BOVIN	Tripeptidyl-peptidase 2	Bos taurus
comp1033_c0_seq4	F	GO:0016787	hydrolase activity	GO:0004252	serine-type endopeptidase activity	sp|A5PK39|TPP2_BOVIN	Tripeptidyl-peptidase 2	Bos taurus
comp1033_c0_seq4	P	GO:0019538	protein metabolic process	GO:0006508	proteolysis	sp|A5PK39|TPP2_BOVIN	Tripeptidyl-peptidase 2	Bos taurus
comp10336_c0_seq12	P	GO:0008150	biological_process	GO:0006857	oligopeptide transport	sp|Q9M390|PTR1_ARATH	Protein NRT1/ PTR FAMILY 8.1	Arabidopsis thaliana
comp10336_c0_seq12	P	GO:0009056	catabolic process	GO:0015996	chlorophyll catabolic process	sp|Q9M390|PTR1_ARATH	Protein NRT1/ PTR FAMILY 8.1	Arabidopsis thaliana
comp10336_c0_seq12	P	GO:0009987	cellular process	GO:0015996	chlorophyll catabolic process	sp|Q9M390|PTR1_ARATH	Protein NRT1/ PTR FAMILY 8.1	Arabidopsis thaliana
comp10336_c0_seq12	P	GO:0006810	transport	GO:0006857	oligopeptide transport	sp|Q9M390|PTR1_ARATH	Protein NRT1/ PTR FAMILY 8.1	Arabidopsis thaliana
comp10336_c0_seq12	F	GO:0005215	transporter activity	GO:0005215	transporter activity	sp|Q9M390|PTR1_ARATH	Protein NRT1/ PTR FAMILY 8.1	Arabidopsis thaliana
comp10336_c0_seq12	C	GO:0016020	membrane	GO:0016021	integral component of membrane	sp|Q9M390|PTR1_ARATH	Protein NRT1/ PTR FAMILY 8.1	Arabidopsis thaliana
comp10336_c0_seq12	C	GO:0005886	plasma membrane	GO:0005886	plasma membrane	sp|Q9M390|PTR1_ARATH	Protein NRT1/ PTR FAMILY 8.1	Arabidopsis thaliana
comp10336_c0_seq12	F	GO:0005215	transporter activity	GO:0042936	dipeptide transporter activity	sp|Q9M390|PTR1_ARATH	Protein NRT1/ PTR FAMILY 8.1	Arabidopsis thaliana
comp10336_c0_seq12	P	GO:0008150	biological_process	GO:0015996	chlorophyll catabolic process	sp|Q9M390|PTR1_ARATH	Protein NRT1/ PTR FAMILY 8.1	Arabidopsis thaliana
comp10336_c0_seq12	C	GO:0016020	membrane	GO:0016020	membrane	sp|Q9M390|PTR1_ARATH	Protein NRT1/ PTR FAMILY 8.1	Arabidopsis thaliana
comp10336_c0_seq12	C	GO:0005575	cellular_component	GO:0016021	integral component of membrane	sp|Q9M390|PTR1_ARATH	Protein NRT1/ PTR FAMILY 8.1	Arabidopsis thaliana
comp10336_c0_seq12	P	GO:0006810	transport	GO:0042938	dipeptide transport	sp|Q9M390|PTR1_ARATH	Protein NRT1/ PTR FAMILY 8.1	Arabidopsis thaliana
comp10336_c0_seq12	P	GO:0008152	metabolic process	GO:0015996	chlorophyll catabolic process	sp|Q9M390|PTR1_ARATH	Protein NRT1/ PTR FAMILY 8.1	Arabidopsis thaliana
comp10336_c0_seq12	P	GO:0008150	biological_process	GO:0042938	dipeptide transport	sp|Q9M390|PTR1_ARATH	Protein NRT1/ PTR FAMILY 8.1	Arabidopsis thaliana
comp10336_c0_seq12	C	GO:0005575	cellular_component	GO:0009506	plasmodesma	sp|Q9M390|PTR1_ARATH	Protein NRT1/ PTR FAMILY 8.1	Arabidopsis thaliana
comp10336_c0_seq2	P	GO:0006810	transport	GO:0006857	oligopeptide transport	sp|Q9SX20|PTR18_ARATH	Protein NRT1/ PTR FAMILY 3.1	Arabidopsis thaliana
comp10336_c0_seq2	P	GO:0009987	cellular process	GO:0042128	nitrate assimilation	sp|Q9SX20|PTR18_ARATH	Protein NRT1/ PTR FAMILY 3.1	Arabidopsis thaliana
comp10336_c0_seq2	C	GO:0016020	membrane	GO:0016021	integral component of membrane	sp|Q9SX20|PTR18_ARATH	Protein NRT1/ PTR FAMILY 3.1	Arabidopsis thaliana
comp10336_c0_seq2	P	GO:0008150	biological_process	GO:0006857	oligopeptide transport	sp|Q9SX20|PTR18_ARATH	Protein NRT1/ PTR FAMILY 3.1	Arabidopsis thaliana
comp10336_c0_seq2	P	GO:0008150	biological_process	GO:0042128	nitrate assimilation	sp|Q9SX20|PTR18_ARATH	Protein NRT1/ PTR FAMILY 3.1	Arabidopsis thaliana
comp10336_c0_seq2	C	GO:0005886	plasma membrane	GO:0005886	plasma membrane	sp|Q9SX20|PTR18_ARATH	Protein NRT1/ PTR FAMILY 3.1	Arabidopsis thaliana
comp10336_c0_seq2	P	GO:0008152	metabolic process	GO:0042128	nitrate assimilation	sp|Q9SX20|PTR18_ARATH	Protein NRT1/ PTR FAMILY 3.1	Arabidopsis thaliana
comp10336_c0_seq2	P	GO:0006810	transport	GO:0006810	transport	sp|Q9SX20|PTR18_ARATH	Protein NRT1/ PTR FAMILY 3.1	Arabidopsis thaliana
comp10336_c0_seq2	C	GO:0016020	membrane	GO:0016020	membrane	sp|Q9SX20|PTR18_ARATH	Protein NRT1/ PTR FAMILY 3.1	Arabidopsis thaliana
comp10336_c0_seq2	C	GO:0005575	cellular_component	GO:0016021	integral component of membrane	sp|Q9SX20|PTR18_ARATH	Protein NRT1/ PTR FAMILY 3.1	Arabidopsis thaliana
comp10336_c0_seq2	F	GO:0005215	transporter activity	GO:0005215	transporter activity	sp|Q9SX20|PTR18_ARATH	Protein NRT1/ PTR FAMILY 3.1	Arabidopsis thaliana
comp10336_c0_seq3	C	GO:0005575	cellular_component	GO:0016021	integral component of membrane	sp|Q9LFB8|PTR5_ARATH	Protein NRT1/ PTR FAMILY 8.2	Arabidopsis thaliana
comp10336_c0_seq3	P	GO:0008150	biological_process	GO:0006857	oligopeptide transport	sp|Q9LFB8|PTR5_ARATH	Protein NRT1/ PTR FAMILY 8.2	Arabidopsis thaliana
comp10336_c0_seq3	C	GO:0016020	membrane	GO:0016021	integral component of membrane	sp|Q9LFB8|PTR5_ARATH	Protein NRT1/ PTR FAMILY 8.2	Arabidopsis thaliana
comp10336_c0_seq3	F	GO:0005215	transporter activity	GO:0005215	transporter activity	sp|Q9LFB8|PTR5_ARATH	Protein NRT1/ PTR FAMILY 8.2	Arabidopsis thaliana
comp10336_c0_seq3	P	GO:0006810	transport	GO:0042938	dipeptide transport	sp|Q9LFB8|PTR5_ARATH	Protein NRT1/ PTR FAMILY 8.2	Arabidopsis thaliana
comp10336_c0_seq3	P	GO:0008150	biological_process	GO:0042938	dipeptide transport	sp|Q9LFB8|PTR5_ARATH	Protein NRT1/ PTR FAMILY 8.2	Arabidopsis thaliana
comp10336_c0_seq3	P	GO:0006810	transport	GO:0006857	oligopeptide transport	sp|Q9LFB8|PTR5_ARATH	Protein NRT1/ PTR FAMILY 8.2	Arabidopsis thaliana
comp10336_c0_seq3	C	GO:0005886	plasma membrane	GO:0005886	plasma membrane	sp|Q9LFB8|PTR5_ARATH	Protein NRT1/ PTR FAMILY 8.2	Arabidopsis thaliana
comp10336_c0_seq3	F	GO:0005215	transporter activity	GO:0042936	dipeptide transporter activity	sp|Q9LFB8|PTR5_ARATH	Protein NRT1/ PTR FAMILY 8.2	Arabidopsis thaliana
comp10336_c0_seq3	C	GO:0016020	membrane	GO:0016020	membrane	sp|Q9LFB8|PTR5_ARATH	Protein NRT1/ PTR FAMILY 8.2	Arabidopsis thaliana
comp10339_c0_seq1	C	GO:0005886	plasma membrane	GO:0005886	plasma membrane	sp|Q9FVJ3|AGD12_ARATH	ADP-ribosylation factor GTPase-activating protein AGD12	Arabidopsis thaliana
comp10339_c0_seq1	C	GO:0005773	vacuole	GO:0005773	vacuole	sp|Q9FVJ3|AGD12_ARATH	ADP-ribosylation factor GTPase-activating protein AGD12	Arabidopsis thaliana
comp10339_c0_seq1	C	GO:0005634	nucleus	GO:0005634	nucleus	sp|Q9FVJ3|AGD12_ARATH	ADP-ribosylation factor GTPase-activating protein AGD12	Arabidopsis thaliana
comp10339_c0_seq1	C	GO:0016020	membrane	GO:0016020	membrane	sp|Q9FVJ3|AGD12_ARATH	ADP-ribosylation factor GTPase-activating protein AGD12	Arabidopsis thaliana
comp1034_c0_seq1	P	GO:0009790	embryo development	GO:0009793	embryo development ending in seed dormancy	sp|Q8S4Y1|THIC1_ARATH	Acetyl-CoA acetyltransferase, cytosolic 1	Arabidopsis thaliana
comp1034_c0_seq1	P	GO:0008152	metabolic process	GO:0016132	brassinosteroid biosynthetic process	sp|Q8S4Y1|THIC1_ARATH	Acetyl-CoA acetyltransferase, cytosolic 1	Arabidopsis thaliana
comp1034_c0_seq1	P	GO:0008150	biological_process	GO:0016126	sterol biosynthetic process	sp|Q8S4Y1|THIC1_ARATH	Acetyl-CoA acetyltransferase, cytosolic 1	Arabidopsis thaliana
comp1034_c0_seq1	P	GO:0008150	biological_process	GO:0016132	brassinosteroid biosynthetic process	sp|Q8S4Y1|THIC1_ARATH	Acetyl-CoA acetyltransferase, cytosolic 1	Arabidopsis thaliana
comp1034_c0_seq1	P	GO:0008152	metabolic process	GO:0006084	acetyl-CoA metabolic process	sp|Q8S4Y1|THIC1_ARATH	Acetyl-CoA acetyltransferase, cytosolic 1	Arabidopsis thaliana
comp1034_c0_seq1	F	GO:0005488	binding	GO:0046872	metal ion binding	sp|Q8S4Y1|THIC1_ARATH	Acetyl-CoA acetyltransferase, cytosolic 1	Arabidopsis thaliana
comp1034_c0_seq1	P	GO:0006629	lipid metabolic process	GO:0016132	brassinosteroid biosynthetic process	sp|Q8S4Y1|THIC1_ARATH	Acetyl-CoA acetyltransferase, cytosolic 1	Arabidopsis thaliana
comp1034_c0_seq1	P	GO:0008150	biological_process	GO:0009793	embryo development ending in seed dormancy	sp|Q8S4Y1|THIC1_ARATH	Acetyl-CoA acetyltransferase, cytosolic 1	Arabidopsis thaliana
comp1034_c0_seq1	P	GO:0009058	biosynthetic process	GO:0016126	sterol biosynthetic process	sp|Q8S4Y1|THIC1_ARATH	Acetyl-CoA acetyltransferase, cytosolic 1	Arabidopsis thaliana
comp1034_c0_seq1	P	GO:0009987	cellular process	GO:0006084	acetyl-CoA metabolic process	sp|Q8S4Y1|THIC1_ARATH	Acetyl-CoA acetyltransferase, cytosolic 1	Arabidopsis thaliana
comp1034_c0_seq1	P	GO:0006629	lipid metabolic process	GO:0016126	sterol biosynthetic process	sp|Q8S4Y1|THIC1_ARATH	Acetyl-CoA acetyltransferase, cytosolic 1	Arabidopsis thaliana
comp1034_c0_seq1	P	GO:0009791	post-embryonic development	GO:0009793	embryo development ending in seed dormancy	sp|Q8S4Y1|THIC1_ARATH	Acetyl-CoA acetyltransferase, cytosolic 1	Arabidopsis thaliana
comp1034_c0_seq1	P	GO:0009058	biosynthetic process	GO:0016132	brassinosteroid biosynthetic process	sp|Q8S4Y1|THIC1_ARATH	Acetyl-CoA acetyltransferase, cytosolic 1	Arabidopsis thaliana
comp1034_c0_seq1	P	GO:0007275	multicellular organismal development	GO:0009793	embryo development ending in seed dormancy	sp|Q8S4Y1|THIC1_ARATH	Acetyl-CoA acetyltransferase, cytosolic 1	Arabidopsis thaliana
comp1034_c0_seq1	P	GO:0008152	metabolic process	GO:0016126	sterol biosynthetic process	sp|Q8S4Y1|THIC1_ARATH	Acetyl-CoA acetyltransferase, cytosolic 1	Arabidopsis thaliana
comp1034_c0_seq1	C	GO:0005886	plasma membrane	GO:0005886	plasma membrane	sp|Q8S4Y1|THIC1_ARATH	Acetyl-CoA acetyltransferase, cytosolic 1	Arabidopsis thaliana
comp10341_c0_seq2	P	GO:0009605	response to external stimulus	GO:0009612	response to mechanical stimulus	sp|Q8L9T5|ATL2_ARATH	RING-H2 finger protein ATL2	Arabidopsis thaliana
comp10341_c0_seq2	P	GO:0006950	response to stress	GO:0006952	defense response	sp|Q8L9T5|ATL2_ARATH	RING-H2 finger protein ATL2	Arabidopsis thaliana
comp10341_c0_seq2	P	GO:0009607	response to biotic stimulus	GO:0009862	systemic acquired resistance, salicylic acid mediated signaling pathway	sp|Q8L9T5|ATL2_ARATH	RING-H2 finger protein ATL2	Arabidopsis thaliana
comp10341_c0_seq2	P	GO:0007165	signal transduction	GO:0009867	jasmonic acid mediated signaling pathway	sp|Q8L9T5|ATL2_ARATH	RING-H2 finger protein ATL2	Arabidopsis thaliana
comp10341_c0_seq2	P	GO:0008150	biological_process	GO:0050832	defense response to fungus	sp|Q8L9T5|ATL2_ARATH	RING-H2 finger protein ATL2	Arabidopsis thaliana
comp10341_c0_seq2	P	GO:0009605	response to external stimulus	GO:0050832	defense response to fungus	sp|Q8L9T5|ATL2_ARATH	RING-H2 finger protein ATL2	Arabidopsis thaliana
comp10341_c0_seq2	P	GO:0008152	metabolic process	GO:0000165	MAPK cascade	sp|Q8L9T5|ATL2_ARATH	RING-H2 finger protein ATL2	Arabidopsis thaliana
comp10341_c0_seq2	P	GO:0006950	response to stress	GO:0010363	regulation of plant-type hypersensitive response	sp|Q8L9T5|ATL2_ARATH	RING-H2 finger protein ATL2	Arabidopsis thaliana
comp10341_c0_seq2	P	GO:0009987	cellular process	GO:0009867	jasmonic acid mediated signaling pathway	sp|Q8L9T5|ATL2_ARATH	RING-H2 finger protein ATL2	Arabidopsis thaliana
comp10341_c0_seq2	P	GO:0007165	signal transduction	GO:0000165	MAPK cascade	sp|Q8L9T5|ATL2_ARATH	RING-H2 finger protein ATL2	Arabidopsis thaliana
comp10341_c0_seq2	P	GO:0008150	biological_process	GO:0002679	respiratory burst involved in defense response	sp|Q8L9T5|ATL2_ARATH	RING-H2 finger protein ATL2	Arabidopsis thaliana
comp10341_c0_seq2	C	GO:0005575	cellular_component	GO:0016021	integral component of membrane	sp|Q8L9T5|ATL2_ARATH	RING-H2 finger protein ATL2	Arabidopsis thaliana
comp10341_c0_seq2	P	GO:0008152	metabolic process	GO:0010310	regulation of hydrogen peroxide metabolic process	sp|Q8L9T5|ATL2_ARATH	RING-H2 finger protein ATL2	Arabidopsis thaliana
comp10341_c0_seq2	P	GO:0007165	signal transduction	GO:0009862	systemic acquired resistance, salicylic acid mediated signaling pathway	sp|Q8L9T5|ATL2_ARATH	RING-H2 finger protein ATL2	Arabidopsis thaliana
comp10341_c0_seq2	P	GO:0009719	response to endogenous stimulus	GO:0009867	jasmonic acid mediated signaling pathway	sp|Q8L9T5|ATL2_ARATH	RING-H2 finger protein ATL2	Arabidopsis thaliana
comp10341_c0_seq2	P	GO:0009605	response to external stimulus	GO:0042742	defense response to bacterium	sp|Q8L9T5|ATL2_ARATH	RING-H2 finger protein ATL2	Arabidopsis thaliana
comp10341_c0_seq2	P	GO:0009987	cellular process	GO:0010310	regulation of hydrogen peroxide metabolic process	sp|Q8L9T5|ATL2_ARATH	RING-H2 finger protein ATL2	Arabidopsis thaliana
comp10341_c0_seq2	P	GO:0006810	transport	GO:0006612	protein targeting to membrane	sp|Q8L9T5|ATL2_ARATH	RING-H2 finger protein ATL2	Arabidopsis thaliana
comp10341_c0_seq2	P	GO:0009628	response to abiotic stimulus	GO:0009612	response to mechanical stimulus	sp|Q8L9T5|ATL2_ARATH	RING-H2 finger protein ATL2	Arabidopsis thaliana
comp10341_c0_seq2	P	GO:0008150	biological_process	GO:0009862	systemic acquired resistance, salicylic acid mediated signaling pathway	sp|Q8L9T5|ATL2_ARATH	RING-H2 finger protein ATL2	Arabidopsis thaliana
comp10341_c0_seq2	P	GO:0008150	biological_process	GO:0000165	MAPK cascade	sp|Q8L9T5|ATL2_ARATH	RING-H2 finger protein ATL2	Arabidopsis thaliana
comp10341_c0_seq2	C	GO:0016020	membrane	GO:0016021	integral component of membrane	sp|Q8L9T5|ATL2_ARATH	RING-H2 finger protein ATL2	Arabidopsis thaliana
comp10341_c0_seq2	P	GO:0006950	response to stress	GO:0009611	response to wounding	sp|Q8L9T5|ATL2_ARATH	RING-H2 finger protein ATL2	Arabidopsis thaliana
comp10341_c0_seq2	P	GO:0008152	metabolic process	GO:0002679	respiratory burst involved in defense response	sp|Q8L9T5|ATL2_ARATH	RING-H2 finger protein ATL2	Arabidopsis thaliana
comp10341_c0_seq2	P	GO:0009987	cellular process	GO:0009862	systemic acquired resistance, salicylic acid mediated signaling pathway	sp|Q8L9T5|ATL2_ARATH	RING-H2 finger protein ATL2	Arabidopsis thaliana
comp10341_c0_seq2	P	GO:0008150	biological_process	GO:0010200	response to chitin	sp|Q8L9T5|ATL2_ARATH	RING-H2 finger protein ATL2	Arabidopsis thaliana
comp10341_c0_seq2	P	GO:0009987	cellular process	GO:0006612	protein targeting to membrane	sp|Q8L9T5|ATL2_ARATH	RING-H2 finger protein ATL2	Arabidopsis thaliana
comp10341_c0_seq2	P	GO:0008150	biological_process	GO:0006612	protein targeting to membrane	sp|Q8L9T5|ATL2_ARATH	RING-H2 finger protein ATL2	Arabidopsis thaliana
comp10341_c0_seq2	P	GO:0006464	cellular protein modification process	GO:0000165	MAPK cascade	sp|Q8L9T5|ATL2_ARATH	RING-H2 finger protein ATL2	Arabidopsis thaliana
comp10341_c0_seq2	P	GO:0006950	response to stress	GO:0050832	defense response to fungus	sp|Q8L9T5|ATL2_ARATH	RING-H2 finger protein ATL2	Arabidopsis thaliana
comp10341_c0_seq2	P	GO:0008150	biological_process	GO:0009867	jasmonic acid mediated signaling pathway	sp|Q8L9T5|ATL2_ARATH	RING-H2 finger protein ATL2	Arabidopsis thaliana
comp10341_c0_seq2	P	GO:0008150	biological_process	GO:0010310	regulation of hydrogen peroxide metabolic process	sp|Q8L9T5|ATL2_ARATH	RING-H2 finger protein ATL2	Arabidopsis thaliana
comp10341_c0_seq2	P	GO:0008150	biological_process	GO:0042742	defense response to bacterium	sp|Q8L9T5|ATL2_ARATH	RING-H2 finger protein ATL2	Arabidopsis thaliana
comp10341_c0_seq2	P	GO:0006950	response to stress	GO:0009862	systemic acquired resistance, salicylic acid mediated signaling pathway	sp|Q8L9T5|ATL2_ARATH	RING-H2 finger protein ATL2	Arabidopsis thaliana
comp10341_c0_seq2	P	GO:0016043	cellular component organization	GO:0006612	protein targeting to membrane	sp|Q8L9T5|ATL2_ARATH	RING-H2 finger protein ATL2	Arabidopsis thaliana
comp10341_c0_seq2	P	GO:0006950	response to stress	GO:0002679	respiratory burst involved in defense response	sp|Q8L9T5|ATL2_ARATH	RING-H2 finger protein ATL2	Arabidopsis thaliana
comp10341_c0_seq2	P	GO:0006950	response to stress	GO:0042742	defense response to bacterium	sp|Q8L9T5|ATL2_ARATH	RING-H2 finger protein ATL2	Arabidopsis thaliana
comp10341_c0_seq2	C	GO:0005634	nucleus	GO:0005634	nucleus	sp|Q8L9T5|ATL2_ARATH	RING-H2 finger protein ATL2	Arabidopsis thaliana
comp10341_c0_seq2	P	GO:0009987	cellular process	GO:0000165	MAPK cascade	sp|Q8L9T5|ATL2_ARATH	RING-H2 finger protein ATL2	Arabidopsis thaliana
comp10341_c0_seq2	P	GO:0009605	response to external stimulus	GO:0009862	systemic acquired resistance, salicylic acid mediated signaling pathway	sp|Q8L9T5|ATL2_ARATH	RING-H2 finger protein ATL2	Arabidopsis thaliana
comp10341_c0_seq2	P	GO:0009607	response to biotic stimulus	GO:0050832	defense response to fungus	sp|Q8L9T5|ATL2_ARATH	RING-H2 finger protein ATL2	Arabidopsis thaliana
comp10341_c0_seq2	P	GO:0008219	cell death	GO:0010363	regulation of plant-type hypersensitive response	sp|Q8L9T5|ATL2_ARATH	RING-H2 finger protein ATL2	Arabidopsis thaliana
comp10341_c0_seq2	P	GO:0008150	biological_process	GO:0010363	regulation of plant-type hypersensitive response	sp|Q8L9T5|ATL2_ARATH	RING-H2 finger protein ATL2	Arabidopsis thaliana
comp10341_c0_seq2	P	GO:0009607	response to biotic stimulus	GO:0042742	defense response to bacterium	sp|Q8L9T5|ATL2_ARATH	RING-H2 finger protein ATL2	Arabidopsis thaliana
comp10341_c0_seq2	P	GO:0009987	cellular process	GO:0010363	regulation of plant-type hypersensitive response	sp|Q8L9T5|ATL2_ARATH	RING-H2 finger protein ATL2	Arabidopsis thaliana
comp10341_c0_seq2	P	GO:0009719	response to endogenous stimulus	GO:0010200	response to chitin	sp|Q8L9T5|ATL2_ARATH	RING-H2 finger protein ATL2	Arabidopsis thaliana
comp10341_c0_seq3	P	GO:0009987	cellular process	GO:0010363	regulation of plant-type hypersensitive response	sp|Q8L9T5|ATL2_ARATH	RING-H2 finger protein ATL2	Arabidopsis thaliana
comp10341_c0_seq3	P	GO:0008152	metabolic process	GO:0000165	MAPK cascade	sp|Q8L9T5|ATL2_ARATH	RING-H2 finger protein ATL2	Arabidopsis thaliana
comp10341_c0_seq3	P	GO:0006950	response to stress	GO:0009611	response to wounding	sp|Q8L9T5|ATL2_ARATH	RING-H2 finger protein ATL2	Arabidopsis thaliana
comp10341_c0_seq3	C	GO:0005634	nucleus	GO:0005634	nucleus	sp|Q8L9T5|ATL2_ARATH	RING-H2 finger protein ATL2	Arabidopsis thaliana
comp10341_c0_seq3	P	GO:0008150	biological_process	GO:0010310	regulation of hydrogen peroxide metabolic process	sp|Q8L9T5|ATL2_ARATH	RING-H2 finger protein ATL2	Arabidopsis thaliana
comp10341_c0_seq3	P	GO:0009987	cellular process	GO:0006612	protein targeting to membrane	sp|Q8L9T5|ATL2_ARATH	RING-H2 finger protein ATL2	Arabidopsis thaliana
comp10341_c0_seq3	C	GO:0016020	membrane	GO:0016021	integral component of membrane	sp|Q8L9T5|ATL2_ARATH	RING-H2 finger protein ATL2	Arabidopsis thaliana
comp10341_c0_seq3	P	GO:0008152	metabolic process	GO:0010310	regulation of hydrogen peroxide metabolic process	sp|Q8L9T5|ATL2_ARATH	RING-H2 finger protein ATL2	Arabidopsis thaliana
comp10341_c0_seq3	P	GO:0007165	signal transduction	GO:0009862	systemic acquired resistance, salicylic acid mediated signaling pathway	sp|Q8L9T5|ATL2_ARATH	RING-H2 finger protein ATL2	Arabidopsis thaliana
comp10341_c0_seq3	P	GO:0009719	response to endogenous stimulus	GO:0010200	response to chitin	sp|Q8L9T5|ATL2_ARATH	RING-H2 finger protein ATL2	Arabidopsis thaliana
comp10341_c0_seq3	P	GO:0008150	biological_process	GO:0042742	defense response to bacterium	sp|Q8L9T5|ATL2_ARATH	RING-H2 finger protein ATL2	Arabidopsis thaliana
comp10341_c0_seq3	P	GO:0008152	metabolic process	GO:0002679	respiratory burst involved in defense response	sp|Q8L9T5|ATL2_ARATH	RING-H2 finger protein ATL2	Arabidopsis thaliana
comp10341_c0_seq3	P	GO:0009719	response to endogenous stimulus	GO:0009867	jasmonic acid mediated signaling pathway	sp|Q8L9T5|ATL2_ARATH	RING-H2 finger protein ATL2	Arabidopsis thaliana
comp10341_c0_seq3	P	GO:0009605	response to external stimulus	GO:0042742	defense response to bacterium	sp|Q8L9T5|ATL2_ARATH	RING-H2 finger protein ATL2	Arabidopsis thaliana
comp10341_c0_seq3	P	GO:0006950	response to stress	GO:0002679	respiratory burst involved in defense response	sp|Q8L9T5|ATL2_ARATH	RING-H2 finger protein ATL2	Arabidopsis thaliana
comp10341_c0_seq3	P	GO:0016043	cellular component organization	GO:0006612	protein targeting to membrane	sp|Q8L9T5|ATL2_ARATH	RING-H2 finger protein ATL2	Arabidopsis thaliana
comp10341_c0_seq3	P	GO:0009607	response to biotic stimulus	GO:0050832	defense response to fungus	sp|Q8L9T5|ATL2_ARATH	RING-H2 finger protein ATL2	Arabidopsis thaliana
comp10341_c0_seq3	P	GO:0006950	response to stress	GO:0006952	defense response	sp|Q8L9T5|ATL2_ARATH	RING-H2 finger protein ATL2	Arabidopsis thaliana
comp10341_c0_seq3	P	GO:0007165	signal transduction	GO:0000165	MAPK cascade	sp|Q8L9T5|ATL2_ARATH	RING-H2 finger protein ATL2	Arabidopsis thaliana
comp10341_c0_seq3	P	GO:0009605	response to external stimulus	GO:0009612	response to mechanical stimulus	sp|Q8L9T5|ATL2_ARATH	RING-H2 finger protein ATL2	Arabidopsis thaliana
comp10341_c0_seq3	P	GO:0008219	cell death	GO:0010363	regulation of plant-type hypersensitive response	sp|Q8L9T5|ATL2_ARATH	RING-H2 finger protein ATL2	Arabidopsis thaliana
comp10341_c0_seq3	P	GO:0009605	response to external stimulus	GO:0009862	systemic acquired resistance, salicylic acid mediated signaling pathway	sp|Q8L9T5|ATL2_ARATH	RING-H2 finger protein ATL2	Arabidopsis thaliana
comp10341_c0_seq3	P	GO:0008150	biological_process	GO:0002679	respiratory burst involved in defense response	sp|Q8L9T5|ATL2_ARATH	RING-H2 finger protein ATL2	Arabidopsis thaliana
comp10341_c0_seq3	P	GO:0009987	cellular process	GO:0009862	systemic acquired resistance, salicylic acid mediated signaling pathway	sp|Q8L9T5|ATL2_ARATH	RING-H2 finger protein ATL2	Arabidopsis thaliana
comp10341_c0_seq3	P	GO:0008150	biological_process	GO:0009867	jasmonic acid mediated signaling pathway	sp|Q8L9T5|ATL2_ARATH	RING-H2 finger protein ATL2	Arabidopsis thaliana
comp10341_c0_seq3	C	GO:0005575	cellular_component	GO:0016021	integral component of membrane	sp|Q8L9T5|ATL2_ARATH	RING-H2 finger protein ATL2	Arabidopsis thaliana
comp10341_c0_seq3	P	GO:0009987	cellular process	GO:0000165	MAPK cascade	sp|Q8L9T5|ATL2_ARATH	RING-H2 finger protein ATL2	Arabidopsis thaliana
comp10341_c0_seq3	P	GO:0006810	transport	GO:0006612	protein targeting to membrane	sp|Q8L9T5|ATL2_ARATH	RING-H2 finger protein ATL2	Arabidopsis thaliana
comp10341_c0_seq3	P	GO:0006950	response to stress	GO:0009862	systemic acquired resistance, salicylic acid mediated signaling pathway	sp|Q8L9T5|ATL2_ARATH	RING-H2 finger protein ATL2	Arabidopsis thaliana
comp10341_c0_seq3	P	GO:0009605	response to external stimulus	GO:0050832	defense response to fungus	sp|Q8L9T5|ATL2_ARATH	RING-H2 finger protein ATL2	Arabidopsis thaliana
comp10341_c0_seq3	P	GO:0008150	biological_process	GO:0000165	MAPK cascade	sp|Q8L9T5|ATL2_ARATH	RING-H2 finger protein ATL2	Arabidopsis thaliana
comp10341_c0_seq3	P	GO:0008150	biological_process	GO:0009862	systemic acquired resistance, salicylic acid mediated signaling pathway	sp|Q8L9T5|ATL2_ARATH	RING-H2 finger protein ATL2	Arabidopsis thaliana
comp10341_c0_seq3	P	GO:0006950	response to stress	GO:0050832	defense response to fungus	sp|Q8L9T5|ATL2_ARATH	RING-H2 finger protein ATL2	Arabidopsis thaliana
comp10341_c0_seq3	P	GO:0008150	biological_process	GO:0010363	regulation of plant-type hypersensitive response	sp|Q8L9T5|ATL2_ARATH	RING-H2 finger protein ATL2	Arabidopsis thaliana
comp10341_c0_seq3	P	GO:0009628	response to abiotic stimulus	GO:0009612	response to mechanical stimulus	sp|Q8L9T5|ATL2_ARATH	RING-H2 finger protein ATL2	Arabidopsis thaliana
comp10341_c0_seq3	P	GO:0007165	signal transduction	GO:0009867	jasmonic acid mediated signaling pathway	sp|Q8L9T5|ATL2_ARATH	RING-H2 finger protein ATL2	Arabidopsis thaliana
comp10341_c0_seq3	P	GO:0009987	cellular process	GO:0009867	jasmonic acid mediated signaling pathway	sp|Q8L9T5|ATL2_ARATH	RING-H2 finger protein ATL2	Arabidopsis thaliana
comp10341_c0_seq3	P	GO:0009987	cellular process	GO:0010310	regulation of hydrogen peroxide metabolic process	sp|Q8L9T5|ATL2_ARATH	RING-H2 finger protein ATL2	Arabidopsis thaliana
comp10341_c0_seq3	P	GO:0009607	response to biotic stimulus	GO:0009862	systemic acquired resistance, salicylic acid mediated signaling pathway	sp|Q8L9T5|ATL2_ARATH	RING-H2 finger protein ATL2	Arabidopsis thaliana
comp10341_c0_seq3	P	GO:0008150	biological_process	GO:0006612	protein targeting to membrane	sp|Q8L9T5|ATL2_ARATH	RING-H2 finger protein ATL2	Arabidopsis thaliana
comp10341_c0_seq3	P	GO:0009607	response to biotic stimulus	GO:0042742	defense response to bacterium	sp|Q8L9T5|ATL2_ARATH	RING-H2 finger protein ATL2	Arabidopsis thaliana
comp10341_c0_seq3	P	GO:0006464	cellular protein modification process	GO:0000165	MAPK cascade	sp|Q8L9T5|ATL2_ARATH	RING-H2 finger protein ATL2	Arabidopsis thaliana
comp10341_c0_seq3	P	GO:0008150	biological_process	GO:0050832	defense response to fungus	sp|Q8L9T5|ATL2_ARATH	RING-H2 finger protein ATL2	Arabidopsis thaliana
comp10341_c0_seq3	P	GO:0006950	response to stress	GO:0042742	defense response to bacterium	sp|Q8L9T5|ATL2_ARATH	RING-H2 finger protein ATL2	Arabidopsis thaliana
comp10341_c0_seq3	P	GO:0008150	biological_process	GO:0010200	response to chitin	sp|Q8L9T5|ATL2_ARATH	RING-H2 finger protein ATL2	Arabidopsis thaliana
comp10341_c0_seq3	P	GO:0006950	response to stress	GO:0010363	regulation of plant-type hypersensitive response	sp|Q8L9T5|ATL2_ARATH	RING-H2 finger protein ATL2	Arabidopsis thaliana
comp10343_c0_seq1	P	GO:0009605	response to external stimulus	GO:0002238	response to molecule of fungal origin	sp|Q8LGG8|USPAL_ARATH	Universal stress protein A-like protein	Arabidopsis thaliana
comp10343_c0_seq1	C	GO:0005886	plasma membrane	GO:0005886	plasma membrane	sp|Q8LGG8|USPAL_ARATH	Universal stress protein A-like protein	Arabidopsis thaliana
comp10343_c0_seq1	P	GO:0009607	response to biotic stimulus	GO:0002238	response to molecule of fungal origin	sp|Q8LGG8|USPAL_ARATH	Universal stress protein A-like protein	Arabidopsis thaliana
comp10343_c0_seq1	P	GO:0008150	biological_process	GO:0002238	response to molecule of fungal origin	sp|Q8LGG8|USPAL_ARATH	Universal stress protein A-like protein	Arabidopsis thaliana
comp1035_c0_seq1	P	GO:0006139	nucleobase-containing compound metabolic process	GO:0006351	transcription, DNA-templated	sp|P29386|AGL6_ARATH	Agamous-like MADS-box protein AGL6	Arabidopsis thaliana
comp1035_c0_seq1	P	GO:0009987	cellular process	GO:0006355	regulation of transcription, DNA-templated	sp|P29386|AGL6_ARATH	Agamous-like MADS-box protein AGL6	Arabidopsis thaliana
comp1035_c0_seq1	F	GO:0005515	protein binding	GO:0046983	protein dimerization activity	sp|P29386|AGL6_ARATH	Agamous-like MADS-box protein AGL6	Arabidopsis thaliana
comp1035_c0_seq1	F	GO:0005515	protein binding	GO:0005515	protein binding	sp|P29386|AGL6_ARATH	Agamous-like MADS-box protein AGL6	Arabidopsis thaliana
comp1035_c0_seq1	P	GO:0008152	metabolic process	GO:0006355	regulation of transcription, DNA-templated	sp|P29386|AGL6_ARATH	Agamous-like MADS-box protein AGL6	Arabidopsis thaliana
comp1035_c0_seq1	F	GO:0003700	transcription factor activity, sequence-specific DNA binding	GO:0003700	transcription factor activity, sequence-specific DNA binding	sp|P29386|AGL6_ARATH	Agamous-like MADS-box protein AGL6	Arabidopsis thaliana
comp1035_c0_seq1	C	GO:0005634	nucleus	GO:0005634	nucleus	sp|P29386|AGL6_ARATH	Agamous-like MADS-box protein AGL6	Arabidopsis thaliana
comp1035_c0_seq1	P	GO:0009058	biosynthetic process	GO:0006355	regulation of transcription, DNA-templated	sp|P29386|AGL6_ARATH	Agamous-like MADS-box protein AGL6	Arabidopsis thaliana
comp1035_c0_seq1	P	GO:0009058	biosynthetic process	GO:0006351	transcription, DNA-templated	sp|P29386|AGL6_ARATH	Agamous-like MADS-box protein AGL6	Arabidopsis thaliana
comp1035_c0_seq1	P	GO:0008152	metabolic process	GO:0006351	transcription, DNA-templated	sp|P29386|AGL6_ARATH	Agamous-like MADS-box protein AGL6	Arabidopsis thaliana
comp1035_c0_seq1	P	GO:0006139	nucleobase-containing compound metabolic process	GO:0006355	regulation of transcription, DNA-templated	sp|P29386|AGL6_ARATH	Agamous-like MADS-box protein AGL6	Arabidopsis thaliana
comp1035_c0_seq1	F	GO:0003677	DNA binding	GO:0003677	DNA binding	sp|P29386|AGL6_ARATH	Agamous-like MADS-box protein AGL6	Arabidopsis thaliana
comp1035_c0_seq1	P	GO:0008150	biological_process	GO:0006355	regulation of transcription, DNA-templated	sp|P29386|AGL6_ARATH	Agamous-like MADS-box protein AGL6	Arabidopsis thaliana
comp1035_c0_seq1	P	GO:0009987	cellular process	GO:0006351	transcription, DNA-templated	sp|P29386|AGL6_ARATH	Agamous-like MADS-box protein AGL6	Arabidopsis thaliana
comp10362_c0_seq1	C	GO:0005634	nucleus	GO:0005634	nucleus	sp|Q9SW07|GDU2_ARATH	Protein GLUTAMINE DUMPER 2	Arabidopsis thaliana
comp10362_c0_seq1	P	GO:0006810	transport	GO:0006865	amino acid transport	sp|Q9SW07|GDU2_ARATH	Protein GLUTAMINE DUMPER 2	Arabidopsis thaliana
comp10362_c0_seq1	P	GO:0008150	biological_process	GO:0006865	amino acid transport	sp|Q9SW07|GDU2_ARATH	Protein GLUTAMINE DUMPER 2	Arabidopsis thaliana
comp10362_c0_seq1	C	GO:0005575	cellular_component	GO:0016021	integral component of membrane	sp|Q9SW07|GDU2_ARATH	Protein GLUTAMINE DUMPER 2	Arabidopsis thaliana
comp10362_c0_seq1	C	GO:0016020	membrane	GO:0016021	integral component of membrane	sp|Q9SW07|GDU2_ARATH	Protein GLUTAMINE DUMPER 2	Arabidopsis thaliana
comp10372_c0_seq3	C	GO:0005634	nucleus	GO:0005634	nucleus	sp|Q2V3L3|Y4634_ARATH	Uncharacterized zinc finger protein At4g06634	Arabidopsis thaliana
comp10372_c0_seq3	F	GO:0005488	binding	GO:0046872	metal ion binding	sp|Q2V3L3|Y4634_ARATH	Uncharacterized zinc finger protein At4g06634	Arabidopsis thaliana
comp10372_c0_seq3	F	GO:0003677	DNA binding	GO:0043565	sequence-specific DNA binding	sp|Q2V3L3|Y4634_ARATH	Uncharacterized zinc finger protein At4g06634	Arabidopsis thaliana
comp10382_c0_seq5	P	GO:0008150	biological_process	GO:0016042	lipid catabolic process	sp|Q9SRM5|CPR49_ARATH	GDSL esterase/lipase CPRD49	Arabidopsis thaliana
comp10382_c0_seq5	P	GO:0009056	catabolic process	GO:0016042	lipid catabolic process	sp|Q9SRM5|CPR49_ARATH	GDSL esterase/lipase CPRD49	Arabidopsis thaliana
comp10382_c0_seq5	F	GO:0016787	hydrolase activity	GO:0016788	hydrolase activity, acting on ester bonds	sp|Q9SRM5|CPR49_ARATH	GDSL esterase/lipase CPRD49	Arabidopsis thaliana
comp10382_c0_seq5	C	GO:0005576	extracellular region	GO:0048046	apoplast	sp|Q9SRM5|CPR49_ARATH	GDSL esterase/lipase CPRD49	Arabidopsis thaliana
comp10382_c0_seq5	P	GO:0006629	lipid metabolic process	GO:0016042	lipid catabolic process	sp|Q9SRM5|CPR49_ARATH	GDSL esterase/lipase CPRD49	Arabidopsis thaliana
comp10382_c0_seq5	P	GO:0008152	metabolic process	GO:0016042	lipid catabolic process	sp|Q9SRM5|CPR49_ARATH	GDSL esterase/lipase CPRD49	Arabidopsis thaliana
comp10382_c0_seq5	C	GO:0005576	extracellular region	GO:0005576	extracellular region	sp|Q9SRM5|CPR49_ARATH	GDSL esterase/lipase CPRD49	Arabidopsis thaliana
comp10382_c0_seq5	F	GO:0016787	hydrolase activity	GO:0052689	carboxylic ester hydrolase activity	sp|Q9SRM5|CPR49_ARATH	GDSL esterase/lipase CPRD49	Arabidopsis thaliana
comp10392_c0_seq1	C	GO:0005575	cellular_component	GO:0005874	microtubule	sp|Q8GYX3|MP705_ARATH	Microtubule-associated protein 70-5	Arabidopsis thaliana
comp10392_c0_seq1	P	GO:0005975	carbohydrate metabolic process	GO:0010413	glucuronoxylan metabolic process	sp|Q8GYX3|MP705_ARATH	Microtubule-associated protein 70-5	Arabidopsis thaliana
comp10392_c0_seq1	C	GO:0005622	intracellular	GO:0005874	microtubule	sp|Q8GYX3|MP705_ARATH	Microtubule-associated protein 70-5	Arabidopsis thaliana
comp10392_c0_seq1	P	GO:0008150	biological_process	GO:0045492	xylan biosynthetic process	sp|Q8GYX3|MP705_ARATH	Microtubule-associated protein 70-5	Arabidopsis thaliana
comp10392_c0_seq1	P	GO:0009987	cellular process	GO:0045492	xylan biosynthetic process	sp|Q8GYX3|MP705_ARATH	Microtubule-associated protein 70-5	Arabidopsis thaliana
comp10392_c0_seq1	P	GO:0005975	carbohydrate metabolic process	GO:0045492	xylan biosynthetic process	sp|Q8GYX3|MP705_ARATH	Microtubule-associated protein 70-5	Arabidopsis thaliana
comp10392_c0_seq1	P	GO:0009987	cellular process	GO:0071555	cell wall organization	sp|Q8GYX3|MP705_ARATH	Microtubule-associated protein 70-5	Arabidopsis thaliana
comp10392_c0_seq1	P	GO:0009987	cellular process	GO:0010413	glucuronoxylan metabolic process	sp|Q8GYX3|MP705_ARATH	Microtubule-associated protein 70-5	Arabidopsis thaliana
comp10392_c0_seq1	C	GO:0005856	cytoskeleton	GO:0005874	microtubule	sp|Q8GYX3|MP705_ARATH	Microtubule-associated protein 70-5	Arabidopsis thaliana
comp10392_c0_seq1	P	GO:0009987	cellular process	GO:0009832	plant-type cell wall biogenesis	sp|Q8GYX3|MP705_ARATH	Microtubule-associated protein 70-5	Arabidopsis thaliana
comp10392_c0_seq1	P	GO:0009058	biosynthetic process	GO:0045492	xylan biosynthetic process	sp|Q8GYX3|MP705_ARATH	Microtubule-associated protein 70-5	Arabidopsis thaliana
comp10392_c0_seq1	P	GO:0016043	cellular component organization	GO:0071555	cell wall organization	sp|Q8GYX3|MP705_ARATH	Microtubule-associated protein 70-5	Arabidopsis thaliana
comp10392_c0_seq1	P	GO:0008152	metabolic process	GO:0045492	xylan biosynthetic process	sp|Q8GYX3|MP705_ARATH	Microtubule-associated protein 70-5	Arabidopsis thaliana
comp10392_c0_seq1	P	GO:0008152	metabolic process	GO:0010413	glucuronoxylan metabolic process	sp|Q8GYX3|MP705_ARATH	Microtubule-associated protein 70-5	Arabidopsis thaliana
comp10392_c0_seq1	F	GO:0005515	protein binding	GO:0008017	microtubule binding	sp|Q8GYX3|MP705_ARATH	Microtubule-associated protein 70-5	Arabidopsis thaliana
comp10392_c0_seq1	C	GO:0005623	cell	GO:0005874	microtubule	sp|Q8GYX3|MP705_ARATH	Microtubule-associated protein 70-5	Arabidopsis thaliana
comp10392_c0_seq1	P	GO:0008150	biological_process	GO:0009832	plant-type cell wall biogenesis	sp|Q8GYX3|MP705_ARATH	Microtubule-associated protein 70-5	Arabidopsis thaliana
comp10392_c0_seq1	F	GO:0005488	binding	GO:0008017	microtubule binding	sp|Q8GYX3|MP705_ARATH	Microtubule-associated protein 70-5	Arabidopsis thaliana
comp10393_c0_seq1	P	GO:0007275	multicellular organismal development	GO:0009909	regulation of flower development	sp|O24646|HY5_ARATH	Transcription factor HY5	Arabidopsis thaliana
comp10393_c0_seq1	P	GO:0009987	cellular process	GO:0006351	transcription, DNA-templated	sp|O24646|HY5_ARATH	Transcription factor HY5	Arabidopsis thaliana
comp10393_c0_seq1	F	GO:0005515	protein binding	GO:0005515	protein binding	sp|O24646|HY5_ARATH	Transcription factor HY5	Arabidopsis thaliana
comp10393_c0_seq1	P	GO:0009628	response to abiotic stimulus	GO:0010224	response to UV-B	sp|O24646|HY5_ARATH	Transcription factor HY5	Arabidopsis thaliana
comp10393_c0_seq1	P	GO:0008150	biological_process	GO:0006355	regulation of transcription, DNA-templated	sp|O24646|HY5_ARATH	Transcription factor HY5	Arabidopsis thaliana
comp10393_c0_seq1	P	GO:0009628	response to abiotic stimulus	GO:0080167	response to karrikin	sp|O24646|HY5_ARATH	Transcription factor HY5	Arabidopsis thaliana
comp10393_c0_seq1	P	GO:0009058	biosynthetic process	GO:0006355	regulation of transcription, DNA-templated	sp|O24646|HY5_ARATH	Transcription factor HY5	Arabidopsis thaliana
comp10393_c0_seq1	P	GO:0008150	biological_process	GO:0009737	response to abscisic acid	sp|O24646|HY5_ARATH	Transcription factor HY5	Arabidopsis thaliana
comp10393_c0_seq1	P	GO:0008152	metabolic process	GO:0006355	regulation of transcription, DNA-templated	sp|O24646|HY5_ARATH	Transcription factor HY5	Arabidopsis thaliana
comp10393_c0_seq1	F	GO:0003677	DNA binding	GO:0003677	DNA binding	sp|O24646|HY5_ARATH	Transcription factor HY5	Arabidopsis thaliana
comp10393_c0_seq1	P	GO:0009719	response to endogenous stimulus	GO:0009740	gibberellic acid mediated signaling pathway	sp|O24646|HY5_ARATH	Transcription factor HY5	Arabidopsis thaliana
comp10393_c0_seq1	P	GO:0009628	response to abiotic stimulus	GO:0010218	response to far red light	sp|O24646|HY5_ARATH	Transcription factor HY5	Arabidopsis thaliana
comp10393_c0_seq1	P	GO:0009987	cellular process	GO:0006355	regulation of transcription, DNA-templated	sp|O24646|HY5_ARATH	Transcription factor HY5	Arabidopsis thaliana
comp10393_c0_seq1	C	GO:0005634	nucleus	GO:0005634	nucleus	sp|O24646|HY5_ARATH	Transcription factor HY5	Arabidopsis thaliana
comp10393_c0_seq1	P	GO:0009987	cellular process	GO:0009740	gibberellic acid mediated signaling pathway	sp|O24646|HY5_ARATH	Transcription factor HY5	Arabidopsis thaliana
comp10393_c0_seq1	P	GO:0006139	nucleobase-containing compound metabolic process	GO:0006355	regulation of transcription, DNA-templated	sp|O24646|HY5_ARATH	Transcription factor HY5	Arabidopsis thaliana
comp10393_c0_seq1	P	GO:0009908	flower development	GO:0009909	regulation of flower development	sp|O24646|HY5_ARATH	Transcription factor HY5	Arabidopsis thaliana
comp10393_c0_seq1	P	GO:0006139	nucleobase-containing compound metabolic process	GO:0006351	transcription, DNA-templated	sp|O24646|HY5_ARATH	Transcription factor HY5	Arabidopsis thaliana
comp10393_c0_seq1	P	GO:0008150	biological_process	GO:0009740	gibberellic acid mediated signaling pathway	sp|O24646|HY5_ARATH	Transcription factor HY5	Arabidopsis thaliana
comp10393_c0_seq1	P	GO:0009791	post-embryonic development	GO:0009909	regulation of flower development	sp|O24646|HY5_ARATH	Transcription factor HY5	Arabidopsis thaliana
comp10393_c0_seq1	P	GO:0008150	biological_process	GO:0009909	regulation of flower development	sp|O24646|HY5_ARATH	Transcription factor HY5	Arabidopsis thaliana
comp10393_c0_seq1	P	GO:0007165	signal transduction	GO:0009740	gibberellic acid mediated signaling pathway	sp|O24646|HY5_ARATH	Transcription factor HY5	Arabidopsis thaliana
comp10393_c0_seq1	P	GO:0009719	response to endogenous stimulus	GO:0009737	response to abscisic acid	sp|O24646|HY5_ARATH	Transcription factor HY5	Arabidopsis thaliana
comp10393_c0_seq1	P	GO:0008152	metabolic process	GO:0006351	transcription, DNA-templated	sp|O24646|HY5_ARATH	Transcription factor HY5	Arabidopsis thaliana
comp10393_c0_seq1	F	GO:0003700	transcription factor activity, sequence-specific DNA binding	GO:0003700	transcription factor activity, sequence-specific DNA binding	sp|O24646|HY5_ARATH	Transcription factor HY5	Arabidopsis thaliana
comp10393_c0_seq1	P	GO:0009058	biosynthetic process	GO:0006351	transcription, DNA-templated	sp|O24646|HY5_ARATH	Transcription factor HY5	Arabidopsis thaliana
comp10394_c0_seq1	P	GO:0006950	response to stress	GO:0009409	response to cold	sp|P49598|P2C37_ARATH	Protein phosphatase 2C 37	Arabidopsis thaliana
comp10394_c0_seq1	F	GO:0005488	binding	GO:0046872	metal ion binding	sp|P49598|P2C37_ARATH	Protein phosphatase 2C 37	Arabidopsis thaliana
comp10394_c0_seq1	C	GO:0005634	nucleus	GO:0005634	nucleus	sp|P49598|P2C37_ARATH	Protein phosphatase 2C 37	Arabidopsis thaliana
comp10394_c0_seq1	P	GO:0009628	response to abiotic stimulus	GO:0009414	response to water deprivation	sp|P49598|P2C37_ARATH	Protein phosphatase 2C 37	Arabidopsis thaliana
comp10394_c0_seq1	P	GO:0009628	response to abiotic stimulus	GO:0042538	hyperosmotic salinity response	sp|P49598|P2C37_ARATH	Protein phosphatase 2C 37	Arabidopsis thaliana
comp10394_c0_seq1	P	GO:0009628	response to abiotic stimulus	GO:0009409	response to cold	sp|P49598|P2C37_ARATH	Protein phosphatase 2C 37	Arabidopsis thaliana
comp10394_c0_seq1	P	GO:0006950	response to stress	GO:0009414	response to water deprivation	sp|P49598|P2C37_ARATH	Protein phosphatase 2C 37	Arabidopsis thaliana
comp10394_c0_seq1	F	GO:0005515	protein binding	GO:0005515	protein binding	sp|P49598|P2C37_ARATH	Protein phosphatase 2C 37	Arabidopsis thaliana
comp10394_c0_seq1	P	GO:0006950	response to stress	GO:0042538	hyperosmotic salinity response	sp|P49598|P2C37_ARATH	Protein phosphatase 2C 37	Arabidopsis thaliana
comp10394_c0_seq1	P	GO:0008150	biological_process	GO:0009414	response to water deprivation	sp|P49598|P2C37_ARATH	Protein phosphatase 2C 37	Arabidopsis thaliana
comp10394_c0_seq1	P	GO:0009719	response to endogenous stimulus	GO:0009737	response to abscisic acid	sp|P49598|P2C37_ARATH	Protein phosphatase 2C 37	Arabidopsis thaliana
comp10394_c0_seq1	P	GO:0008150	biological_process	GO:0009737	response to abscisic acid	sp|P49598|P2C37_ARATH	Protein phosphatase 2C 37	Arabidopsis thaliana
comp1040_c0_seq3	C	GO:0009536	plastid	GO:0009507	chloroplast	sp|O24457|ODPA3_ARATH	Pyruvate dehydrogenase E1 component subunit alpha-3, chloroplastic	Arabidopsis thaliana
comp1040_c0_seq3	P	GO:0008150	biological_process	GO:0055114	oxidation-reduction process	sp|O24457|ODPA3_ARATH	Pyruvate dehydrogenase E1 component subunit alpha-3, chloroplastic	Arabidopsis thaliana
comp1040_c0_seq3	P	GO:0008152	metabolic process	GO:0055114	oxidation-reduction process	sp|O24457|ODPA3_ARATH	Pyruvate dehydrogenase E1 component subunit alpha-3, chloroplastic	Arabidopsis thaliana
comp10408_c0_seq6	C	GO:0005634	nucleus	GO:0005634	nucleus	sp|Q56XJ7|Y4276_ARATH	Uncharacterized protein At4g22758	Arabidopsis thaliana
comp10416_c0_seq1	P	GO:0006950	response to stress	GO:0016036	cellular response to phosphate starvation	sp|P42813|RNS1_ARATH	Ribonuclease 1	Arabidopsis thaliana
comp10416_c0_seq1	P	GO:0006810	transport	GO:0006865	amino acid transport	sp|P42813|RNS1_ARATH	Ribonuclease 1	Arabidopsis thaliana
comp10416_c0_seq1	P	GO:0007154	cell communication	GO:0016036	cellular response to phosphate starvation	sp|P42813|RNS1_ARATH	Ribonuclease 1	Arabidopsis thaliana
comp10416_c0_seq1	C	GO:0005576	extracellular region	GO:0005576	extracellular region	sp|P42813|RNS1_ARATH	Ribonuclease 1	Arabidopsis thaliana
comp10416_c0_seq1	P	GO:0009058	biosynthetic process	GO:0009718	anthocyanin-containing compound biosynthetic process	sp|P42813|RNS1_ARATH	Ribonuclease 1	Arabidopsis thaliana
comp10416_c0_seq1	P	GO:0008152	metabolic process	GO:0009718	anthocyanin-containing compound biosynthetic process	sp|P42813|RNS1_ARATH	Ribonuclease 1	Arabidopsis thaliana
comp10416_c0_seq1	P	GO:0007165	signal transduction	GO:0009867	jasmonic acid mediated signaling pathway	sp|P42813|RNS1_ARATH	Ribonuclease 1	Arabidopsis thaliana
comp10416_c0_seq1	P	GO:0006950	response to stress	GO:0009611	response to wounding	sp|P42813|RNS1_ARATH	Ribonuclease 1	Arabidopsis thaliana
comp10416_c0_seq1	P	GO:0008150	biological_process	GO:0016036	cellular response to phosphate starvation	sp|P42813|RNS1_ARATH	Ribonuclease 1	Arabidopsis thaliana
comp10416_c0_seq1	P	GO:0009987	cellular process	GO:0009867	jasmonic acid mediated signaling pathway	sp|P42813|RNS1_ARATH	Ribonuclease 1	Arabidopsis thaliana
comp10416_c0_seq1	P	GO:0008150	biological_process	GO:0009718	anthocyanin-containing compound biosynthetic process	sp|P42813|RNS1_ARATH	Ribonuclease 1	Arabidopsis thaliana
comp10416_c0_seq1	P	GO:0009991	response to extracellular stimulus	GO:0016036	cellular response to phosphate starvation	sp|P42813|RNS1_ARATH	Ribonuclease 1	Arabidopsis thaliana
comp10416_c0_seq1	P	GO:0008150	biological_process	GO:0009867	jasmonic acid mediated signaling pathway	sp|P42813|RNS1_ARATH	Ribonuclease 1	Arabidopsis thaliana
comp10416_c0_seq1	P	GO:0009719	response to endogenous stimulus	GO:0009867	jasmonic acid mediated signaling pathway	sp|P42813|RNS1_ARATH	Ribonuclease 1	Arabidopsis thaliana
comp10416_c0_seq1	C	GO:0005886	plasma membrane	GO:0005886	plasma membrane	sp|P42813|RNS1_ARATH	Ribonuclease 1	Arabidopsis thaliana
comp10416_c0_seq1	P	GO:0009605	response to external stimulus	GO:0016036	cellular response to phosphate starvation	sp|P42813|RNS1_ARATH	Ribonuclease 1	Arabidopsis thaliana
comp10416_c0_seq1	P	GO:0009987	cellular process	GO:0016036	cellular response to phosphate starvation	sp|P42813|RNS1_ARATH	Ribonuclease 1	Arabidopsis thaliana
comp10416_c0_seq1	P	GO:0008150	biological_process	GO:0006865	amino acid transport	sp|P42813|RNS1_ARATH	Ribonuclease 1	Arabidopsis thaliana
comp10416_c0_seq1	C	GO:0005618	cell wall	GO:0005618	cell wall	sp|P42813|RNS1_ARATH	Ribonuclease 1	Arabidopsis thaliana
comp1043_c0_seq1	C	GO:0005575	cellular_component	GO:0009506	plasmodesma	sp|Q9SGA6|RS191_ARATH	40S ribosomal protein S19-1	Arabidopsis thaliana
comp1043_c0_seq1	C	GO:0005634	nucleus	GO:0005634	nucleus	sp|Q9SGA6|RS191_ARATH	40S ribosomal protein S19-1	Arabidopsis thaliana
comp1043_c0_seq1	C	GO:0005618	cell wall	GO:0005618	cell wall	sp|Q9SGA6|RS191_ARATH	40S ribosomal protein S19-1	Arabidopsis thaliana
comp1044_c0_seq1	F	GO:0003700	transcription factor activity, sequence-specific DNA binding	GO:0003700	transcription factor activity, sequence-specific DNA binding	sp|P93047|HMGB3_ARATH	High mobility group B protein 3	Arabidopsis thaliana
comp1044_c0_seq1	F	GO:0003677	DNA binding	GO:0003677	DNA binding	sp|P93047|HMGB3_ARATH	High mobility group B protein 3	Arabidopsis thaliana
comp1044_c0_seq1	C	GO:0005634	nucleus	GO:0005634	nucleus	sp|P93047|HMGB3_ARATH	High mobility group B protein 3	Arabidopsis thaliana
comp1044_c0_seq1	F	GO:0003682	chromatin binding	GO:0003682	chromatin binding	sp|P93047|HMGB3_ARATH	High mobility group B protein 3	Arabidopsis thaliana
comp10440_c0_seq4	C	GO:0005576	extracellular region	GO:0005576	extracellular region	sp|Q9C7I1|ATL34_ARATH	RING-H2 finger protein ATL34	Arabidopsis thaliana
comp10440_c0_seq4	C	GO:0016020	membrane	GO:0016021	integral component of membrane	sp|Q9C7I1|ATL34_ARATH	RING-H2 finger protein ATL34	Arabidopsis thaliana
comp10440_c0_seq4	C	GO:0005575	cellular_component	GO:0016021	integral component of membrane	sp|Q9C7I1|ATL34_ARATH	RING-H2 finger protein ATL34	Arabidopsis thaliana
comp10440_c0_seq8	P	GO:0009987	cellular process	GO:0045492	xylan biosynthetic process	sp|Q84W40|ATL11_ARATH	RING-H2 finger protein ATL11	Arabidopsis thaliana
comp10440_c0_seq8	P	GO:0008150	biological_process	GO:0015706	nitrate transport	sp|Q84W40|ATL11_ARATH	RING-H2 finger protein ATL11	Arabidopsis thaliana
comp10440_c0_seq8	P	GO:0009605	response to external stimulus	GO:0010106	cellular response to iron ion starvation	sp|Q84W40|ATL11_ARATH	RING-H2 finger protein ATL11	Arabidopsis thaliana
comp10440_c0_seq8	P	GO:0005975	carbohydrate metabolic process	GO:0010413	glucuronoxylan metabolic process	sp|Q84W40|ATL11_ARATH	RING-H2 finger protein ATL11	Arabidopsis thaliana
comp10440_c0_seq8	P	GO:0008150	biological_process	GO:0045492	xylan biosynthetic process	sp|Q84W40|ATL11_ARATH	RING-H2 finger protein ATL11	Arabidopsis thaliana
comp10440_c0_seq8	P	GO:0005975	carbohydrate metabolic process	GO:0045492	xylan biosynthetic process	sp|Q84W40|ATL11_ARATH	RING-H2 finger protein ATL11	Arabidopsis thaliana
comp10440_c0_seq8	P	GO:0008152	metabolic process	GO:0010413	glucuronoxylan metabolic process	sp|Q84W40|ATL11_ARATH	RING-H2 finger protein ATL11	Arabidopsis thaliana
comp10440_c0_seq8	P	GO:0009058	biosynthetic process	GO:0045492	xylan biosynthetic process	sp|Q84W40|ATL11_ARATH	RING-H2 finger protein ATL11	Arabidopsis thaliana
comp10440_c0_seq8	P	GO:0008152	metabolic process	GO:0045492	xylan biosynthetic process	sp|Q84W40|ATL11_ARATH	RING-H2 finger protein ATL11	Arabidopsis thaliana
comp10440_c0_seq8	P	GO:0008150	biological_process	GO:0006826	iron ion transport	sp|Q84W40|ATL11_ARATH	RING-H2 finger protein ATL11	Arabidopsis thaliana
comp10440_c0_seq8	C	GO:0005575	cellular_component	GO:0016021	integral component of membrane	sp|Q84W40|ATL11_ARATH	RING-H2 finger protein ATL11	Arabidopsis thaliana
comp10440_c0_seq8	P	GO:0008150	biological_process	GO:0010106	cellular response to iron ion starvation	sp|Q84W40|ATL11_ARATH	RING-H2 finger protein ATL11	Arabidopsis thaliana
comp10440_c0_seq8	P	GO:0007154	cell communication	GO:0010106	cellular response to iron ion starvation	sp|Q84W40|ATL11_ARATH	RING-H2 finger protein ATL11	Arabidopsis thaliana
comp10440_c0_seq8	P	GO:0006810	transport	GO:0015706	nitrate transport	sp|Q84W40|ATL11_ARATH	RING-H2 finger protein ATL11	Arabidopsis thaliana
comp10440_c0_seq8	P	GO:0009987	cellular process	GO:0010413	glucuronoxylan metabolic process	sp|Q84W40|ATL11_ARATH	RING-H2 finger protein ATL11	Arabidopsis thaliana
comp10440_c0_seq8	P	GO:0006810	transport	GO:0006826	iron ion transport	sp|Q84W40|ATL11_ARATH	RING-H2 finger protein ATL11	Arabidopsis thaliana
comp10440_c0_seq8	P	GO:0008150	biological_process	GO:0010167	response to nitrate	sp|Q84W40|ATL11_ARATH	RING-H2 finger protein ATL11	Arabidopsis thaliana
comp10440_c0_seq8	C	GO:0016020	membrane	GO:0016021	integral component of membrane	sp|Q84W40|ATL11_ARATH	RING-H2 finger protein ATL11	Arabidopsis thaliana
comp10440_c0_seq8	P	GO:0009991	response to extracellular stimulus	GO:0010106	cellular response to iron ion starvation	sp|Q84W40|ATL11_ARATH	RING-H2 finger protein ATL11	Arabidopsis thaliana
comp10440_c0_seq8	P	GO:0006950	response to stress	GO:0010106	cellular response to iron ion starvation	sp|Q84W40|ATL11_ARATH	RING-H2 finger protein ATL11	Arabidopsis thaliana
comp10440_c0_seq8	P	GO:0009987	cellular process	GO:0010106	cellular response to iron ion starvation	sp|Q84W40|ATL11_ARATH	RING-H2 finger protein ATL11	Arabidopsis thaliana
comp10440_c0_seq9	C	GO:0005886	plasma membrane	GO:0005886	plasma membrane	sp|Q8RXX9|ATL6_ARATH	E3 ubiquitin-protein ligase ATL6	Arabidopsis thaliana
comp10440_c0_seq9	P	GO:0006950	response to stress	GO:0002679	respiratory burst involved in defense response	sp|Q8RXX9|ATL6_ARATH	E3 ubiquitin-protein ligase ATL6	Arabidopsis thaliana
comp10440_c0_seq9	P	GO:0008152	metabolic process	GO:0002679	respiratory burst involved in defense response	sp|Q8RXX9|ATL6_ARATH	E3 ubiquitin-protein ligase ATL6	Arabidopsis thaliana
comp10440_c0_seq9	P	GO:0008150	biological_process	GO:0010200	response to chitin	sp|Q8RXX9|ATL6_ARATH	E3 ubiquitin-protein ligase ATL6	Arabidopsis thaliana
comp10440_c0_seq9	C	GO:0016020	membrane	GO:0016021	integral component of membrane	sp|Q8RXX9|ATL6_ARATH	E3 ubiquitin-protein ligase ATL6	Arabidopsis thaliana
comp10440_c0_seq9	C	GO:0005575	cellular_component	GO:0016021	integral component of membrane	sp|Q8RXX9|ATL6_ARATH	E3 ubiquitin-protein ligase ATL6	Arabidopsis thaliana
comp10440_c0_seq9	P	GO:0008150	biological_process	GO:0002679	respiratory burst involved in defense response	sp|Q8RXX9|ATL6_ARATH	E3 ubiquitin-protein ligase ATL6	Arabidopsis thaliana
comp10440_c0_seq9	C	GO:0005576	extracellular region	GO:0005576	extracellular region	sp|Q8RXX9|ATL6_ARATH	E3 ubiquitin-protein ligase ATL6	Arabidopsis thaliana
comp10440_c0_seq9	P	GO:0009719	response to endogenous stimulus	GO:0010200	response to chitin	sp|Q8RXX9|ATL6_ARATH	E3 ubiquitin-protein ligase ATL6	Arabidopsis thaliana
comp10457_c0_seq1	F	GO:0016787	hydrolase activity	GO:0070001	aspartic-type peptidase activity	sp|Q9LS40|ASPG1_ARATH	Protein ASPARTIC PROTEASE IN GUARD CELL 1	Arabidopsis thaliana
comp10457_c0_seq1	P	GO:0008150	biological_process	GO:0009627	systemic acquired resistance	sp|Q9LS40|ASPG1_ARATH	Protein ASPARTIC PROTEASE IN GUARD CELL 1	Arabidopsis thaliana
comp10457_c0_seq1	P	GO:0009607	response to biotic stimulus	GO:0009627	systemic acquired resistance	sp|Q9LS40|ASPG1_ARATH	Protein ASPARTIC PROTEASE IN GUARD CELL 1	Arabidopsis thaliana
comp10457_c0_seq1	C	GO:0005783	endoplasmic reticulum	GO:0005783	endoplasmic reticulum	sp|Q9LS40|ASPG1_ARATH	Protein ASPARTIC PROTEASE IN GUARD CELL 1	Arabidopsis thaliana
comp10457_c0_seq1	P	GO:0019538	protein metabolic process	GO:0006508	proteolysis	sp|Q9LS40|ASPG1_ARATH	Protein ASPARTIC PROTEASE IN GUARD CELL 1	Arabidopsis thaliana
comp10457_c0_seq1	P	GO:0008150	biological_process	GO:0009414	response to water deprivation	sp|Q9LS40|ASPG1_ARATH	Protein ASPARTIC PROTEASE IN GUARD CELL 1	Arabidopsis thaliana
comp10457_c0_seq1	P	GO:0008150	biological_process	GO:0009737	response to abscisic acid	sp|Q9LS40|ASPG1_ARATH	Protein ASPARTIC PROTEASE IN GUARD CELL 1	Arabidopsis thaliana
comp10457_c0_seq1	P	GO:0006950	response to stress	GO:0009414	response to water deprivation	sp|Q9LS40|ASPG1_ARATH	Protein ASPARTIC PROTEASE IN GUARD CELL 1	Arabidopsis thaliana
comp10457_c0_seq1	P	GO:0006950	response to stress	GO:0009627	systemic acquired resistance	sp|Q9LS40|ASPG1_ARATH	Protein ASPARTIC PROTEASE IN GUARD CELL 1	Arabidopsis thaliana
comp10457_c0_seq1	P	GO:0009628	response to abiotic stimulus	GO:0009414	response to water deprivation	sp|Q9LS40|ASPG1_ARATH	Protein ASPARTIC PROTEASE IN GUARD CELL 1	Arabidopsis thaliana
comp10457_c0_seq1	C	GO:0005576	extracellular region	GO:0005576	extracellular region	sp|Q9LS40|ASPG1_ARATH	Protein ASPARTIC PROTEASE IN GUARD CELL 1	Arabidopsis thaliana
comp10457_c0_seq1	P	GO:0009605	response to external stimulus	GO:0009627	systemic acquired resistance	sp|Q9LS40|ASPG1_ARATH	Protein ASPARTIC PROTEASE IN GUARD CELL 1	Arabidopsis thaliana
comp10457_c0_seq1	P	GO:0009719	response to endogenous stimulus	GO:0009737	response to abscisic acid	sp|Q9LS40|ASPG1_ARATH	Protein ASPARTIC PROTEASE IN GUARD CELL 1	Arabidopsis thaliana
comp10457_c0_seq1	F	GO:0016787	hydrolase activity	GO:0004190	aspartic-type endopeptidase activity	sp|Q9LS40|ASPG1_ARATH	Protein ASPARTIC PROTEASE IN GUARD CELL 1	Arabidopsis thaliana
comp10457_c0_seq1	F	GO:0003677	DNA binding	GO:0003677	DNA binding	sp|Q9LS40|ASPG1_ARATH	Protein ASPARTIC PROTEASE IN GUARD CELL 1	Arabidopsis thaliana
comp10458_c0_seq1	P	GO:0008150	biological_process	GO:0009734	auxin-activated signaling pathway	sp|Q9C5W9|ARFR_ARATH	Auxin response factor 18	Arabidopsis thaliana
comp10458_c0_seq1	P	GO:0009719	response to endogenous stimulus	GO:0009734	auxin-activated signaling pathway	sp|Q9C5W9|ARFR_ARATH	Auxin response factor 18	Arabidopsis thaliana
comp10458_c0_seq1	F	GO:0005515	protein binding	GO:0046983	protein dimerization activity	sp|Q9C5W9|ARFR_ARATH	Auxin response factor 18	Arabidopsis thaliana
comp10458_c0_seq1	P	GO:0009058	biosynthetic process	GO:0006351	transcription, DNA-templated	sp|Q9C5W9|ARFR_ARATH	Auxin response factor 18	Arabidopsis thaliana
comp10458_c0_seq1	P	GO:0009987	cellular process	GO:0006355	regulation of transcription, DNA-templated	sp|Q9C5W9|ARFR_ARATH	Auxin response factor 18	Arabidopsis thaliana
comp10458_c0_seq1	P	GO:0008152	metabolic process	GO:0006351	transcription, DNA-templated	sp|Q9C5W9|ARFR_ARATH	Auxin response factor 18	Arabidopsis thaliana
comp10458_c0_seq1	P	GO:0008150	biological_process	GO:0006355	regulation of transcription, DNA-templated	sp|Q9C5W9|ARFR_ARATH	Auxin response factor 18	Arabidopsis thaliana
comp10458_c0_seq1	P	GO:0009987	cellular process	GO:0009734	auxin-activated signaling pathway	sp|Q9C5W9|ARFR_ARATH	Auxin response factor 18	Arabidopsis thaliana
comp10458_c0_seq1	C	GO:0005634	nucleus	GO:0005634	nucleus	sp|Q9C5W9|ARFR_ARATH	Auxin response factor 18	Arabidopsis thaliana
comp10458_c0_seq1	F	GO:0003700	transcription factor activity, sequence-specific DNA binding	GO:0003700	transcription factor activity, sequence-specific DNA binding	sp|Q9C5W9|ARFR_ARATH	Auxin response factor 18	Arabidopsis thaliana
comp10458_c0_seq1	P	GO:0008152	metabolic process	GO:0006355	regulation of transcription, DNA-templated	sp|Q9C5W9|ARFR_ARATH	Auxin response factor 18	Arabidopsis thaliana
comp10458_c0_seq1	P	GO:0009058	biosynthetic process	GO:0006355	regulation of transcription, DNA-templated	sp|Q9C5W9|ARFR_ARATH	Auxin response factor 18	Arabidopsis thaliana
comp10458_c0_seq1	P	GO:0007165	signal transduction	GO:0009734	auxin-activated signaling pathway	sp|Q9C5W9|ARFR_ARATH	Auxin response factor 18	Arabidopsis thaliana
comp10458_c0_seq1	P	GO:0006139	nucleobase-containing compound metabolic process	GO:0006351	transcription, DNA-templated	sp|Q9C5W9|ARFR_ARATH	Auxin response factor 18	Arabidopsis thaliana
comp10458_c0_seq1	P	GO:0006139	nucleobase-containing compound metabolic process	GO:0006355	regulation of transcription, DNA-templated	sp|Q9C5W9|ARFR_ARATH	Auxin response factor 18	Arabidopsis thaliana
comp10458_c0_seq1	P	GO:0009987	cellular process	GO:0006351	transcription, DNA-templated	sp|Q9C5W9|ARFR_ARATH	Auxin response factor 18	Arabidopsis thaliana
comp10458_c0_seq1	F	GO:0003677	DNA binding	GO:0003677	DNA binding	sp|Q9C5W9|ARFR_ARATH	Auxin response factor 18	Arabidopsis thaliana
comp1046_c0_seq1	P	GO:0009987	cellular process	GO:0006355	regulation of transcription, DNA-templated	sp|Q9S851|NAC31_ARATH	Protein CUP-SHAPED COTYLEDON 3	Arabidopsis thaliana
comp1046_c0_seq1	P	GO:0007275	multicellular organismal development	GO:0010014	meristem initiation	sp|Q9S851|NAC31_ARATH	Protein CUP-SHAPED COTYLEDON 3	Arabidopsis thaliana
comp1046_c0_seq1	P	GO:0008150	biological_process	GO:0006355	regulation of transcription, DNA-templated	sp|Q9S851|NAC31_ARATH	Protein CUP-SHAPED COTYLEDON 3	Arabidopsis thaliana
comp1046_c0_seq1	P	GO:0006139	nucleobase-containing compound metabolic process	GO:0006355	regulation of transcription, DNA-templated	sp|Q9S851|NAC31_ARATH	Protein CUP-SHAPED COTYLEDON 3	Arabidopsis thaliana
comp1046_c0_seq1	C	GO:0005634	nucleus	GO:0005634	nucleus	sp|Q9S851|NAC31_ARATH	Protein CUP-SHAPED COTYLEDON 3	Arabidopsis thaliana
comp1046_c0_seq1	P	GO:0008150	biological_process	GO:0009965	leaf morphogenesis	sp|Q9S851|NAC31_ARATH	Protein CUP-SHAPED COTYLEDON 3	Arabidopsis thaliana
comp1046_c0_seq1	P	GO:0008152	metabolic process	GO:0006355	regulation of transcription, DNA-templated	sp|Q9S851|NAC31_ARATH	Protein CUP-SHAPED COTYLEDON 3	Arabidopsis thaliana
comp1046_c0_seq1	P	GO:0009653	anatomical structure morphogenesis	GO:0009965	leaf morphogenesis	sp|Q9S851|NAC31_ARATH	Protein CUP-SHAPED COTYLEDON 3	Arabidopsis thaliana
comp1046_c0_seq1	P	GO:0007275	multicellular organismal development	GO:0009965	leaf morphogenesis	sp|Q9S851|NAC31_ARATH	Protein CUP-SHAPED COTYLEDON 3	Arabidopsis thaliana
comp1046_c0_seq1	F	GO:0003677	DNA binding	GO:0003677	DNA binding	sp|Q9S851|NAC31_ARATH	Protein CUP-SHAPED COTYLEDON 3	Arabidopsis thaliana
comp1046_c0_seq1	P	GO:0007275	multicellular organismal development	GO:0007275	multicellular organismal development	sp|Q9S851|NAC31_ARATH	Protein CUP-SHAPED COTYLEDON 3	Arabidopsis thaliana
comp1046_c0_seq1	P	GO:0009058	biosynthetic process	GO:0006351	transcription, DNA-templated	sp|Q9S851|NAC31_ARATH	Protein CUP-SHAPED COTYLEDON 3	Arabidopsis thaliana
comp1046_c0_seq1	P	GO:0009987	cellular process	GO:0006351	transcription, DNA-templated	sp|Q9S851|NAC31_ARATH	Protein CUP-SHAPED COTYLEDON 3	Arabidopsis thaliana
comp1046_c0_seq1	P	GO:0008152	metabolic process	GO:0006351	transcription, DNA-templated	sp|Q9S851|NAC31_ARATH	Protein CUP-SHAPED COTYLEDON 3	Arabidopsis thaliana
comp1046_c0_seq1	P	GO:0009653	anatomical structure morphogenesis	GO:0010014	meristem initiation	sp|Q9S851|NAC31_ARATH	Protein CUP-SHAPED COTYLEDON 3	Arabidopsis thaliana
comp1046_c0_seq1	P	GO:0006139	nucleobase-containing compound metabolic process	GO:0006351	transcription, DNA-templated	sp|Q9S851|NAC31_ARATH	Protein CUP-SHAPED COTYLEDON 3	Arabidopsis thaliana
comp1046_c0_seq1	F	GO:0003700	transcription factor activity, sequence-specific DNA binding	GO:0003700	transcription factor activity, sequence-specific DNA binding	sp|Q9S851|NAC31_ARATH	Protein CUP-SHAPED COTYLEDON 3	Arabidopsis thaliana
comp1046_c0_seq1	P	GO:0008150	biological_process	GO:0010014	meristem initiation	sp|Q9S851|NAC31_ARATH	Protein CUP-SHAPED COTYLEDON 3	Arabidopsis thaliana
comp1046_c0_seq1	P	GO:0009058	biosynthetic process	GO:0006355	regulation of transcription, DNA-templated	sp|Q9S851|NAC31_ARATH	Protein CUP-SHAPED COTYLEDON 3	Arabidopsis thaliana
comp1046_c0_seq4	F	GO:0003700	transcription factor activity, sequence-specific DNA binding	GO:0003700	transcription factor activity, sequence-specific DNA binding	sp|Q8GY42|NAC25_ARATH	NAC transcription factor 25	Arabidopsis thaliana
comp1046_c0_seq4	P	GO:0009058	biosynthetic process	GO:0006355	regulation of transcription, DNA-templated	sp|Q8GY42|NAC25_ARATH	NAC transcription factor 25	Arabidopsis thaliana
comp1046_c0_seq4	P	GO:0008152	metabolic process	GO:0006351	transcription, DNA-templated	sp|Q8GY42|NAC25_ARATH	NAC transcription factor 25	Arabidopsis thaliana
comp1046_c0_seq4	P	GO:0008152	metabolic process	GO:0006355	regulation of transcription, DNA-templated	sp|Q8GY42|NAC25_ARATH	NAC transcription factor 25	Arabidopsis thaliana
comp1046_c0_seq4	P	GO:0007275	multicellular organismal development	GO:0007275	multicellular organismal development	sp|Q8GY42|NAC25_ARATH	NAC transcription factor 25	Arabidopsis thaliana
comp1046_c0_seq4	F	GO:0003677	DNA binding	GO:0003677	DNA binding	sp|Q8GY42|NAC25_ARATH	NAC transcription factor 25	Arabidopsis thaliana
comp1046_c0_seq4	P	GO:0009987	cellular process	GO:0006351	transcription, DNA-templated	sp|Q8GY42|NAC25_ARATH	NAC transcription factor 25	Arabidopsis thaliana
comp1046_c0_seq4	P	GO:0006139	nucleobase-containing compound metabolic process	GO:0006351	transcription, DNA-templated	sp|Q8GY42|NAC25_ARATH	NAC transcription factor 25	Arabidopsis thaliana
comp1046_c0_seq4	P	GO:0009058	biosynthetic process	GO:0006351	transcription, DNA-templated	sp|Q8GY42|NAC25_ARATH	NAC transcription factor 25	Arabidopsis thaliana
comp1046_c0_seq4	P	GO:0006139	nucleobase-containing compound metabolic process	GO:0006355	regulation of transcription, DNA-templated	sp|Q8GY42|NAC25_ARATH	NAC transcription factor 25	Arabidopsis thaliana
comp1046_c0_seq4	P	GO:0009987	cellular process	GO:0006355	regulation of transcription, DNA-templated	sp|Q8GY42|NAC25_ARATH	NAC transcription factor 25	Arabidopsis thaliana
comp1046_c0_seq4	C	GO:0005634	nucleus	GO:0005634	nucleus	sp|Q8GY42|NAC25_ARATH	NAC transcription factor 25	Arabidopsis thaliana
comp1046_c0_seq4	P	GO:0008150	biological_process	GO:0006355	regulation of transcription, DNA-templated	sp|Q8GY42|NAC25_ARATH	NAC transcription factor 25	Arabidopsis thaliana
comp1047_c0_seq10	P	GO:0008150	biological_process	GO:0016126	sterol biosynthetic process	sp|Q9SJ81|FLA7_ARATH	Fasciclin-like arabinogalactan protein 7	Arabidopsis thaliana
comp1047_c0_seq10	P	GO:0008150	biological_process	GO:0010075	regulation of meristem growth	sp|Q9SJ81|FLA7_ARATH	Fasciclin-like arabinogalactan protein 7	Arabidopsis thaliana
comp1047_c0_seq10	C	GO:0005886	plasma membrane	GO:0005886	plasma membrane	sp|Q9SJ81|FLA7_ARATH	Fasciclin-like arabinogalactan protein 7	Arabidopsis thaliana
comp1047_c0_seq10	P	GO:0040007	growth	GO:0010075	regulation of meristem growth	sp|Q9SJ81|FLA7_ARATH	Fasciclin-like arabinogalactan protein 7	Arabidopsis thaliana
comp1047_c0_seq10	P	GO:0006629	lipid metabolic process	GO:0016126	sterol biosynthetic process	sp|Q9SJ81|FLA7_ARATH	Fasciclin-like arabinogalactan protein 7	Arabidopsis thaliana
comp1047_c0_seq10	P	GO:0009987	cellular process	GO:0009664	plant-type cell wall organization	sp|Q9SJ81|FLA7_ARATH	Fasciclin-like arabinogalactan protein 7	Arabidopsis thaliana
comp1047_c0_seq10	C	GO:0016020	membrane	GO:0031225	anchored component of membrane	sp|Q9SJ81|FLA7_ARATH	Fasciclin-like arabinogalactan protein 7	Arabidopsis thaliana
comp1047_c0_seq10	P	GO:0009058	biosynthetic process	GO:0016132	brassinosteroid biosynthetic process	sp|Q9SJ81|FLA7_ARATH	Fasciclin-like arabinogalactan protein 7	Arabidopsis thaliana
comp1047_c0_seq10	P	GO:0007275	multicellular organismal development	GO:0010075	regulation of meristem growth	sp|Q9SJ81|FLA7_ARATH	Fasciclin-like arabinogalactan protein 7	Arabidopsis thaliana
comp1047_c0_seq10	P	GO:0009987	cellular process	GO:0006084	acetyl-CoA metabolic process	sp|Q9SJ81|FLA7_ARATH	Fasciclin-like arabinogalactan protein 7	Arabidopsis thaliana
comp1047_c0_seq10	C	GO:0005886	plasma membrane	GO:0046658	anchored component of plasma membrane	sp|Q9SJ81|FLA7_ARATH	Fasciclin-like arabinogalactan protein 7	Arabidopsis thaliana
comp1047_c0_seq10	P	GO:0016043	cellular component organization	GO:0009664	plant-type cell wall organization	sp|Q9SJ81|FLA7_ARATH	Fasciclin-like arabinogalactan protein 7	Arabidopsis thaliana
comp1047_c0_seq10	P	GO:0008152	metabolic process	GO:0016126	sterol biosynthetic process	sp|Q9SJ81|FLA7_ARATH	Fasciclin-like arabinogalactan protein 7	Arabidopsis thaliana
comp1047_c0_seq10	C	GO:0016020	membrane	GO:0016020	membrane	sp|Q9SJ81|FLA7_ARATH	Fasciclin-like arabinogalactan protein 7	Arabidopsis thaliana
comp1047_c0_seq10	P	GO:0009987	cellular process	GO:0009832	plant-type cell wall biogenesis	sp|Q9SJ81|FLA7_ARATH	Fasciclin-like arabinogalactan protein 7	Arabidopsis thaliana
comp1047_c0_seq10	P	GO:0008150	biological_process	GO:0016132	brassinosteroid biosynthetic process	sp|Q9SJ81|FLA7_ARATH	Fasciclin-like arabinogalactan protein 7	Arabidopsis thaliana
comp1047_c0_seq10	P	GO:0008150	biological_process	GO:0009832	plant-type cell wall biogenesis	sp|Q9SJ81|FLA7_ARATH	Fasciclin-like arabinogalactan protein 7	Arabidopsis thaliana
comp1047_c0_seq10	C	GO:0005575	cellular_component	GO:0046658	anchored component of plasma membrane	sp|Q9SJ81|FLA7_ARATH	Fasciclin-like arabinogalactan protein 7	Arabidopsis thaliana
comp1047_c0_seq10	C	GO:0005623	cell	GO:0046658	anchored component of plasma membrane	sp|Q9SJ81|FLA7_ARATH	Fasciclin-like arabinogalactan protein 7	Arabidopsis thaliana
comp1047_c0_seq10	C	GO:0016020	membrane	GO:0046658	anchored component of plasma membrane	sp|Q9SJ81|FLA7_ARATH	Fasciclin-like arabinogalactan protein 7	Arabidopsis thaliana
comp1047_c0_seq10	P	GO:0008152	metabolic process	GO:0016132	brassinosteroid biosynthetic process	sp|Q9SJ81|FLA7_ARATH	Fasciclin-like arabinogalactan protein 7	Arabidopsis thaliana
comp1047_c0_seq10	P	GO:0006629	lipid metabolic process	GO:0016132	brassinosteroid biosynthetic process	sp|Q9SJ81|FLA7_ARATH	Fasciclin-like arabinogalactan protein 7	Arabidopsis thaliana
comp1047_c0_seq10	C	GO:0005575	cellular_component	GO:0031225	anchored component of membrane	sp|Q9SJ81|FLA7_ARATH	Fasciclin-like arabinogalactan protein 7	Arabidopsis thaliana
comp1047_c0_seq10	P	GO:0008152	metabolic process	GO:0006084	acetyl-CoA metabolic process	sp|Q9SJ81|FLA7_ARATH	Fasciclin-like arabinogalactan protein 7	Arabidopsis thaliana
comp1047_c0_seq10	P	GO:0009058	biosynthetic process	GO:0016126	sterol biosynthetic process	sp|Q9SJ81|FLA7_ARATH	Fasciclin-like arabinogalactan protein 7	Arabidopsis thaliana
comp1047_c0_seq3	P	GO:0009987	cellular process	GO:0009664	plant-type cell wall organization	sp|Q9SJ81|FLA7_ARATH	Fasciclin-like arabinogalactan protein 7	Arabidopsis thaliana
comp1047_c0_seq3	P	GO:0006629	lipid metabolic process	GO:0016132	brassinosteroid biosynthetic process	sp|Q9SJ81|FLA7_ARATH	Fasciclin-like arabinogalactan protein 7	Arabidopsis thaliana
comp1047_c0_seq3	P	GO:0008150	biological_process	GO:0016126	sterol biosynthetic process	sp|Q9SJ81|FLA7_ARATH	Fasciclin-like arabinogalactan protein 7	Arabidopsis thaliana
comp1047_c0_seq3	P	GO:0016043	cellular component organization	GO:0009664	plant-type cell wall organization	sp|Q9SJ81|FLA7_ARATH	Fasciclin-like arabinogalactan protein 7	Arabidopsis thaliana
comp1047_c0_seq3	P	GO:0008152	metabolic process	GO:0016132	brassinosteroid biosynthetic process	sp|Q9SJ81|FLA7_ARATH	Fasciclin-like arabinogalactan protein 7	Arabidopsis thaliana
comp1047_c0_seq3	P	GO:0008150	biological_process	GO:0009832	plant-type cell wall biogenesis	sp|Q9SJ81|FLA7_ARATH	Fasciclin-like arabinogalactan protein 7	Arabidopsis thaliana
comp1047_c0_seq3	P	GO:0009058	biosynthetic process	GO:0016132	brassinosteroid biosynthetic process	sp|Q9SJ81|FLA7_ARATH	Fasciclin-like arabinogalactan protein 7	Arabidopsis thaliana
comp1047_c0_seq3	C	GO:0005886	plasma membrane	GO:0046658	anchored component of plasma membrane	sp|Q9SJ81|FLA7_ARATH	Fasciclin-like arabinogalactan protein 7	Arabidopsis thaliana
comp1047_c0_seq3	C	GO:0016020	membrane	GO:0031225	anchored component of membrane	sp|Q9SJ81|FLA7_ARATH	Fasciclin-like arabinogalactan protein 7	Arabidopsis thaliana
comp1047_c0_seq3	P	GO:0040007	growth	GO:0010075	regulation of meristem growth	sp|Q9SJ81|FLA7_ARATH	Fasciclin-like arabinogalactan protein 7	Arabidopsis thaliana
comp1047_c0_seq3	P	GO:0009987	cellular process	GO:0009832	plant-type cell wall biogenesis	sp|Q9SJ81|FLA7_ARATH	Fasciclin-like arabinogalactan protein 7	Arabidopsis thaliana
comp1047_c0_seq3	P	GO:0007275	multicellular organismal development	GO:0010075	regulation of meristem growth	sp|Q9SJ81|FLA7_ARATH	Fasciclin-like arabinogalactan protein 7	Arabidopsis thaliana
comp1047_c0_seq3	C	GO:0005575	cellular_component	GO:0031225	anchored component of membrane	sp|Q9SJ81|FLA7_ARATH	Fasciclin-like arabinogalactan protein 7	Arabidopsis thaliana
comp1047_c0_seq3	C	GO:0005575	cellular_component	GO:0046658	anchored component of plasma membrane	sp|Q9SJ81|FLA7_ARATH	Fasciclin-like arabinogalactan protein 7	Arabidopsis thaliana
comp1047_c0_seq3	P	GO:0009987	cellular process	GO:0006084	acetyl-CoA metabolic process	sp|Q9SJ81|FLA7_ARATH	Fasciclin-like arabinogalactan protein 7	Arabidopsis thaliana
comp1047_c0_seq3	P	GO:0009058	biosynthetic process	GO:0016126	sterol biosynthetic process	sp|Q9SJ81|FLA7_ARATH	Fasciclin-like arabinogalactan protein 7	Arabidopsis thaliana
comp1047_c0_seq3	P	GO:0008152	metabolic process	GO:0006084	acetyl-CoA metabolic process	sp|Q9SJ81|FLA7_ARATH	Fasciclin-like arabinogalactan protein 7	Arabidopsis thaliana
comp1047_c0_seq3	P	GO:0008150	biological_process	GO:0010075	regulation of meristem growth	sp|Q9SJ81|FLA7_ARATH	Fasciclin-like arabinogalactan protein 7	Arabidopsis thaliana
comp1047_c0_seq3	C	GO:0016020	membrane	GO:0016020	membrane	sp|Q9SJ81|FLA7_ARATH	Fasciclin-like arabinogalactan protein 7	Arabidopsis thaliana
comp1047_c0_seq3	P	GO:0008150	biological_process	GO:0016132	brassinosteroid biosynthetic process	sp|Q9SJ81|FLA7_ARATH	Fasciclin-like arabinogalactan protein 7	Arabidopsis thaliana
comp1047_c0_seq3	C	GO:0016020	membrane	GO:0046658	anchored component of plasma membrane	sp|Q9SJ81|FLA7_ARATH	Fasciclin-like arabinogalactan protein 7	Arabidopsis thaliana
comp1047_c0_seq3	P	GO:0008152	metabolic process	GO:0016126	sterol biosynthetic process	sp|Q9SJ81|FLA7_ARATH	Fasciclin-like arabinogalactan protein 7	Arabidopsis thaliana
comp1047_c0_seq3	C	GO:0005886	plasma membrane	GO:0005886	plasma membrane	sp|Q9SJ81|FLA7_ARATH	Fasciclin-like arabinogalactan protein 7	Arabidopsis thaliana
comp1047_c0_seq3	C	GO:0005623	cell	GO:0046658	anchored component of plasma membrane	sp|Q9SJ81|FLA7_ARATH	Fasciclin-like arabinogalactan protein 7	Arabidopsis thaliana
comp1047_c0_seq3	P	GO:0006629	lipid metabolic process	GO:0016126	sterol biosynthetic process	sp|Q9SJ81|FLA7_ARATH	Fasciclin-like arabinogalactan protein 7	Arabidopsis thaliana
comp1047_c0_seq4	C	GO:0005886	plasma membrane	GO:0046658	anchored component of plasma membrane	sp|Q9SJ81|FLA7_ARATH	Fasciclin-like arabinogalactan protein 7	Arabidopsis thaliana
comp1047_c0_seq4	C	GO:0005575	cellular_component	GO:0031225	anchored component of membrane	sp|Q9SJ81|FLA7_ARATH	Fasciclin-like arabinogalactan protein 7	Arabidopsis thaliana
comp1047_c0_seq4	C	GO:0016020	membrane	GO:0046658	anchored component of plasma membrane	sp|Q9SJ81|FLA7_ARATH	Fasciclin-like arabinogalactan protein 7	Arabidopsis thaliana
comp1047_c0_seq4	P	GO:0007275	multicellular organismal development	GO:0010075	regulation of meristem growth	sp|Q9SJ81|FLA7_ARATH	Fasciclin-like arabinogalactan protein 7	Arabidopsis thaliana
comp1047_c0_seq4	P	GO:0009058	biosynthetic process	GO:0016126	sterol biosynthetic process	sp|Q9SJ81|FLA7_ARATH	Fasciclin-like arabinogalactan protein 7	Arabidopsis thaliana
comp1047_c0_seq4	P	GO:0008150	biological_process	GO:0016126	sterol biosynthetic process	sp|Q9SJ81|FLA7_ARATH	Fasciclin-like arabinogalactan protein 7	Arabidopsis thaliana
comp1047_c0_seq4	P	GO:0006629	lipid metabolic process	GO:0016126	sterol biosynthetic process	sp|Q9SJ81|FLA7_ARATH	Fasciclin-like arabinogalactan protein 7	Arabidopsis thaliana
comp1047_c0_seq4	P	GO:0008152	metabolic process	GO:0016126	sterol biosynthetic process	sp|Q9SJ81|FLA7_ARATH	Fasciclin-like arabinogalactan protein 7	Arabidopsis thaliana
comp1047_c0_seq4	P	GO:0009987	cellular process	GO:0009832	plant-type cell wall biogenesis	sp|Q9SJ81|FLA7_ARATH	Fasciclin-like arabinogalactan protein 7	Arabidopsis thaliana
comp1047_c0_seq4	P	GO:0008150	biological_process	GO:0010075	regulation of meristem growth	sp|Q9SJ81|FLA7_ARATH	Fasciclin-like arabinogalactan protein 7	Arabidopsis thaliana
comp1047_c0_seq4	C	GO:0005886	plasma membrane	GO:0005886	plasma membrane	sp|Q9SJ81|FLA7_ARATH	Fasciclin-like arabinogalactan protein 7	Arabidopsis thaliana
comp1047_c0_seq4	P	GO:0008152	metabolic process	GO:0016132	brassinosteroid biosynthetic process	sp|Q9SJ81|FLA7_ARATH	Fasciclin-like arabinogalactan protein 7	Arabidopsis thaliana
comp1047_c0_seq4	P	GO:0009058	biosynthetic process	GO:0016132	brassinosteroid biosynthetic process	sp|Q9SJ81|FLA7_ARATH	Fasciclin-like arabinogalactan protein 7	Arabidopsis thaliana
comp1047_c0_seq4	P	GO:0008150	biological_process	GO:0016132	brassinosteroid biosynthetic process	sp|Q9SJ81|FLA7_ARATH	Fasciclin-like arabinogalactan protein 7	Arabidopsis thaliana
comp1047_c0_seq4	P	GO:0040007	growth	GO:0010075	regulation of meristem growth	sp|Q9SJ81|FLA7_ARATH	Fasciclin-like arabinogalactan protein 7	Arabidopsis thaliana
comp1047_c0_seq4	P	GO:0009987	cellular process	GO:0006084	acetyl-CoA metabolic process	sp|Q9SJ81|FLA7_ARATH	Fasciclin-like arabinogalactan protein 7	Arabidopsis thaliana
comp1047_c0_seq4	P	GO:0008152	metabolic process	GO:0006084	acetyl-CoA metabolic process	sp|Q9SJ81|FLA7_ARATH	Fasciclin-like arabinogalactan protein 7	Arabidopsis thaliana
comp1047_c0_seq4	C	GO:0005575	cellular_component	GO:0046658	anchored component of plasma membrane	sp|Q9SJ81|FLA7_ARATH	Fasciclin-like arabinogalactan protein 7	Arabidopsis thaliana
comp1047_c0_seq4	P	GO:0009987	cellular process	GO:0009664	plant-type cell wall organization	sp|Q9SJ81|FLA7_ARATH	Fasciclin-like arabinogalactan protein 7	Arabidopsis thaliana
comp1047_c0_seq4	P	GO:0008150	biological_process	GO:0009832	plant-type cell wall biogenesis	sp|Q9SJ81|FLA7_ARATH	Fasciclin-like arabinogalactan protein 7	Arabidopsis thaliana
comp1047_c0_seq4	C	GO:0005623	cell	GO:0046658	anchored component of plasma membrane	sp|Q9SJ81|FLA7_ARATH	Fasciclin-like arabinogalactan protein 7	Arabidopsis thaliana
comp1047_c0_seq4	P	GO:0006629	lipid metabolic process	GO:0016132	brassinosteroid biosynthetic process	sp|Q9SJ81|FLA7_ARATH	Fasciclin-like arabinogalactan protein 7	Arabidopsis thaliana
comp1047_c0_seq4	P	GO:0016043	cellular component organization	GO:0009664	plant-type cell wall organization	sp|Q9SJ81|FLA7_ARATH	Fasciclin-like arabinogalactan protein 7	Arabidopsis thaliana
comp1047_c0_seq4	C	GO:0016020	membrane	GO:0031225	anchored component of membrane	sp|Q9SJ81|FLA7_ARATH	Fasciclin-like arabinogalactan protein 7	Arabidopsis thaliana
comp1047_c0_seq4	C	GO:0016020	membrane	GO:0016020	membrane	sp|Q9SJ81|FLA7_ARATH	Fasciclin-like arabinogalactan protein 7	Arabidopsis thaliana
comp1047_c0_seq6	P	GO:0009987	cellular process	GO:0006084	acetyl-CoA metabolic process	sp|Q9SJ81|FLA7_ARATH	Fasciclin-like arabinogalactan protein 7	Arabidopsis thaliana
comp1047_c0_seq6	P	GO:0008152	metabolic process	GO:0016126	sterol biosynthetic process	sp|Q9SJ81|FLA7_ARATH	Fasciclin-like arabinogalactan protein 7	Arabidopsis thaliana
comp1047_c0_seq6	P	GO:0008152	metabolic process	GO:0006084	acetyl-CoA metabolic process	sp|Q9SJ81|FLA7_ARATH	Fasciclin-like arabinogalactan protein 7	Arabidopsis thaliana
comp1047_c0_seq6	P	GO:0016043	cellular component organization	GO:0009664	plant-type cell wall organization	sp|Q9SJ81|FLA7_ARATH	Fasciclin-like arabinogalactan protein 7	Arabidopsis thaliana
comp1047_c0_seq6	P	GO:0006629	lipid metabolic process	GO:0016132	brassinosteroid biosynthetic process	sp|Q9SJ81|FLA7_ARATH	Fasciclin-like arabinogalactan protein 7	Arabidopsis thaliana
comp1047_c0_seq6	C	GO:0005575	cellular_component	GO:0031225	anchored component of membrane	sp|Q9SJ81|FLA7_ARATH	Fasciclin-like arabinogalactan protein 7	Arabidopsis thaliana
comp1047_c0_seq6	P	GO:0009987	cellular process	GO:0009664	plant-type cell wall organization	sp|Q9SJ81|FLA7_ARATH	Fasciclin-like arabinogalactan protein 7	Arabidopsis thaliana
comp1047_c0_seq6	C	GO:0016020	membrane	GO:0046658	anchored component of plasma membrane	sp|Q9SJ81|FLA7_ARATH	Fasciclin-like arabinogalactan protein 7	Arabidopsis thaliana
comp1047_c0_seq6	C	GO:0005623	cell	GO:0046658	anchored component of plasma membrane	sp|Q9SJ81|FLA7_ARATH	Fasciclin-like arabinogalactan protein 7	Arabidopsis thaliana
comp1047_c0_seq6	P	GO:0008152	metabolic process	GO:0016132	brassinosteroid biosynthetic process	sp|Q9SJ81|FLA7_ARATH	Fasciclin-like arabinogalactan protein 7	Arabidopsis thaliana
comp1047_c0_seq6	P	GO:0008150	biological_process	GO:0010075	regulation of meristem growth	sp|Q9SJ81|FLA7_ARATH	Fasciclin-like arabinogalactan protein 7	Arabidopsis thaliana
comp1047_c0_seq6	P	GO:0009058	biosynthetic process	GO:0016126	sterol biosynthetic process	sp|Q9SJ81|FLA7_ARATH	Fasciclin-like arabinogalactan protein 7	Arabidopsis thaliana
comp1047_c0_seq6	C	GO:0005886	plasma membrane	GO:0005886	plasma membrane	sp|Q9SJ81|FLA7_ARATH	Fasciclin-like arabinogalactan protein 7	Arabidopsis thaliana
comp1047_c0_seq6	P	GO:0008150	biological_process	GO:0009832	plant-type cell wall biogenesis	sp|Q9SJ81|FLA7_ARATH	Fasciclin-like arabinogalactan protein 7	Arabidopsis thaliana
comp1047_c0_seq6	P	GO:0007275	multicellular organismal development	GO:0010075	regulation of meristem growth	sp|Q9SJ81|FLA7_ARATH	Fasciclin-like arabinogalactan protein 7	Arabidopsis thaliana
comp1047_c0_seq6	C	GO:0005886	plasma membrane	GO:0046658	anchored component of plasma membrane	sp|Q9SJ81|FLA7_ARATH	Fasciclin-like arabinogalactan protein 7	Arabidopsis thaliana
comp1047_c0_seq6	P	GO:0008150	biological_process	GO:0016132	brassinosteroid biosynthetic process	sp|Q9SJ81|FLA7_ARATH	Fasciclin-like arabinogalactan protein 7	Arabidopsis thaliana
comp1047_c0_seq6	C	GO:0016020	membrane	GO:0016020	membrane	sp|Q9SJ81|FLA7_ARATH	Fasciclin-like arabinogalactan protein 7	Arabidopsis thaliana
comp1047_c0_seq6	P	GO:0008150	biological_process	GO:0016126	sterol biosynthetic process	sp|Q9SJ81|FLA7_ARATH	Fasciclin-like arabinogalactan protein 7	Arabidopsis thaliana
comp1047_c0_seq6	C	GO:0016020	membrane	GO:0031225	anchored component of membrane	sp|Q9SJ81|FLA7_ARATH	Fasciclin-like arabinogalactan protein 7	Arabidopsis thaliana
comp1047_c0_seq6	C	GO:0005575	cellular_component	GO:0046658	anchored component of plasma membrane	sp|Q9SJ81|FLA7_ARATH	Fasciclin-like arabinogalactan protein 7	Arabidopsis thaliana
comp1047_c0_seq6	P	GO:0040007	growth	GO:0010075	regulation of meristem growth	sp|Q9SJ81|FLA7_ARATH	Fasciclin-like arabinogalactan protein 7	Arabidopsis thaliana
comp1047_c0_seq6	P	GO:0006629	lipid metabolic process	GO:0016126	sterol biosynthetic process	sp|Q9SJ81|FLA7_ARATH	Fasciclin-like arabinogalactan protein 7	Arabidopsis thaliana
comp1047_c0_seq6	P	GO:0009058	biosynthetic process	GO:0016132	brassinosteroid biosynthetic process	sp|Q9SJ81|FLA7_ARATH	Fasciclin-like arabinogalactan protein 7	Arabidopsis thaliana
comp1047_c0_seq6	P	GO:0009987	cellular process	GO:0009832	plant-type cell wall biogenesis	sp|Q9SJ81|FLA7_ARATH	Fasciclin-like arabinogalactan protein 7	Arabidopsis thaliana
comp10470_c0_seq1	C	GO:0005575	cellular_component	GO:0005774	vacuolar membrane	sp|Q7XJJ7|FAAH_ARATH	Fatty acid amide hydrolase	Arabidopsis thaliana
comp10470_c0_seq1	C	GO:0005773	vacuole	GO:0005773	vacuole	sp|Q7XJJ7|FAAH_ARATH	Fatty acid amide hydrolase	Arabidopsis thaliana
comp10470_c0_seq1	P	GO:0008150	biological_process	GO:0042742	defense response to bacterium	sp|Q7XJJ7|FAAH_ARATH	Fatty acid amide hydrolase	Arabidopsis thaliana
comp10470_c0_seq1	P	GO:0006950	response to stress	GO:0042742	defense response to bacterium	sp|Q7XJJ7|FAAH_ARATH	Fatty acid amide hydrolase	Arabidopsis thaliana
comp10470_c0_seq1	P	GO:0009987	cellular process	GO:0070291	N-acylethanolamine metabolic process	sp|Q7XJJ7|FAAH_ARATH	Fatty acid amide hydrolase	Arabidopsis thaliana
comp10470_c0_seq1	C	GO:0005773	vacuole	GO:0005774	vacuolar membrane	sp|Q7XJJ7|FAAH_ARATH	Fatty acid amide hydrolase	Arabidopsis thaliana
comp10470_c0_seq1	P	GO:0008152	metabolic process	GO:0070291	N-acylethanolamine metabolic process	sp|Q7XJJ7|FAAH_ARATH	Fatty acid amide hydrolase	Arabidopsis thaliana
comp10470_c0_seq1	C	GO:0005623	cell	GO:0005774	vacuolar membrane	sp|Q7XJJ7|FAAH_ARATH	Fatty acid amide hydrolase	Arabidopsis thaliana
comp10470_c0_seq1	P	GO:0008150	biological_process	GO:0070291	N-acylethanolamine metabolic process	sp|Q7XJJ7|FAAH_ARATH	Fatty acid amide hydrolase	Arabidopsis thaliana
comp10470_c0_seq1	C	GO:0016020	membrane	GO:0016021	integral component of membrane	sp|Q7XJJ7|FAAH_ARATH	Fatty acid amide hydrolase	Arabidopsis thaliana
comp10470_c0_seq1	C	GO:0005575	cellular_component	GO:0016021	integral component of membrane	sp|Q7XJJ7|FAAH_ARATH	Fatty acid amide hydrolase	Arabidopsis thaliana
comp10470_c0_seq1	C	GO:0016020	membrane	GO:0005774	vacuolar membrane	sp|Q7XJJ7|FAAH_ARATH	Fatty acid amide hydrolase	Arabidopsis thaliana
comp10470_c0_seq1	C	GO:0005783	endoplasmic reticulum	GO:0005783	endoplasmic reticulum	sp|Q7XJJ7|FAAH_ARATH	Fatty acid amide hydrolase	Arabidopsis thaliana
comp10470_c0_seq1	C	GO:0005737	cytoplasm	GO:0005774	vacuolar membrane	sp|Q7XJJ7|FAAH_ARATH	Fatty acid amide hydrolase	Arabidopsis thaliana
comp10470_c0_seq1	F	GO:0016787	hydrolase activity	GO:0047412	N-(long-chain-acyl)ethanolamine deacylase activity	sp|Q7XJJ7|FAAH_ARATH	Fatty acid amide hydrolase	Arabidopsis thaliana
comp10470_c0_seq1	C	GO:0005622	intracellular	GO:0005774	vacuolar membrane	sp|Q7XJJ7|FAAH_ARATH	Fatty acid amide hydrolase	Arabidopsis thaliana
comp10470_c0_seq1	C	GO:0005886	plasma membrane	GO:0005886	plasma membrane	sp|Q7XJJ7|FAAH_ARATH	Fatty acid amide hydrolase	Arabidopsis thaliana
comp10470_c0_seq1	F	GO:0016787	hydrolase activity	GO:0004040	amidase activity	sp|Q7XJJ7|FAAH_ARATH	Fatty acid amide hydrolase	Arabidopsis thaliana
comp10470_c0_seq1	P	GO:0009605	response to external stimulus	GO:0042742	defense response to bacterium	sp|Q7XJJ7|FAAH_ARATH	Fatty acid amide hydrolase	Arabidopsis thaliana
comp10470_c0_seq1	F	GO:0003824	catalytic activity	GO:0016884	carbon-nitrogen ligase activity, with glutamine as amido-N-donor	sp|Q7XJJ7|FAAH_ARATH	Fatty acid amide hydrolase	Arabidopsis thaliana
comp10470_c0_seq1	P	GO:0009607	response to biotic stimulus	GO:0042742	defense response to bacterium	sp|Q7XJJ7|FAAH_ARATH	Fatty acid amide hydrolase	Arabidopsis thaliana
comp10470_c0_seq2	C	GO:0005773	vacuole	GO:0005773	vacuole	sp|Q7XJJ7|FAAH_ARATH	Fatty acid amide hydrolase	Arabidopsis thaliana
comp10470_c0_seq2	F	GO:0016787	hydrolase activity	GO:0004040	amidase activity	sp|Q7XJJ7|FAAH_ARATH	Fatty acid amide hydrolase	Arabidopsis thaliana
comp10470_c0_seq2	P	GO:0009607	response to biotic stimulus	GO:0042742	defense response to bacterium	sp|Q7XJJ7|FAAH_ARATH	Fatty acid amide hydrolase	Arabidopsis thaliana
comp10470_c0_seq2	C	GO:0005575	cellular_component	GO:0016021	integral component of membrane	sp|Q7XJJ7|FAAH_ARATH	Fatty acid amide hydrolase	Arabidopsis thaliana
comp10470_c0_seq2	C	GO:0005623	cell	GO:0005774	vacuolar membrane	sp|Q7XJJ7|FAAH_ARATH	Fatty acid amide hydrolase	Arabidopsis thaliana
comp10470_c0_seq2	C	GO:0005773	vacuole	GO:0005774	vacuolar membrane	sp|Q7XJJ7|FAAH_ARATH	Fatty acid amide hydrolase	Arabidopsis thaliana
comp10470_c0_seq2	P	GO:0009605	response to external stimulus	GO:0042742	defense response to bacterium	sp|Q7XJJ7|FAAH_ARATH	Fatty acid amide hydrolase	Arabidopsis thaliana
comp10470_c0_seq2	C	GO:0005737	cytoplasm	GO:0005774	vacuolar membrane	sp|Q7XJJ7|FAAH_ARATH	Fatty acid amide hydrolase	Arabidopsis thaliana
comp10470_c0_seq2	P	GO:0009987	cellular process	GO:0070291	N-acylethanolamine metabolic process	sp|Q7XJJ7|FAAH_ARATH	Fatty acid amide hydrolase	Arabidopsis thaliana
comp10470_c0_seq2	C	GO:0016020	membrane	GO:0005774	vacuolar membrane	sp|Q7XJJ7|FAAH_ARATH	Fatty acid amide hydrolase	Arabidopsis thaliana
comp10470_c0_seq2	C	GO:0016020	membrane	GO:0016021	integral component of membrane	sp|Q7XJJ7|FAAH_ARATH	Fatty acid amide hydrolase	Arabidopsis thaliana
comp10470_c0_seq2	C	GO:0005783	endoplasmic reticulum	GO:0005783	endoplasmic reticulum	sp|Q7XJJ7|FAAH_ARATH	Fatty acid amide hydrolase	Arabidopsis thaliana
comp10470_c0_seq2	P	GO:0008152	metabolic process	GO:0070291	N-acylethanolamine metabolic process	sp|Q7XJJ7|FAAH_ARATH	Fatty acid amide hydrolase	Arabidopsis thaliana
comp10470_c0_seq2	P	GO:0008150	biological_process	GO:0070291	N-acylethanolamine metabolic process	sp|Q7XJJ7|FAAH_ARATH	Fatty acid amide hydrolase	Arabidopsis thaliana
comp10470_c0_seq2	F	GO:0016787	hydrolase activity	GO:0047412	N-(long-chain-acyl)ethanolamine deacylase activity	sp|Q7XJJ7|FAAH_ARATH	Fatty acid amide hydrolase	Arabidopsis thaliana
comp10470_c0_seq2	F	GO:0003824	catalytic activity	GO:0016884	carbon-nitrogen ligase activity, with glutamine as amido-N-donor	sp|Q7XJJ7|FAAH_ARATH	Fatty acid amide hydrolase	Arabidopsis thaliana
comp10470_c0_seq2	C	GO:0005622	intracellular	GO:0005774	vacuolar membrane	sp|Q7XJJ7|FAAH_ARATH	Fatty acid amide hydrolase	Arabidopsis thaliana
comp10470_c0_seq2	P	GO:0008150	biological_process	GO:0042742	defense response to bacterium	sp|Q7XJJ7|FAAH_ARATH	Fatty acid amide hydrolase	Arabidopsis thaliana
comp10470_c0_seq2	C	GO:0005886	plasma membrane	GO:0005886	plasma membrane	sp|Q7XJJ7|FAAH_ARATH	Fatty acid amide hydrolase	Arabidopsis thaliana
comp10470_c0_seq2	C	GO:0005575	cellular_component	GO:0005774	vacuolar membrane	sp|Q7XJJ7|FAAH_ARATH	Fatty acid amide hydrolase	Arabidopsis thaliana
comp10470_c0_seq2	P	GO:0006950	response to stress	GO:0042742	defense response to bacterium	sp|Q7XJJ7|FAAH_ARATH	Fatty acid amide hydrolase	Arabidopsis thaliana
comp10471_c0_seq1	P	GO:0006464	cellular protein modification process	GO:0006468	protein phosphorylation	sp|Q9LEU7|CIPK5_ARATH	CBL-interacting serine/threonine-protein kinase 5	Arabidopsis thaliana
comp10471_c0_seq1	F	GO:0016301	kinase activity	GO:0004674	protein serine/threonine kinase activity	sp|Q9LEU7|CIPK5_ARATH	CBL-interacting serine/threonine-protein kinase 5	Arabidopsis thaliana
comp10471_c0_seq1	P	GO:0009987	cellular process	GO:0006468	protein phosphorylation	sp|Q9LEU7|CIPK5_ARATH	CBL-interacting serine/threonine-protein kinase 5	Arabidopsis thaliana
comp10471_c0_seq1	P	GO:0008152	metabolic process	GO:0006468	protein phosphorylation	sp|Q9LEU7|CIPK5_ARATH	CBL-interacting serine/threonine-protein kinase 5	Arabidopsis thaliana
comp10471_c0_seq1	C	GO:0005886	plasma membrane	GO:0005886	plasma membrane	sp|Q9LEU7|CIPK5_ARATH	CBL-interacting serine/threonine-protein kinase 5	Arabidopsis thaliana
comp10471_c0_seq1	F	GO:0016740	transferase activity	GO:0004674	protein serine/threonine kinase activity	sp|Q9LEU7|CIPK5_ARATH	CBL-interacting serine/threonine-protein kinase 5	Arabidopsis thaliana
comp10471_c0_seq2	P	GO:0009987	cellular process	GO:0006468	protein phosphorylation	sp|Q9LEU7|CIPK5_ARATH	CBL-interacting serine/threonine-protein kinase 5	Arabidopsis thaliana
comp10471_c0_seq2	C	GO:0005886	plasma membrane	GO:0005886	plasma membrane	sp|Q9LEU7|CIPK5_ARATH	CBL-interacting serine/threonine-protein kinase 5	Arabidopsis thaliana
comp10471_c0_seq2	F	GO:0016740	transferase activity	GO:0004674	protein serine/threonine kinase activity	sp|Q9LEU7|CIPK5_ARATH	CBL-interacting serine/threonine-protein kinase 5	Arabidopsis thaliana
comp10471_c0_seq2	P	GO:0006464	cellular protein modification process	GO:0006468	protein phosphorylation	sp|Q9LEU7|CIPK5_ARATH	CBL-interacting serine/threonine-protein kinase 5	Arabidopsis thaliana
comp10471_c0_seq2	F	GO:0016301	kinase activity	GO:0004674	protein serine/threonine kinase activity	sp|Q9LEU7|CIPK5_ARATH	CBL-interacting serine/threonine-protein kinase 5	Arabidopsis thaliana
comp10471_c0_seq2	P	GO:0008152	metabolic process	GO:0006468	protein phosphorylation	sp|Q9LEU7|CIPK5_ARATH	CBL-interacting serine/threonine-protein kinase 5	Arabidopsis thaliana
comp10471_c0_seq3	P	GO:0006950	response to stress	GO:0050832	defense response to fungus	sp|Q8W1D5|CIPKP_ARATH	CBL-interacting serine/threonine-protein kinase 25	Arabidopsis thaliana
comp10471_c0_seq3	P	GO:0009607	response to biotic stimulus	GO:0050832	defense response to fungus	sp|Q8W1D5|CIPKP_ARATH	CBL-interacting serine/threonine-protein kinase 25	Arabidopsis thaliana
comp10471_c0_seq3	P	GO:0009605	response to external stimulus	GO:0050832	defense response to fungus	sp|Q8W1D5|CIPKP_ARATH	CBL-interacting serine/threonine-protein kinase 25	Arabidopsis thaliana
comp10471_c0_seq3	P	GO:0009987	cellular process	GO:0006468	protein phosphorylation	sp|Q8W1D5|CIPKP_ARATH	CBL-interacting serine/threonine-protein kinase 25	Arabidopsis thaliana
comp10471_c0_seq3	F	GO:0016301	kinase activity	GO:0004674	protein serine/threonine kinase activity	sp|Q8W1D5|CIPKP_ARATH	CBL-interacting serine/threonine-protein kinase 25	Arabidopsis thaliana
comp10471_c0_seq3	P	GO:0006464	cellular protein modification process	GO:0006468	protein phosphorylation	sp|Q8W1D5|CIPKP_ARATH	CBL-interacting serine/threonine-protein kinase 25	Arabidopsis thaliana
comp10471_c0_seq3	C	GO:0005886	plasma membrane	GO:0005886	plasma membrane	sp|Q8W1D5|CIPKP_ARATH	CBL-interacting serine/threonine-protein kinase 25	Arabidopsis thaliana
comp10471_c0_seq3	F	GO:0016740	transferase activity	GO:0004674	protein serine/threonine kinase activity	sp|Q8W1D5|CIPKP_ARATH	CBL-interacting serine/threonine-protein kinase 25	Arabidopsis thaliana
comp10471_c0_seq3	P	GO:0008152	metabolic process	GO:0006468	protein phosphorylation	sp|Q8W1D5|CIPKP_ARATH	CBL-interacting serine/threonine-protein kinase 25	Arabidopsis thaliana
comp10471_c0_seq3	P	GO:0008150	biological_process	GO:0050832	defense response to fungus	sp|Q8W1D5|CIPKP_ARATH	CBL-interacting serine/threonine-protein kinase 25	Arabidopsis thaliana
[truncated: 76,422 more rows]
