# Supplementary material for: Comparative transcriptome analysis of the wild-type model apomict Hieracium praealtum and its loss of parthenogenesis (lop) mutant
Source: BMC Plant Biol. 2018 Sep 24;18:206. doi: 10.1186/s12870-018-1423-1 (PMC6154955; doi:10.1186/s12870-018-1423-1)
Supplement: Supplementary file 7 — Differentially expressed transcripts with no GO annotations and with or without BLAST hits. (XLSX 974 kb) [file 12870_2018_1423_MOESM7_ESM.xlsx]

## Sheet: DE lop138 not DE R35 - BLAST
DE in lop138 not DE in R35 with blast hit but no GO annotation
		TPM values																			BLASTX result
transcript	log2FoldChange.lop138	Ovary_3	Ovary_4	Ovary_5	Ovary_6	Ovary_7	Ovary_8	Ovary_9	Ovary_10	Wt_E1	Wt_E2	Wt_L1	Wt_L2	lop_E1	lop_E2	lop_L1	lop_L2	Pol_L1	Pol_L2	length	subjectid	description	species	percidentity	alignmentlength	mismatches	gapopens	querystart	queryend	subjstart	subjend	evalue	bitscore
comp0_c0_seq7	-1.31815	2.6512	723.664	2592.38	802.987	2679.19	3586.62	3932.88	5131.36	5831.75	5333.52	7077.06	6358.29	9998.5	8171.25	3014.2	3570.42	6301.73	4364.09	213	sp|Q9SPV5|NEC1_NICPL	Nectarin-1	Nicotiana plumbaginifolia	55.17	58	26	0	211	38	167	224	5e-14	67.4
comp10000_c0_seq1	-1.80386	1.19605	3.29368	2.31403	3.04815	2.6422	1.97953	2.24783	0.959771	2.15913	3.37592	2.91853	3.9109	5.12301	4.48999	0.836285	1.58419	0.816545	2.94684	661	gi|565473904|ref|XP_006294593.1|	hypothetical protein CARUB_v10023629mg, partial	[Capsella rubella]	45.54	112	53	2	341	6	68	171	2e-25	107
comp10050_c0_seq3	3.6582	8.65274	160.651	30.4527	15.7972	141.199	24.2309	0.449339	19.8253	8.22112	1.3843	1.78265	10.7961	0	0.0934942	1.2538	1.21281	0.286363	0.212278	496	sp|P43283|TRPB1_MAIZE	Tryptophan synthase beta chain 1 (Fragment)	Zea mays	72.84	81	22	0	494	252	300	380	1e-32	124
comp10095_c0_seq1	2.71849	4.45287	12.4853	24.4992	15.5131	11.8937	20.3227	21.9011	18.5699	3.10576	5.15266	6.86649	7.77648	2.62056	5.65121	22.7231	28.7481	0.916361	7.07593	558	sp|O48922|C98A2_SOYBN	Cytochrome P450 98A2	Glycine max	82.1	162	29	0	488	3	22	183	3e-96	295
comp10095_c0_seq2	2.99326	3.44703	10.9443	30.5503	12.1916	15.9913	23.1433	27.2755	20.3117	2.56227	4.66113	8.12951	8.70209	2.97069	4.66229	23.6943	33.1597	2.49902	8.45911	557	sp|O48922|C98A2_SOYBN	Cytochrome P450 98A2	Glycine max	87.63	186	22	1	557	3	248	433	4e-115	343
comp10182_c0_seq1	1.2207	15.551	22.0034	12.6312	10.8977	28.0557	24.2646	15.7054	22.6469	12.1933	15.4284	17.3656	19.1327	11.0251	8.19108	21.8154	18.7782	6.00541	3.18506	719	sp|Q5NDE3|PMGT2_TETNG	Protein O-linked-mannose beta-1,4-N-acetylglucosaminyltransferase 2	Tetraodon nigroviridis	28.1	121	83	3	699	346	282	401	3e-06	51.6
comp10182_c0_seq2	1.42911	7.04807	7.51114	4.94726	6.13341	14.2219	16.0802	9.38529	11.7483	7.60297	8.42587	9.66531	9.83676	4.86135	4.58791	12.1474	11.1908	0.907992	1.48239	657	gi|567857250|ref|XP_006421308.1|	hypothetical protein CICLE_v10004678mg	[Citrus clementina]	61	100	31	2	278	3	102	201	5e-31	124
comp1022_c0_seq3	1.47861	55.0611	412.965	123.117	81.2039	150.094	216.264	123.612	239.267	79.8912	101.821	102.226	141.483	49.9418	80.555	163.145	174.531	88.4357	151.54	601	sp|P37707|B2_DAUCA	B2 protein	Daucus carota	94.63	149	8	0	126	572	58	206	4e-101	298
comp1022_c0_seq4	1.66437	6.81162	50.8278	11.1594	11.0338	12.5721	29.1336	14.7425	21.3938	13.2881	13.8591	14.9607	18.2315	8.68438	9.02201	28.5668	23.1034	3.42655	20.638	514	gi|593794297|ref|XP_007160187.1|	hypothetical protein PHAVU_002G300300g	[Phaseolus vulgaris]	47.76	134	61	5	67	453	7	136	8e-16	78.2
comp10238_c0_seq1	2.08765	0.247136	0	0.418374	0.163289	2.29299	0.742302	1.7069	3.93324	0.669203	0.422559	0.879443	1.11113	1.01044	0.963993	3.32638	4.68022	2.42425	3.11031	457	gi|566154396|ref|XP_006370449.1|	hypothetical protein POPTR_0001s42670g	[Populus trichocarpa]	57.45	47	20	0	143	3	62	108	4e-10	60.1
comp1025_c1_seq1	2.93501	64.4112	18.7402	77.0585	55.8211	792.314	41.5459	42.4075	159.569	13.1091	16.9477	46.2342	24.324	29.9317	53.5	364.237	234.118	31.2583	157.219	1913	sp|P48981|BGAL_MALDO	Beta-galactosidase	Malus domestica	74.95	543	134	2	1629	4	24	565	0	856
comp1025_c1_seq2	3.37594	0.262348	0.168573	1.11032	0.260011	2.94125	0.225142	0.301995	1.35085	0	0.0249205	0.186716	0.053615	0.0893863	0.134649	1.36431	1.39734	0	0.061144	861	sp|P48980|BGAL_SOLLC	Beta-galactosidase	Solanum lycopersicum	73.96	169	44	0	860	354	552	720	4e-81	267
comp10251_c0_seq1	4.68856	0	0	0	0	0	0	0	0	0	0	0	0	0	0	1.85748	1.85665	38.6399	24.1997	372	sp|Q6F2U9|SYK_ORYSJ	Lysine--tRNA ligase	Oryza sativa subsp. japonica	100	21	0	0	371	309	582	602	6e-05	45.1
comp1032_c0_seq1	1.75819	12.0228	11.5489	7.81235	2.08624	1.03287	6.14891	6.43054	11.483	14.0307	10.4053	14.6933	7.79303	7.82029	4.56252	20.135	17.5364	22.909	15.5104	930	gi|460377310|ref|XP_004234436.1|	PREDICTED: uncharacterized protein LOC101263287	[Solanum lycopersicum]	35.98	264	119	10	82	735	1	260	5e-22	98.2
comp10341_c0_seq1	2.3155	4.22022	23.5016	0.340208	1.59338	1.24306	1.89708	3.30475	2.44582	6.3487	9.58292	16.3051	15.3601	1.98566	5.4047	17.336	17.8001	11.2213	19.9058	562	gi|565351775|ref|XP_006342827.1|	PREDICTED: RING-H2 finger protein ATL2-like	[Solanum tuberosum]	41.03	117	53	5	562	248	154	266	8e-14	72.4
comp10394_c0_seq3	3.39922	12.7985	32.0293	7.98238	11.4234	15.7983	18.5947	10.7079	28.1679	11.1467	11.0909	5.32678	7.06663	0.765026	2.02825	12.4322	16.3444	1.29894	6.64603	503	gi|593489971|ref|XP_007141853.1|	hypothetical protein PHAVU_008G231200g	[Phaseolus vulgaris]	36.36	132	61	8	118	501	1	113	5e-07	53.1
comp104_c0_seq1	1.11124	668.801	580.13	217.976	207.798	95.8732	151.078	143.882	245.228	401.012	395.363	360.222	227.337	153.981	174.737	294.187	355.504	488.74	334.66	664	sp|P0CG89|H4_SOYBN	Histone H4	Glycine max	100	82	0	0	175	420	22	103	3e-49	162
comp104_c0_seq2	2.73582	156.678	100.793	29.9917	20.119	2.71107	22.0929	24.5208	38.7003	54.6355	63.7737	20.9709	29.9453	7.60813	13.9423	53.0655	80.6732	84.6646	66.4513	612	sp|P0CG89|H4_SOYBN	Histone H4	Glycine max	100	82	0	0	123	368	22	103	2e-49	162
comp104_c0_seq3	2.25224	48.8135	40.5905	11.5447	8.22119	0.555031	10.4727	9.20765	14.1129	25.7015	20.5474	12.2615	11.7362	4.8101	5.05978	18.4457	24.8288	48.0876	19.2957	472	sp|P0CG89|H4_SOYBN	Histone H4	Glycine max	100	74	0	0	2	223	30	103	7e-44	146
comp104_c0_seq4	2.33297	113.256	77.8413	27.5046	16.0502	2.43924	20.5759	19.299	31.6023	51.2557	54.061	22.3031	29.9154	7.63166	12.1762	42.752	50.3474	72.6843	52.9391	358	sp|P0CG89|H4_SOYBN	Histone H4	Glycine max	100	76	0	0	131	358	22	97	4e-46	150
comp1041_c0_seq1	-1.5796	26.366	19.0488	36.8626	95.8574	99.7998	24.5404	19.0257	19.1575	41.5582	34.814	35.0714	52.7572	58.1905	69.4251	21.8289	17.4667	17.9813	25.8028	861	sp|Q05091|PGIP_PYRCO	Polygalacturonase inhibitor	Pyrus communis	33.18	211	105	9	22	555	123	330	6e-17	82.8
comp10413_c0_seq1	2.08579	13.2603	12.6338	11.0306	13.2932	17.8539	21.7784	20.7533	41.5234	8.66713	7.55758	11.7155	12.4284	6.07591	7.79144	29.3037	25.3918	19.264	18.4364	494	gi|565390588|ref|XP_006361018.1|	PREDICTED: uncharacterized protein LOC102578269 isoform X2	[Solanum tuberosum]	72.73	99	27	0	493	197	287	385	4e-45	159
comp10416_c0_seq4	2.90301	0	0	0.670866	0.523671	1.22561	2.04049	1.95502	7.79098	0.357691	0.301145	0.564078	1.29579	1.75526	0.406782	6.18246	9.06827	6.9772	6.09573	285	sp|P80022|RNLE_SOLLC	Extracellular ribonuclease LE	Solanum lycopersicum	93.33	30	2	0	194	283	27	56	9e-14	67.8
comp10416_c0_seq5	3.23703	0	0	2.05147	0.320271	4.12263	3.95182	2.71018	7.71455	0.437519	0.368353	2.18489	2.37747	2.4773	0.995132	14.8279	16.0644	14.6303	18.8663	233	sp|P80022|RNLE_SOLLC	Extracellular ribonuclease LE	Solanum lycopersicum	80.65	62	12	0	47	232	27	88	5e-31	114
comp1046_c0_seq2	1.97156	68.5572	38.1952	26.8347	16.4956	64.0382	32.4779	37.015	95.7177	10.373	11.5188	22.7511	30.937	17.1476	34.1697	89.5851	99.0474	76.1512	86.5409	285	sp|Q8H4S4|NAC10_ORYSJ	NAC transcription factor ONAC010	Oryza sativa subsp. japonica	61.05	95	33	2	285	13	63	157	7e-31	117
comp1046_c0_seq3	1.9948	82.4387	29.1343	26.1675	16.6132	56.4106	37.3191	35.383	100.332	8.92922	10.1801	23.6645	29.1464	18.3977	35.3722	84.103	115.953	186.928	119.316	274	gi|224075517|ref|XP_002304662.1|	no apical meristem family protein	[Populus trichocarpa]	43.42	76	36	2	274	65	169	243	3e-07	51.2
comp10511_c0_seq1	6.18387	0.461926	1.48407	0	2.44166	0	1.68476	1.29135	14.0547	0	0.263271	1.64379	0.755215	0.314771	1.37507	73.2666	52.8974	12.1413	5.92121	489	sp|C4IYS8|ACFR2_MAIZE	Ascorbate-specific transmembrane electron transporter 2	Zea mays	43.36	113	60	1	485	159	113	225	4e-17	79.7
comp10514_c0_seq5	-2.21031	19.2418	23.1152	20.89	18.794	5.82166	12.0257	7.8418	9.79025	10.9493	17.96	8.33582	9.57445	11.5442	9.44638	1.79143	2.14546	1.99902	5.84944	270	gi|356542305|ref|XP_003539609.1|	PREDICTED: DNA ligase 1-like	[Glycine max]	79.49	39	4	1	165	269	546	584	3e-09	58.2
comp10597_c0_seq1	3.48881	0.786132	1.01027	3.99251	2.07767	0.60783	1.46172	1.12039	1.47195	2.12872	0.199133	1.42983	1.17816	0.178565	0	2.004	1.03387	7.57964	1.28253	431	gi|356562439|ref|XP_003549479.1|	PREDICTED: serine/threonine-protein kinase PBS1-like	[Glycine max]	55.56	36	16	0	422	315	300	335	6e-05	46.2
comp10602_c0_seq1	-1.62298	14.7857	14.1937	14.777	18.2438	7.98871	5.73286	8.26104	6.50419	10.4515	14.1465	7.05765	13.3245	13.7171	16.4939	4.19602	4.74412	2.01628	6.10316	634	gi|225464180|ref|XP_002271335.1|	PREDICTED: uncharacterized protein LOC100267160	[Vitis vinifera]	65	200	69	1	33	629	26	225	4e-91	278
comp1063_c0_seq2	7.0368	4.57307	43.2754	210.903	58.7829	155.256	47.2725	36.5529	16.6062	6.75443	10.1623	5.19436	6.34381	1.03875	0.967292	147.056	102.733	4.7752	3.908	815	sp|Q41001|BCP_PEA	Blue copper protein	Pisum sativum	39.34	122	71	3	792	430	1	120	6e-18	83.6
comp1064_c0_seq1	10.6642	0	0	0.410294	0	0	54.8054	1.91307	221.226	0.437519	0.230221	0	0	0.165154	0.0995132	389.603	193.968	988.643	10.4499	466	gi|590639964|ref|XP_007029821.1|	Uncharacterized protein TCM_025695	[Theobroma cacao]	30.14	73	50	1	392	177	87	159	1e-05	47.4
comp10660_c0_seq2	2.57168	2.18243	3.50584	6.4656	3.42473	5.6951	2.69232	4.12726	1.53239	1.23118	1.503	1.55326	0.669022	0.74359	0.504056	4.92366	2.47553	0.480315	1.6531	414	gi|224131572|ref|XP_002321120.1|	integral membrane family protein	[Populus trichocarpa]	70.73	41	12	0	123	1	1	41	2e-09	59.3
comp10660_c0_seq3	1.7346	6.98892	5.74818	5.67912	5.54132	9.72678	7.79706	8.27496	7.32815	1.51399	3.18662	2.65284	2.85659	1.42874	4.36183	9.3214	9.26487	4.92204	5.14722	404	gi|645231833|ref|XP_008222583.1|	PREDICTED: solute carrier family 35 member F1-like	[Prunus mume]	59.6	99	33	3	404	123	260	356	3e-12	67.8
comp10666_c0_seq1	1.25023	3.99922	2.85525	4.13738	3.57212	3.09216	2.09736	3.60493	1.59469	11.6983	8.93438	9.99713	18.4347	8.45316	9.50269	23.2895	16.0999	7.71185	9.66596	1525	sp|Q96033|RT12_HELAN	Ribosomal protein S12, mitochondrial	Helianthus annuus	100	123	0	0	966	598	1	123	2e-79	250
comp10743_c0_seq5	7.77918	0	4.37833	0.865144	0.450215	1.05369	2.63141	0.504236	10.6851	0	0.129452	0.404128	0.974774	0	0.209833	37.3109	26.6148	1.07116	4.80395	663	sp|Q9M6E8|NCED1_PHAVU	9-cis-epoxycarotenoid dioxygenase NCED1, chloroplastic	Phaseolus vulgaris	75.45	220	54	0	2	661	122	341	1e-118	357
comp10751_c0_seq2	2.17789	8.97087	2.36483	4.08873	2.43171	0.711404	2.3688	3.25306	3.87622	13.4954	6.68606	4.09273	4.41882	3.13489	1.36947	9.56959	8.89377	15.7368	6.37958	491	gi|225447975|ref|XP_002269064.1|	PREDICTED: kinetochore protein Nuf2	[Vitis vinifera]	54.62	119	54	0	489	133	326	444	2e-13	72
comp10771_c0_seq9	-1.66195	1.2047	8.12793	6.62816	5.57186	1.3972	2.58463	5.84421	4.51135	27.4564	18.7101	15.2188	10.4635	14.674	10.0166	3.40884	3.50535	0.0757525	0	375	gi|224106379|ref|XP_002314147.1|	subtilase family protein	[Populus trichocarpa]	50	38	19	0	375	262	7	44	1e-05	48.1
comp10780_c1_seq1	2.2699	5.87155	3.32894	9.20903	3.08077	3.47163	7.63235	7.89481	9.70043	4.83211	5.47898	7.04666	8.61136	5.119	4.75077	18.648	24.8348	43.3926	34.8551	654	sp|O22060|SPSA1_CITUN	Probable sucrose-phosphate synthase 1	Citrus unshiu	72	200	54	1	653	54	859	1056	8e-100	318
comp1081_c0_seq22	-1.20107	46.5317	48.7676	55.0647	55.5196	18.8622	62.031	52.1521	43.1398	76.6603	98.7861	63.3403	71.2749	78.8086	93.3028	26.8101	41.4404	16.2489	39.9049	250	sp|P23525|IN37_SPIOL	2-methyl-6-phytyl-1,4-hydroquinone methyltransferase, chloroplastic	Spinacia oleracea	48.15	81	39	3	9	248	1	79	7e-15	71.6
comp10826_c0_seq10	2.70297	19.3133	4.85604	5.68615	4.99337	0.649255	5.2245	3.03791	7.86132	6.82139	10.2098	4.78103	4.97663	0.715256	1.98249	10.0179	7.7855	2.64007	5.18621	269	gi|595911276|ref|XP_007214354.1|	hypothetical protein PRUPE_ppa000411mg	[Prunus persica]	42.42	99	41	4	266	6	821	915	3e-08	55.5
comp10826_c0_seq8	2.42815	10.337	10.3321	3.56469	2.02368	0.296016	3.12126	3.7775	6.09319	8.29358	9.67365	2.63396	6.25933	0.78266	1.96496	6.09	8.60982	2.1185	4.72912	295	gi|595911276|ref|XP_007214354.1|	hypothetical protein PRUPE_ppa000411mg	[Prunus persica]	38.98	118	47	6	293	3	761	874	1e-09	60.1
comp10827_c0_seq1	-1.61334	5.45115	14.6674	14.2749	27.238	23.4447	10.0871	11.5414	7.81448	29.2141	33.7868	8.52711	21.7932	19.5016	14.9681	5.47157	4.67103	3.21348	6.51114	663	sp|Q6ZK57|C3H54_ORYSJ	Zinc finger CCCH domain-containing protein 54	Oryza sativa subsp. japonica	42.31	208	114	3	2	607	384	591	4e-48	172
comp10829_c0_seq1	3.1414	9.07695	6.88419	2.77097	3.44112	0.805367	1.46854	1.27244	3.06477	2.95484	4.38178	2.47109	2.37199	0.405595	0.702623	4.18776	5.45987	2.47019	4.23102	759	gi|470105419|ref|XP_004289081.1|	PREDICTED: uncharacterized protein LOC101296331	[Fragaria vesca subsp. vesca]	79.03	186	7	2	558	1	1	154	3e-86	272
comp10830_c0_seq1	3.16736	10.7082	35.831	11.2871	5.20627	11.4038	5.89517	2.05994	6.99854	3.82966	2.53334	1.05449	3.30322	0.344193	0.829573	3.95553	6.6959	2.8458	2.63696	559	gi|566170293|ref|XP_002306366.2|	myb family transcription factor family protein	[Populus trichocarpa]	44.3	79	24	2	2	178	190	268	8e-07	52.8
comp10850_c0_seq1	9.19156	0	0	0	0	0	3.4166	2.13638	8.82757	0	0	0.39768	0	0	0.0860355	66.406	43.9396	89.0162	26.8597	539	gi|565347915|ref|XP_006340966.1|	PREDICTED: uncharacterized protein LOC102582018	[Solanum tuberosum]	30.95	126	82	3	487	119	124	247	1e-08	57
comp10874_c0_seq9	-3.00051	1.68569	4.33259	2.85369	1.48504	0.434452	1.92883	2.58724	2.63022	9.12913	6.5117	7.46491	8.03825	16.273	11.997	0.687543	2.2169	0.141329	0.52383	201	gi|359490535|ref|XP_002267695.2|	PREDICTED: folylpolyglutamate synthase-like	[Vitis vinifera]	70.59	34	10	0	2	103	376	409	1e-09	51.6
comp10896_c0_seq1	2.12013	22.4958	31.4837	16.1722	24.4332	7.14801	12.0328	8.61489	9.52045	12.7949	5.88373	6.94516	9.69854	6.61471	7.49689	37.4242	19.5442	4.37928	6.21253	733	gi|351721079|ref|NP_001235150.1|	uncharacterized protein LOC100499981	[Glycine max]	55.91	93	33	2	587	333	23	115	1e-23	97.8
comp10939_c0_seq7	2.59621	16.4341	10.7845	4.73553	1.61722	0.270356	3.75091	0.690007	6.54704	11.0463	9.69864	1.74201	3.28712	0.833949	1.00499	4.9203	6.13902	0.791531	3.25975	323	gi|449499063|ref|XP_004160710.1|	PREDICTED: cyclin-A1-1-like	[Cucumis sativus]	40.48	126	47	7	16	318	18	140	3e-07	52.8
comp10944_c0_seq3	1.89903	23.6671	12.7474	13.8463	13.1654	5.04573	15.793	18.0003	23.1346	11.388	17.2082	11.9106	15.6839	5.78101	6.21643	19.2708	21.7305	15.4511	20.3807	1298	sp|Q8S950|NACK1_TOBAC	Kinesin-like protein NACK1	Nicotiana tabacum	73.05	449	97	5	1	1296	495	936	0	618
comp10959_c0_seq1	3.97079	4.47291	17.2446	23.1897	7.75785	8.64602	10.3161	9.92995	9.42191	2.01865	5.84214	4.77512	5.48466	0.952495	3.32877	27.5366	40.0375	1.26567	6.77608	202	sp|O04058|PALY_HELAN	Phenylalanine ammonia-lyase	Helianthus annuus	95.52	67	3	0	2	202	289	355	2e-41	146
comp10972_c0_seq1	-2.43585	32.7139	11.6781	15.6034	29.1631	4.21568	5.79313	3.67184	1.94455	10.077	11.3942	8.93124	7.85294	14.1539	13.6987	0.555962	3.94378	8.22829	3.81222	435	sp|Q43469|SLD1_HELAN	Delta(8)-fatty-acid desaturase	Helianthus annuus	64.62	65	23	0	1	195	394	458	4e-23	97.8
comp11001_c0_seq1	1.1951	28.2152	27.6068	23.6791	20.3373	46.6683	15.1335	5.06168	14.2581	6.80095	3.24361	5.68582	27.1274	5.16172	4.31148	9.75906	9.94606	3.08467	6.42649	1409	sp|Q5FPT6|GLND_GLUOX	Bifunctional uridylyltransferase/uridylyl-removing enzyme	Gluconobacter oxydans	34.02	97	60	1	301	579	839	935	1e-07	58.5
comp11001_c0_seq2	1.52755	23.1674	29.2001	24.8895	19.4285	45.2987	17.5877	5.34835	15.0156	8.24382	4.40135	5.23191	31.2303	5.00933	3.42997	12.1296	10.0193	8.85273	9.60485	507	sp|A4XWU3|GLND_PSEMY	Bifunctional uridylyltransferase/uridylyl-removing enzyme	Pseudomonas mendocina	34.12	85	48	2	73	324	817	894	4e-07	52.4
comp11011_c0_seq1	1.61744	15.1395	14.7866	24.0918	11.4035	19.4315	21.4375	18.025	10.205	9.01899	7.88084	12.8581	7.92065	7.01526	1.86487	13.7085	10.453	7.15892	2.11709	373	gi|255538224|ref|XP_002510177.1|	Kinesin heavy chain, putative	[Ricinus communis]	80.65	31	6	0	372	280	1022	1052	5e-09	58.9
comp11059_c0_seq1	4.61516	0	0	3.1117	1.01207	1.73702	0.438171	0.638121	0.286803	0.184343	0.0970008	0.242258	0.417383	0	0.104822	1.81179	1.89358	0	0	1106	sp|A2WV32|CESA4_ORYSI	Cellulose synthase A catalytic subunit 4 [UDP-forming]	Oryza sativa subsp. indica	86.76	370	47	1	1104	1	414	783	0	654
comp11059_c0_seq5	4.81376	0.723981	8.83876	19.3035	11.0021	26.3094	5.74707	6.1909	1.35557	0.980211	0.962796	1.03053	1.47957	0.863351	0.743159	22.922	22.9225	0.0910487	1.0124	312	sp|Q5JN63|CESA4_ORYSJ	Cellulose synthase A catalytic subunit 4 [UDP-forming]	Oryza sativa subsp. japonica	75.71	70	17	0	312	103	920	989	8e-32	123
comp11059_c0_seq9	4.50459	1.7786	8.57136	35.7553	7.93238	25.0973	5.91462	2.77859	1.24884	0.802692	1.94292	2.00425	1.09045	0.454497	1.278	21.3551	20.6132	0	0	254	sp|Q5JN63|CESA4_ORYSJ	Cellulose synthase A catalytic subunit 4 [UDP-forming]	Oryza sativa subsp. japonica	86.9	84	11	0	254	3	740	823	5e-46	162
comp11063_c0_seq2	1.67035	34.5019	35.471	21.456	35.1715	6.96857	8.76179	4.77054	8.43768	17.1598	12.1998	15.7689	11.2816	3.07079	3.87407	10.3389	10.1676	6.34026	7.15499	802	sp|P81392|MYB06_ANTMA	Myb-related protein 306	Antirrhinum majus	74.58	177	35	2	539	9	1	167	1e-86	267
comp11175_c0_seq1	8.75827	0	0	0	0	0	7.90299	4.00027	20.4963	0.627335	0.132041	0.412211	0	0	0	46.03	28.5181	83.1238	13.3637	325	gi|595907308|ref|XP_007214185.1|	hypothetical protein PRUPE_ppa020011mg, partial	[Prunus persica]	39.06	64	36	1	1	192	51	111	2e-05	44.3
comp11175_c0_seq2	8.21325	0	0	0	0	0	8.86054	3.60366	20.5157	0	0	0.29993	0	0	0	42.9285	19.2039	53.2105	4.81269	268	gi|449526363|ref|XP_004170183.1|	PREDICTED: uncharacterized protein LOC101226404	[Cucumis sativus]	47.27	55	29	0	83	247	38	92	5e-10	57.4
comp11177_c0_seq2	2.15293	2.16599	12.3271	8.11932	3.0667	0.239246	3.58484	2.2389	7.82147	3.9101	3.99739	3.81719	4.67949	2.63567	5.39961	17.7951	16.2368	7.54931	8.22127	365	gi|470120369|ref|XP_004296276.1|	PREDICTED: fasciclin-like arabinogalactan protein 17-like	[Fragaria vesca subsp. vesca]	68.42	38	12	0	356	243	422	459	1e-09	60.1
comp11182_c0_seq1	1.62981	1.89817	2.43936	5.62344	7.73405	2.44607	10.4525	7.4915	9.7738	7.42434	3.06523	11.483	7.37049	4.41936	4.54639	13.9357	11.7952	1.35272	5.30873	357	gi|460408058|ref|XP_004249465.1|	PREDICTED: pyruvate kinase, cytosolic isozyme-like	[Solanum lycopersicum]	93.62	47	3	0	215	355	1	47	6e-21	92.4
comp11197_c0_seq1	5.85227	0.603963	6.72671	59.3017	16.8933	24.7498	21.4234	3.31064	13.9472	1.09029	1.98885	0.0955212	0.164572	0.137186	0.619962	20.6925	26.6484	5.72195	5.63048	561	gi|359495661|ref|XP_003635050.1|	PREDICTED: uncharacterized protein LOC100853358	[Vitis vinifera]	75.86	29	7	0	331	417	123	151	1e-06	50.4
comp1122_c0_seq1	1.85083	43.4278	46.7842	46.768	32.1031	121.845	121.739	79.8296	159.072	50.3241	40.1086	101.632	75.8343	57.7944	67.8972	206.198	210.075	376.035	376.498	1576	sp|Q9LEC8|DHEB_NICPL	Glutamate dehydrogenase B	Nicotiana plumbaginifolia	88.56	411	47	0	1418	186	1	411	0	771
comp11257_c0_seq1	1.73268	0.928282	0.397648	1.30957	3.0667	11.7231	1.06218	1.22122	2.60716	2.23434	2.58655	3.81719	2.65593	4.53335	4.12912	16.3753	10.3159	30.8977	13.63	365	sp|Q41144|STC_RICCO	Sugar carrier protein C	Ricinus communis	57.63	59	24	1	350	177	465	523	2e-15	75.9
comp1128_c0_seq1	9.97155	0	0	0	0	1.89151	44.4378	30.3063	140.28	0.736043	0.0774606	14.7994	4.41627	0.833519	0	572.304	242.745	549.223	103.96	554	gi|565348407|ref|XP_006341204.1|	PREDICTED: uncharacterized protein LOC102578832	[Solanum tuberosum]	29.66	118	78	3	458	117	28	144	2e-10	60.8
comp11280_c0_seq4	2.65245	3.58106	2.12402	12.3578	4.18618	17.8909	5.08257	4.71112	5.67357	0.497278	2.19799	1.50306	1.80146	2.15868	1.1876	13.1455	6.52092	0.900716	0.898816	410	gi|568868087|ref|XP_006487350.1|	PREDICTED: BEL1-like homeodomain protein 6-like isoform X2	[Citrus sinensis]	36.17	141	70	5	7	387	120	254	4e-12	68.2
comp11296_c0_seq1	-4.23034	2.28164	4.39823	1.44846	1.13065	1.10259	0.979025	1.21942	0	8.75259	6.77291	3.04474	1.86515	3.20673	3.10325	0	0.168786	0	0	396	sp|P55195|PUR6_VIGAC	Phosphoribosylaminoimidazole carboxylase, chloroplastic (Fragment)	Vigna aconitifolia	50.94	53	26	0	378	220	489	541	1e-10	61.6
comp11302_c0_seq2	6.79697	0	0	0.366981	0	0.33522	4.92989	3.13704	15.4239	0	0.288284	3.23993	2.65811	0.590876	0.934583	72.679	95.9613	12.7042	25.3625	521	sp|O04887|PME2_CITSI	Pectinesterase 2	Citrus sinensis	49.26	136	65	2	510	112	376	510	9e-40	145
comp1131_c0_seq1	-1.46081	68.8851	16.3632	36.9676	44.8412	401.576	1018.9	39.9512	420.078	9.65403	9.19222	17.7316	128.703	24.685	31.2117	6.34892	12.1572	3.10654	11.2768	887	sp|P80065|INVB_DAUCA	Beta-fructofuranosidase, soluble isoenzyme I	Daucus carota	65.76	295	101	0	3	887	246	540	2e-139	416
comp11336_c0_seq1	5.60396	13.9169	19.9484	3.62459	6.01229	4.55248	5.74191	1.05627	4.51001	2.89882	1.62704	7.87303	5.03193	0	0	4.91219	7.60258	4.84672	9.35633	211	sp|P29357|HSP7E_SPIOL	Chloroplast envelope membrane 70 kDa heat shock-related protein	Spinacia oleracea	98.55	69	1	0	3	209	400	468	1e-39	141
comp11364_c0_seq2	3.33052	0	0	0	0	0	0.475893	0.364766	5.01851	0	0	0.263113	0.0755524	0.44086	0.872817	6.05032	7.11057	6.04408	9.13317	611	gi|566254290|ref|XP_006387444.1|	hypothetical protein POPTR_1033s002002g, partial	[Populus trichocarpa]	66.67	42	14	0	2	127	28	69	7e-13	66.6
comp11364_c0_seq5	3.72191	0.431073	0.553976	0	0	0.666602	2.77453	1.41776	8.47492	0	0.0818954	0.204532	0	0.146873	2.56645	18.3295	19.1334	3.46958	19.5912	262	gi|645306624|ref|XP_008246225.1|	PREDICTED: naringenin,2-oxoglutarate 3-dioxygenase-like, partial	[Prunus mume]	58.57	70	24	2	57	257	2	69	7e-18	79
comp11364_c0_seq7	3.70808	3.05246	0	0	0	0.78671	2.83785	1.67322	17.1462	0	0.193303	0.603462	0.831757	0.520011	3.75998	26.6121	30.3086	3.71085	31.5395	222	sp|Q40062|IDS3_HORVU	2-deoxymugineic-acid 2-dioxygenase	Hordeum vulgare	32.35	68	45	1	7	207	90	157	3e-05	44.3
comp11364_c0_seq8	3.41969	1.53314	0	0	0.337661	0.79027	2.85069	2.68926	12.4394	0	0	0.606192	0.20888	0.696485	3.56716	14.8514	30.9498	2.9564	32.3969	221	sp|P24397|HY6H_HYONI	Hyoscyamine 6-dioxygenase	Hyoscyamus niger	40	70	40	2	13	219	136	204	1e-10	59.3
comp11368_c0_seq1	2.96291	4.00609	0.792042	1.04337	1.22166	0.476534	1.12394	0.304055	3.60623	1.6689	1.43434	0.694516	1.9523	0.524977	1.20203	6.12739	7.02133	0.271283	0.287285	733	sp|P25776|ORYA_ORYSJ	Oryzain alpha chain	Oryza sativa subsp. japonica	73.66	243	60	1	3	731	175	413	2e-116	347
comp11368_c0_seq3	3.546	8.87988	14.9778	18.556	12.4677	16.95	12.6215	12.1384	9.61225	4.25802	2.42507	13.8248	5.55765	0.37819	0.455756	4.75368	5.63838	9.9809	3.0397	407	sp|P20721|CYSPL_SOLLC	Low-temperature-induced cysteine proteinase (Fragment)	Solanum lycopersicum	66.1	59	20	0	1	177	283	341	2e-21	91.7
comp11368_c0_seq4	-3.82511	0.733383	0.942478	0.310385	1.69598	2.5517	0.157343	0.361806	0	6.28862	4.04053	2.00083	2.99757	15.992	11.518	0.785206	0.795707	0.276693	0.683701	308	sp|A5HII1|ACTN_ACTDE	Actinidain	Actinidia deliciosa	56.44	101	35	3	13	303	33	128	9e-28	108
comp11376_c0_seq6	2.88556	38.8374	24.0947	12.6583	5.75159	1.03547	5.938	6.16643	9.61225	23.1686	20.7781	11.8083	9.30549	2.73776	2.93269	18.8449	20.1663	29.3616	19.0396	506	gi|449484414|ref|XP_004156876.1|	PREDICTED: uncharacterized protein LOC101232789	[Cucumis sativus]	75	28	7	0	178	261	71	98	6e-07	50.1
comp11456_c0_seq1	5.83719	0	0	0	5.05737	0	0	0	0.0762327	0	0	0	0	0	0	1.37001	0.899545	0	0	1387	sp|Q8GU20|SG1_RAUSE	Strictosidine-O-beta-D-glucosidase	Rauvolfia serpentina	48.53	441	213	6	1323	1	38	464	2e-124	379
comp11472_c0_seq2	5.9301	0	0	0	0	0	2.43662	2.17892	8.86045	0	0	1.0478	0.773674	0	0	4.34276	4.97873	1.26959	1.24995	358	gi|502150942|ref|XP_004508200.1|	PREDICTED: uncharacterized protein LOC101491612	[Cicer arietinum]	43.86	57	29	1	127	297	54	107	2e-07	50.8
comp11498_c0_seq1	-1.65464	24.7422	16.8334	11.9498	9.90488	7.20205	10.5542	7.75458	8.44788	14.8446	21.7607	7.31993	13.8012	13.0914	18.376	3.29463	5.82835	6.91876	9.3282	776	gi|225452101|ref|XP_002284159.1|	PREDICTED: uncharacterized protein LOC100254978	[Vitis vinifera]	57.33	150	58	1	121	552	1	150	7e-22	94.4
comp11520_c0_seq10	2.30354	13.5869	5.45645	7.54725	10.3799	13.1316	9.29154	7.82008	11.925	9.96425	6.13045	14.6056	4.85921	4.05061	0.784508	13.7677	7.87331	8.7571	7.22384	266	gi|568843331|ref|XP_006475566.1|	PREDICTED: uncharacterized protein LOC102624878	[Citrus sinensis]	70.45	88	26	0	266	3	422	509	3e-37	136
comp11574_c0_seq4	3.11818	3.92156	7.0555	5.64296	1.55465	1.81927	5.0481	14.0585	9.91263	6.72533	2.30956	10.5128	4.48802	3.07312	2.17374	27.1114	15.7042	32.4513	5.75804	288	gi|225427702|ref|XP_002263971.1|	PREDICTED: purple acid phosphatase 2 isoform 2	[Vitis vinifera]	68.97	29	9	0	288	202	417	445	1e-06	50.1
comp11584_c0_seq7	-1.38406	6.42754	3.83504	8.35515	6.2186	35.1429	13.1004	1.73647	4.29816	2.90079	2.18055	8.11435	7.5061	10.3241	11.7818	4.56441	3.16989	0.519644	0.963017	492	gi|568878684|ref|XP_006492316.1|	PREDICTED: uncharacterized protein LOC102625036 isoform X1	[Citrus sinensis]	69.39	147	36	2	69	491	1	144	2e-45	162
comp11590_c0_seq1	7.01738	0	0	0	0	0.317545	1.93847	0.810445	5.38286	0	0.156048	0.779453	0	0	0.16863	22.237	25.1964	40.4932	8.61463	275	gi|593795876|ref|XP_007160976.1|	hypothetical protein PHAVU_001G033000g	[Phaseolus vulgaris]	50	50	23	1	1	150	383	430	4e-08	54.7
comp11608_c0_seq2	-1.44503	12.7716	14.1602	34.5511	28.4594	12.7792	15.5808	11.366	13.5978	15.8225	25.9763	9.74317	28.455	17.7472	16.7087	4.67293	6.71852	0.818832	1.69258	451	sp|I1S2N3|GAOA_GIBZE	Galactose oxidase	Gibberella zeae	35.48	93	55	3	313	35	465	552	4e-07	52
comp11609_c0_seq1	-1.58294	8.42843	1.62472	3.92382	6.12578	2.60671	1.44662	1.66323	6.31252	1.9019	0.960743	1.04975	0.861241	10.9125	7.52698	2.90057	2.57714	1.27196	1.91525	536	gi|225441989|ref|XP_002265894.1|	PREDICTED: uncharacterized protein LOC100258290	[Vitis vinifera]	44	100	51	3	443	156	18	116	8e-17	78.6
comp11610_c0_seq1	2.46724	14.0759	13.8883	3.44448	3.26173	0.928439	3.2346	4.32229	3.37252	7.22565	6.76776	5.28594	4.93527	2.11383	1.46542	10.3463	7.68541	4.24514	4.53997	1693	gi|255551390|ref|XP_002516741.1|	ubiquitin-protein ligase, putative	[Ricinus communis]	46.84	348	170	6	1251	232	343	683	2e-85	286
comp11617_c0_seq1	5.00828	0.946433	17.0278	24.0331	7.71245	20.7336	12.5892	10.8946	4.72557	4.27131	4.13549	6.28679	3.61048	1.07488	1.61917	45.6472	39.7053	11.109	7.4997	358	sp|P45735|PALY_VITVI	Phenylalanine ammonia-lyase (Fragment)	Vitis vinifera	78.12	64	14	0	357	166	352	415	9e-32	120
comp1164_c0_seq2	1.66099	6.5951	18.0103	107.635	29.822	73.6206	106.74	46.1606	133.712	41.6697	68.1286	48.1113	67.6433	53.5782	70.6598	202.629	160.959	8.6051	88.7183	548	gi|225430555|ref|XP_002285593.1|	PREDICTED: aspartic proteinase nepenthesin-2	[Vitis vinifera]	60	95	36	2	284	3	60	153	4e-26	108
comp11651_c0_seq1	1.9953	20.0912	9.2212	5.83066	5.40473	1.22055	3.14047	2.78472	6.85193	7.51287	13.0593	3.88117	5.68966	1.17349	2.62212	6.18985	8.18153	5.30604	6.25451	787	gi|595963493|ref|XP_007217019.1|	hypothetical protein PRUPE_ppa002010mg	[Prunus persica]	49.15	177	73	6	64	570	563	730	1e-30	125
comp11673_c0_seq2	-1.74703	12.396	8.8501	26.148	24.441	11.5622	18.0676	4.65935	5.71041	10.4783	8.93401	18.2048	18.2559	14.4806	15.148	3.43083	4.54135	2.87041	3.66864	574	gi|225442507|ref|XP_002284028.1|	PREDICTED: GATA transcription factor 9	[Vitis vinifera]	45.81	155	70	7	122	568	7	153	3e-10	62.8
comp11675_c0_seq2	4.93849	1.04575	11.4232	30.981	9.32789	22.6398	11.218	2.92348	6.36366	1.41586	2.28473	0.372135	1.06858	0.356304	0	9.27706	7.63289	0	0.487453	216	gi|449518087|ref|XP_004166075.1|	PREDICTED: uncharacterized protein LOC101231184	[Cucumis sativus]	47.3	74	37	2	216	1	45	118	3e-15	72
comp1168_c0_seq3	-2.24489	31.8207	51.8363	26.9345	13.9178	2.07916	10.1924	12.824	9.65039	90.2105	46.915	31.8973	13.7388	49.1699	26.683	7.67757	6.45407	51.0653	22.1443	252	sp|Q41495|ST14_SOLTU	STS14 protein	Solanum tuberosum	68	25	8	0	248	174	190	214	0.0001	42.4
comp11772_c0_seq13	2.62808	16.9163	3.83634	5.89594	1.97242	0.769382	2.77534	1.8	2.32896	3.59267	6.80561	5.5476	4.88062	0.847594	1.12358	6.84893	5.69264	0.250284	4.29045	227	gi|225469002|ref|XP_002265300.1|	PREDICTED: kinesin-1-like	[Vitis vinifera]	60.87	46	16	1	88	225	1	44	2e-08	55.5
comp11839_c0_seq3	-2.19042	5.87912	4.77178	5.23827	5.11117	5.50266	5.84196	4.07073	2.02779	8.65808	7.87721	2.56926	7.58836	7.0636	6.86068	1.70379	0.976649	0	2.23561	365	gi|593694294|ref|XP_007147668.1|	hypothetical protein PHAVU_006G144300g	[Phaseolus vulgaris]	45.6	125	63	2	365	3	93	216	2e-15	76.6
comp11842_c0_seq1	1.3163	0	0	1.44222	0.160826	1.1292	2.61109	5.20356	5.69691	5.71226	4.1156	6.64068	3.78055	7.21515	8.24522	16.1576	19.2547	31.2234	12.8776	464	gi|460409341|ref|XP_004250097.1|	PREDICTED: uncharacterized protein LOC101256442	[Solanum lycopersicum]	76.92	78	17	1	1	234	34	110	2e-26	102
comp119_c1_seq1	3.48327	4.98551	3.94273	3.57074	3.67414	1.48259	6.25313	5.6128	3.4108	3.98075	5.64647	2.82039	2.42961	0.391994	0.275562	4.106	3.59352	3.56898	5.89909	589	gi|460371110|ref|XP_004231388.1|	PREDICTED: uncharacterized protein LOC101255843	[Solanum lycopersicum]	57.62	210	74	5	588	1	102	310	2e-57	199
comp119_c1_seq2	2.96043	2.05721	1.58625	1.56719	1.0874	0.95437	2.29509	2.16512	2.31114	2.22824	1.87599	0.878482	0.588593	0.28037	0.168937	1.69913	2.11029	2.79415	2.92472	549	gi|590687206|ref|XP_007042598.1|	Uncharacterized protein isoform 2	[Theobroma cacao]	43.13	211	79	6	542	30	326	535	1e-35	137
comp1192_c0_seq2	-1.44759	201.236	126.076	131.043	148.14	38.8522	42.9174	43.1264	35.3943	84.2317	141.877	44.8454	101.812	58.2919	71.1317	13.3951	29.7379	22.9304	25.486	472	gi|565351946|ref|XP_006342910.1|	PREDICTED: subtilisin-like protease-like	[Solanum tuberosum]	79.59	49	10	0	470	324	737	785	2e-16	82
comp12005_c0_seq2	2.01298	10.17	10.3181	17.2168	10.0794	33.7297	19.178	8.62618	18.2906	3.8651	4.77943	3.68255	6.12583	1.73255	1.92306	7.45015	6.49387	3.16383	3.55541	422	sp|P20025|MYB38_MAIZE	Myb-related protein Zm38	Zea mays	78.26	46	10	0	419	282	73	118	7e-20	87
comp12061_c0_seq3	2.37368	4.11526	5.28856	6.96669	5.43812	9.89917	9.81007	3.15811	10.2738	0.825441	4.43031	0.867812	2.6165	2.33689	6.38335	17.0647	26.3389	0.575044	2.02481	247	gi|255587452|ref|XP_002534277.1|	conserved hypothetical protein	[Ricinus communis]	55.17	58	25	1	1	174	4	60	3e-14	68.2
comp121_c0_seq2	-2.38448	118.532	88.1388	52.6896	85.7058	11.8162	52.9401	48.0561	32.1043	40.373	38.0978	43.2413	78.6134	82.5495	109.964	8.66577	24.7798	14.6255	37.4422	303	sp|P14009|14KD_DAUCA	14 kDa proline-rich protein DC2.15	Daucus carota	76.67	60	13	1	125	301	54	113	5e-22	89
comp1213_c0_seq7	3.84176	3.89452	12.5122	14.5046	7.71964	11.4426	6.85149	6.27629	4.73983	3.16371	3.32947	3.14133	3.97953	1.06154	2.2387	22.5164	24.3541	2.05707	3.53992	290	sp|P45735|PALY_VITVI	Phenylalanine ammonia-lyase (Fragment)	Vitis vinifera	97.92	96	2	0	1	288	70	165	2e-60	196
comp12169_c0_seq6	2.19293	4.57142	0.345575	0	0.177674	0.415833	0.807696	2.29948	1.5105	0.970875	1.02174	1.78625	2.19822	1.28269	1.49057	4.2775	7.74488	7.71052	5.89122	420	sp|Q6H7J6|YSL14_ORYSJ	Probable metal-nicotianamine transporter YSL14	Oryza sativa subsp. japonica	86.79	53	7	0	2	160	673	725	5e-22	95.9
comp1220_c1_seq1	-2.10536	64.1362	26.4342	86.0819	110.162	108.563	213.637	225.814	86.2384	220.374	171.774	187.707	203.972	264.838	165.322	32.7122	56.254	38.2726	59.7615	884	sp|Q8W0K2|SWT6B_ORYSJ	Bidirectional sugar transporter SWEET6b	Oryza sativa subsp. japonica	53.91	243	110	1	104	826	1	243	2e-81	253
comp1229_c0_seq2	3.84124	0.707355	3.33311	7.18485	10.9053	15.1314	79.6229	37.2229	33.1111	8.72572	27.7726	4.36307	10.601	3.3741	6.29281	56.9807	73.4908	7.47245	14.3977	479	sp|O04887|PME2_CITSI	Pectinesterase 2	Citrus sinensis	68.55	159	49	1	479	3	275	432	1e-71	230
comp1229_c0_seq3	3.86928	0.757993	5.51993	10.0517	10.6843	16.9961	84.9978	27.3397	28.1486	16.1921	39.1211	3.17688	11.0501	2.84086	5.39464	42.3554	71.0262	12.9644	12.1896	447	sp|O04887|PME2_CITSI	Pectinesterase 2	Citrus sinensis	64.62	130	46	0	445	56	381	510	1e-42	152
comp1229_c0_seq5	4.29961	0.559114	13.2927	13.2513	14.2227	20.7505	122.834	49.19	41.3517	21.7005	48.4898	6.10154	15.7684	3.04798	6.82971	76.8802	107.594	24.3992	16.1584	404	sp|O04887|PME2_CITSI	Pectinesterase 2	Citrus sinensis	55.56	36	16	0	344	237	475	510	2e-07	52.4
comp123_c0_seq1	5.94851	1.64158	1.37125	3.82116	2.00658	5.77512	3.13452	0.836851	6.30105	3.70428	0.124748	0.116833	0.60387	0	0.252761	10.9472	6.94624	1.34191	1.37734	1376	gi|255565176|ref|XP_002523580.1|	conserved hypothetical protein	[Ricinus communis]	61.91	470	163	7	1375	2	2	467	0	594
comp123_c0_seq3	5.34013	0.799582	0	1.52281	1.58492	3.86393	1.37237	0.65744	3.1814	0.541284	0	0	0.0817036	0	0.246229	7.82704	5.91499	0.653617	0.885181	565	gi|225450265|ref|XP_002269745.1|	PREDICTED: uncharacterized protein LOC100242579	[Vitis vinifera]	58.59	128	50	3	564	187	432	558	6e-38	142
comp12320_c0_seq4	-3.63414	8.43543	5.42023	8.33016	12.0759	6.88453	4.62498	7.39825	2.6324	4.22995	6.67736	2.22354	4.5971	2.55474	5.29154	0	0.369789	0	1.63833	241	gi|225461349|ref|XP_002284635.1|	PREDICTED: uncharacterized protein LOC100264154	[Vitis vinifera]	85	80	12	0	2	241	135	214	3e-41	143
comp12354_c0_seq1	2.04779	6.33737	13.3798	19.3496	10.9168	3.84999	5.34147	4.76414	3.1784	6.94594	9.24482	6.38968	7.95587	1.61943	1.02225	6.23129	3.97375	0	1.47701	499	gi|460374159|ref|XP_004232879.1|	PREDICTED: uncharacterized protein LOC101250652	[Solanum lycopersicum]	51.85	81	32	2	118	360	18	91	3e-17	84
comp12385_c0_seq1	-1.32369	12.1477	6.11789	10.0045	20.1743	63.209	17.2575	3.99529	11.2189	5.92686	3.83599	4.94593	17.4451	26.7352	26.0175	9.34029	9.81218	9.66175	7.19277	688	gi|460392710|ref|XP_004241957.1|	PREDICTED: uncharacterized protein LOC101265345	[Solanum lycopersicum]	61.71	175	66	1	687	163	43	216	2e-75	235
comp12386_c0_seq1	2.06838	24.0766	14.6267	5.92859	6.94169	0.676937	4.1324	3.88731	7.37684	9.87809	13.1401	5.91954	5.18881	4.02706	2.4265	12.8555	12.0898	18.9381	12.039	258	gi|645259968|ref|XP_008235614.1|	PREDICTED: suppressor protein SRP40	[Prunus mume]	69.89	93	15	3	1	249	339	428	4e-34	126
comp12386_c0_seq2	2.32258	11.6334	6.22926	5.33382	4.48379	0	1.87191	2.71018	3.17658	7.43782	8.93257	6.43969	1.58498	3.13792	0.796105	10.5278	7.64972	11.2166	4.51888	233	gi|566160034|ref|XP_006386917.1|	hypothetical protein POPTR_0002s26020g	[Populus trichocarpa]	89.66	29	3	0	1	87	403	431	3e-10	60.5
comp12429_c0_seq6	-2.58239	5.88526	5.04214	4.03269	4.8144	1.7335	1.56328	2.39648	0	4.30028	2.50238	6.38262	4.00915	13.177	5.63842	1.62886	1.05041	0	0	403	gi|255562272|ref|XP_002522144.1|	conserved hypothetical protein	[Ricinus communis]	69.57	69	18	1	349	152	49	117	3e-21	89.4
comp12430_c0_seq6	2.7243	3.10034	18.2139	1.87448	1.17056	1.71225	1.71041	0.437004	3.73181	1.59909	3.02917	7.14499	7.06015	1.05634	0.454639	6.09689	4.0191	4.45603	3.71611	255	gi|449464302|ref|XP_004149868.1|	PREDICTED: transmembrane protein 53-like	[Cucumis sativus]	80.72	83	16	0	255	7	228	310	3e-41	146
comp12470_c0_seq1	2.07644	17.5921	8.13879	7.14755	8.60142	6.1209	8.00147	10.2989	13.3404	4.76364	4.27795	9.68246	4.81758	8.15169	2.31143	25.4005	13.7427	12.9204	5.3711	642	sp|Q895K2|DPO3_CLOTE	DNA polymerase III PolC-type	Clostridium tetani	37.25	102	51	5	373	77	415	506	3e-10	63.2
comp12481_c0_seq6	1.90379	4.55816	4.55602	4.71562	6.69266	6.65705	6.73683	5.49685	5.21561	1.82855	4.61846	7.44937	4.14014	3.10607	4.15903	14.5633	11.2898	3.05728	5.42975	223	gi|596133229|ref|XP_007222201.1|	hypothetical protein PRUPE_ppa009700mg	[Prunus persica]	41.18	68	20	3	158	6	23	87	5e-05	44.7
comp1251_c0_seq14	-1.92235	3.96284	1.13171	2.23622	5.81857	2.72358	1.03914	1.59298	0.824442	0.993586	1.38025	3.29046	5.30914	5.47582	6.32772	1.61633	1.17262	0.387622	0.256554	513	sp|P26413|HSP70_SOYBN	Heat shock 70 kDa protein	Glycine max	75.9	83	18	1	251	3	1	81	2e-36	137
comp1251_c0_seq18	-2.29533	6.06395	0.649403	4.06347	5.34215	3.51644	1.73465	1.99438	0.236543	1.82446	1.92005	3.29676	6.50613	5.93999	7.72886	0.695618	1.7445	0	0.176661	447	sp|P24629|HSP71_SOLLC	Heat shock cognate 70 kDa protein 1	Solanum lycopersicum	71.62	148	42	0	447	4	19	166	4e-72	234
comp12537_c0_seq1	4.33587	4.46996	13.7865	32.791	10.4354	14.0549	13.6818	12.2511	8.64849	6.18645	5.03862	6.15053	4.14123	1.31992	3.05891	43.4826	42.5021	6.14615	8.19539	379	sp|O04058|PALY_HELAN	Phenylalanine ammonia-lyase	Helianthus annuus	90.48	126	12	0	378	1	463	588	8e-75	240
comp12546_c0_seq3	3.20929	0.821389	0.527788	0	0.542714	0	1.67413	0.810445	3.26816	0	0.234072	1.65634	0.923251	0.629686	1.85493	13.2543	9.43853	2.68577	7.17886	550	sp|Q00497|SK_SOLLC	Shikimate kinase, chloroplastic	Solanum lycopersicum	58.21	67	26	1	195	1	58	124	4e-12	66.6
comp12556_c0_seq6	2.24833	3.72918	11.6387	7.66591	4.57595	24.3027	7.08639	6.30771	6.48373	3.36601	5.8702	3.91795	11.3229	0.907566	2.73427	7.65946	9.66859	3.6179	8.19473	212	gi|568862258|ref|XP_006484602.1|	PREDICTED: uncharacterized protein LOC102629881	[Citrus sinensis]	90	30	3	0	1	90	213	242	2e-11	61.6
comp12616_c0_seq1	-1.36981	4.29308	3.96098	9.13124	5.38218	4.42582	8.02972	9.91992	6.38943	17.2884	18.717	26.5064	20.9216	14.5522	14.147	3.13164	6.862	4.26385	10.8522	1026	gi|590589455|ref|XP_007016456.1|	Uncharacterized protein isoform 1	[Theobroma cacao]	47.15	316	130	10	157	1020	1	307	3e-61	205
comp12634_c0_seq1	-3.67779	33.9995	8.37034	9.48266	17.3862	2.21586	7.43415	5.6982	6.58555	13.4041	11.1861	7.54056	20.5522	32.6665	39.5268	0.796979	4.2401	8.38782	12.3263	867	sp|Q94KL8|SILD_PODPE	Secoisolariciresinol dehydrogenase (Fragment)	Podophyllum peltatum	52.46	244	113	2	4	732	34	275	2e-88	271
comp12690_c0_seq1	-2.0777	13.9343	8.6708	9.684	24.2283	7.93862	3.7133	5.4512	2.3344	5.42808	6.01899	7.79453	7.49392	3.84808	4.3663	0.40382	1.30207	0.221355	1.46996	770	gi|590609798|ref|XP_007021637.1|	Basic-leucine zipper transcription factor family protein	[Theobroma cacao]	48.68	152	55	4	349	747	1	148	6e-32	126
comp12690_c0_seq3	-2.51046	18.0955	10.8255	12.412	18.5527	9.40792	4.68553	6.15669	2.92085	7.88501	8.59449	10.4362	7.39621	4.88982	5.63651	0.572636	0.984742	4.23754	2.76313	362	gi|565363113|ref|XP_006348282.1|	PREDICTED: transcription factor RF2a-like	[Solanum tuberosum]	92.54	67	5	0	1	201	213	279	4e-36	131
comp12725_c0_seq1	1.66554	3.84808	9.14862	13.6802	12.3313	2.38023	5.86164	4.17648	10.6275	12.5039	8.91892	9.12903	4.32528	5.44107	6.91252	16.8331	19.3952	47.426	33.7215	587	sp|Q9SP55|VATG_CITLI	V-type proton ATPase subunit G	Citrus limon	58.72	109	45	0	97	423	1	109	4e-36	128
comp12752_c0_seq1	1.79986	3.12279	3.34428	3.52437	3.09497	2.14623	3.27545	6.61884	4.87257	4.07141	4.15289	5.39167	2.83641	2.8964	2.84935	9.18124	9.27469	17.2363	9.13806	651	gi|470143144|ref|XP_004307242.1|	PREDICTED: agamous-like MADS-box protein AGL15-like	[Fragaria vesca subsp. vesca]	40.74	81	43	2	20	262	166	241	5e-07	53.5
comp12772_c0_seq1	1.56037	8.03136	40.6397	7.86032	5.80402	11.0611	10.9847	8.33707	7.04898	9.51458	12.8263	14.6472	15.4901	2.99295	3.91595	9.52018	9.50605	5.3658	8.3647	450	gi|502129959|ref|XP_004500482.1|	PREDICTED: uncharacterized protein LOC101496112 isoform X2	[Cicer arietinum]	79.66	118	24	0	356	3	78	195	2e-30	115
comp12791_c0_seq2	2.51153	6.15296	3.69004	2.31473	0.993771	0	0.938726	1.07928	3.0722	3.70249	3.4289	1.58946	1.56483	0.186348	0.61756	2.55144	2.13088	1.99469	1.97578	826	sp|P46277|CCNB1_MEDSV	G2/mitotic-specific cyclin-1	Medicago sativa subsp. varia PE=2 SV=1	73.66	186	49	0	826	269	241	426	2e-97	299
comp12791_c0_seq4	3.00505	6.20271	5.31411	3.71893	1.70762	0.399656	2.55062	1.53002	2.90347	5.36536	5.30277	2.3912	2.85215	0.26417	0.795878	4.90169	4.07868	1.3001	3.6743	437	sp|P46277|CCNB1_MEDSV	G2/mitotic-specific cyclin-1	Medicago sativa subsp. varia PE=2 SV=1	57.5	160	47	6	422	3	68	226	4e-46	160
comp12791_c0_seq7	3.04637	14.6255	13.5744	8.59698	2.41586	0	1.91755	1.6034	3.04273	6.60056	9.33902	4.43349	4.98157	0.6921	0.917454	7.33235	6.41145	4.4961	5.87048	278	sp|P30278|CCNB2_MEDSA	G2/mitotic-specific cyclin-2 (Fragment)	Medicago sativa	86.96	92	12	0	278	3	101	192	6e-49	163
comp12791_c0_seq8	3.10549	10.9651	12.6823	5.10477	2.17349	0	2.35251	1.62286	3.59293	7.91782	6.87444	5.59286	1.79272	0.934	0.225112	7.37941	3.46094	1.79269	2.68336	206	gi|565352820|ref|XP_006343337.1|	PREDICTED: G2/mitotic-specific cyclin-1-like	[Solanum tuberosum]	60	45	10	2	143	21	1	41	4e-06	48.1
comp12809_c0_seq4	-2.07583	5.63297	7.96288	5.4832	11.7238	22.2123	3.50471	0.648423	0.791033	7.62658	11.0226	4.34312	7.36759	7.29312	7.74813	1.89546	1.27789	0.141682	1.11592	401	gi|359482494|ref|XP_002276086.2|	PREDICTED: uncharacterized protein LOC100246362	[Vitis vinifera]	61.17	103	36	3	43	348	131	230	9e-27	108
comp12813_c0_seq1	1.44578	5.40304	12.7671	12.835	7.37019	13.3413	7.47866	5.84696	12.5642	8.33784	9.33759	6.98786	6.34022	6.11654	9.55373	19.1939	20.5263	15.3872	20.4324	648	sp|Q9XGY6|WAXS1_SIMCH	Long-chain-alcohol O-fatty-acyltransferase	Simmondsia chinensis	50	176	88	0	16	543	160	335	3e-54	183
comp12818_c0_seq1	3.83487	18.2611	4.84656	6.80446	4.06558	7.21312	6.04707	5.38575	21.5558	4.12067	3.56353	7.3459	3.16404	4.32824	3.19885	62.3279	35.9061	13.2301	9.69167	1138	gi|565387040|ref|XP_006359313.1|	PREDICTED: uncharacterized protein LOC102598426	[Solanum tuberosum]	93.94	132	8	0	657	262	112	243	2e-80	254
comp1283_c0_seq1	3.5188	0.9612	13.5877	51.4604	13.972	45.7062	45.1622	46.6293	137.005	18.0025	6.20871	32.3805	13.1612	27.264	24.0252	333.509	204.974	36.8085	15.7935	470	sp|Q4R0I0|PILR1_LINAL	Bifunctional pinoresinol-lariciresinol reductase	Linum album	69.23	65	19	1	469	275	263	326	9e-22	93.2
comp1283_c0_seq2	2.36479	2.33212	3.42517	11.5621	7.04407	21.3804	24.7312	21.9147	73.6088	6.91641	4.93691	17.9415	9.80443	13.735	31.3258	103.749	114.751	0.754173	5.66826	339	sp|E6Y2X0|PILR2_LINUS	Bifunctional pinoresinol-lariciresinol reductase 2	Linum usitatissimum	81.69	71	13	0	215	3	18	88	1e-31	119
comp1283_c0_seq3	3.31152	3.15919	10.6573	41.7825	11.4805	51.9064	43.0395	43.6393	142.705	16.0398	7.20221	26.9811	15.3337	26.2369	31.0505	282.795	242.351	23.8382	35.4341	286	sp|Q4R0I0|PILR1_LINAL	Bifunctional pinoresinol-lariciresinol reductase	Linum album	67.74	93	29	1	281	3	229	320	1e-38	136
comp1283_c0_seq4	3.42772	0.812525	3.65465	18.5695	5.637	27.3283	22.662	24.4518	69.6024	4.76707	1.92955	9.44526	8.96682	10.7968	23.1032	170.384	173.59	11.4446	40.904	278	sp|E6Y2X0|PILR2_LINUS	Bifunctional pinoresinol-lariciresinol reductase 2	Linum usitatissimum	87.91	91	11	0	275	3	45	135	1e-49	165
comp1283_c0_seq6	3.40656	0.93727	8.43147	18.6437	9.28919	27.9005	37.8042	27.7434	106.173	3.80696	4.00642	9.89477	8.23647	14.2107	27.6122	208.154	208.654	16.8557	52.2081	241	sp|E6Y2X0|PILR2_LINUS	Bifunctional pinoresinol-lariciresinol reductase 2	Linum usitatissimum	91.14	79	7	0	239	3	92	170	1e-44	152
comp1283_c0_seq7	3.20359	2.99843	16.6977	37.6472	14.1982	47.14	49.5339	48.6506	131.934	6.76606	6.0762	18.2577	18.7918	18.5593	40.1148	225.18	282.441	11.3126	47.0543	226	sp|B5KRH5|PILR1_LINCY	Bifunctional pinoresinol-lariciresinol reductase	Linum corymbulosum	78.67	75	16	0	225	1	123	197	5e-38	134
comp1283_c0_seq8	3.99018	0	8.77601	16.4518	5.20627	20.7143	22.7657	21.9417	84.096	4.74148	2.59475	6.35572	6.01186	8.05412	14.7747	161.336	180.518	20.2153	50.1963	215	sp|E6Y2X0|PILR2_LINUS	Bifunctional pinoresinol-lariciresinol reductase 2	Linum usitatissimum	74.65	71	18	0	215	3	175	245	5e-34	123
comp12836_c0_seq1	2.30873	4.76257	4.95464	3.07144	2.84707	2.27956	10.2178	11.7105	22.0811	5.11757	7.23837	4.35801	7.04488	2.70447	4.51626	12.4182	21.0719	7.87187	11.047	498	gi|502175388|ref|XP_004515720.1|	PREDICTED: inactive rhomboid protein 1-like	[Cicer arietinum]	74.55	165	42	0	2	496	141	305	2e-38	140
comp12836_c0_seq2	2.26873	2.66028	2.48637	1.84237	1.75772	1.68292	5.91503	7.95404	9.50933	5.67557	6.15671	3.27032	2.96547	2.7192	1.986	10.5053	10.4004	8.94188	8.17293	467	gi|593671741|ref|XP_007143375.1|	hypothetical protein PHAVU_007G067300g	[Phaseolus vulgaris]	72.37	76	21	0	44	271	251	326	5e-25	103
comp12841_c0_seq1	2.67121	1.18057	7.08008	4.33024	9.75041	3.34695	3.46155	3.30037	6.63145	4.61758	5.38284	8.35553	3.86028	4.5587	3.31237	22.3305	23.3666	28.5557	44.0695	574	sp|Q39994|CALX_HELTU	Calnexin homolog	Helianthus tuberosus	79.41	34	7	0	573	472	434	467	1e-09	60.1
comp12869_c0_seq3	2.6625	5.84178	12.5122	6.92265	7.46231	12.9482	18.5491	4.35498	12.3965	5.97591	5.62311	10.8099	10.3468	0.796154	1.59907	8.33942	6.91442	4.79983	4.08452	290	gi|470137153|ref|XP_004304335.1|	PREDICTED: uncharacterized protein LOC101306071	[Fragaria vesca subsp. vesca]	57.26	117	27	1	284	3	299	415	1e-33	126
comp12869_c0_seq5	2.95619	6.51583	4.18678	3.67686	6.81654	10.0759	10.2515	1.42867	0.50834	9.312	3.91995	9.27474	7.5458	0.370008	0.891791	6.81015	4.28458	1.36573	2.65756	208	gi|225441880|ref|XP_002284307.1|	PREDICTED: uncharacterized protein LOC100245312 isoform 1	[Vitis vinifera]	80.88	68	13	0	206	3	214	281	2e-35	129
comp12922_c0_seq14	2.14305	3.28317	0.843847	0.277903	0.867711	2.53851	1.69053	1.94365	7.06947	0.296343	0.810859	2.18088	2.54967	2.34912	2.56131	8.33596	11.9819	1.40384	6.42758	344	gi|590620573|ref|XP_007024571.1|	Nuclear transcription factor Y subunit A-3, putative isoform 1	[Theobroma cacao]	58.43	89	35	1	58	324	20	106	1e-08	56.6
comp13_c0_seq2	3.58277	11.1756	5.8753	18.4891	6.71273	44.5134	47.7352	23.0558	129.038	1.83404	2.31615	9.07853	25.3306	8.59616	23.8471	159.899	207.232	28.8757	72.1796	667	sp|O65039|CYSEP_RICCO	Vignain	Ricinus communis	80.84	214	40	1	667	26	148	360	7e-124	362
comp13_c0_seq4	4.43988	3.85823	1.12688	5.19557	2.08574	7.72906	10.4599	4.1529	26.762	0.949769	0.832942	3.91088	6.88137	2.1511	2.95233	66.0402	38.7475	5.4256	25.0145	644	sp|P12412|CYSEP_VIGMU	Vignain	Vigna mungo	70.53	95	28	0	288	4	20	114	1e-41	150
comp13084_c0_seq1	1.53948	10.5412	10.1599	6.69189	6.96483	1.16433	16.477	20.43	27.1386	4.75729	7.00915	20.006	11.8484	4.23289	12.9072	23.263	24.285	1.9885	26.5857	300	sp|O04058|PALY_HELAN	Phenylalanine ammonia-lyase	Helianthus annuus	85.07	67	9	1	198	1	1	67	1e-29	115
comp13095_c0_seq1	2.9595	34.484	13.9788	5.87695	4.12874	0.357889	3.57505	2.89247	6.50009	10.6538	13.0147	8.07106	8.70277	1.73479	1.28286	12.3895	9.63327	0.81496	4.53092	488	sp|O23826|K125_TOBAC	125 kDa kinesin-related protein	Nicotiana tabacum	86.42	162	22	0	487	2	290	451	2e-94	300
comp13095_c0_seq12	3.84421	10.2674	7.91682	1.73815	1.01759	0.396931	2.20281	2.02611	4.80612	2.78023	4.38885	1.70505	1.67864	0.174913	0.316181	6.28164	3.74706	0.387371	1.07683	220	sp|O23826|K125_TOBAC	125 kDa kinesin-related protein	Nicotiana tabacum	69.86	73	22	0	219	1	480	552	3e-27	108
comp13095_c0_seq2	2.95672	17.7105	7.83541	4.42358	2.68567	0.897942	3.48825	2.96017	6.79529	9.69627	6.01226	5.57915	4.62812	2.07737	0.774873	11.3683	9.16393	31.2552	6.29303	389	sp|O23826|K125_TOBAC	125 kDa kinesin-related protein	Nicotiana tabacum	75	48	12	0	388	245	958	1005	4e-13	70.1
comp13095_c0_seq5	3.85736	8.94582	5.74818	1.57753	1.47769	0	1.43946	0.735552	1.7448	5.38307	2.90337	2.74127	1.37116	0.126999	0.0765233	2.39449	2.72064	0	1.38997	303	sp|O23826|K125_TOBAC	125 kDa kinesin-related protein	Nicotiana tabacum	88	100	12	0	302	3	54	153	1e-57	195
comp13095_c0_seq6	2.39262	15.5294	13.3047	3.98327	4.04209	0.363854	3.23078	2.47636	2.64337	3.82282	6.70518	3.68413	2.30813	0.801683	1.64238	7.48563	5.56995	0.473453	2.52257	240	sp|O23826|K125_TOBAC	125 kDa kinesin-related protein	Nicotiana tabacum	56.41	78	34	0	236	3	530	607	8e-24	99
comp13095_c0_seq8	3.92166	5.91831	6.33806	1.66984	2.28106	0	2.96273	1.94648	5.07896	8.45806	5.24703	4.79713	2.82216	0.336077	0.405006	8.59954	5.25375	1.73668	2.18396	229	sp|O23826|K125_TOBAC	125 kDa kinesin-related protein	Nicotiana tabacum	76	75	18	0	227	3	453	527	3e-30	117
comp13102_c0_seq1	-2.53705	7.38307	12.5653	3.71584	9.75638	4.01139	4.7948	6.10339	3.17578	6.48394	5.49683	15.8111	20.3898	22.5718	33.5919	3.47932	5.35345	5.06913	7.16195	566	gi|565353206|ref|XP_006343524.1|	PREDICTED: ankyrin repeat-containing protein At3g12360-like	[Solanum tuberosum]	31.76	170	104	4	70	558	289	453	1e-16	82
comp13103_c0_seq11	2.21741	12.9497	2.94918	5.13373	7.47314	4.43595	3.30581	1.94083	6.13845	3.10708	5.07609	3.34435	4.48895	2.51326	3.16333	12.7867	11.8351	0.371066	4.85189	689	gi|596048943|ref|XP_007220438.1|	hypothetical protein PRUPE_ppa000096mg	[Prunus persica]	49.15	234	100	9	1	684	1101	1321	2e-46	172
comp13103_c0_seq25	2.07722	9.03528	2.63894	2.78105	2.17086	1.58772	2.11469	2.16119	3.8449	5.18977	2.34072	2.53322	3.52514	2.37881	1.93924	9.67373	7.53462	1.65278	3.54157	275	gi|460368247|ref|XP_004229979.1|	PREDICTED: clustered mitochondria protein homolog	[Solanum lycopersicum]	71.93	57	16	0	39	209	1823	1879	7e-20	89.7
comp13103_c0_seq27	3.13331	13.753	2.14231	4.5859	0.826086	1.28893	1.25178	1.78188	4.68198	4.8902	3.40455	1.87853	2.38478	0.709978	1.11227	7.52175	8.87903	3.45918	5.14794	271	gi|359489732|ref|XP_002278370.2|	PREDICTED: protein KIAA0664 homolog	[Vitis vinifera]	88.1	42	5	0	1	126	1801	1842	1e-17	82.8
comp13103_c0_seq8	2.77208	1.9917	1.80674	0.595011	2.63194	1.44937	0.804344	0.269728	2.85177	0.422995	1.46902	1.02839	1.53237	0.838274	0.432944	5.41173	2.72719	0	0.901081	964	sp|Q17N71|CLU_AEDAE	Clustered mitochondria protein homolog	Aedes aegypti	27.69	130	88	2	530	919	337	460	3e-06	52.8
comp13109_c0_seq3	-2.19379	6.81162	7.3418	5.39369	4.93616	3.05807	2.26281	4.11923	1.23426	10.1149	10.3108	4.22235	4.93957	4.86625	4.87189	0.537728	1.30038	2.48701	0.870588	514	gi|567853786|ref|XP_006420013.1|	hypothetical protein CICLE_v10004842mg	[Citrus clementina]	83.72	86	14	0	2	259	270	355	8e-35	131
comp13141_c0_seq2	-1.39448	12.2156	10.4656	9.79567	9.91199	9.445	10.2073	11.0661	7.02223	11.6063	9.44578	7.93134	10.7742	13.2164	15.663	4.45794	5.53824	3.12641	6.693	527	gi|593793763|ref|XP_007159920.1|	hypothetical protein PHAVU_002G278800g	[Phaseolus vulgaris]	37.93	145	75	4	417	1	3	138	3e-17	81.3
comp13169_c0_seq1	-1.84358	4.183	5.37562	6.7273	3.31658	4.20453	2.51283	4.40242	1.56644	4.53075	8.97998	5.65645	4.9582	13.9671	10.4769	2.94307	3.05316	8.943	3.21719	270	gi|565358501|ref|XP_006346065.1|	PREDICTED: receptor-like protein kinase BRI1-like 3-like	[Solanum tuberosum]	70.27	37	11	0	269	159	1156	1192	3e-09	58.5
comp13172_c0_seq3	-1.62455	9.11201	12.0181	6.08907	4.75307	0.370806	3.90986	2.36595	3.36735	12.3369	13.2111	7.50906	7.44873	12.3367	8.81188	2.12722	3.92616	1.38719	5.19743	471	gi|565341668|ref|XP_006337998.1|	PREDICTED: uncharacterized protein LOC102593605 isoform X3	[Solanum tuberosum]	62.25	151	55	2	470	21	432	581	1e-55	191
comp13182_c0_seq1	-1.24362	13.5529	30.8253	7.73892	14.7825	14.5541	6.27695	5.66025	4.63219	13.301	15.1831	13.1672	9.9799	16.7483	15.4356	7.00852	5.36837	1.40683	1.47907	1050	gi|460391328|ref|XP_004241275.1|	PREDICTED: uncharacterized protein LOC101262623	[Solanum lycopersicum]	56.02	166	63	3	911	435	1	163	6e-44	155
comp13192_c0_seq1	3.94044	13.7168	0	0.753931	18.3615	91.0437	0.535067	0.117178	0.333548	0	0.0676864	0.211307	1.01936	0.242781	0.402291	7.08419	3.47902	0	0	634	sp|P17432|MASY_GOSHI	Malate synthase, glyoxysomal	Gossypium hirsutum	80.2	197	35	1	593	3	2	194	4e-108	328
comp13192_c0_seq4	3.17198	14.3371	0.752029	0	8.69959	31.2198	0.87884	0.288695	1.0957	0.264098	0.389109	0.208241	0.717552	0.0996912	0.300344	2.50615	2.07791	0	0	386	sp|P45458|MASY_SOYBN	Malate synthase, glyoxysomal (Fragment)	Glycine max	83.65	104	17	0	386	75	461	564	7e-56	188
comp13193_c0_seq1	2.10289	11.3395	3.49739	8.83038	19.4799	9.46896	7.00652	8.80152	4.67101	2.86584	0.947881	3.22816	4.07862	2.31812	4.00411	12.4876	13.511	1.14085	1.90283	249	gi|645264525|ref|XP_008237718.1|	PREDICTED: uncharacterized protein LOC103336454	[Prunus mume]	51.72	87	36	2	246	4	14	100	3e-19	84.7
comp132_c0_seq12	1.53416	49.2525	126.59	109.255	65.0848	43.9907	62.6723	104.454	66.3823	36.4078	41.2999	113.722	45.8154	41.2294	67.3805	145.6	147.08	21.1452	89.6547	266	sp|Q42699|METE_CATRO	5-methyltetrahydropteroyltriglutamate--homocysteine methyltransferase	Catharanthus roseus	78.41	88	19	0	1	264	187	274	2e-39	143
comp132_c0_seq15	1.22054	94.277	130.997	136.511	107.508	80.6645	112.324	149.683	127.688	85.0956	85.7354	176.203	120.101	76.4724	126.249	218.713	220.721	40.6849	109.417	236	sp|P93263|METE_MESCR	5-methyltetrahydropteroyltriglutamate--homocysteine methyltransferase	Mesembryanthemum crystallinum	88.46	78	9	0	1	234	289	366	8e-33	124
comp132_c0_seq3	1.26935	155.585	235.814	281.545	236.335	247.187	250.626	418.119	320.592	198.518	194.779	358.006	229.651	197.071	239.612	458.388	508.255	511.784	398.391	437	sp|Q42662|METE_PLESU	5-methyltetrahydropteroyltriglutamate--homocysteine methyltransferase	Plectranthus scutellarioides	95.56	45	2	0	2	136	706	750	4e-20	90.9
comp13207_c0_seq1	-1.65868	4.79613	7.3565	5.89306	10.989	3.94756	2.22393	3.00216	1.376	8.30896	6.05487	3.4318	5.18538	8.75043	5.62195	2.31905	1.75492	0.856107	0.937513	1460	sp|Q40392|TMVRN_NICGU	TMV resistance protein N	Nicotiana glutinosa	26.48	491	238	15	1453	29	516	899	1e-21	102
comp13215_c0_seq1	1.51039	13.2372	26.0631	5.44808	5.2156	6.19725	7.86852	3.23524	7.61745	6.90574	3.82989	8.18216	10.3245	4.55149	4.53759	12.9652	10.8285	7.11707	6.90611	930	sp|Q74ZH9|GDE1_ASHGO	Glycerophosphodiester phosphodiesterase GDE1	Ashbya gossypii	36.59	164	97	1	928	458	1141	1304	7e-22	100
comp13264_c0_seq2	1.29186	8.29229	8.09895	6.31708	9.3142	14.7465	10.3897	12.2182	19.0975	11.9756	11.1536	12.1182	11.8626	9.21053	7.69481	19.6843	17.994	4.12968	7.45997	681	gi|470133359|ref|XP_004302534.1|	PREDICTED: uncharacterized protein LOC101304393	[Fragaria vesca subsp. vesca]	59.09	198	75	2	2	577	200	397	2e-71	240
comp13275_c0_seq1	-1.44824	0.225656	14.6447	14.5164	9.76587	12.3005	7.262	12.1715	16.0556	17.211	15.219	20.2358	15.6796	21.1048	21.0324	6.83388	7.21144	1.3338	1.05185	1001	sp|P24805|TSJT1_TOBAC	Stem-specific protein TSJT1	Nicotiana tabacum	35.33	150	91	2	36	473	1	148	6e-23	97.4
comp1331_c0_seq4	1.24243	7.18353	32.8236	51.0084	23.4681	13.8856	33.2211	32.2889	38.1093	77.8073	66.7959	40.9953	47.9568	27.3309	24.1697	58.8432	52.2749	86.8276	37.4839	283	gi|590649202|ref|XP_007032350.1|	Oxoglutarate/iron-dependent oxygenase	[Theobroma cacao]	78.26	23	5	0	283	215	283	305	3e-05	45.8
comp13330_c0_seq1	1.51383	0.914914	2.48217	2.92561	26.3297	2.90821	7.54625	6.48623	19.7955	6.33123	6.37324	7.71736	10.1383	5.7496	14.0038	24.4424	28.6569	3.2984	12.7229	1111	sp|Q42954|KPYC_TOBAC	Pyruvate kinase, cytosolic isozyme	Nicotiana tabacum	85.16	256	38	0	768	1	16	271	2e-160	467
comp1334_c0_seq10	-1.77467	35.0507	22.2439	16.1162	24.0166	18.7364	25.6235	29.0332	21.8761	33.1995	43.1598	25.4592	50.938	63.6923	72.4025	10.5897	25.3529	10.2309	24.1037	261	sp|P93472|DIM_PEA	Delta(24)-sterol reductase	Pisum sativum	80.68	88	16	1	1	261	255	342	9e-43	150
comp1334_c0_seq11	-1.32036	52.1266	37.0199	37.9298	30.2118	30.0511	35.3163	52.0336	45.8041	56.9554	66.7152	40.5702	79.0557	92.385	105.795	24.3382	47.7166	47.1536	50.407	247	sp|P93472|DIM_PEA	Delta(24)-sterol reductase	Pisum sativum	91.04	67	6	0	3	203	479	545	7e-37	134
comp1334_c0_seq4	-1.28899	59.1596	36.6842	35.3679	33.6214	34.5461	29.2901	41.8396	32.5338	74.8694	69.0069	67.7694	73.8939	117.134	94.9545	34.1061	44.1515	9.98934	34.3253	546	sp|P93472|DIM_PEA	Delta(24)-sterol reductase	Pisum sativum	86.54	104	13	1	235	546	1	103	2e-52	181
comp1334_c0_seq5	-1.47323	54.6279	41.5088	34.4962	32.6566	30.8403	29.6724	48.1963	32.8772	51.4601	61.8988	41.3477	75.3132	102.812	106.81	23.3422	45.03	11.2865	30.1117	521	sp|P93472|DIM_PEA	Delta(24)-sterol reductase	Pisum sativum	81.03	174	32	1	1	519	134	307	4e-78	249
comp1334_c0_seq6	-1.3453	23.7392	21.5709	15.6286	17.5863	13.7198	16.2568	28.628	21.102	41.9888	35.4876	25.7129	42.3402	57.1901	49.1299	14.8906	22.8001	42.0378	23.8635	471	sp|P93472|DIM_PEA	Delta(24)-sterol reductase	Pisum sativum	95.83	24	1	0	3	74	520	543	5e-08	55.1
comp13343_c0_seq1	1.99931	20.0294	10.999	4.10775	3.14816	1.84201	5.90627	5.48475	6.77363	8.1235	11.0803	8.83355	10.4226	3.72783	2.98889	15.4391	9.1556	2.64098	6.27215	1280	sp|O48653|DPOLA_ORYSJ	DNA polymerase alpha catalytic subunit	Oryza sativa subsp. japonica	75.76	429	100	2	2	1279	737	1164	0	631
comp13343_c0_seq2	2.05549	6.78324	2.1793	1.43541	1.12047	0.78671	2.91062	3.34643	3.81026	4.59198	3.86605	3.45985	3.88153	1.96448	2.01925	9.02633	6.69063	3.58289	3.00377	333	sp|O48653|DPOLA_ORYSJ	DNA polymerase alpha catalytic subunit	Oryza sativa subsp. japonica	62.16	111	37	1	16	333	1373	1483	1e-44	160
comp1335_c0_seq1	1.53202	26.8907	4.25324	10.5053	6.56028	9.59614	16.864	9.11626	18.5907	11.2024	12.2609	9.91269	11.3293	12.4041	6.87953	31.1321	19.3418	17.0651	11.4739	273	sp|P69317|UBIQ_LUPPO	Ubiquitin	Lupinus polyphyllus	100	24	0	0	273	202	54	77	7e-09	52.4
comp1338_c0_seq3	-3.22136	1.54714	3.31374	4.80175	2.38521	1.99372	2.43415	0.678454	2.89684	0.930976	2.15546	6.9737	4.00497	21.0854	21.1749	3.15516	0.813874	0.778279	2.0433	219	gi|567885239|ref|XP_006435178.1|	hypothetical protein CICLE_v10002984mg	[Citrus clementina]	55.88	34	15	0	116	217	13	46	6e-05	42
comp13384_c0_seq1	-2.0896	5.95507	8.97239	3.82394	3.39196	1.7465	4.3175	11.4813	2.69143	8.3407	7.1782	10.8149	6.21096	10.7746	10.2442	2.57547	1.8634	5.52649	7.17886	550	gi|645255861|ref|XP_008233694.1|	PREDICTED: uncharacterized protein LOC103332726	[Prunus mume]	78.79	132	25	2	548	156	72	201	3e-70	219
comp13407_c0_seq1	-2.25449	9.78736	14.2328	16.0239	18.3792	28.3781	8.12301	5.08261	6.14877	8.83419	13.0648	7.21017	4.36886	11.3205	10.3375	2.2061	1.87994	1.61957	2.43115	877	gi|225456024|ref|XP_002279751.1|	PREDICTED: uncharacterized protein LOC100245764	[Vitis vinifera]	38.95	172	89	4	482	12	141	311	2e-25	108
comp13407_c0_seq2	-2.40553	4.83539	7.54559	12.5711	11.6385	17.3581	2.96402	3.9758	2.26343	9.66422	6.82411	3.52333	2.68223	6.94302	5.45983	0.739582	1.22641	2.77991	1.20745	327	gi|460413801|ref|XP_004252267.1|	PREDICTED: uncharacterized protein LOC101244847	[Solanum lycopersicum]	60.98	41	16	0	325	203	263	303	4e-12	65.5
comp13414_c0_seq1	2.04915	28.0186	32.2021	10.819	7.15695	1.11669	5.82532	5.17755	9.93798	17.1424	17.3683	7.72632	10.9798	3.24774	3.11329	12.0612	12.0374	13.8403	11.3099	1564	gi|225446789|ref|XP_002283205.1|	PREDICTED: uncharacterized protein LOC100247266	[Vitis vinifera]	43.38	491	207	11	1512	226	17	498	5e-104	329
comp13452_c0_seq3	1.78524	12.8667	13.0444	9.31782	15.6803	11.717	13.557	4.46685	13.518	5.93586	6.54562	4.47692	5.14216	3.40969	2.17191	10.2335	7.27619	2.12155	2.83217	790	sp|P51281|YCF45_PORPU	Uncharacterized protein ycf45	Porphyra purpurea	28.77	146	87	4	354	788	405	534	3e-08	57.8
comp13452_c0_seq4	1.74886	10.844	9.46576	12.2962	18.791	11.3902	14.1347	5.38339	23.1774	12.5581	8.04622	4.36854	6.77385	3.90385	2.81431	10.7653	9.84832	3.75675	4.38708	552	gi|359486767|ref|XP_002271948.2|	PREDICTED: uncharacterized protein ycf45-like	[Vitis vinifera]	73.17	123	28	2	1	357	566	687	2e-42	155
comp13470_c0_seq1	1.56646	6.90121	2.72887	5.8415	4.6475	20.5229	6.03636	6.24182	6.58512	5.98954	3.47945	4.91165	10.415	6.24013	6.13041	18.6346	15.0016	1.76919	6.18625	851	gi|565345363|ref|XP_006339766.1|	PREDICTED: uncharacterized protein LOC102599535	[Solanum tuberosum]	69.9	289	81	1	2	850	57	345	6e-140	422
comp13470_c0_seq11	2.47573	2.10123	0.675078	1.33393	0	8.5294	2.47944	2.07323	2.95074	2.84489	0.598788	2.24319	2.57651	1.43184	1.50982	9.4809	6.73575	3.30316	1.83645	215	gi|590657451|ref|XP_007034568.1|	ARM repeat superfamily protein	[Theobroma cacao]	69.57	46	14	0	1	138	780	825	1e-13	70.1
comp13470_c0_seq13	2.61002	0	0	4.9603	0.351996	14.4168	3.65749	3.15385	7.48123	0.480858	0.910893	4.2971	7.40342	0.907566	3.17175	13.8522	11.245	2.67992	5.46316	212	gi|593782257|ref|XP_007154169.1|	hypothetical protein PHAVU_003G096100g	[Phaseolus vulgaris]	67.14	70	23	0	3	212	647	716	7e-23	96.7
comp13470_c0_seq16	2.35114	4.40745	0	3.26434	1.09205	18.3169	6.14637	5.43591	8.25247	3.48094	0.732664	4.44383	7.88141	2.06482	4.298	16.3476	15.2155	3.32572	4.75089	205	gi|593782257|ref|XP_007154169.1|	hypothetical protein PHAVU_003G096100g	[Phaseolus vulgaris]	70.59	68	20	0	1	204	611	678	4e-26	105
comp13516_c0_seq1	1.40868	8.17336	7.32074	10.4823	9.98248	8.61758	6.80165	6.76111	12.0575	11.4014	14.7749	8.87248	8.19992	7.42612	6.66105	18.7898	15.4884	1.7443	5.02205	456	sp|Q0I902|SYT_SYNS3	Threonine--tRNA ligase	Synechococcus sp.	64.24	151	54	0	2	454	157	307	2e-66	218
comp13542_c0_seq1	2.08527	1.70799	2.46933	4.51789	5.78365	3.13643	4.21406	2.73851	4.99692	3.46872	3.52878	3.39353	2.35612	2.32776	2.9805	9.14341	11.8769	5.42368	16.52	529	sp|Q39817|CALX_SOYBN	Calnexin homolog	Glycine max	82.39	176	31	0	1	528	160	335	2e-73	236
comp13564_c0_seq1	-1.2903	10.2902	15.9656	14.8709	9.94975	6.98599	17.4462	17.0043	13.9805	10.8738	10.4422	13.4266	12.0023	18.5135	21.6666	6.37238	8.61485	11.2682	12.781	900	gi|658063906|ref|XP_008367884.1|	PREDICTED: uncharacterized protein LOC103431503	[Malus domestica]	62.35	170	61	2	269	778	1	167	5e-55	183
comp13575_c0_seq1	2.24305	20.8926	5.8368	11.277	9.20285	9.59871	12.7326	7.5685	5.38595	1.91312	0.575244	2.72965	1.2376	1.75382	1.11892	5.92799	6.80937	9.90063	3.66962	373	gi|470141861|ref|XP_004306644.1|	PREDICTED: ORM1-like protein 3-like	[Fragaria vesca subsp. vesca]	95	40	2	0	371	252	117	156	9e-19	82.8
comp13580_c0_seq1	-1.7563	1.39927	6.93597	16.2433	31.3021	24.42	20.6713	3.02423	2.05855	1.80428	0.987383	5.40616	8.57888	17.6399	23.0224	4.34156	6.62479	0.150835	3.82025	565	sp|Q43143|PMEU1_SOLLC	Pectinesterase/pectinesterase inhibitor U1	Solanum lycopersicum	50	166	76	2	503	9	1	160	3e-37	139
comp13580_c0_seq2	-2.05768	3.33405	8.83704	21.5185	24.3695	34.3177	21.9956	5.75685	8.19347	0.752339	1.38557	3.06496	10.0501	17.2525	27.0367	4.07959	5.67272	0.995824	4.0795	542	sp|P83218|PME_DAUCA	Pectinesterase	Daucus carota	86.67	180	24	0	542	3	84	263	9e-115	335
comp13586_c0_seq1	1.64608	13.0073	4.48471	12.3526	9.85193	7.60413	5.7174	2.81721	10.3953	7.73155	5.6655	4.66632	5.31647	4.43178	2.93089	9.99593	11.0147	8.05934	7.02426	356	sp|Q6ZIK0|GTOMC_ORYSJ	Probable tocopherol O-methyltransferase, chloroplastic	Oryza sativa subsp. japonica	79.66	118	24	0	1	354	240	357	7e-65	207
comp13615_c0_seq1	1.59784	15.3196	15.9174	6.75949	6.56856	1.00808	7.97206	6.3785	9.15452	10.2972	14.1496	9.35653	8.4598	4.60881	4.04845	11.8653	12.0883	8.97716	12.5725	693	sp|Q40541|NPK1_TOBAC	Mitogen-activated protein kinase kinase kinase NPK1	Nicotiana tabacum	43.78	249	111	8	5	691	411	650	1e-33	132
comp13617_c0_seq1	1.74	25.8461	13.3977	9.19216	11.1935	29.0523	11.3699	12.6437	13.6235	6.27335	8.2938	11.4904	12.0733	1.18402	4.54813	8.43794	10.0259	4.75274	13.5156	520	gi|255577242|ref|XP_002529503.1|	conserved hypothetical protein	[Ricinus communis]	57.95	176	69	3	1	519	195	368	1e-59	200
comp13680_c0_seq1	-2.57884	5.75026	4.35804	3.99367	4.67612	10.2601	4.80821	2.6671	2.34659	2.79475	3.08123	3.60281	9.6423	19.7428	10.6852	2.11985	2.35596	0	2.81781	766	sp|O04015|P5CS_ACTDE	Delta-1-pyrroline-5-carboxylate synthase	Actinidia deliciosa	86.41	103	14	0	309	1	19	121	2e-53	189
comp13687_c0_seq1	-4.24193	7.43923	0.744953	0.327112	43.0248	41.0853	3.35791	0.0635507	0.271347	1.04645	0.972796	1.48981	3.79093	32.0618	59.5631	1.74371	2.70636	0.631811	2.00402	1169	sp|Q9SPL5|AMP21_MACIN	Vicilin-like antimicrobial peptides 2-1	Macadamia integrifolia	39.84	256	143	6	390	1154	197	442	7e-56	199
comp13687_c0_seq4	-4.28282	2.18999	0	0	14.8833	20.5613	2.01365	0.205792	0	0	0.594365	0.89065	2.17386	12.7914	26.7834	0.76563	0.98747	0.157381	0.510408	361	sp|Q9SPL3|AMP23_MACIN	Vicilin-like antimicrobial peptides 2-3 (Fragment)	Macadamia integrifolia	46.28	121	59	3	2	355	371	488	9e-29	114
comp13697_c0_seq10	-2.72677	0.750439	3.37539	6.98726	7.43752	2.32093	4.02506	2.59154	1.05383	5.08016	5.20376	2.93752	4.44755	5.36941	4.853	0.344343	0.888231	0	1.13685	301	gi|645280037|ref|XP_008245005.1|	PREDICTED: uncharacterized protein LOC103343107	[Prunus mume]	55.56	81	34	1	63	299	22	102	4e-20	90.5
comp13697_c0_seq11	-2.43628	2.38608	5.11062	8.75197	9.19651	1.53741	1.36512	3.92381	0.744611	4.3074	4.30643	4.7172	6.01413	10.2977	4.572	1.09486	1.17675	0.100025	0.926848	284	gi|566206706|ref|XP_002322173.2|	hypothetical protein POPTR_0015s09010g	[Populus trichocarpa]	56.57	99	37	2	1	282	390	487	4e-25	104
comp13697_c0_seq13	-2.50601	5.4379	6.45074	8.49764	12.1608	4.85138	5.56413	6.87877	4.30771	5.66344	13.1124	8.13735	9.23251	16.1049	12.5379	0.767757	3.54826	4.4189	3.41217	270	gi|567894726|ref|XP_006439851.1|	hypothetical protein CICLE_v10018615mg	[Citrus clementina]	57.89	76	32	0	5	232	906	981	4e-22	95.9
comp13697_c0_seq17	-2.51865	0.520465	9.36398	14.9786	15.8187	6.03628	4.68985	10.2706	1.94903	10.8049	11.0744	8.39618	10.4238	13.2998	15.1728	1.43291	2.87481	4.05817	3.15384	217	gi|566206706|ref|XP_002322173.2|	hypothetical protein POPTR_0015s09010g	[Populus trichocarpa]	58.57	70	28	1	3	212	863	931	2e-14	72.8
comp1375_c0_seq3	2.2083	27.4662	34.45	51.333	26.8585	25.6538	44.5018	43.8662	35.7935	14.4781	18.618	30.6512	29.2782	9.80736	27.7878	75.282	89.0758	7.1847	35.182	514	sp|Q04468|TCMO_HELTU	Trans-cinnamate 4-monooxygenase	Helianthus tuberosus	97.08	171	5	0	1	513	72	242	1e-116	346
comp1375_c0_seq5	2.38863	40.3361	39.3241	41.4417	18.5639	40.221	32.1089	43.5498	73.1809	10.5457	6.65894	9.23921	13.303	3.98077	9.53733	28.5923	38.3586	30.3663	20.4226	406	sp|O24312|TCMO_POPTM	Trans-cinnamate 4-monooxygenase	Populus tremuloides	91.76	85	7	0	1	255	421	505	2e-37	137
comp1375_c0_seq6	2.29357	22.3466	41.9126	61.3466	27.5347	20.7805	44.0561	40.0256	42.1243	12.5383	21.3418	31.8802	30.1167	9.77453	31.4941	86.1879	105.918	5.46876	42.4397	374	sp|Q43240|TCMO_ZINVI	Trans-cinnamate 4-monooxygenase	Zinnia violacea	92.59	108	8	0	49	372	1	108	2e-54	183
comp1375_c0_seq8	2.1017	15.1506	19.4702	35.8494	11.3755	6.92209	22.4579	21.8569	27.7231	15.2291	11.4479	23.4445	15.9036	9.0336	15.1278	48.8743	48.1597	9.09376	22.7914	328	sp|Q04468|TCMO_HELTU	Trans-cinnamate 4-monooxygenase	Helianthus tuberosus	93.58	109	7	0	1	327	225	333	9e-67	215
comp1377_c0_seq3	-2.65514	3.57234	13.0663	14.4212	13.2542	4.03691	4.71647	12.3818	2.31536	34.2287	32.3676	13.6902	14.9382	11.048	14.7807	1.59716	2.05993	0	0	411	sp|D2XNR0|FLOT3_MEDTR	Flotillin-like protein 3	Medicago truncatula	82.48	137	24	0	411	1	47	183	4e-76	240
comp1377_c0_seq6	-2.11566	0	3.59008	4.39145	4.74635	2.15998	6.33599	7.21907	4.10983	10.8066	13.8748	12.1187	15.17	25.6992	31.9532	5.85991	6.21945	6.92613	16.6492	283	sp|D2XNR1|FLOT4_MEDTR	Flotillin-like protein 4	Medicago truncatula	93.62	94	6	0	282	1	145	238	1e-53	179
comp13877_c0_seq3	-2.79154	14.573	7.28309	13.0206	16.8504	21.5965	5.03724	5.3255	5.68466	26.673	23.2254	5.66605	20.5167	20.4127	11.9673	2.3528	1.67697	0.610907	1.32084	279	gi|567908201|ref|XP_006446414.1|	hypothetical protein CICLE_v10018360mg	[Citrus clementina]	59.78	92	30	2	277	14	228	316	1e-27	108
comp1390_c0_seq2	2.03289	10.2674	61.8951	38.2394	16.1581	24.2489	56.7924	66.1863	137.368	77.0041	70.3989	91.5858	64.3986	68.693	57.2191	245.841	222.025	257.825	174.642	605	sp|Q40784|AAPC_CENCI	Putative glucose-6-phosphate 1-epimerase	Cenchrus ciliaris	65.41	159	53	1	604	134	160	318	1e-72	229
comp1390_c0_seq4	1.84316	4.28056	18.1956	9.47623	6.52681	5.09183	17.661	20.6845	33.6008	19.9129	19.9553	25.7001	20.3223	15.5943	19.401	50.7659	64.8258	43.4804	52.7984	343	sp|Q40784|AAPC_CENCI	Putative glucose-6-phosphate 1-epimerase	Cenchrus ciliaris	55.06	89	40	0	270	4	24	112	2e-29	112
comp13946_c0_seq4	3.81677	1.61923	0	0.342647	0	12.5197	1.91068	1.0651	4.54773	0.730766	0.0769053	0	0.330914	0	0.914166	7.4299	7.82588	0.814543	2.64168	279	gi|356535547|ref|XP_003536306.1|	PREDICTED: uncharacterized protein LOC100793001	[Glycine max]	59.15	71	25	1	249	49	51	121	2e-19	85.5
comp13991_c0_seq5	2.76543	3.62655	0.887717	0.87705	0.684616	0.133524	1.33381	0.795161	2.42511	2.18224	2.36219	0.942286	1.4117	0.176517	0.319081	1.79613	1.83962	2.6496	2.01242	654	gi|565347868|ref|XP_006340943.1|	PREDICTED: uncharacterized protein LOC102600978	[Solanum tuberosum]	66.99	206	60	2	653	60	385	590	5e-85	270
comp14038_c0_seq1	-2.43522	18.8649	29.9853	11.766	12.3005	2.68692	3.72783	5.30648	4.64768	14.3391	22.4469	8.3031	11.1602	9.30305	10.5996	0.835252	2.39936	0.437034	3.7025	455	gi|565355749|ref|XP_006344745.1|	PREDICTED: suppressor protein SRP40-like	[Solanum tuberosum]	60.48	124	33	4	455	120	263	382	2e-37	138
comp14039_c0_seq1	2.28364	11.4639	5.45645	2.69545	4.0678	0.656578	4.28139	4.04968	5.96248	4.7905	8.91336	5.23787	10.6729	0.94032	2.78936	8.89703	8.7109	0.53397	7.17436	532	gi|359475773|ref|XP_002267701.2|	PREDICTED: uncharacterized protein LOC100257121	[Vitis vinifera]	53.72	121	40	4	144	506	138	242	4e-27	113
comp14039_c0_seq10	2.4378	15.3377	4.18104	4.72091	2.14964	0.359361	4.38748	3.36296	6.52683	5.45368	6.7107	4.52075	7.02886	4.59236	1.24043	12.9381	15.5867	21.3931	8.9908	243	gi|359475773|ref|XP_002267701.2|	PREDICTED: uncharacterized protein LOC100257121	[Vitis vinifera]	59.26	54	21	1	29	190	668	720	3e-13	69.7
comp14039_c0_seq4	2.31666	6.05041	7.77545	1.70712	2.8872	0.779686	2.16347	2.32159	2.83218	6.06797	3.32066	4.70485	2.74777	1.83242	0.483054	7.09489	3.7133	6.50998	0.861748	336	gi|359475773|ref|XP_002267701.2|	PREDICTED: uncharacterized protein LOC100257121	[Vitis vinifera]	56.2	121	43	1	1	333	573	693	3e-39	144
comp1404_c1_seq10	2.65282	33.2408	53.7099	36.1991	19.5227	12.6253	15.6813	14.7686	33.3037	8.59751	7.68153	16.2791	12.4742	6.82189	9.45821	49.1179	46.0551	37.5014	36.8333	581	sp|Q2QZ86|ACLA2_ORYSJ	ATP-citrate synthase alpha chain protein 2	Oryza sativa subsp. japonica	87.93	174	21	0	581	60	250	423	7e-109	325
comp1404_c1_seq18	2.30537	17.4979	30.6637	22.8898	7.35721	7.07208	5.46048	7.06285	21.2214	6.46111	3.62647	19.6236	2.60071	9.07821	4.32707	38.8068	21.2599	57.6146	14.0881	284	sp|Q2QZ86|ACLA2_ORYSJ	ATP-citrate synthase alpha chain protein 2	Oryza sativa subsp. japonica	84	25	4	0	284	210	399	423	5e-07	50.4
comp14056_c0_seq1	2.85608	14.2728	9.25079	3.1516	2.13209	0.67173	2.92901	2.12259	6.27437	5.6012	6.83781	3.41546	6.39174	0.676585	1.19755	6.64405	6.39014	2.37247	7.2893	910	gi|460385964|ref|XP_004238670.1|	PREDICTED: uncharacterized protein LOC101252685	[Solanum lycopersicum]	70.76	277	60	10	798	1	1	267	3e-119	363
comp14056_c0_seq4	2.79561	11.1455	11.4586	3.14469	1.96377	0.574506	4.14475	4.76536	7.99967	6.37137	8.18738	4.93568	3.79626	2.40505	0.838988	8.86456	11.9461	18.4086	16.8845	304	gi|255568832|ref|XP_002525387.1|	conserved hypothetical protein	[Ricinus communis]	75.7	107	12	2	304	11	502	603	8e-42	149
comp14056_c0_seq7	2.67132	11.0186	7.78809	4.19701	2.18409	1.7039	3.07318	1.81197	3.61045	4.4755	6.17531	6.14295	3.60293	1.50169	0.904842	7.921	7.28169	6.65144	6.93373	205	gi|565399365|ref|XP_006365225.1|	PREDICTED: uncharacterized protein LOC102601016	[Solanum tuberosum]	48.68	76	24	2	203	21	394	469	3e-10	60.1
comp14103_c0_seq2	5.74696	2.02282	0	0.285369	0	0.782013	2.89324	1.77411	3.47189	0.608608	0.128099	0	0.551194	0	0.553709	16.7073	21.1492	11.4477	5.65737	335	gi|565372159|ref|XP_006352664.1|	PREDICTED: auxin-induced in root cultures protein 12-like	[Solanum tuberosum]	47.92	48	25	0	335	192	67	114	2e-07	50.8
comp14119_c0_seq1	1.43284	16.1008	13.2222	13.562	12.714	4.12941	4.3474	3.56472	8.52937	5.8131	4.25252	5.55252	3.3065	4.17455	5.43385	13.1901	10.8455	1.99522	12.5572	1438	gi|568850550|ref|XP_006478975.1|	PREDICTED: uncharacterized protein LOC102628245	[Citrus sinensis]	69.74	228	64	1	560	1243	24	246	1e-122	336
comp14119_c0_seq2	1.42583	19.1341	14.3705	14.303	14.859	4.13088	6.07771	4.12726	10.5851	5.71951	4.39046	6.45525	4.11349	4.91064	6.83608	16.7994	12.5737	18.1881	14.8842	909	gi|567901582|ref|XP_006443279.1|	hypothetical protein CICLE_v100209352mg, partial	[Citrus clementina]	88.54	192	22	0	1	576	150	341	1e-123	365
comp14192_c0_seq2	4.23969	0	0	0	0	0.354979	4.33398	2.26496	13.3243	0	0	2.5051	2.06418	0.156426	2.35636	23.1731	26.9893	2.77143	5.24309	246	sp|H2DH21|C7A29_PANGI	Cytochrome P450 CYP72A219	Panax ginseng	65.43	81	28	0	245	3	401	481	5e-31	117
comp14192_c0_seq3	5.37237	0	0	0	0	0	4.68328	4.0579	17.7705	0.856655	0.180307	2.36415	1.55168	0.323368	0.779381	24.6779	27.7093	6.32597	7.52071	238	sp|H2DH21|C7A29_PANGI	Cytochrome P450 CYP72A219	Panax ginseng	69.01	71	22	0	238	26	447	517	2e-30	115
comp14192_c0_seq4	5.60082	0	0	0	0	0	3.28554	1.10177	9.85663	0.863915	0	1.36239	0.586812	0	0.687737	22.1055	21.9022	0.842586	4.90758	236	sp|H2DH21|C7A29_PANGI	Cytochrome P450 CYP72A219	Panax ginseng	66.23	77	26	0	233	3	369	445	4e-28	109
comp14192_c0_seq5	4.66618	0	0	0	0.321651	0.7528	2.50664	1.12077	16.8629	0	0	1.84784	2.78567	0	2.09878	23.5291	34.38	1.34689	8.2825	232	sp|H2DH21|C7A29_PANGI	Cytochrome P450 CYP72A219	Panax ginseng	59.74	77	30	1	231	1	92	167	4e-27	106
comp14192_c0_seq6	5.30685	0	0	0.897638	0	0	3.4128	1.22074	14.8922	0.478601	0	1.5095	2.16725	0.180661	0.653143	21.2485	20.2924	2.53397	4.81961	213	sp|H2DH21|C7A29_PANGI	Cytochrome P450 CYP72A219	Panax ginseng	71.21	66	19	0	212	15	199	264	5e-27	106
comp14192_c0_seq7	4.71961	0	0	0	0	0.835644	3.01437	1.59956	9.10634	0	0.102663	2.05119	1.54611	0	1.55317	25.2919	21.7468	2.71839	5.66752	209	sp|H2DH21|C7A29_PANGI	Cytochrome P450 CYP72A219	Panax ginseng	61.76	68	26	0	209	6	168	235	6e-23	94.7
comp14195_c0_seq1	-1.80724	3.71259	1.13	4.79646	3.09854	4.38135	5.03063	3.79166	2.65251	11.0231	12.9185	7.16199	12.2195	9.48704	7.82246	1.76332	2.6597	2.67853	3.27892	1156	sp|Q2RNG2|GLND_RHORT	Bifunctional uridylyltransferase/uridylyl-removing enzyme	Rhodospirillum rubrum	26.07	211	121	7	912	286	717	894	2e-06	53.9
comp14217_c0_seq1	-1.29028	15.5052	15.5105	11.4092	12.0491	7.629	8.50538	11.7057	7.25792	15.9831	15.4146	9.94837	11.7027	15.1582	13.4019	5.38987	5.1963	2.92492	6.57035	1282	sp|Q8YZH7|DER_NOSS1	GTPase Der	Nostoc sp.	50.82	425	165	9	1280	9	10	391	1e-132	396
comp14218_c0_seq1	1.74045	5.33055	9.41922	3.66602	1.98115	3.86393	6.00411	5.91696	6.54994	4.20999	4.81033	4.97936	4.90222	4.42699	5.95054	19.2619	13.2759	1.50835	3.64943	339	gi|565352927|ref|XP_006343388.1|	PREDICTED: probable mitochondrial chaperone BCS1-B-like	[Solanum tuberosum]	53.1	113	53	0	1	339	52	164	2e-33	126
comp14227_c0_seq1	2.20915	10.2827	1.73303	3.13905	3.89822	1.56403	88.2438	11.2545	15.6235	1.06506	1.28099	6.67843	3.78946	2.01019	2.90697	11.1898	10.1755	4.19748	5.57879	670	gi|565382966|ref|XP_006357799.1|	PREDICTED: uncharacterized protein LOC102602533	[Solanum tuberosum]	55.8	181	57	3	634	161	1	181	8e-61	196
comp14243_c0_seq1	2.95096	10.6461	1.78453	9.40313	2.14083	1.43155	6.15702	13.0922	10.8335	0	1.58286	2.85507	6.0541	1.26167	2.4707	12.7435	15.7054	2.79415	10.1406	244	sp|P80728|MAVI_CUCPE	Mavicyanin	Cucurbita pepo	48.94	47	24	0	99	239	3	49	3e-11	58.9
comp14243_c0_seq3	3.01849	10.0392	1.93522	5.94835	2.98493	0.776221	7.32311	6.43853	4.22939	0.90615	0.38145	0.714499	3.28267	0.342051	3.19459	13.5125	15.9424	1.26254	10.061	225	sp|P80728|MAVI_CUCPE	Mavicyanin	Cucurbita pepo	45.95	74	40	0	1	222	6	79	2e-20	82.8
comp14258_c0_seq4	5.80265	5.56241	5.59433	32.5485	9.58756	40.7641	8.71689	7.0791	7.01879	0.436582	1.0108	0.114748	0.197698	0.412	0.3972	30.3321	17.6998	1.4599	6.65108	467	gi|590675149|ref|XP_007039366.1|	NAC domain-containing protein, putative	[Theobroma cacao]	40.12	167	64	7	466	47	254	411	5e-19	87.4
comp14258_c0_seq7	5.67585	7.3543	4.05047	29.7911	9.02419	24.3697	6.98751	4.492	10.3276	0.948297	0.798385	0.249244	0.429419	0.17898	0.323534	19.926	17.0984	0	5.99908	215	gi|225426558|ref|XP_002279545.1|	PREDICTED: NAC domain-containing protein 43-like	[Vitis vinifera]	45.68	81	31	3	212	3	186	264	1e-11	63.5
comp1427_c0_seq1	1.76419	10.9597	10.0262	26.9657	9.8802	7.03769	19.1296	43.9269	26.8684	6.95821	5.1524	9.51882	7.25086	2.34176	4.88138	9.31915	13.6684	31.7011	31.0631	1216	sp|P82353|NLTP2_PRUAR	Non-specific lipid-transfer protein 2	Prunus armeniaca	73.17	41	11	0	340	218	28	68	2e-14	72.4
comp1431_c0_seq13	-2.35932	34.657	9.95557	16.9109	3.77157	5.98979	33.4159	40.6319	46.1874	48.9468	35.9417	80.2844	43.3295	84.1854	39.6767	8.10718	13.0301	18.357	7.60216	277	sp|A5JTQ2|XYL1_MEDSV	Beta-xylosidase/alpha-L-arabinofuranosidase 1 (Fragment)	Medicago sativa subsp. varia	64	50	18	0	276	127	725	774	4e-14	71.6
comp1431_c0_seq15	-2.65357	31.7943	7.92791	8.03348	1.56771	5.87058	22.1947	26.0642	29.7657	16.2764	28.3083	27.5818	32.5853	39.7743	27.2783	1.16131	8.05068	8.11634	10.0645	238	sp|A5JTQ2|XYL1_MEDSV	Beta-xylosidase/alpha-L-arabinofuranosidase 1 (Fragment)	Medicago sativa subsp. varia	60.76	79	31	0	237	1	691	769	6e-27	107
comp1431_c0_seq17	-2.38472	43.254	19.1463	41.9006	4.76318	11.891	82.9005	86.6199	98.5358	75.9142	99.8873	116.638	128.666	134.11	119.386	13.5256	29.9592	14.264	25.9864	235	sp|A5JTQ3|XYL2_MEDSV	Beta-xylosidase/alpha-L-arabinofuranosidase 2	Medicago sativa subsp. varia	75.32	77	19	0	234	4	567	643	1e-36	135
comp1431_c0_seq18	-2.14626	10.2674	5.02655	21.52	3.23044	3.7803	37.3428	33.4469	25.1749	27.361	45.9784	51.0356	72.9408	37.981	46.5739	4.63645	12.5384	1.4757	13.5601	231	sp|A5JTQ2|XYL1_MEDSV	Beta-xylosidase/alpha-L-arabinofuranosidase 1 (Fragment)	Medicago sativa subsp. varia	73.68	76	20	0	230	3	55	130	5e-30	116
comp1431_c0_seq19	-2.29716	3.57732	1.3135	3.02801	0	1.58054	8.55207	7.22738	4.30594	1.8451	9.80595	8.24422	11.6973	7.31309	8.91791	0.468992	2.31871	0.642696	1.78659	221	sp|A5JTQ2|XYL1_MEDSV	Beta-xylosidase/alpha-L-arabinofuranosidase 1 (Fragment)	Medicago sativa subsp. varia	79.17	72	15	0	218	3	530	601	3e-35	130
comp1431_c0_seq3	-2.12431	32.4405	41.1749	53.9013	10.4084	21.4699	129.861	115.256	128.356	106.762	163.486	179.226	238.725	166.159	186.233	20.5824	52.6182	6.81638	35.0033	846	sp|A5JTQ2|XYL1_MEDSV	Beta-xylosidase/alpha-L-arabinofuranosidase 1 (Fragment)	Medicago sativa subsp. varia	73.12	279	75	0	845	9	199	477	2e-146	436
comp1431_c0_seq6	-2.27436	1.59973	3.7005	6.49961	1.47978	2.96855	17.4352	12.2064	17.6724	15.5945	25.7114	36.1298	33.6084	25.2905	22.1356	3.42554	5.30171	1.2071	6.78568	353	gi|350534908|ref|NP_001233910.1|	beta-D-xylosidase 1 precursor	[Solanum lycopersicum]	46.67	60	30	1	181	2	4	61	1e-06	51.2
comp14365_c0_seq1	-2.01018	5.46966	14.4382	9.50979	10.5488	10.7442	25.7532	11.0853	22.005	4.80355	6.06626	10.9069	12.447	9.7713	9.59026	2.17062	2.15799	0.929554	0.516803	764	sp|P29162|ASOL_TOBAC	L-ascorbate oxidase homolog	Nicotiana tabacum	48.33	180	90	1	758	228	366	545	1e-54	190
comp14365_c0_seq2	-1.62082	4.69239	19.3384	10.1351	14.0052	14.7627	21.176	7.8761	13.7849	6.13404	5.2873	14.3949	16.9307	7.99386	6.14544	2.32637	1.78749	0.162792	0.490247	698	sp|P29162|ASOL_TOBAC	L-ascorbate oxidase homolog	Nicotiana tabacum	63.25	166	61	0	503	6	19	184	2e-66	220
comp14365_c0_seq5	-2.66173	2.86445	8.93989	3.46371	5.1371	6.32789	10.7107	5.2488	5.36336	3.32419	2.09901	8.44584	8.53003	6.55289	3.69641	0.375533	0.887963	0.308774	0.381485	276	sp|P29162|ASOL_TOBAC	L-ascorbate oxidase homolog	Nicotiana tabacum	55.32	94	39	1	276	4	264	357	2e-27	108
comp1438_c0_seq1	4.16432	0	0.635193	0.418374	0	4.01274	8.90763	4.06405	34.7051	1.11534	0.516461	1.9934	3.93947	1.26305	1.82651	21.6215	31.4452	62.5331	63.6462	457	sp|P43156|CYSP_HEMSP	Thiol protease SEN102	Hemerocallis sp.	80.33	61	9	2	451	272	301	359	5e-24	99.8
comp14386_c0_seq1	1.39364	18.3857	15.7518	8.89288	14.9577	13.7321	14.5439	12.5463	13.6998	4.5157	3.49293	5.9047	10.5821	3.06824	4.67326	8.49378	10.412	7.39279	9.21141	903	gi|356537134|ref|XP_003537085.1|	PREDICTED: uncharacterized protein LOC100798647	[Glycine max]	46.91	162	73	6	617	144	5	157	1e-21	94.7
comp14398_c0_seq5	-1.70203	3.81235	7.34895	5.64717	4.40812	4.42151	4.49856	6.34763	2.23069	7.31229	5.34151	7.06585	8.95982	11.0409	8.65828	3.06131	2.35019	2.3373	1.27725	474	gi|470116731|ref|XP_004294531.1|	PREDICTED: dof zinc finger protein DOF3.6-like	[Fragaria vesca subsp. vesca]	42.86	70	36	2	61	258	278	347	6e-07	52.4
comp14432_c0_seq1	-2.61758	1.4418	1.23525	2.44081	0.952636	3.34436	9.48613	7.90327	7.19896	8.67591	5.8435	4.56063	5.50022	11.2986	6.31464	1.02912	1.32731	4.71438	4.92846	235	gi|460372578|ref|XP_004232106.1|	PREDICTED: uncharacterized protein LOC101266779	[Solanum lycopersicum]	79.17	24	5	0	234	163	396	419	6e-07	50.4
comp14444_c0_seq2	3.80707	0.818413	6.31051	23.5532	7.84084	4.58772	8.34034	6.05631	14.1746	0.554032	1.47708	1.1164	1.08716	0.627404	0.126014	6.00853	4.48018	0.874859	3.24262	552	sp|Q42799|C93A2_SOYBN	Cytochrome P450 93A2	Glycine max	43.09	181	95	3	552	13	80	253	1e-36	137
comp1445_c1_seq1	-3.98402	31.1764	41.766	79.292	79.4814	33.0879	50.6703	71.1953	13.9052	142.028	82.5017	64.9608	89.8005	65.4374	64.2159	1.97937	5.33787	11.6884	20.5644	768	gi|590682068|ref|XP_007041249.1|	Lactoylglutathione lyase / glyoxalase I family protein	[Theobroma cacao]	76.52	132	31	0	432	37	27	158	7e-57	187
comp1445_c1_seq3	-3.64815	2.42884	9.36398	14.0485	8.02399	7.51181	5.90573	11.0504	1.13693	12.423	8.07506	11.044	6.78374	9.10298	9.05855	0.495327	0.638847	10.2836	9.52892	279	gi|460369212|ref|XP_004230457.1|	PREDICTED: uncharacterized protein LOC101243831	[Solanum lycopersicum]	58.75	80	31	1	237	4	145	224	1e-21	90.9
comp14484_c0_seq5	2.87617	11.5476	7.96288	3.3376	2.97748	2.17768	4.35068	1.66737	6.85562	8.64345	9.52437	3.20723	2.76284	0.575772	0.462575	4.65249	3.16695	2.83363	2.0349	401	gi|568822571|ref|XP_006465704.1|	PREDICTED: uncharacterized protein LOC102613592	[Citrus sinensis]	50	54	25	2	198	353	29	82	1e-05	48.5
comp14502_c0_seq2	-1.67235	5.76576	2.1793	6.6029	13.8938	25.9614	12.0791	8.25453	5.08035	5.81651	5.60577	0.885077	7.48582	9.36019	12.9511	3.63128	2.74316	0.426534	2.2133	333	gi|449526786|ref|XP_004170394.1|	PREDICTED: uncharacterized protein At3g17950-like	[Cucumis sativus]	75	44	7	2	129	4	31	72	4e-10	58.9
comp14517_c0_seq2	1.85315	9.03528	10.2453	5.3985	0.351168	0.20547	3.3068	2.62203	1.24394	13.1925	9.33993	4.79135	5.32227	3.80281	1.52759	8.69823	8.6498	21.5226	8.48513	425	gi|571487971|ref|XP_006590796.1|	PREDICTED: TIMELESS-interacting protein-like isoform X1	[Glycine max]	40	70	30	2	114	287	212	281	0.0001	45.1
comp14585_c0_seq1	2.28039	14.7075	8.18446	3.60676	2.8154	0.425111	2.77205	2.77272	3.8176	5.54167	7.52939	3.55438	4.40089	1.45181	1.42035	7.6106	5.26038	2.53533	3.5239	2465	sp|Q9YHY6|CND1_XENLA	Condensin complex subunit 1	Xenopus laevis	32.42	765	463	18	265	2463	518	1260	2e-116	390
comp14585_c0_seq5	3.34725	18.5321	13.93	6.21538	3.00341	0.540711	4.80116	3.91004	8.1838	5.04975	14.8801	5.06011	7.71757	1.19136	1.65106	15.4027	12.9678	18.8209	8.71983	323	gi|502169956|ref|XP_004514724.1|	PREDICTED: condensin complex subunit 1-like	[Cicer arietinum]	44	100	43	4	4	276	1197	1292	5e-08	55.5
comp14699_c0_seq3	1.63111	9.16729	4.71239	2.79346	0.969132	1.41761	6.13639	6.5125	5.83601	7.94353	5.92146	7.39437	9.29246	4.74763	3.9899	13.2363	11.7186	9.49981	7.86256	308	sp|Q52KW8|RCC2_XENLA	Protein RCC2 homolog	Xenopus laevis	43.14	102	52	2	305	6	348	445	1e-18	84
comp147_c0_seq1	3.02126	418.885	432.467	101.025	53.2247	4.57597	91.6329	86.9429	188.229	114.555	176.681	80.9271	110.333	19.1004	40.8718	178.931	275.757	167.507	146.555	687	sp|P19177|H2A_PETCR	Histone H2A	Petroselinum crispum	95	100	5	0	149	448	23	122	4e-46	156
comp147_c0_seq2	2.79149	544.454	391.382	118.234	110.133	11.8441	73.3053	73.9492	160.182	229.662	216.391	104.526	115.459	42.9039	45.7335	284.255	278.062	369.751	126.59	435	sp|Q2HU68|H2A1_MEDTR	Probable histone H2A.1	Medicago truncatula	96.55	58	2	0	2	175	71	128	2e-30	112
comp1477_c0_seq1	3.04397	9.76558	24.0084	6.46907	3.92753	0.656578	3.82593	5.30648	7.15498	15.3296	10.9703	8.5619	5.55339	3.90594	2.70219	25.9767	24.625	152.822	49.0825	266	sp|P16868|H2B4_VOLCA	Histone H2B.4	Volvox carteri	96.43	28	1	0	2	85	128	155	7e-10	56.2
comp14781_c0_seq12	3.82392	0.484725	0	0.410294	0.640542	5.62177	1.45593	1.4348	3.17658	1.75008	0.55253	1.72492	3.16996	0.495461	0.199026	7.41396	4.49421	0	0.56486	233	gi|460373557|ref|XP_004232583.1|	PREDICTED: uncharacterized transporter YBR287W-like	[Solanum lycopersicum]	63.64	77	28	0	233	3	96	172	3e-29	112
comp1479_c0_seq2	1.64061	42.0201	21.9912	29.1302	45.7287	76.446	36.795	26.5145	34.7109	14.5876	12.2093	15.968	20.5167	9.91172	10.9297	33.6184	26.2932	5.0693	22.3785	594	gi|590695543|ref|XP_007044919.1|	Regulator of chromosome condensation (RCC1) family protein isoform 1	[Theobroma cacao]	82.09	67	12	0	203	3	1	67	5e-30	120
comp1479_c0_seq4	1.51219	102.34	41.3942	56.2547	72.7374	147.223	63.6826	50.4212	69.8536	14.3528	14.0204	22.8279	32.6637	12.9195	23.354	48.0194	48.8225	9.43488	46.0881	277	sp|Q52KW8|RCC2_XENLA	Protein RCC2 homolog	Xenopus laevis	42.47	73	42	0	256	38	152	224	7e-11	61.6
comp1479_c0_seq6	1.55588	55.9752	21.6439	39.4134	48.7669	90.3889	47.6115	37.1454	39.4186	11.625	8.75203	17.3924	25.7133	8.94509	14.6441	29.0939	35.6672	3.61319	27.0152	228	gi|658052191|ref|XP_008361826.1|	PREDICTED: ultraviolet-B receptor UVR8-like	[Malus domestica]	86.67	75	10	0	225	1	107	181	6e-38	137
comp1481_c0_seq1	2.3469	73.4875	148.485	370.834	44.2583	17.4314	72.9252	35.9333	160.936	31.1109	24.8748	49.1647	24.809	22.7487	29.9067	128.979	118.712	34.8956	60.1224	521	gi|590644842|ref|XP_007031193.1|	Uncharacterized protein TCM_026789	[Theobroma cacao]	71.22	139	40	0	104	520	1	139	1e-57	185
comp1481_c0_seq2	2.07496	32.0473	84.6937	191.416	18.7839	8.99226	42.3624	28.4753	109.848	18.1956	18.1178	26.2419	18.6974	14.0891	22.4968	70.363	73.1104	23.7918	35.8395	437	gi|502116916|ref|XP_004495638.1|	PREDICTED: uncharacterized protein LOC101504472	[Cicer arietinum]	69.64	56	17	0	4	171	143	198	9e-19	84.7
comp14845_c0_seq1	4.0955	0	3.00523	91.6396	2.74686	7.23243	65.2227	0.7976	0	0	0.0329089	0.0821893	18.6208	0	0	0.238452	0.444229	0.196062	0.0403719	1304	sp|Q39693|INV3_DAUCA	Beta-fructofuranosidase, insoluble isoenzyme 3	Daucus carota	66.5	394	127	4	130	1302	21	412	0	556
comp14852_c0_seq1	1.52151	4.93346	14.9444	8.65009	6.75217	6.40291	6.8799	7.12774	7.58783	8.26986	8.90398	7.73297	8.93004	7.50405	3.79811	15.0916	13.9727	6.91345	9.15743	641	sp|Q28EW0|TM87A_XENTR	Transmembrane protein 87A	Xenopus tropicalis	37.16	183	110	2	551	6	197	375	3e-26	109
comp14876_c0_seq1	7.18926	0	0	0.455231	0.355348	1.2475	3.92309	1.0613	24.6714	0.970875	0	0	0	0	0.220824	43.2686	27.2662	2.84072	1.50414	210	gi|645227671|ref|XP_008220628.1|	PREDICTED: protein ASPARTIC PROTEASE IN GUARD CELL 2-like	[Prunus mume]	51.28	78	30	2	210	1	311	388	1e-15	75.9
comp14895_c0_seq2	7.15726	0	0	0	0	0	1.60351	0.273128	6.60842	0	0	0	0	0	0	17.6556	11.5495	9.81719	3.87095	272	gi|567854745|ref|XP_006420492.1|	hypothetical protein CICLE_v10006408mg	[Citrus clementina]	34.41	93	49	3	272	6	25	109	3e-10	57.8
comp1490_c0_seq1	3.30777	41.2082	39.5077	23.0691	13.8298	3.5402	13.2849	14.6287	14.6967	25.1903	22.3679	10.2933	10.4267	2.82291	2.64094	25.6783	24.5594	30.2169	23.0195	518	gi|568853825|ref|XP_006480540.1|	PREDICTED: suppressor protein SRP40-like	[Citrus sinensis]	49.18	61	27	1	245	415	202	262	6e-08	55.5
comp14937_c0_seq10	2.25691	8.02898	3.43938	5.43688	1.41466	2.06931	7.34965	8.09804	7.01557	4.34823	6.20309	2.79366	3.93804	1.45899	1.978	7.69576	8.44732	3.76967	2.12077	211	sp|P21342|PFPA_SOLTU	Pyrophosphate--fructose 6-phosphate 1-phosphotransferase subunit alpha	Solanum tuberosum	65.71	70	24	0	2	211	477	546	3e-28	110
comp14957_c0_seq3	2.87662	7.03369	8.78081	11.397	7.30298	6.21529	8.45062	10.1125	9.407	2.1767	3.8179	4.33848	6.89974	0.958596	1.85658	8.54505	11.3381	6.67215	11.8966	562	gi|571480562|ref|XP_006588324.1|	PREDICTED: xylosyltransferase 2-like, partial	[Glycine max]	73.03	89	24	0	1	267	151	239	1e-40	144
comp14957_c0_seq4	2.66003	8.49181	10.9129	8.98482	4.20807	5.08848	5.5567	7.61061	8.34748	3.44916	2.41992	4.28095	3.90473	0.795655	1.48185	7.66313	6.36566	1.8155	6.48166	532	gi|225452656|ref|XP_002282083.1|	PREDICTED: xylosyltransferase 1	[Vitis vinifera]	58.46	65	25	1	340	528	1	65	2e-09	60.8
comp14963_c0_seq3	2.60045	3.85363	3.04759	1.7564	0.195861	0.458398	0.254392	2.33987	2.77519	5.35128	3.37899	3.09429	1.69626	1.21199	0.182571	3.98992	4.03492	7.23228	1.38176	381	gi|568854231|ref|XP_006480735.1|	PREDICTED: 125 kDa kinesin-related protein-like	[Citrus sinensis]	50	64	27	3	6	197	994	1052	8e-07	52
comp14974_c0_seq1	3.05928	0.0950682	0.855212	5.71338	1.44472	1.17609	0.326342	0.375206	0.712018	0.772287	0.415405	1.10513	0.971434	0.129565	0.195173	1.30868	1.53783	0.4065	0.531767	1188	sp|O49133|GALUR_FRAAN	D-galacturonate reductase	Fragaria ananassa	56.7	321	135	3	1086	130	1	319	3e-131	387
comp14982_c0_seq2	-1.99896	4.40745	9.20411	15.389	6.73428	1.7039	13.8293	13.5898	6.70513	17.902	15.2289	10.5214	11.4843	25.2471	12.2719	3.7077	4.5103	0.554287	0.963017	410	sp|Q8S2A7|FTSH3_ORYSJ	ATP-dependent zinc metalloprotease FTSH 3, mitochondrial	Oryza sativa subsp. japonica	35.53	76	35	1	167	352	153	228	9e-05	44.7
comp15000_c0_seq1	-1.53805	31.8201	18.6034	9.47893	18.0918	4.64606	5.12745	6.84966	4.41094	15.5317	19.7183	12.9433	13.7315	19.9151	18.238	4.82517	7.04494	4.32806	6.01566	1654	gi|225462211|ref|XP_002270778.1|	PREDICTED: uncharacterized protein LOC100259352	[Vitis vinifera]	59.21	429	140	13	209	1429	1	416	6e-114	352
comp15049_c0_seq3	2.42988	10.2768	5.6029	2.89959	1.92045	0.963142	2.44981	1.09251	1.94365	6.46507	6.05439	2.7828	2.97002	0.707367	0.639336	4.35039	2.51876	0.469972	2.27418	1088	gi|460410217|ref|XP_004250527.1|	PREDICTED: geminivirus Rep-interacting motor protein-like	[Solanum lycopersicum]	65.69	239	81	1	714	1	53	291	4e-103	335
comp15053_c0_seq10	2.10082	14.4992	4.90343	5.16748	5.79842	2.06511	3.27444	3.89023	8.9303	6.88797	8.11871	1.9009	3.431	2.08004	1.33166	5.95271	7.75277	1.9194	3.82387	296	sp|P37273|PSY2_SOLLC	Phytoene synthase 2, chloroplastic (Fragment)	Solanum lycopersicum	92.86	98	7	0	1	294	123	220	1e-58	188
comp15066_c0_seq5	2.94141	1.06048	5.45133	1.79528	3.15309	4.09976	7.05312	2.26709	3.97126	2.8716	4.23088	4.02535	4.76796	0.361322	1.524	10.3809	5.3346	2.13387	7.2912	213	gi|565475702|ref|XP_006295492.1|	hypothetical protein CARUB_v10024596mg	[Capsella rubella]	76.71	73	14	3	212	3	84	156	2e-30	116
comp15072_c0_seq2	3.14132	9.0163	4.87871	2.81172	0.627085	0.733822	4.8869	2.18502	3.99837	2.99829	4.59784	4.50314	4.65505	0.646736	1.36392	9.2905	9.17403	7.87762	7.41011	238	gi|565358438|ref|XP_006346034.1|	PREDICTED: uncharacterized protein LOC102579414	[Solanum tuberosum]	77.97	59	10	1	179	3	2	57	4e-09	55.1
comp15072_c0_seq3	3.96244	5.75163	6.04757	1.77034	1.72739	0	2.46796	2.2356	6.85318	4.24758	3.5761	4.9618	3.20573	0.356304	0.322036	6.23802	7.11716	7.75937	8.53043	216	gi|565358438|ref|XP_006346034.1|	PREDICTED: uncharacterized protein LOC102579414	[Solanum tuberosum]	73.24	71	19	0	215	3	59	129	2e-09	55.8
comp15072_c0_seq4	3.6508	10.3666	4.90817	1.84731	2.16299	0	4.91641	1.97391	8.17273	4.92473	3.83524	3.10652	6.24421	0.185898	1.12012	8.17828	10.6556	7.1361	9.91861	207	gi|568842818|ref|XP_006475329.1|	PREDICTED: uncharacterized protein LOC102621669	[Citrus sinensis]	91.04	67	6	0	207	7	137	203	5e-35	124
comp15117_c0_seq1	4.51173	8.9544	6.31051	29.5842	8.39749	2.01003	1.7352	2.28002	4.59716	2.86793	0.878019	4.79683	0.826439	0.393665	0.415105	10.2498	9.74385	4.28651	5.25103	391	gi|565391463|ref|XP_006361442.1|	PREDICTED: RAB6-interacting golgin-like	[Solanum tuberosum]	80	85	17	0	390	136	78	162	3e-30	113
comp15117_c0_seq5	2.81595	3.48853	6.72471	17.7171	12.9654	1.68581	1.30978	2.43811	4.49066	2.75519	0	5.06908	0.534701	1.1886	1.5219	9.87116	9.03235	4.49689	5.89461	259	gi|568878423|ref|XP_006492193.1|	PREDICTED: RAB6-interacting golgin-like	[Citrus sinensis]	72.09	86	24	0	258	1	15	100	6e-26	100
comp15117_c0_seq6	1.703	0	2.54635	2.51575	0.327294	2.29802	4.03848	5.3763	5.56499	4.91825	2.3527	5.52326	7.28882	5.56959	2.54239	13.1832	10.8467	0.124593	0.346348	228	gi|565391463|ref|XP_006361442.1|	PREDICTED: RAB6-interacting golgin-like	[Solanum tuberosum]	63.64	44	16	0	226	95	119	162	2e-09	55.5
comp15117_c0_seq7	4.47966	6.55461	1.29591	11.0962	6.66278	1.16953	0.865388	1.98993	2.36015	0.910196	0.57473	3.70806	0.618248	0	0.414046	9.09997	5.37102	2.28272	1.99769	224	gi|255564090|ref|XP_002523043.1|	conserved hypothetical protein	[Ricinus communis]	60	60	22	1	176	3	1	60	5e-05	43.1
comp15120_c0_seq4	2.01965	9.63763	5.80567	2.29436	1.79096	0.465732	3.23078	2.12967	3.94743	6.93205	6.32254	3.92974	5.0471	1.18008	1.29845	5.02113	4.42625	0.227257	2.42167	750	sp|Q5R4M2|ULK4_PONAB	Serine/threonine-protein kinase ULK4	Pongo abelii	45.14	144	79	0	516	85	1	144	2e-40	154
comp15138_c0_seq4	4.40107	1.12379	25.9955	5.23176	0.371259	7.82013	0.482206	0.184803	8.94274	4.56456	0.426997	4.93217	4.59329	0	0	2.57829	2.99281	1.41329	2.09532	201	gi|565397147|ref|XP_006364162.1|	PREDICTED: mitogen-activated protein kinase kinase kinase A-like	[Solanum tuberosum]	61.4	57	21	1	200	30	236	291	3e-16	75.5
comp1515_c0_seq1	1.64272	0.645377	1.65876	1.36569	0	0	3.46155	6.68617	16.6155	2.3301	1.77783	5.35874	1.45082	3.62819	5.49853	12.0428	14.641	18.7487	13.0108	350	sp|P86888|PMLN_PRUPE	Peamaclein	Prunus persica	68	25	8	0	77	3	5	29	8e-05	41.2
comp15159_c0_seq2	1.61931	7.48263	11.7195	8.31291	8.34296	8.13585	5.71909	6.9215	8.09976	10.7641	6.66354	7.48892	4.20528	4.14286	1.29614	9.15585	5.81212	11.2923	2.5614	483	gi|356568465|ref|XP_003552431.1|	PREDICTED: uncharacterized protein LOC100781305 isoform X1	[Glycine max]	59.32	59	24	0	354	178	549	607	4e-14	74.7
comp15192_c0_seq1	2.3154	2.24158	1.99431	2.33523	1.13928	2.13313	3.99532	4.25329	7.58707	3.26837	3.30857	2.04532	2.74861	1.17499	1.55757	5.38016	7.44928	1.60468	4.30001	655	gi|255539517|ref|XP_002510823.1|	KOM, putative	[Ricinus communis]	58.42	101	41	1	301	2	2	102	1e-27	112
comp15202_c0_seq1	2.68951	15.1576	5.12609	21.9944	20.3312	25.378	13.3013	8.13375	10.8829	5.76059	3.98387	5.35333	6.24196	1.90268	1.70799	12.4809	9.08278	2.57987	3.74518	991	sp|P73627|Y1770_SYNY3	Uncharacterized protein sll1770	Synechocystis sp.	56.59	258	111	1	774	1	26	282	8e-99	310
comp1521_c0_seq1	1.12346	8.00204	33.3763	34.2824	30.3316	10.0947	56.1421	66.7416	148.449	60.7597	91.5339	64.4281	89.6856	103.437	127.663	228.101	234.914	62.4287	105.813	1609	sp|Q8L884|LAX4_MEDTR	Auxin transporter-like protein 4	Medicago truncatula	85.04	468	65	2	1544	153	2	468	0	832
comp15277_c0_seq1	-1.39333	3.33405	4.1061	12.5818	4.22222	8.48544	6.31851	3.70083	4.42187	3.38552	2.66558	4.84462	4.31532	7.62043	6.90178	3.44216	1.58946	3.00494	2.13688	813	gi|567894958|ref|XP_006439967.1|	hypothetical protein CICLE_v10022926mg	[Citrus clementina]	48.39	62	26	2	454	269	44	99	2e-07	53.5
comp15293_c0_seq2	2.44603	5.55862	6.16933	5.56054	8.84793	3.32108	4.77028	5.40145	9.69826	2.7367	2.01606	1.97806	1.65235	0.688694	2.38609	8.57929	7.92503	2.09717	2.94435	447	sp|Q7XKU5|DAO_ORYSJ	2-oxoglutarate-dependent dioxygenase DAO	Oryza sativa subsp. japonica	50	106	46	2	305	3	4	107	4e-20	88.2
comp15293_c0_seq4	3.59544	6.5473	11.9198	6.92742	6.12847	4.64045	9.48165	9.95927	12.0037	2.46237	4.35351	4.4009	3.1221	0.836539	1.17613	12.6012	11.409	7.82227	5.08647	414	sp|Q7XKU5|DAO_ORYSJ	2-oxoglutarate-dependent dioxygenase DAO	Oryza sativa subsp. japonica	58.67	75	30	1	413	192	224	298	1e-17	80.5
comp15293_c0_seq6	3.604	2.22179	5.23462	2.82094	6.11665	2.86311	2.86004	5.35868	5.20007	0.334236	0.844194	2.28405	0.60541	0.756999	0.608172	9.51515	7.59705	0.55883	1.81237	305	sp|Q7XKU5|DAO_ORYSJ	2-oxoglutarate-dependent dioxygenase DAO	Oryza sativa subsp. japonica	49.5	101	49	1	305	3	66	164	2e-24	98.6
comp15293_c0_seq7	2.75714	6.87094	2.20748	3.99841	7.94467	2.65627	4.05383	6.35567	5.62846	3.48851	1.71326	2.34318	1.75523	0.585259	1.49875	7.48782	7.03127	1.29615	1.80154	263	sp|Q7XKU5|DAO_ORYSJ	2-oxoglutarate-dependent dioxygenase DAO	Oryza sativa subsp. japonica	56.47	85	34	2	257	6	124	206	2e-28	108
comp15299_c0_seq1	3.40154	31.3345	15.7359	14.034	35.0251	11.1729	10.0187	3.15173	9.54105	2.26538	1.8928	3.06729	3.63705	1.21791	1.18665	11.4466	12.0626	16.4704	15.0845	1485	sp|P24397|HY6H_HYONI	Hyoscyamine 6-dioxygenase	Hyoscyamus niger	41.81	299	149	6	1236	406	28	323	3e-70	234
comp15334_c0_seq1	1.28198	10.8135	13.9823	10.6786	11.6874	30.605	10.8552	9.06681	12.1857	11.1461	8.92756	6.04917	10.7767	7.32318	4.82368	13.9054	12.7069	3.81113	6.20725	1692	sp|Q5FPT6|GLND_GLUOX	Bifunctional uridylyltransferase/uridylyl-removing enzyme	Gluconobacter oxydans	23.92	209	139	1	1180	554	751	939	2e-11	70.5
comp1540_c3_seq44	-1.49665	7.33383	15.0797	14.8985	14.0524	4.53636	10.2273	14.7134	8.58236	36.7388	54.8258	15.5717	34.472	44.8526	30.6394	7.29119	16.4205	12.0823	12.4775	308	sp|Q6ZRP5|YD019_HUMAN	Putative uncharacterized protein FLJ46204	Homo sapiens	29.7	101	56	3	17	286	83	179	1e-06	48.5
comp15418_c0_seq2	2.61438	6.84491	10.1709	5.9749	4.38128	8.60017	6.05772	4.50247	3.40434	3.08915	1.99124	3.85667	1.74858	0.728803	0.0878279	3.27169	1.60347	3.81991	1.24633	528	gi|225452825|ref|XP_002278235.1|	PREDICTED: uncharacterized protein LOC100268097	[Vitis vinifera]	66.67	183	53	3	528	1	508	689	2e-74	244
comp15420_c0_seq1	4.39431	1.6321	13.004	16.5778	9.48965	9.59059	13.306	8.48117	9.47334	1.76778	5.02307	4.41399	6.53747	0.778513	2.47949	31.0542	37.0257	0.328407	8.36842	346	sp|O64963|PAL1_PRUAV	Phenylalanine ammonia-lyase 1	Prunus avium	68.83	77	22	1	115	339	1	77	8e-29	114
comp1544_c0_seq1	8.92628	0	0	0.778806	0	0.711404	24.2802	12.4827	107.673	0.830484	0.174799	2.5102	0.188035	0.940467	0.188893	305.734	227.426	238.308	43.7457	491	gi|659086709|ref|XP_008444077.1|	PREDICTED: non-specific lipid-transfer protein 2-like	[Cucumis melo]	32.47	77	49	2	93	317	13	88	2e-06	48.5
comp15472_c0_seq1	8.00776	8.12833	8.24669	14.726	9.61056	1.3231	28.7589	1.64153	11.6148	1.02972	1.16494	0.0676609	0	0	0	9.90231	8.18614	1.79338	0.598238	792	gi|590675217|ref|XP_007039386.1|	Glyoxal oxidase-related protein	[Theobroma cacao]	71.26	174	45	2	523	11	43	214	7e-81	261
comp15472_c0_seq2	8.2567	17.1588	10.2027	21.8944	9.47595	0.792062	34.9452	3.45343	22.2978	1.38696	1.41098	0.121513	0	0	0	17.157	21.2694	6.89245	0.95501	441	sp|P0CS93|GAOA_GIBZA	Galactose oxidase	Gibberella zeae	38.96	77	45	1	311	81	478	552	6e-07	51.6
comp15472_c0_seq4	6.30594	5.77838	6.75078	9.78217	7.63586	2.43697	10.3686	0.691077	9.83579	0	1.49697	0	0	0	0	8.67743	11.5026	3.17103	0	215	gi|225426582|ref|XP_002272723.1|	PREDICTED: uncharacterized protein LOC100259927	[Vitis vinifera]	61.43	70	23	1	212	3	412	477	1e-17	81.3
comp15486_c0_seq2	1.23372	10.7107	8.11122	11.2516	9.22521	15.2319	10.1355	8.96396	10.475	10.7898	8.99323	10.0959	10.6318	6.87506	6.08623	15.9727	11.8851	1.61158	7.75633	1181	gi|255538392|ref|XP_002510261.1|	ribonuclease p/mrp subunit, putative	[Ricinus communis]	60.44	412	144	4	1	1179	383	794	1e-143	447
comp15499_c0_seq2	2.172	30.1922	24.9088	3.47057	6.64959	0	1.5994	2.20666	3.14064	11.1026	6.30243	1.14956	3.04703	1.26999	1.3009	4.78898	6.39717	9.09405	6.16797	303	sp|O81263|KITH_ORYSJ	Thymidine kinase	Oryza sativa subsp. japonica	75	100	25	0	2	301	99	198	1e-49	164
comp15528_c0_seq2	2.84883	1.22319	0	0.345121	0	1.26101	1.39962	1.07279	3.05371	0.736043	0.154921	0.870554	1.33321	0.833519	0.167412	5.23848	2.33254	0.512765	0.570162	277	gi|359491329|ref|XP_003634267.1|	PREDICTED: SEC14 cytosolic factor-like	[Vitis vinifera]	79.12	91	19	0	3	275	114	204	9e-45	152
comp15544_c0_seq1	-3.13073	0.699325	0.449355	2.9597	15.2481	4.32569	3.75091	2.87503	0.982056	17.3585	17.2716	3.31811	11.4334	15.0111	6.60422	1.06963	0.965688	2.81433	2.03734	323	sp|O65314|ACT_SCHDU	Actin	Scherffelia dubia	100	19	0	0	322	266	360	378	2e-05	45.8
comp15666_c0_seq1	6.85579	0	0	1.45213	1.13352	1.32645	3.92601	0.188078	28.6421	0	0.217282	0.271329	0.233734	0.194839	0.587002	62.888	39.7088	1.94176	1.46606	395	gi|225430555|ref|XP_002285593.1|	PREDICTED: aspartic proteinase nepenthesin-2	[Vitis vinifera]	49.28	69	34	1	187	393	60	127	1e-09	60.5
comp15676_c0_seq1	-2.94457	36.2384	42.9501	17.7757	20.3056	0.792062	1.53847	2.94805	1.19881	4.7388	5.76555	5.65037	7.01336	13.4814	12.9077	0.861768	2.17241	3.05973	3.43207	882	gi|590578900|ref|XP_007013637.1|	Uncharacterized protein TCM_038226	[Theobroma cacao]	38.15	249	97	6	145	723	1	248	2e-41	150
comp15683_c0_seq1	2.30472	2.65051	6.24469	13.4611	3.50252	6.37574	12.4471	13.8024	20.8161	0.930369	1.03506	2.82958	2.28706	1.00341	2.26727	6.48639	8.91773	6.92587	10.879	767	gi|460377284|ref|XP_004234423.1|	PREDICTED: uncharacterized protein LOC101259408 isoform 2	[Solanum lycopersicum]	72.22	90	25	0	1	270	52	141	2e-36	138
comp15739_c0_seq1	2.90653	3.70704	0.635193	2.30106	5.38854	3.05732	3.1813	3.16996	1.3882	0.446135	0.281706	1.9934	6.26275	1.76826	2.13093	13.4567	14.1869	2.98369	6.10543	457	gi|567867021|ref|XP_006426133.1|	hypothetical protein CICLE_v10027584mg	[Citrus clementina]	49.57	115	42	6	338	3	1	102	4e-17	79.7
comp15739_c0_seq2	2.1389	6.31838	1.69163	1.33704	5.04445	3.46042	2.37225	2.42441	2.71115	0.475254	0.300092	1.81123	4.73462	0.896988	3.89145	11.0331	9.60784	0.860824	4.17233	429	sp|P24068|OCS1_MAIZE	Ocs element-binding factor 1	Zea mays	37.5	112	62	2	398	63	2	105	1e-09	56.6
comp15739_c0_seq3	2.07117	7.18716	1.75929	1.15877	6.10553	1.58772	3.23078	2.70148	5.44694	1.23566	0.39012	1.46147	5.45557	2.7986	4.56705	14.8666	14.4481	0.688659	5.90262	330	gi|590705982|ref|XP_007047594.1|	Basic leucine-zipper 5, putative	[Theobroma cacao]	58.75	80	30	2	330	91	107	183	7e-23	94
comp15753_c0_seq1	2.16091	6.13985	1.03821	8.20588	14.4122	20.7381	12.2021	6.48317	9.98354	29.1679	62.0062	11.1545	30.1807	0.44041	1.99026	5.28862	5.38667	6.86812	2.48538	699	sp|P42849|UMEC_ARMRU	Umecyanin	Armoracia rusticana	46	100	54	0	541	242	2	101	2e-27	106
comp15759_c0_seq1	-2.45839	0	7.40699	8.36341	6.70974	3.60759	4.88739	6.99579	2.0556	22.7914	15.017	13.641	12.7886	15.757	8.33928	1.2174	2.59886	5.17749	1.27934	823	gi|645279913|ref|XP_008244948.1|	PREDICTED: ankyrin repeat-containing protein At3g12360-like	[Prunus mume]	40.11	177	103	3	821	297	104	279	3e-29	119
comp1577_c0_seq2	-1.75765	12.7081	19.3216	23.6345	24.4802	14.6695	18.3556	19.6617	15.9189	61.2298	94.2934	34.2671	52.3809	60.191	51.4441	12.7574	17.0188	5.67243	18.2297	631	gi|225456473|ref|XP_002284528.1|	PREDICTED: transcription factor ICE1-like	[Vitis vinifera]	39.56	91	37	3	227	9	108	198	3e-09	60.5
comp1577_c0_seq4	-2.0322	6.4618	5.77678	12.6038	11.8803	8.25459	11.6935	10.4414	7.36461	31.6984	29.6763	22.0615	21.244	35.3219	33.6263	7.13326	8.09167	7.06646	21.1497	402	gi|225456473|ref|XP_002284528.1|	PREDICTED: transcription factor ICE1-like	[Vitis vinifera]	30.56	216	62	8	401	3	113	323	1e-14	75.1
comp15786_c0_seq1	4.79787	23.0408	6.87374	7.83594	5.16517	35.7889	5.64946	0.40596	6.35564	5.75628	1.71965	0.780873	3.11114	0	0.253405	6.48188	3.2466	0.569179	0.335624	549	gi|590597556|ref|XP_007018644.1|	Auxin efflux carrier family protein, putative	[Theobroma cacao]	70.59	85	25	0	38	292	352	436	1e-34	132
comp15786_c0_seq4	4.82945	8.79182	9.56023	4.00712	2.90449	22.2234	7.39985	0.222427	5.38171	2.13651	0.706654	0.721986	2.90243	0.115212	0	4.65481	2.73495	0.425257	0	334	gi|565352775|ref|XP_006343315.1|	PREDICTED: uncharacterized transporter YBR287W-like	[Solanum tuberosum]	45.57	79	43	0	3	239	140	218	1e-12	67.8
comp15786_c0_seq6	5.21199	10.152	4.34881	5.72875	3.35385	25.1836	7.6232	0	1.18803	1.90902	1.0447	0.200702	5.53259	0	0	4.91709	2.67024	0.106394	0.394344	267	gi|225431659|ref|XP_002264606.1|	PREDICTED: uncharacterized transporter C5D6.04 isoform 1	[Vitis vinifera]	55.07	69	31	0	60	266	229	297	4e-17	79.7
comp15786_c0_seq7	3.34911	9.44754	6.07056	2.54445	1.41869	22.5783	5.34369	0.706186	5.62846	0	0.326336	0.203754	1.75523	0.29263	0.176324	4.07232	2.20257	1.18813	0.300256	263	gi|460371622|ref|XP_004231634.1|	PREDICTED: uncharacterized transporter YBR287W-like	[Solanum lycopersicum]	72.6	73	20	0	7	225	227	299	2e-27	107
comp15790_c0_seq1	2.40223	19.6757	12.6427	5.86191	4.40469	1.45124	6.22088	4.70437	8.6042	7.24401	12.1977	5.7119	7.80398	1.80827	2.45818	8.96889	11.9123	3.6791	8.59817	1745	gi|225445332|ref|XP_002281524.1|	PREDICTED: uncharacterized protein LOC100245597	[Vitis vinifera]	57.7	610	206	16	1745	3	87	673	6e-156	472
comp15790_c0_seq2	2.62134	4.10695	1.50797	1.98646	0.969132	0.226818	1.88812	1.5437	1.92245	3.17741	4.40278	1.39188	2.75776	0.599701	0.722698	3.14082	5.03466	3.68924	3.96546	385	gi|470131327|ref|XP_004301548.1|	PREDICTED: uncharacterized protein LOC101301592	[Fragaria vesca subsp. vesca]	69.81	53	16	0	302	144	644	696	2e-17	83.6
comp15794_c0_seq1	2.53471	7.48998	5.06603	3.33677	0.781394	0.457198	2.36811	1.10204	1.10717	1.77909	3.70716	1.12225	1.69182	0.40294	0.323722	1.68826	2.56626	2.77627	2.48065	573	gi|568871400|ref|XP_006488876.1|	PREDICTED: uncharacterized protein LOC102628873	[Citrus sinensis]	48.35	91	38	2	251	6	673	763	4e-14	75.9
comp15794_c0_seq2	3.13594	9.77844	10.3673	3.93154	1.61522	0.567044	2.83218	2.81404	4.80612	5.73699	9.05635	3.07374	3.89684	1.08279	0.802998	8.59987	7.33015	16.2327	6.03936	462	gi|565377893|ref|XP_006355401.1|	PREDICTED: uncharacterized protein LOC102606116	[Solanum tuberosum]	56.57	99	34	2	459	187	815	912	1e-28	117
comp15794_c0_seq4	3.22891	8.11764	7.25708	1.79247	0.699592	0.27289	1.21154	1.62511	2.31295	2.22998	5.83351	1.42342	0.865547	0.360757	0.507206	4.96643	4.03821	4.34985	3.45482	320	gi|565377893|ref|XP_006355401.1|	PREDICTED: uncharacterized protein LOC102606116	[Solanum tuberosum]	50.44	113	43	3	316	11	763	873	2e-29	117
comp15794_c0_seq5	2.84083	10.6548	14.6055	4.50936	1.87731	0.274606	2.89551	1.86895	8.31248	7.69373	7.35462	2.61197	2.32264	0.96807	0.874965	5.75817	7.28647	6.87847	4.80095	318	gi|460366395|ref|XP_004229067.1|	PREDICTED: uncharacterized protein LOC101265765, partial	[Solanum lycopersicum]	44.35	124	47	6	317	3	690	810	2e-19	88.2
comp15794_c0_seq6	3.71985	9.95075	11.509	1.68455	2.30115	0.384691	0.853951	1.47272	1.86317	0.898167	7.93988	1.65248	3.45711	0.339038	0.30643	5.63134	5.10374	0.625709	2.2032	227	gi|565377893|ref|XP_006355401.1|	PREDICTED: uncharacterized protein LOC102606116	[Solanum tuberosum]	52.44	82	19	2	212	27	314	395	1e-12	67.8
comp15829_c0_seq1	-2.28894	2.86256	2.67542	5.28655	3.78274	1.40847	1.67495	0.599119	0	0.939557	3.70794	1.8521	2.34004	4.25594	5.98363	0.477637	1.33473	1.37454	2.06213	434	gi|460407118|ref|XP_004249003.1|	PREDICTED: uncharacterized protein LOC101252337	[Solanum lycopersicum]	83.33	144	24	0	1	432	88	231	1e-84	259
comp15829_c0_seq3	-3.42978	6.345	6.52322	7.51898	4.61154	0.245294	1.63354	1.46077	0	2.86354	4.70116	1.95684	5.05713	4.53987	6.44795	0.0970479	0.688421	0.558568	1.18303	356	gi|565399537|ref|XP_006365306.1|	PREDICTED: uncharacterized protein LOC102603707	[Solanum tuberosum]	83.84	99	16	0	55	351	57	155	2e-53	178
comp1584_c0_seq1	2.78398	184.316	103.326	141.621	90.9903	27.918	97.2838	74.4979	140.521	23.8749	19.4226	23.5067	26.0844	12.8746	32.9267	130.94	166.229	48.6829	73.243	538	gi|225436039|ref|XP_002275145.1|	PREDICTED: non-specific lipid-transfer protein-like protein At2g13820-like	[Vitis vinifera]	54.84	31	14	0	3	95	101	131	9e-05	45.8
comp15851_c0_seq1	1.98337	0.527058	0.0967611	0	0.696483	0.232866	0.193847	0.297163	1.4098	0	0	0.1429	0.06155	0.230885	0.757428	1.88868	1.93092	0.30301	0.947609	1500	gi|565368591|ref|XP_006350927.1|	PREDICTED: uncharacterized protein LOC102591679	[Solanum tuberosum]	60.73	466	162	8	1	1371	57	510	6e-178	518
comp15851_c0_seq6	3.39373	0.61381	0	0	2.23058	0	0.395069	0.403754	1.14929	0	0	0.291236	0.250883	0.313702	0.693077	6.38406	5.02506	0.463161	2.0028	368	gi|356500916|ref|XP_003519276.1|	PREDICTED: uncharacterized protein LOC100808034	[Glycine max]	73.33	30	8	0	214	303	2	31	1e-06	51.6
comp15851_c0_seq7	2.11462	2.521	0.647954	0	3.66453	1.94922	2.16347	1.16079	4.24827	0	0.0957883	1.43538	0.412165	2.06147	4.45099	14.4983	12.8308	0.380453	6.11057	224	gi|571513676|ref|XP_003544326.2|	PREDICTED: uncharacterized protein LOC100793610	[Glycine max]	84.93	73	11	0	4	222	16	88	6e-22	92
comp15853_c0_seq2	1.58168	2.82794	6.81416	3.29134	1.8685	1.91322	2.42688	1.62765	3.30938	3.19067	2.92132	8.72158	3.32312	3.13146	1.45143	5.73114	6.5898	6.97954	9.84518	639	gi|590628140|ref|XP_007026639.1|	DNAJ heat shock N-terminal domain-containing protein	[Theobroma cacao]	65.55	209	69	2	639	22	377	585	4e-79	255
comp15858_c0_seq1	3.35715	20.0978	21.6168	9.61532	9.95937	0.337814	4.78056	1.6525	5.31741	10.0562	13.5712	3.62777	5.98238	0.669878	1.61454	13.432	9.69624	8.07709	5.24413	517	gi|590650869|ref|XP_007032752.1|	Hydroxyproline-rich glycoprotein family protein	[Theobroma cacao]	60	70	23	2	174	383	40	104	1e-18	82.8
comp15861_c0_seq1	2.55532	4.43575	2.41172	11.2639	5.97436	10.6848	16.5443	11.1099	10.7012	12.9352	13.5481	14.004	13.1793	0.871921	1.29593	5.27108	6.89933	8.8397	8.31027	662	gi|658028470|ref|XP_008349662.1|	PREDICTED: mitogen-activated protein kinase kinase kinase A-like	[Malus domestica]	51.49	101	44	2	661	359	248	343	3e-22	99
comp1587_c0_seq1	-3.48927	97.5548	109.382	136.886	130.861	44.2952	42.2811	33.377	18.6951	21.2748	14.8641	25.3958	37.7329	8.36539	9.61067	0.200284	1.09785	0.823397	1.52594	345	gi|566176295|ref|XP_006381574.1|	hypothetical protein POPTR_0006s14010g	[Populus trichocarpa]	63.46	52	19	0	158	3	40	91	1e-16	77.4
comp1587_c0_seq3	-3.37709	103.765	110.217	157.14	127.559	43.1166	38.618	36.2167	16.8515	24.5298	12.2034	24.1981	31.881	7.3354	10.7962	0.323897	1.11399	0.621407	0.74032	320	sp|P17407|21KD_DAUCA	21 kDa protein	Daucus carota	39.29	112	62	3	320	3	41	152	1e-19	84
comp1587_c0_seq4	-4.01338	101.431	95.2203	151.618	108.845	39.2127	51.3941	48.147	24.5816	22.4012	17.6299	18.602	37.7827	8.33342	14.1039	0.110029	0.993367	0.542812	1.25744	314	sp|P17407|21KD_DAUCA	21 kDa protein	Daucus carota	43.14	102	53	2	311	21	86	187	1e-16	75.9
comp15894_c0_seq2	4.81487	11.0844	15.3996	0	0.989697	3.70609	3.59928	1.08382	9.53576	3.78564	1.19519	3.48247	1.71426	0.510355	0.615028	23.7353	9.7511	22.6805	5.44603	377	sp|Q8RYK0|CML31_ORYSJ	Probable calcium-binding protein CML31	Oryza sativa subsp. japonica	68.33	60	19	0	338	159	90	149	7e-22	89.7
comp15917_c0_seq2	1.91486	1.48119	0.158625	0.417917	0.652443	0.477185	0.370746	0.284172	0.231114	2.11683	2.01668	0.497807	1.16037	1.17755	0.532151	3.39827	2.508	0.124184	1.52469	915	gi|595953516|ref|XP_007216520.1|	hypothetical protein PRUPE_ppa024280mg	[Prunus persica]	67.86	28	9	0	3	86	199	226	7e-05	49.3
comp15921_c0_seq1	6.49446	0	3.47078	6.23468	1.94669	8.54265	6.00504	3.79529	2.06872	0.443226	0.373158	0.465978	0.200707	0.167308	0	12.4677	11.0915	0.123509	0.114446	460	gi|565376946|ref|XP_006354955.1|	PREDICTED: uncharacterized protein LOC102594688	[Solanum tuberosum]	51.19	84	31	4	240	10	1	81	1e-13	70.1
comp15921_c0_seq4	5.80625	0	4.1469	22.2413	5.7871	27.4449	8.70333	5.4581	3.88413	0	1.83914	0.437448	0.565255	0.314129	0.0946391	17.204	15.3685	0.231895	0.107439	245	gi|590592494|ref|XP_007017296.1|	Uncharacterized protein isoform 2, partial	[Theobroma cacao]	61.02	59	16	1	158	3	128	186	8e-18	79.3
comp15921_c0_seq7	5.99532	0	8.45485	27.3801	6.15822	27.9779	12.9388	8.11428	8.72568	0	1.56237	0.130067	0	0	0.112556	14.088	10.0584	0	0.511116	206	gi|565351340|ref|XP_006342616.1|	PREDICTED: uncharacterized protein LOC102603124 isoform X1	[Solanum tuberosum]	65.62	32	11	0	206	111	56	87	1e-06	48.1
comp15923_c0_seq1	1.91235	4.38606	7.75028	6.26495	6.15822	29.4615	4.46977	6.22095	3.84957	13.6088	5.67662	9.10466	14.4538	3.1756	1.40695	10.1467	5.62403	23.3739	9.00842	412	gi|645248813|ref|XP_008230467.1|	PREDICTED: uncharacterized membrane protein At3g27390 isoform X2	[Prunus mume]	52.11	71	30	2	411	211	504	574	4e-09	58.9
comp1602_c0_seq1	2.28565	111.808	71.6	121.976	201.408	294.977	83.633	42.1147	51.9833	19.6042	3.8751	18.9527	45.9309	5.85577	11.9422	47.4905	34.4629	10.6408	10.9604	598	gi|568850725|ref|XP_006479051.1|	PREDICTED: YLP motif-containing protein 1-like	[Citrus sinensis]	63.83	94	31	1	2	274	236	329	4e-36	135
comp16044_c0_seq1	-1.51289	9.9353	10.7026	13.2329	9.94332	5.08359	14.4194	13.1186	10.2589	7.64894	9.79842	7.34834	6.56905	10.006	5.45919	2.5476	2.24816	7.12936	3.37118	773	gi|224106804|ref|XP_002314291.1|	homeodomain-containing family protein	[Populus trichocarpa]	44.44	153	64	5	2	403	683	833	7e-23	103
comp16089_c0_seq1	1.70217	3.83616	6.23486	4.67964	7.60396	8.63652	4.06672	2.85734	6.549	2.546	2.70083	1.76662	4.15048	1.2686	1.18133	3.45145	3.91733	0.567576	3.31332	1001	gi|590597507|ref|XP_007018630.1|	F-box/kelch-repeat protein, putative isoform 3	[Theobroma cacao]	36.62	213	83	4	494	979	54	265	1e-24	107
comp16099_c0_seq3	2.21838	0.518078	33.6223	13.5943	7.01731	6.40916	20.1183	2.47068	24.4936	1.63668	0.83661	10.0784	4.87036	0.617811	1.48905	5.86383	3.88363	6.90633	3.38087	436	sp|P31531|1A1C_SOYBN	1-aminocyclopropane-1-carboxylate synthase	Glycine max	50	74	31	3	1	219	414	482	3e-14	72.8
comp16126_c0_seq1	2.61462	3.41097	2.43526	0.962401	1.37727	0.293036	0.569182	0.186973	1.24185	0.684174	2.30406	1.1239	1.93635	0.193695	0.505747	2.31873	2.20555	1.52522	3.26823	596	gi|460404058|ref|XP_004247502.1|	PREDICTED: uncharacterized protein LOC101246864	[Solanum lycopersicum]	49.65	143	63	2	462	61	1	143	2e-27	112
comp16128_c0_seq1	2.21188	1.49393	0	0.758718	0.987079	3.92731	4.10258	1.67056	8.95109	0.539375	1.50423	1.31133	1.09911	1.57792	8.64896	21.2047	24.4901	26.2654	32.0675	756	gi|595926537|ref|XP_007215038.1|	hypothetical protein PRUPE_ppa012011mg	[Prunus persica]	53.02	149	58	7	101	514	8	155	3e-26	107
comp16142_c0_seq3	2.20234	2.93899	3.23736	4.62	3.32891	12.3359	3.6031	10.6327	6.28905	4.92656	1.99411	3.18736	1.37286	2.43187	3.62021	12.0729	14.4115	4.01291	4.99051	269	gi|225461736|ref|XP_002285529.1|	PREDICTED: septum-promoting GTP-binding protein 1	[Vitis vinifera]	78.95	38	8	0	1	114	245	282	3e-15	73.2
comp16153_c0_seq1	7.49118	0	0	0	0	0	4.15687	0.564642	20.2055	0	0.0232971	0.116368	0.300733	0.0835631	0.0251754	14.4798	13.4985	20.6962	4.97298	921	sp|Q0D4T4|MAD18_ORYSJ	MADS-box transcription factor 18	Oryza sativa subsp. japonica	38.29	175	79	3	324	848	1	146	2e-23	101
comp1617_c1_seq1	-1.18109	18.3893	17.1334	9.85819	23.7944	31.2805	14.7292	14.6162	17.5029	23.9294	18.9237	17.4504	23.6137	42.2923	45.1776	15.9385	19.2265	4.35551	19.215	737	gi|460369446|ref|XP_004230573.1|	PREDICTED: uncharacterized protein LOC101252825	[Solanum lycopersicum]	42.22	270	109	10	737	24	132	386	8e-40	149
comp1617_c1_seq5	-1.37234	20.3845	16.2842	11.8915	22.933	33.865	15.0113	12.865	13.1524	15.4156	16.9036	18.2981	22.9687	48.3356	50.3884	17.6116	17.1717	12.4714	17.8479	410	gi|460369446|ref|XP_004230573.1|	PREDICTED: uncharacterized protein LOC101252825	[Solanum lycopersicum]	48.8	125	43	6	402	91	322	446	1e-14	75.1
comp162_c0_seq2	2.42114	198.376	198.699	53.6198	39.1014	4.18901	33.4404	33.8558	56.9641	94.0424	79.9674	34.8022	36.4531	20.5894	17.1974	87.8387	96.2717	252.205	65.0777	271	sp|Q5MYA4|H32_CICIN	Histone H3.2	Cichorium intybus	100	23	0	0	271	203	114	136	1e-07	49.3
comp162_c0_seq5	2.29212	551.33	410.598	111.951	88.3695	6.51106	71.8424	69.5661	151.646	132.793	215.883	68.2769	115.609	28.0167	56.3393	144.56	240.583	232.615	231.13	228	sp|Q76MV0|H32_TOBAC	Histone H3.2	Nicotiana tabacum	98.67	75	1	0	227	3	25	99	9e-46	149
comp162_c0_seq6	2.57702	90.1456	76.5656	23.2418	11.2962	2.00286	26.2316	20.6174	32.4965	41.6185	43.0116	32.2016	31.975	11.4736	11.9124	60.5401	68.0658	156.5	66.5307	218	sp|Q5MYA4|H32_CICIN	Histone H3.2	Cichorium intybus	100	26	0	0	217	140	111	136	2e-10	56.6
comp162_c0_seq7	2.17395	463.903	285.536	90.2378	61.3723	4.48866	47.5559	42.5263	114.134	160.535	154.407	74.8721	76.3623	30.5688	39.8722	138.358	155.126	162.744	118.205	214	sp|P06352|H3_STRPU	Histone H3, embryonic	Strongylocentrotus purpuratus	100	41	0	0	125	3	1	41	1e-19	81.3
comp1620_c0_seq9	-2.02144	16.9806	24.8669	20.7241	13.8288	14.6559	11.3529	24.2874	14.0487	23.5251	25.8829	31.4779	19.0461	38.6153	19.9437	7.12725	5.6089	11.8198	6.25849	286	gi|460368646|ref|XP_004230176.1|	PREDICTED: uncharacterized protein LOC101260479	[Solanum lycopersicum]	76.92	26	6	0	1	78	402	427	2e-05	47
comp16205_c0_seq1	-4.02437	4.98588	2.78583	1.65141	5.01307	2.17893	0.930168	0.356482	0	4.10898	3.7477	3.03422	5.31622	3.39754	4.13887	0.198939	0.128291	0	0.202092	521	gi|225440714|ref|XP_002275038.1|	PREDICTED: chaperone protein ClpB1-like	[Vitis vinifera]	51.11	180	68	4	502	8	326	500	3e-49	175
comp16205_c0_seq10	-3.181	13.8094	5.07045	2.0873	3.25865	2.66932	0.846493	0.648828	0	5.34193	3.65418	4.91413	7.25699	3.19273	4.25256	0.452608	0.0972917	0	0.229891	229	gi|586762509|ref|XP_006854689.1|	hypothetical protein AMTR_s00030p00222400	[Amborella trichopoda]	56	100	20	2	228	1	138	237	2e-19	85.9
comp16205_c0_seq2	-2.84673	14.0299	4.207	4.55231	15.6044	6.68948	0.602009	1.99954	0	8.02027	6.61911	11.2056	11.9468	9.16209	7.2488	1.28754	0.691919	0	0.653975	483	gi|590567287|ref|XP_007010473.1|	Double Clp-N motif-containing P-loop nucleoside triphosphate hydrolases superfamily protein, putative	[Theobroma cacao]	53.38	148	63	4	438	1	214	357	8e-44	160
comp16205_c0_seq6	-3.6572	6.82194	2.43526	3.8496	6.76116	2.05125	1.46361	1.24649	0	9.23635	4.53612	6.20391	5.26687	7.10216	3.42352	0.347809	0.224293	1.8112	0.618313	298	gi|571568979|ref|XP_006606314.1|	PREDICTED: uncharacterized protein LOC100800986	[Glycine max]	46.15	65	30	3	298	107	790	850	7e-05	45.4
comp16205_c0_seq8	-3.58074	5.35689	2.29473	1.8893	3.24448	3.79673	0.383097	0.293639	0.417924	1.61173	2.45945	2.85941	2.00707	4.25874	3.66586	0.409672	0	0.673688	0.208083	253	gi|224113403|ref|XP_002316485.1|	hypothetical protein POPTR_0010s24800g	[Populus trichocarpa]	45.88	85	42	2	249	1	758	840	1e-12	67.8
comp16375_c0_seq1	-2.38496	19.1699	8.31077	4.10546	10.377	3.75015	0.594623	0.987505	1.29736	3.96093	4.73888	1.26024	1.51043	4.24941	3.98297	0.706524	0.637867	0.755201	0.592121	489	sp|Q42850|PORB_HORVU	Protochlorophyllide reductase B, chloroplastic	Hordeum vulgare	90.8	163	15	0	489	1	192	354	6e-85	261
comp16375_c0_seq2	-2.78809	17.5253	3.57492	3.2965	9.00624	2.36594	0.596819	0.640438	0.520861	1.25544	3.22377	0.857927	1.47811	2.65385	3.25526	0.340385	0.329258	1.04953	1.36151	406	sp|Q41249|PORA_CUCSA	Protochlorophyllide reductase, chloroplastic	Cucumis sativus	78.46	130	25	2	389	3	52	179	2e-65	209
comp16457_c1_seq2	-1.89803	0	3.05561	0.335433	1.30918	2.45122	2.04049	1.82469	6.67798	3.21922	1.05401	0.94013	4.69724	11.6117	15.7018	1.9396	4.61231	0	0.738876	285	gi|225464093|ref|XP_002269775.1|	PREDICTED: uncharacterized protein LOC100267753	[Vitis vinifera]	40.32	62	31	2	64	249	1	56	0.0001	44.7
comp16470_c0_seq1	-5.02244	3.59061	1.25845	1.65778	3.34294	0	0.700314	1.82506	0.305592	10.1647	5.42616	6.11764	5.53684	42.4846	33.6406	0.399411	1.60981	1.47783	1.59761	692	gi|596225296|ref|XP_007224180.1|	hypothetical protein PRUPE_ppa016964mg	[Prunus persica]	41.54	65	38	0	594	400	11	75	2e-11	63.2
comp1649_c0_seq1	2.49494	9.31055	3.38144	8.39485	3.34333	17.3711	8.3375	9.65247	25.3915	0.913458	3.5761	12.2925	3.64006	6.48243	14.3358	51.8855	58.5743	55.0835	66.5138	558	gi|255569153|ref|XP_002525545.1|	catalytic, putative	[Ricinus communis]	71.43	77	22	0	1	231	261	337	1e-29	117
comp1649_c0_seq3	2.52203	1.36898	1.31947	0	0.452261	11.9079	0.293708	0.450247	0.640816	0	0.13004	0.324772	0.559546	0.699651	2.24839	7.22389	9.58706	0.860824	0.47859	330	gi|255569153|ref|XP_002525545.1|	catalytic, putative	[Ricinus communis]	70.13	77	23	0	1	231	261	337	1e-30	117
comp1651_c0_seq8	-2.41526	48.3306	78.455	60.7179	47.0596	20.0611	29.47	35.1375	25.7193	46.8382	111.246	39.8285	61.9659	46.6276	77.6019	6.38068	14.8532	16.5069	28.931	222	gi|590711674|ref|XP_007049174.1|	O-Glycosyl hydrolases family 17 protein isoform 2	[Theobroma cacao]	57.89	76	23	2	1	213	453	524	6e-19	85.5
comp16520_c0_seq1	4.21066	0	0.850024	2.51943	0.437032	2.04568	1.13527	1.19648	0	0	0.125661	0	0.0675879	0.112682	0	1.31519	1.85937	0	0	683	sp|Q50EX6|ODO1_PETHY	Protein ODORANT1	Petunia hybrida	80.52	154	27	1	92	553	1	151	1e-84	260
comp16520_c0_seq10	2.52188	0.371516	0.954879	1.57234	3.43659	4.59604	2.55062	1.95502	4.17374	0.335335	0.211743	0.264412	0.455551	1.3924	1.14407	7.95537	6.15626	0	0	304	sp|Q50EX6|ODO1_PETHY	Protein ODORANT1	Petunia hybrida	86.36	44	6	0	3	134	89	132	2e-19	84.3
comp16520_c0_seq3	5.71455	0	0	0	0.520929	1.67639	0.0845755	0.129652	0.553585	0	0.0748921	0.0935208	0	0	0	3.01475	2.0219	0.0991525	0	573	sp|Q50EX6|ODO1_PETHY	Protein ODORANT1	Petunia hybrida	93.94	132	8	0	71	466	1	132	3e-88	268
comp16520_c0_seq5	4.42457	0	3.16903	7.09683	1.95519	4.57597	2.11623	2.02759	2.77034	0.445161	0.187394	0.0585015	0.403166	0.924211	0.253128	11.6924	12.8425	0.124049	0.517254	458	sp|Q50EX6|ODO1_PETHY	Protein ODORANT1	Petunia hybrida	89.15	129	14	0	71	457	1	129	1e-80	246
comp16520_c0_seq6	4.88386	0	0.689509	4.76857	2.83603	4.35587	4.48933	2.47048	2.26036	0.242142	0.254829	0	0	0.365613	0	6.81133	6.08593	0	0.125047	421	sp|Q50EX6|ODO1_PETHY	Protein ODORANT1	Petunia hybrida	35.48	93	50	4	71	325	195	285	1e-07	53.1
comp16520_c0_seq7	5.45986	0	0	0.750773	0.586046	0.914396	0.507453	0.388957	1.10717	0	0	0	0.241689	0	0	3.6177	2.68291	0.371822	0.137814	382	sp|Q50EX6|ODO1_PETHY	Protein ODORANT1	Petunia hybrida	31.58	95	52	4	9	269	195	284	2e-06	48.9
comp16520_c0_seq8	3.56829	0	3.79731	8.61498	2.82006	6.34628	2.95842	2.2676	5.84	0.592686	0.561364	0.623109	0.40258	1.90167	0.337014	13.3576	11.399	0.165158	0.306075	344	gi|590677213|ref|XP_007039958.1|	Myb domain protein 42	[Theobroma cacao]	40	95	51	3	1	282	186	275	7e-11	62.4
comp16528_c0_seq1	2.87189	2.03497	17.3255	15.9331	14.9582	28.5182	8.6227	0.920268	4.0484	0.918396	1.93303	1.02589	3.95085	0	0.939996	3.73503	3.81366	2.62319	1.36355	444	gi|590704236|ref|XP_007047103.1|	Uncharacterized protein TCM_000507	[Theobroma cacao]	52.94	68	29	2	161	358	34	100	4e-14	70.1
comp16543_c0_seq2	1.69651	3.35771	10.5914	14.9857	5.84884	8.9685	7.46573	9.03536	13.1454	1.65311	6.32099	7.09671	6.11342	3.12006	5.82798	12.6057	14.7528	3.76203	7.89674	370	gi|470128744|ref|XP_004300295.1|	PREDICTED: uncharacterized protein LOC101301109	[Fragaria vesca subsp. vesca]	42.11	95	47	4	284	6	1	89	2e-12	65.5
comp16543_c0_seq3	1.88884	4.45088	10.7248	12.2441	6.24923	6.0224	5.96819	5.30648	11.4589	6.5283	5.39057	7.25938	5.45764	2.84341	3.54081	10.3817	12.0728	4.61792	8.03938	203	gi|593785391|ref|XP_007155736.1|	hypothetical protein PHAVU_003G227300g	[Phaseolus vulgaris]	63.24	68	24	1	202	2	95	162	3e-22	89.7
comp16549_c0_seq1	2.3487	4.14209	2.83896	2.33737	0.182453	1.28105	4.73953	3.08788	7.23856	8.22514	5.14119	6.3545	7.67494	2.82255	3.45814	17.0633	13.0192	20.142	15.1885	409	gi|596171617|ref|XP_007223148.1|	hypothetical protein PRUPE_ppa003781mg	[Prunus persica]	65.08	63	22	0	409	221	387	449	4e-19	88.2
comp16552_c0_seq1	2.71371	9.6332	4.9092	3.09289	1.75584	0.513676	4.77491	2.18502	6.53067	5.39692	5.8059	4.41308	5.22723	1.64109	1.19343	9.50099	7.76516	7.31067	7.7419	680	sp|Q4QSC8|SGO1_MAIZE	Shugoshin-1	Zea mays	46.4	125	54	2	171	545	42	153	2e-11	66.2
comp16552_c0_seq2	2.5016	3.44332	5.31006	2.33167	1.36506	0	4.58023	4.13356	7.89787	6.52677	4.15394	5.96323	3.87033	2.75701	1.23709	12.1132	8.42285	28.2773	10.3123	656	gi|568863801|ref|XP_006485317.1|	PREDICTED: shugoshin-1-like isoform X2	[Citrus sinensis]	45.28	106	51	3	153	467	286	385	2e-07	55.5
comp16596_c0_seq1	2.05405	0	0.511062	4.03937	15.7655	0.614964	5.1192	4.57778	3.35075	2.51265	2.56875	5.28327	3.25088	1.89694	4.49036	14.3549	11.2968	2.00051	5.56109	284	sp|P30170|ACT10_SOLTU	Actin-85C (Fragment)	Solanum tuberosum	97.87	94	2	0	2	283	95	188	4e-60	188
comp1660_c0_seq11	2.81141	7.76227	23.4421	11.1696	4.61586	0.600171	34.6393	73.3972	89.0206	10.8598	16.1477	126.971	21.257	4.49604	14.6609	55.0885	73.2707	44.2215	35.0966	291	sp|Q40588|ASO_TOBAC	L-ascorbate oxidase	Nicotiana tabacum	84.54	97	15	0	291	1	438	534	3e-53	180
comp1660_c0_seq12	2.63853	5.26248	10.9246	3.76911	2.4072	0.312992	14.2432	23.5653	24.6335	4.74998	7.30601	39.2782	9.10014	1.37924	5.73431	19.4416	23.7971	3.86908	16.2275	279	sp|Q40588|ASO_TOBAC	L-ascorbate oxidase	Nicotiana tabacum	78.26	92	18	1	278	3	135	224	8e-44	154
comp1660_c0_seq20	2.72347	2.24758	22.385	8.08544	3.71259	0.868904	26.5214	49.3424	54.1825	12.6793	15.1584	100.243	11.9425	4.02038	9.34384	40.565	43.8945	46.0733	35.8824	201	sp|Q40588|ASO_TOBAC	L-ascorbate oxidase	Nicotiana tabacum	89.39	66	7	0	200	3	486	551	2e-36	132
comp1660_c0_seq4	3.29679	1.12659	3.98144	1.6688	0.558278	0.217768	3.74642	12.7832	6.85562	3.05063	2.67538	21.8492	3.79891	0.0959621	1.61901	5.94485	11.5566	11.0512	7.61448	401	sp|Q40588|ASO_TOBAC	L-ascorbate oxidase	Nicotiana tabacum	78.12	32	7	0	401	306	547	578	3e-09	58.2
comp16603_c0_seq6	3.55073	0	0	1.40586	1.0974	0.428063	3.56336	2.91336	2.07323	0	0.525897	2.10147	2.03658	0.188631	0.11366	3.38716	2.73037	2.78502	3.48386	204	sp|Q8H038|KATAM_ORYSJ	Xyloglucan galactosyltransferase KATAMARI1 homolog	Oryza sativa subsp. japonica	77.27	66	15	0	200	3	354	419	1e-27	108
comp16617_c0_seq1	-3.50555	0.482654	3.41145	2.34911	3.1093	5.41115	6.00594	2.02395	1.01668	0.217825	0.275084	1.37404	1.18365	3.16562	3.39376	0.110734	0.357048	0.758739	0.281223	936	sp|B6VJS4|ROMT_VITVI	Trans-resveratrol di-O-methyltransferase	Vitis vinifera	64.42	312	105	1	936	1	19	324	1e-143	416
comp16711_c0_seq2	-2.16171	18.4143	9.46576	10.599	18.4936	13.2886	2.10703	4.11829	5.51659	5.76193	7.46316	6.34894	7.92791	7.36154	7.66165	1.72745	1.25929	2.53194	1.08723	460	gi|460411757|ref|XP_004251272.1|	PREDICTED: dof zinc finger protein DOF5.3-like	[Solanum lycopersicum]	43.24	74	40	2	41	259	213	285	8e-06	48.9
comp16720_c0_seq7	4.60808	0	1.3439	0	0	0.404282	5.83336	1.20379	12.7273	0	0.099336	0.124045	0	0	0.536726	8.63726	10.2116	12.7569	3.16845	216	gi|359476397|ref|XP_003631830.1|	PREDICTED: protein TAP1 precursor-like	[Vitis vinifera]	36.36	66	41	1	8	202	4	69	2e-08	52
comp1674_c0_seq3	4.7966	0	0	0	0	0	0	0	0	0	0	0	0	0	0	1.96954	1.58763	42.7795	19.1948	421	sp|P11796|SODM_NICPL	Superoxide dismutase [Mn], mitochondrial	Nicotiana plumbaginifolia	90.91	66	6	0	420	223	162	227	2e-37	133
comp16746_c0_seq6	2.38639	1.33395	7.42851	1.12912	2.05654	0	7.82256	2.04738	6.24418	2.80942	3.54794	2.53169	2.36265	0.605997	4.01657	8.97731	15.0871	2.79598	7.35786	254	sp|Q766C3|NEP1_NEPGR	Aspartic proteinase nepenthesin-1	Nepenthes gracilis	39.73	73	41	3	236	18	366	435	2e-08	54.3
comp16746_c0_seq8	2.67589	0.476544	7.96136	0.403369	1.57433	0	9.81504	0.783658	8.92276	1.2904	3.89297	3.61772	2.53212	1.94839	1.95667	11.5163	12.503	5.51363	6.21966	237	gi|566172742|ref|XP_002307559.2|	hypothetical protein POPTR_0005s22630g	[Populus trichocarpa]	74.36	78	18	1	236	3	454	529	6e-36	132
comp16775_c0_seq1	2.68633	31.0466	30.4735	20.8992	19.8672	2.07916	7.23779	9.24614	5.95044	5.07503	5.80535	2.14582	1.79854	0.166583	0.602249	2.76691	2.60413	7.87039	4.3301	462	sp|Q7XWU3|CADH6_ORYSJ	Probable cinnamyl alcohol dehydrogenase 6	Oryza sativa subsp. japonica	74.03	154	40	0	462	1	199	352	2e-80	248
comp16824_c0_seq7	2.47227	2.03497	4.79447	0.861247	0.224094	0.524474	0.727654	1.67322	2.8577	3.06132	1.15982	3.138	0.970384	0.57779	1.11407	5.9138	3.67985	17.3173	4.66374	333	gi|657949139|ref|XP_008341492.1|	PREDICTED: LOW QUALITY PROTEIN: DNA primase small subunit	[Malus domestica]	70.37	54	16	0	333	172	402	455	2e-18	84.7
comp16835_c0_seq1	3.3541	16.0495	18.3337	7.14473	3.61333	1.01113	3.57087	3.94914	8.57008	10.1942	12.9191	5.7536	8.0177	1.41771	1.7817	14.947	15.6897	18.3301	11.3602	950	sp|Q8LPU5|CMT3_MAIZE	DNA (cytosine-5)-methyltransferase 3	Zea mays	57.51	273	102	5	947	162	621	890	5e-94	304
comp16835_c0_seq6	2.90077	11.4371	6.12412	2.82358	1.25946	0.368459	2.86272	2.03751	4.01524	4.73148	3.89297	2.48718	3.70079	0.487099	0.391335	3.49864	3.94832	2.99654	1.99918	237	sp|Q8LPU5|CMT3_MAIZE	DNA (cytosine-5)-methyltransferase 3	Zea mays	66.23	77	26	0	231	1	462	538	1e-31	121
comp16839_c0_seq1	2.3665	7.14565	14.5397	22.5135	12.5902	26.2435	10.3907	4.11276	3.71651	4.29983	4.11031	5.1798	5.59792	1.14969	2.20048	7.7113	8.81011	1.09834	2.54435	569	gi|657997894|ref|XP_008391332.1|	PREDICTED: protein YLS9	[Malus domestica]	62.1	124	43	2	203	568	1	122	2e-24	101
comp16842_c0_seq1	7.36491	1.73755	0	0	0	0	11.5563	0.142867	21.9603	0	0	0.206105	0.710193	0	0	6.90981	27.6784	15.8425	13.7687	260	sp|Q43804|OLEO1_PRUDU	Oleosin 1	Prunus dulcis	77.27	66	15	0	1	198	69	134	9e-28	103
comp16842_c0_seq4	6.02225	0.532741	0	0	0	0	11.2011	0.175214	19.9499	0	0	0.252771	0.870991	0	0.218741	8.47429	21.9645	5.35985	10.4297	212	sp|P29111|OLEO2_BRANA	Major oleosin NAP-II (Fragment)	Brassica napus	84.91	53	8	0	52	210	71	123	6e-23	91.3
comp16849_c0_seq1	1.45408	1.6763	1.3464	3.36989	16.7521	1.62013	6.29373	6.61587	20.5977	4.91742	6.21007	6.16404	6.33771	7.92461	10.4533	19.2936	27.116	11.2785	11.2322	539	sp|Q42954|KPYC_TOBAC	Pyruvate kinase, cytosolic isozyme	Nicotiana tabacum	75.73	103	23	2	2	307	407	508	7e-40	146
comp16900_c0_seq4	4.00696	0	0	0	0	1.70224	0.944673	0.0724081	4.74054	0	0	0.104459	0.359942	0.675101	1.58193	16.5	19.1962	1.82736	2.30899	513	sp|Q6Z8L2|LAC9_ORYSJ	Putative laccase-9	Oryza sativa subsp. japonica	68.32	101	32	0	502	200	479	579	9e-44	157
comp16906_c0_seq1	-1.63783	6.10492	9.67611	8.09573	11.2943	2.83216	3.66738	12.9842	3.81026	10.6534	15.7735	8.7864	8.31757	20.2457	15.959	6.0383	4.45596	1.33079	2.8931	555	gi|460366395|ref|XP_004229067.1|	PREDICTED: uncharacterized protein LOC101265765, partial	[Solanum lycopersicum]	35.83	240	77	6	16	504	92	331	2e-25	109
comp16906_c0_seq2	-1.53298	4.32432	0.980687	5.3828	9.07579	0.78671	2.83785	10.2903	2.38141	9.87275	11.9364	6.93981	5.19848	14.907	8.3033	4.20191	2.91042	3.90279	3.49781	444	gi|565377893|ref|XP_006355401.1|	PREDICTED: uncharacterized protein LOC102606116	[Solanum tuberosum]	53.98	113	43	2	4	318	800	911	8e-32	125
comp16964_c0_seq3	-2.55039	6.7284	13.5877	13.8313	9.8439	4.45914	8.24881	4.26777	1.79974	8.24211	6.66524	11.2876	8.05389	6.71367	6.61064	1.02912	0.853269	4.5935	4.2564	235	sp|Q40784|AAPC_CENCI	Putative glucose-6-phosphate 1-epimerase	Cenchrus ciliaris	73.13	67	18	0	3	203	48	114	2e-29	111
comp16973_c0_seq1	1.36728	7.2102	3.47471	2.05024	1.07934	0.522642	0.894306	0.981898	2.00395	4.67763	4.62307	1.59025	1.98004	1.53539	1.168	3.18782	3.15584	5.12888	3.17708	2005	sp|Q6P3R1|KIF22_XENTR	Kinesin-like protein KIF22	Xenopus tropicalis	40.51	395	197	9	1767	646	15	392	1e-71	250
comp16974_c0_seq2	3.30033	3.83573	4.38164	24.8917	9.29269	8.56772	4.93761	5.74702	6.78298	0.384686	1.13356	3.23547	0.696793	0.871263	0.787468	7.9528	8.74377	0.214394	1.48995	265	gi|568830480|ref|XP_006469526.1|	PREDICTED: uncharacterized protein LOC102615284	[Citrus sinensis]	88.51	87	10	0	1	261	307	393	8e-52	174
comp17029_c0_seq1	1.99115	8.883	6.36014	4.40397	5.86924	14.9139	10.9447	4.25711	14.1376	3.20716	3.13411	2.73958	5.44614	4.71282	7.76359	23.7961	22.5301	19.3424	29.9603	890	sp|Q42965|NRL4A_TOBAC	Bifunctional nitrilase/nitrile hydratase NIT4A	Nicotiana tabacum	85.11	235	33	1	888	190	115	349	5e-135	393
comp17029_c0_seq2	1.92895	6.25345	4.13995	4.01	3.00496	10.5493	8.53772	2.306	8.69296	1.36835	2.16006	2.92213	2.16871	3.61564	6.458	18.4339	17.607	4.09902	18.4169	596	sp|Q42965|NRL4A_TOBAC	Bifunctional nitrilase/nitrile hydratase NIT4A	Nicotiana tabacum	82.22	135	22	2	402	1	1	134	1e-56	188
comp17080_c0_seq1	1.55699	1.13794	1.82798	2.64882	2.06764	3.73935	15.1367	8.88869	22.3721	2.82459	4.70207	10.0561	7.09298	5.13723	8.76067	18.0142	20.2595	17.674	19.228	397	gi|565354811|ref|XP_006344302.1|	PREDICTED: uncharacterized protein LOC102604936	[Solanum tuberosum]	70.31	128	38	0	3	386	248	375	1e-63	206
comp17099_c0_seq1	-2.95977	14.3785	1.19213	4.12232	0.306461	0.358624	5.97065	4.27134	8.03323	4.18653	6.34445	5.06164	6.73006	28.6038	32.9468	2.48299	4.62066	3.84984	9.9993	487	gi|470125441|ref|XP_004298710.1|	PREDICTED: MATE efflux family protein 9-like	[Fragaria vesca subsp. vesca]	66.41	131	38	1	485	111	372	502	8e-36	135
comp1711_c0_seq1	1.54948	47.6329	87.008	77.3409	28.7012	17.6039	49.8757	42.8601	56.0927	32.9892	28.2863	40.4393	32.6934	28.0695	37.0247	97.1405	79.309	104.662	83.0869	377	gi|567861414|ref|XP_006423361.1|	hypothetical protein CICLE_v10029834mg	[Citrus clementina]	46.34	82	29	3	376	164	91	168	1e-09	57.8
comp17164_c0_seq1	8.26387	0	0	0	0	0	1.94304	0.175214	9.22685	0	0	0	0	0	0	23.1413	17.2879	22.3104	3.84904	424	gi|565347919|ref|XP_006340968.1|	PREDICTED: uncharacterized protein LOC102582688	[Solanum tuberosum]	41.05	95	49	4	423	154	56	148	7e-13	67
comp1717_c0_seq1	1.34162	41.0302	30.9432	48.1648	57.4299	59.6915	26.2231	24.8583	87.9438	35.5725	36.349	53.3825	57.1515	78.2124	83.1258	196.527	178.047	32.7525	61.9308	1046	sp|Q1KLZ1|CAS2_MALDO	L-3-cyanoalanine synthase 2, mitochondrial	Malus domestica	78.62	318	63	3	103	1044	1	317	1e-171	489
comp1717_c0_seq3	1.48994	25.1803	13.8004	21.6272	28.8706	34.3573	15.4124	15.2235	58.2408	19.7199	16.9542	31.5375	25.4272	44.7891	39.6832	115.201	101.026	31.5739	39.9584	305	sp|Q76MX2|CAS1_SOLTU	Bifunctional L-3-cyanoalanine synthase/cysteine synthase 1, mitochondrial	Solanum tuberosum	89	100	11	0	1	300	252	351	2e-57	186
comp17174_c0_seq1	1.99242	12.1925	13.607	6.51808	3.49796	2.1087	3.78607	3.58791	9.01148	9.84666	10.6064	7.57379	4.52445	3.66223	1.64677	9.9623	9.01952	17.5124	7.47798	704	gi|460384505|ref|XP_004237951.1|	PREDICTED: uncharacterized protein LOC101266817	[Solanum lycopersicum]	57.67	189	78	1	1	567	142	328	2e-64	210
comp17174_c0_seq2	2.17082	10.7891	13.5702	7.38362	2.12342	0.887448	2.26549	2.94445	4.51307	13.0535	9.33274	5.33696	6.19253	3.12852	0.989671	9.12881	7.56245	5.6006	6.42012	492	gi|225459199|ref|XP_002284035.1|	PREDICTED: uncharacterized protein LOC100266077	[Vitis vinifera]	78.83	137	29	0	81	491	1	137	1e-70	223
comp17186_c0_seq5	3.81991	0	0.590007	0.388612	0	1.06494	1.77299	1.35898	4.72798	0	0.0872219	1.52485	1.12592	0.625704	0.0942544	6.31995	5.4341	11.8941	5.88511	246	gi|590679607|ref|XP_007040629.1|	NAD(P)-binding Rossmann-fold superfamily protein	[Theobroma cacao]	51.35	37	18	0	245	135	300	336	8e-05	44.3
comp17202_c0_seq2	-2.81106	5.62829	4.82198	8.57528	8.67711	5.22208	6.92311	1.97451	1.75639	3.38677	3.56422	4.80684	11.809	4.34667	3.31237	0.459124	0.370096	3.11441	2.36115	301	gi|566162293|ref|XP_002303569.2|	hypothetical protein POPTR_0003s12300g	[Populus trichocarpa]	41.67	144	38	3	1	297	288	430	8e-20	88.2
comp17207_c0_seq1	2.23657	17.2283	12.3001	19.4438	14.756	14.9653	8.03132	6.85546	7.36758	6.52735	6.10159	3.48167	8.4327	1.23196	0.960649	4.55449	5.16086	3.42384	1.93329	531	sp|Q8S9H7|DIV_ANTMA	Transcription factor DIVARICATA	Antirrhinum majus	51.39	144	43	5	530	177	165	307	9e-33	124
comp17217_c0_seq4	5.20497	22.0235	5.44281	0.955985	1.3059	1.7465	0.363463	0.0928634	0.528674	2.8034	3.16485	0.0669843	0.115406	0	0.0579664	3.88677	3.23057	0.071018	0.329031	400	gi|567904502|ref|XP_006444739.1|	hypothetical protein CICLE_v10019596mg	[Citrus clementina]	59.56	136	50	3	400	2	48	181	2e-19	89
comp17217_c0_seq5	4.02279	21.4364	4.52283	0.270817	2.32537	0.742137	0.960998	0	0.299532	3.75423	4.01171	0.227709	0.392316	0.218021	0.197053	5.57874	3.02955	0	1.04395	353	gi|567904502|ref|XP_006444739.1|	hypothetical protein CICLE_v10019596mg	[Citrus clementina]	46.32	95	38	4	347	99	1	94	2e-06	50.4
comp17278_c0_seq1	2.70061	2.35996	4.33259	5.99274	7.12818	11.7302	10.271	6.6529	12.625	0.608608	2.24173	5.19878	2.20478	0.689208	2.35326	11.3445	8.44637	0.678381	4.24303	335	sp|Q7F731|GL11_ORYSJ	Germin-like protein 1-1	Oryza sativa subsp. japonica	64.62	65	23	0	140	334	23	87	3e-22	92
comp17312_c0_seq1	1.45791	5.70188	3.38194	4.6407	3.91228	3.89994	12.7036	5.26527	6.56992	7.91782	3.79136	6.71143	4.12326	7.02368	2.83642	12.8133	11.3346	3.03378	5.62228	515	gi|566189178|ref|XP_002315688.2|	hypothetical protein POPTR_0010s05250g	[Populus trichocarpa]	54.92	122	53	1	370	5	1	120	1e-36	135
comp1735_c0_seq1	1.48329	62.0994	35.002	96.828	151.886	104.172	288.589	128.277	109.475	55.7239	43.6721	48.5044	162.385	21.6532	15.582	48.2131	45.9924	10.961	21.4981	311	gi|568848585|ref|XP_006478085.1|	PREDICTED: neurofilament heavy polypeptide-like	[Citrus sinensis]	73.68	38	10	0	116	3	68	105	1e-11	64.7
comp17403_c0_seq4	5.7094	0.401925	1.54956	6.12374	1.85894	0.310765	1.20723	1.05752	0.37628	0	0.305432	0.286054	0.492838	0	0.0825145	7.62292	6.81873	0.909839	1.59246	281	sp|Q02439|E13F_HORVU	Putative glucan endo-1,3-beta-glucosidase GVI (Fragment)	Hordeum vulgare	39.13	92	55	1	4	279	103	193	3e-15	72.8
comp1744_c0_seq1	1.82673	21.5969	47.7739	74.6207	42.341	63.2352	68.8187	48.5568	46.404	25.2458	31.2096	49.6398	43.2683	31.0018	49.4259	112.42	151.908	41.4976	68.4054	319	sp|P68173|SAHH_TOBAC	Adenosylhomocysteinase	Nicotiana tabacum	91.51	106	9	0	318	1	352	457	2e-65	211
comp17454_c0_seq1	2.53714	5.36312	11.3519	6.67587	3.12667	0.243924	1.62442	0.830064	2.36279	0.569508	5.63385	0.972956	3.35259	0.429953	0.777203	3.28119	3.98298	2.69789	3.38222	358	gi|356577474|ref|XP_003556850.1|	PREDICTED: uncharacterized protein LOC100782632	[Glycine max]	60.94	64	25	0	156	347	16	79	1e-19	84.7
comp17489_c0_seq1	6.25124	0	1.66193	0.912199	74.3383	0	0.277453	14.603	2.82497	0	0	0.357931	0	0	0.309744	16.6811	14.5414	0.216849	0.602805	524	sp|P30175|ADF_LILLO	Actin-depolymerizing factor	Lilium longiflorum	78.05	123	26	1	523	158	17	139	2e-65	203
comp17489_c0_seq2	4.36796	0	0	1.26342	56.5426	0	1.06744	4.90908	2.79475	0	0.0945224	0.354102	0	0	0.919291	13.5457	10.0112	0	0.347874	227	sp|P30175|ADF_LILLO	Actin-depolymerizing factor	Lilium longiflorum	72.73	55	14	1	162	1	1	55	1e-21	87
comp17513_c0_seq2	3.13892	0	0.675078	3.11251	1.38834	1.82773	2.36674	2.07323	7.13095	0	0.548889	0.311555	1.28826	0.17898	1.34806	6.026	7.92746	1.84977	4.95842	430	gi|255570622|ref|XP_002526267.1|	catalytic, putative	[Ricinus communis]	67.67	133	40	1	390	1	1	133	1e-57	189
comp17513_c0_seq4	3.53283	0	1.37358	2.71415	0	3.30567	2.14027	3.51534	4.33612	1.28633	0.541491	0.338091	1.31061	0	0.877725	5.34039	6.46606	0.716901	2.65716	317	gi|590566767|ref|XP_007010327.1|	Catalytic, putative isoform 1	[Theobroma cacao]	68.87	106	30	1	317	9	68	173	6e-47	160
comp17539_c0_seq1	2.25327	0	0.377482	0.497261	0.0970392	0	1.76454	1.73893	8.24978	0.92795	1.31139	1.28916	1.62079	4.15332	4.10062	16.5332	19.5564	0.775749	5.37403	769	sp|Q07423|HEX6_RICCO	Hexose carrier protein HEX6	Ricinus communis	78.63	248	53	0	749	6	1	248	3e-116	349
comp17539_c0_seq2	2.12082	0	0	0	0.157766	0	1.22947	2.43448	6.92976	1.07761	0.589716	1.81268	1.65912	3.98638	2.94121	12.7824	14.7433	3.60345	5.34241	473	sp|Q07423|HEX6_RICCO	Hexose carrier protein HEX6	Ricinus communis	69.03	155	48	0	473	9	229	383	7e-72	230
comp17539_c0_seq3	2.43975	0	0	0.495329	0.386648	0	1.25549	4.33042	8.49165	2.37688	1.2785	2.49889	1.79388	6.18085	4.02461	26.2251	24.1845	6.03469	8.11496	386	sp|Q07423|HEX6_RICCO	Hexose carrier protein HEX6	Ricinus communis	81.13	106	20	0	383	66	394	499	3e-55	186
comp17579_c0_seq2	-3.27937	31.2567	2.67789	4.23314	3.85507	2.90009	1.07295	9.45768	1.56066	1.88085	2.21692	1.48305	3.06615	5.39583	3.42237	0.127487	0.49328	0	0.777047	271	sp|Q9SDT1|POR_DAUCA	Protochlorophyllide reductase, chloroplastic	Daucus carota	55.21	96	31	4	15	269	1	95	3e-21	89.7
comp17587_c0_seq14	2.43666	4.07328	1.9035	3.76125	1.95733	7.44408	2.70115	3.28828	7.62677	5.34777	5.76866	2.81114	8.77845	2.271	0.912258	6.90981	9.05802	6.33341	5.69601	305	gi|460374972|ref|XP_004233282.1|	PREDICTED: subtilisin-like protease-like	[Solanum lycopersicum]	62.96	54	20	0	302	141	704	757	1e-09	60.1
comp17604_c0_seq1	2.70641	0.0958345	0.923685	0	0.126641	0.0740983	0.0411215	0.0315192	0.0897197	0.0865014	0.10924	0.193251	0.0783412	0.097957	0.0885359	0.483716	0.746756	8.41248	44.3138	2357	sp|Q851R2|MEL1_ORYSJ	Protein argonaute MEL1	Oryza sativa subsp. japonica	37.06	680	376	16	1919	3	195	863	3e-128	416
comp17619_c0_seq1	2.58023	3.18552	2.79119	5.02505	6.12292	5.65372	2.26776	3.19069	6.43897	6.53474	4.60766	1.51144	2.13058	2.71339	2.46729	18.1382	10.4115	4.22466	6.05754	1560	gi|568880138|ref|XP_006492992.1|	PREDICTED: enolase-phosphatase E1-like	[Citrus sinensis]	43.68	174	69	6	1545	1072	1	161	3e-23	108
comp17671_c0_seq2	1.98028	6.76109	4.1469	2.47125	1.42139	0.237619	4.15386	3.53766	7.19284	5.13177	4.90436	6.56172	5.58975	3.29835	2.74453	11.0463	10.7913	22.3393	10.6722	735	gi|359476108|ref|XP_002282493.2|	PREDICTED: uncharacterized protein LOC100261127	[Vitis vinifera]	63.64	77	23	2	558	343	917	993	2e-18	90.1
comp17683_c0_seq5	4.92826	0	0.671952	0	0	0	3.14104	1.71969	10.2798	0	0.198672	1.24045	0.854862	0	0.21469	5.91812	8.04548	9.99512	7.92112	216	gi|470128980|ref|XP_004300410.1|	PREDICTED: zinc finger CCCH domain-containing protein 56-like	[Fragaria vesca subsp. vesca]	39.33	89	36	5	215	3	250	338	8e-06	47
comp17711_c0_seq10	1.73988	0	0.617624	5.69523	1.58773	1.11479	0.824881	0.790327	0.449935	0.867591	0.547828	1.14016	0.785745	4.74869	3.05865	14.1137	9.9548	0	0.672063	235	sp|Q6RVV4|TIC32_PEA	Short-chain dehydrogenase TIC 32, chloroplastic	Pisum sativum	76.92	78	18	0	234	1	95	172	1e-33	122
comp17711_c0_seq5	1.47931	1.43417	1.84307	5.46277	5.44867	3.32666	0.615387	0.117922	0.671332	0	1.29421	0.680475	1.46548	6.23022	6.62473	15.1358	17.8946	2.4349	0.752071	315	sp|Q6RVV4|TIC32_PEA	Short-chain dehydrogenase TIC 32, chloroplastic	Pisum sativum	72.13	61	17	0	315	133	256	316	1e-24	99.4
comp17809_c0_seq1	5.68825	5.11347	1.71427	1.69367	3.81929	11.5173	11.7338	2.70547	8.11743	0.802692	0.506849	1.74054	1.99916	0.454497	0.182571	11.2216	23.0254	7.04588	14.6639	508	sp|P29529|OLEO_HELAN	Oleosin (Fragment)	Helianthus annuus	67.31	104	34	0	508	197	53	156	1e-28	110
comp17833_c0_seq1	4.17538	20.8834	6.02475	1.08225	3.94235	0.988583	1.82875	2.10257	4.78799	2.30812	1.21452	1.81995	2.43878	0	0.524979	6.51869	6.38968	12.6492	5.26449	265	gi|593689952|ref|XP_007145577.1|	hypothetical protein PHAVU_007G250300g	[Phaseolus vulgaris]	91.67	36	3	0	1	108	589	624	6e-17	80.1
comp17834_c0_seq2	4.43791	0	0	0.528168	0.412283	0.482458	2.14196	4.10446	7.59421	2.25286	0.533451	11.1024	0.765125	0	0.256205	4.19933	4.43134	23.5419	5.81712	362	sp|Q9SLN8|DBR_TOBAC	2-alkenal reductase (NADP(+)-dependent)	Nicotiana tabacum	41.25	80	47	0	13	252	264	343	1e-15	75.1
comp17834_c0_seq3	4.2737	0	1.63081	1.79023	0.279487	0	10.3458	9.73849	13.8604	1.90902	3.61628	16.7586	4.66812	0.432368	0.347364	8.54021	8.92861	10.6394	12.2247	267	sp|Q9SLN8|DBR_TOBAC	2-alkenal reductase (NADP(+)-dependent)	Nicotiana tabacum	44.05	84	42	1	8	259	4	82	4e-14	69.7
comp17840_c0_seq3	2.1943	8.98838	4.51998	1.81935	1.29106	0	3.10222	1.79943	0.731728	2.82192	5.60544	1.90059	3.35437	0.133152	1.40403	3.70595	3.46917	0	2.77798	578	gi|460404932|ref|XP_004247932.1|	PREDICTED: uncharacterized protein LOC101263160	[Solanum lycopersicum]	48.7	154	45	10	133	516	1	146	9e-17	84
comp17840_c0_seq4	2.39295	11.6836	6.79234	0.941857	0.551403	0	5.25201	3.38517	2.6043	3.51524	5.17918	3.29972	4.32063	1.70604	0.456878	6.38221	4.1706	0.209905	1.94501	406	gi|566184397|ref|XP_002311684.2|	peroxisomal membrane family protein	[Populus trichocarpa]	54.78	115	43	3	1	345	268	373	2e-24	103
comp17845_c0_seq1	1.44592	6.06505	6.31967	5.82748	3.68242	2.40809	4.78287	3.55819	4.45037	2.21934	4.82695	4.23877	3.48396	2.84836	4.71135	9.27659	9.99195	5.52476	8.9015	689	sp|Q9Y7B6|PANB_EMENI	3-methyl-2-oxobutanoate hydroxymethyltransferase	Emericella nidulans	53.67	218	100	1	656	3	60	276	1e-67	218
comp17847_c0_seq2	-2.70477	4.24192	3.40708	2.2441	1.40137	0.409976	0.45504	1.22074	2.97844	11.4864	4.53308	3.39639	2.81743	5.23917	5.44286	0.648808	0.6276	1.06694	0.865058	213	gi|297806541|ref|XP_002871154.1|	metal ion binding protein	[Arabidopsis lyrata subsp. lyrata]	78.38	37	8	0	101	211	1	37	8e-13	63.5
comp1785_c0_seq1	8.38385	0	0	0.46862	0.731599	0.856126	9.02719	6.82819	28.7661	0.499715	0.0525897	4.30144	1.30115	0.565894	0.142075	160.509	70.5527	564.871	70.9997	816	gi|565390507|ref|XP_006360979.1|	PREDICTED: uncharacterized protein LOC102593305	[Solanum tuberosum]	38.26	115	62	3	228	554	9	120	6e-16	77.4
comp17854_c0_seq1	8.04784	0	0	0	0	0	3.98564	1.04146	8.30067	0	0	0	0	0	0.0866788	28.8662	21.322	21.9293	4.08367	535	gi|565347923|ref|XP_006340970.1|	PREDICTED: uncharacterized protein LOC102583351	[Solanum tuberosum]	35.59	118	65	4	395	63	22	135	2e-14	72.4
comp17915_c0_seq2	-2.41723	5.7105	1.90261	2.3273	2.79487	3.92471	0.635266	2.22594	2.57407	7.4452	8.87997	5.3186	5.35969	6.77377	4.68942	0.841082	1.00134	1.59591	2.07031	534	sp|Q6V9I6|HDT1_SOLCH	Histone deacetylase HDT1	Solanum chacoense	42.7	89	47	3	83	337	4	92	2e-12	66.6
comp18021_c0_seq15	2.1499	1.88235	0	0.531103	3.93844	3.8811	0.403848	1.135	1.46854	0.566344	0.119203	0.297708	0.769376	1.06891	1.93221	6.90981	6.06506	1.65709	1.46236	360	gi|255547768|ref|XP_002514941.1|	conserved hypothetical protein	[Ricinus communis]	41.51	106	40	2	45	359	2	86	2e-21	89.7
comp18060_c0_seq1	2.28114	12.8392	6.15244	3.31555	2.73187	0	7.84352	4.07955	13.2423	1.9642	5.20911	4.54306	3.02413	1.48288	1.38494	5.99116	7.08317	10.0711	8.11483	519	gi|595829352|ref|XP_007205859.1|	hypothetical protein PRUPE_ppa011160mg	[Prunus persica]	73.26	172	44	2	2	517	29	198	6e-65	206
comp18060_c0_seq4	3.54727	10.4483	8.95147	4.63252	0.986209	0.384691	4.48324	3.92726	12.5764	1.34725	5.4823	3.30495	2.03359	0.678076	0.817148	7.60992	10.9927	14.0159	9.50856	227	gi|595829352|ref|XP_007205859.1|	hypothetical protein PRUPE_ppa011160mg	[Prunus persica]	78.26	46	10	0	6	143	175	220	1e-17	79.3
comp1811_c0_seq1	1.30454	12.3239	61.8317	45.2985	22.8666	13.4446	22.601	17.2679	25.6039	17.9808	13.5026	35.7249	30.016	13.5172	11.0907	33.7744	21.7136	52.8654	16.5253	669	gi|657989271|ref|XP_008386830.1|	PREDICTED: DNA ligase 1-like	[Malus domestica]	75	36	9	0	285	178	239	274	6e-06	50.8
comp18137_c0_seq1	-2.12455	1.20942	3.34758	3.46485	0.737626	1.29477	5.62859	2.72318	3.65804	15.7027	9.61481	4.85553	13.7651	15.0246	13.7133	1.5937	4.29446	1.91877	3.90284	1214	sp|Q40703|MADS4_ORYSJ	MADS-box transcription factor 4	Oryza sativa subsp. japonica	58.06	62	26	0	273	88	1	62	3e-16	80.9
comp18186_c0_seq1	2.07799	12.6213	15.0493	11.4542	12.036	9.05442	6.75561	8.47325	4.38531	8.92579	6.67428	10.2792	6.70101	4.25594	3.87333	17.8716	13.6554	14.7927	11.2204	868	gi|225425644|ref|XP_002272133.1|	PREDICTED: uncharacterized protein LOC100262011 isoform 1	[Vitis vinifera]	74.76	103	26	0	243	551	35	137	3e-46	160
comp18187_c0_seq1	4.55008	1.47154	0	0	0.243072	13.6534	19.4163	7.38068	1.37765	0	0	0	0	0	0.0755263	1.91314	3.84635	1.11038	0.771669	307	gi|565354498|ref|XP_006344147.1|	PREDICTED: zinc finger protein 6-like	[Solanum tuberosum]	42.68	82	32	3	2	205	90	170	5e-07	50.4
comp18285_c0_seq1	-2.46684	20.4177	8.98271	5.76082	5.59066	0	5.99852	5.32377	7.40487	2.15838	2.23652	2.70555	1.27812	7.89671	8.00579	0.900301	1.63288	3.3774	2.82945	614	gi|460371571|ref|XP_004231609.1|	PREDICTED: uncharacterized protein LOC101255844	[Solanum lycopersicum]	78.72	94	20	0	612	331	122	215	9e-39	139
comp18285_c0_seq2	-2.5931	35.1237	13.6192	8.20148	6.20192	2.10703	13.772	5.57679	4.53554	3.00633	3.39394	5.02831	3.46528	10.4197	12.1838	1.38937	1.9114	1.59933	5.22215	373	gi|225444511|ref|XP_002274403.1|	PREDICTED: uncharacterized protein LOC100246942	[Vitis vinifera]	55.45	101	31	3	263	3	1	101	5e-15	73.2
comp18329_c0_seq1	2.8528	0.341212	0.876989	0	0	0	2.48897	1.12222	3.83328	0	0.129647	0.971373	0.418392	0.813793	0.630451	4.80138	5.65409	0	0	331	sp|Q6RYA0|SABP2_TOBAC	Salicylic acid-binding protein 2	Nicotiana tabacum	55.93	59	26	0	4	180	116	174	5e-15	72
comp1836_c2_seq2	-1.5328	26.6515	47.164	31.4347	33.3423	13.8504	13.5918	20.2611	11.2484	73.9424	81.6761	29.385	31.3405	44.212	28.3441	8.68738	13.6178	8.84634	12.3212	517	gi|470111334|ref|XP_004291903.1|	PREDICTED: uncharacterized protein LOC101307172 isoform 1	[Fragaria vesca subsp. vesca]	83.33	90	4	3	246	515	4	82	2e-38	138
comp18415_c0_seq1	3.3746	1.43326	0	1.45581	0.189399	6.6491	1.10699	0.659943	8.85595	0.258736	0	0.340022	1.05447	0	2.11857	8.50573	14.25	6.99365	16.7021	394	gi|255546567|ref|XP_002514343.1|	conserved hypothetical protein	[Ricinus communis]	45	100	48	4	1	282	57	155	6e-19	83.6
comp18418_c0_seq1	1.87797	2.90005	1.03525	2.59111	2.12905	0.747431	8.01935	13.8302	5.27919	5.5261	5.60136	9.24975	7.37547	1.09788	1.65382	3.64712	5.87983	17.952	17.9864	701	gi|357520831|ref|XP_003630704.1|	hypothetical protein MTR_8g102400	[Medicago truncatula]	36.76	185	89	7	1	486	238	417	2e-17	85.1
comp18438_c0_seq1	2.3211	18.0633	7.73776	6.79537	6.8716	0	1.87897	1.86027	3.75794	4.77595	6.93266	3.37627	3.95253	0.248664	1.08629	4.07444	2.69949	0.963733	2.84912	619	gi|359482658|ref|XP_002285224.2|	PREDICTED: uncharacterized protein LOC100251511	[Vitis vinifera]	80.98	205	39	0	618	4	1	205	7e-122	370
comp18490_c0_seq1	2.46393	11.0991	10.7941	3.8087	4.16225	1.15969	4.05457	2.61448	8.14424	5.686	7.92156	5.69322	6.68223	1.83972	1.90912	7.93756	11.2139	10.6763	9.50825	753	gi|645247923|ref|XP_008230065.1|	PREDICTED: uncharacterized protein LOC103329383	[Prunus mume]	49.32	148	47	8	114	536	1	127	1e-28	111
comp18502_c0_seq1	2.38397	2.19931	1.99507	1.42357	1.6241	1.60046	1.66535	3.87197	5.20801	4.08702	4.20284	2.1791	1.42771	2.64473	2.7622	12.7036	13.3475	1.00873	3.28654	873	sp|P21727|TPT_PEA	Triose phosphate/phosphate translocator, chloroplastic	Pisum sativum	71.96	271	65	2	62	871	49	309	3e-135	395
comp18502_c0_seq2	2.64842	5.65513	3.32227	1.50441	2.34865	1.87392	2.49588	1.80679	5.89936	5.97943	5.40252	2.72154	2.50955	2.4773	3.31711	16.2119	17.69	6.543	4.17996	699	sp|P49132|TPT_FLATR	Triose phosphate/phosphate translocator, chloroplastic	Flaveria trinervia	85.83	127	18	0	1	381	267	393	3e-62	206
comp1851_c0_seq5	-1.90432	43.737	4.26887	7.96654	153.636	193.484	4.75115	2.18502	1.55492	9.49459	2.31395	1.5761	28.2859	12.0724	12.5026	4.57267	1.31058	0.278502	0.903222	204	gi|255552235|ref|XP_002517162.1|	basic 7S globulin 2 precursor small subunit, putative	[Ricinus communis]	61.76	34	13	0	2	103	162	195	6e-06	47.4
comp1851_c0_seq6	-2.18905	139.912	15.1641	15.6953	346.756	563.484	11.573	4.80487	5.26043	9.12913	6.7252	1.73293	52.3635	27.1854	28.4929	7.73486	3.32534	3.67456	7.07171	201	sp|Q8RVH5|7SBG2_SOYBN	Basic 7S globulin 2	Glycine max	39.13	69	39	2	4	201	314	382	1e-06	48.1
comp18524_c0_seq1	9.41983	0	0	0	0	0	2.20281	0.422107	22.4286	0	0	0.101491	0	0	0	53.5903	19.4948	46.2693	0.897357	528	gi|565390507|ref|XP_006360979.1|	PREDICTED: uncharacterized protein LOC102593305	[Solanum tuberosum]	38	100	59	1	160	459	22	118	6e-17	79
comp18526_c0_seq1	3.3596	0	0.640331	1.82762	0.987659	0.770513	1.14028	2.62203	1.86591	2.24872	0.473307	3.1916	2.24024	0	0.238685	1.52422	1.63822	0.543079	0.735481	680	gi|460389790|ref|XP_004240531.1|	PREDICTED: uncharacterized protein LOC101254903	[Solanum lycopersicum]	40.91	66	32	2	398	574	63	128	5e-05	46.6
comp18549_c0_seq12	3.85964	0	1.22482	14.9247	4.40812	11.4222	2.0448	1.72405	2.67683	0.860269	0.995875	0.678322	0.584336	0.487099	0.684835	10.4959	8.46068	0	0.888522	237	gi|571442402|ref|XP_006575716.1|	PREDICTED: E3 ubiquitin-protein ligase At1g12760-like	[Glycine max]	49.41	85	37	1	237	1	80	164	2e-21	90.1
comp18549_c0_seq3	4.21283	0.489983	5.98198	24.2625	7.28425	22.5416	2.52295	2.25612	2.75231	0.442264	1.44285	1.04618	1.4019	0.834724	0.603555	15.8131	10.4875	0.184862	0.85648	461	gi|359494331|ref|XP_002267586.2|	PREDICTED: E3 ubiquitin-protein ligase At4g11680	[Vitis vinifera]	62.03	158	54	2	461	6	85	242	2e-54	181
comp18549_c0_seq5	3.93518	0	3.76991	16.14	4.84566	13.1554	1.63637	1.5437	0.549271	0	0.222926	0.417564	0	0.899551	0.240899	12.2043	5.26613	1.10677	0.13674	385	gi|255563598|ref|XP_002522801.1|	ring finger protein, putative	[Ricinus communis]	85.19	27	4	0	381	301	297	323	6e-09	57.8
comp18588_c0_seq5	2.9504	14.6255	5.22092	1.03164	3.22114	0.314118	2.61484	3.74126	5.32477	3.66698	3.78192	1.15656	3.98525	0.55368	1.50129	9.44506	6.97245	6.23323	3.50335	278	gi|565385278|ref|XP_006358539.1|	PREDICTED: myosin-9-like isoform X2	[Solanum tuberosum]	73.86	88	22	1	3	266	251	337	2e-39	139
comp18610_c0_seq1	-2.2789	0.518078	0	0.219263	9.41347	28.8412	0	0	0	0	0	0	0.211755	3.35383	4.0417	0.633927	0.664306	2.80163	2.17342	436	gi|567889136|ref|XP_006437090.1|	hypothetical protein CICLE_v10032522mg	[Citrus clementina]	58.33	108	35	4	2	301	144	249	4e-33	124
comp18611_c0_seq1	-2.22115	5.0196	2.34572	5.02133	4.37186	7.93862	4.60142	3.15173	3.41769	2.88321	5.15825	2.65231	2.14493	5.75268	4.87152	0.418776	1.53033	0.631271	1.01036	495	gi|359482245|ref|XP_003632741.1|	PREDICTED: TGACG-sequence-specific DNA-binding protein TGA-2.1-like	[Vitis vinifera]	45.14	144	67	3	93	494	1	142	5e-20	91.3
comp187_c0_seq2	-2.31626	627.352	184.829	71.4499	821.049	1406.75	19.1828	90.3484	17.6225	218.485	98.3986	33.9806	170.825	593.145	300.52	112.284	48.9111	77.232	51.3425	384	gi|657944425|ref|XP_008374421.1|	PREDICTED: protein EARLY RESPONSIVE TO DEHYDRATION 15-like	[Malus domestica]	59.62	52	20	1	3	155	97	148	8e-11	60.8
comp18707_c0_seq1	2.04992	2.67633	0	2.71844	4.24397	13.6574	5.97159	3.69693	5.51224	1.44941	1.93211	1.90477	1.75024	3.28272	3.73622	16.5377	11.0871	0	0.124751	211	sp|Q65CJ7|HPPR_PLESU	Hydroxyphenylpyruvate reductase	Plectranthus scutellarioides	77.94	68	15	0	206	3	68	135	9e-28	106
comp18717_c0_seq4	3.74687	9.87697	5.51869	2.54445	1.70243	0.664067	2.02692	1.69485	2.4122	1.93806	4.65029	1.52816	3.51046	0.731574	0	4.33505	6.52298	2.48428	4.30367	263	gi|255550069|ref|XP_002516085.1|	calmodulin binding protein, putative	[Ricinus communis]	65.12	86	29	1	262	5	231	315	3e-31	118
comp18736_c0_seq1	7.89537	0	0	0.359393	0.280538	0.656578	2.91499	1.60591	9.53997	0.38324	0	0.201456	0.173543	0	0.174335	29.5485	35.8906	15.0579	7.66914	532	sp|O24554|PLY_ZINVI	Pectate lyase	Zinnia violacea	82.8	93	16	0	532	254	309	401	2e-35	133
comp18737_c0_seq3	2.11911	0	0.37896	2.24644	0.194838	4.56004	4.55515	1.84272	15.736	0	0.22409	2.09872	3.37481	2.61227	6.05393	18.7629	17.1607	17.2817	14.2265	383	gi|225453923|ref|XP_002279521.1|	PREDICTED: LOB domain-containing protein 18	[Vitis vinifera]	57.33	75	25	4	382	167	170	240	6e-14	70.5
comp18751_c0_seq1	-2.19891	1.12566	2.70031	1.96914	2.28084	0.870347	1.51342	1.87578	1.40511	2.43848	2.55198	1.97615	2.51517	2.17333	1.57145	0.413211	0.296077	0	0.03498	1505	gi|502087533|ref|XP_004488563.1|	PREDICTED: uncharacterized protein LOC101511489	[Cicer arietinum]	34.58	107	60	4	270	572	27	129	9e-05	50.1
comp18786_c0_seq2	-2.21421	19.9584	3.621	6.55873	24.047	23.2382	2.21655	1.46728	2.19823	1.90744	0.490691	2.89662	3.83888	3.20007	5.25434	0.718275	0.880075	4.78375	4.15906	481	gi|590705605|ref|XP_007047485.1|	LOB domain-containing protein 38	[Theobroma cacao]	44.44	108	47	4	2	298	127	230	6e-14	71.2
comp18812_c0_seq2	4.31456	2.18999	0	0.794447	1.03356	0.483794	1.07394	0.102896	2.63605	1.97671	2.79352	1.70708	1.91811	0.532975	0.321144	7.17778	10.8622	8.18379	7.43738	361	gi|565392766|ref|XP_006362062.1|	PREDICTED: uncharacterized protein LOC102602566	[Solanum tuberosum]	72.97	37	9	1	26	136	50	85	5e-09	55.1
comp18812_c0_seq3	3.84158	5.17781	2.49527	1.64353	0.85528	1.50129	1.24973	0.957904	6.0593	4.67355	2.64365	2.22641	1.98406	1.21286	0.664372	13.6612	12.5124	10.0117	6.71261	349	gi|590597155|ref|XP_007018532.1|	Glycosyl hydrolase family 35 protein, putative	[Theobroma cacao]	42.53	87	44	3	102	347	1	86	2e-11	61.6
comp18818_c0_seq4	3.12105	14.4963	14.1805	2.56394	1.14365	0.334578	4.64193	1.99247	8.70995	7.03048	7.97429	2.77176	3.71423	0.884616	1.15489	7.61138	9.518	7.56437	4.48793	522	gi|224125878|ref|XP_002319697.1|	hypothetical protein POPTR_0013s05520g	[Populus trichocarpa]	69.82	169	48	1	521	15	140	305	4e-74	240
comp18833_c0_seq2	5.38949	0	0	0	0	0	0	0	0	0	0	0	0	0	0	1.45888	0.748362	12.786	12.075	1042	gi|645246411|ref|XP_008229342.1|	PREDICTED: uncharacterized protein LOC103328710	[Prunus mume]	29.93	284	187	6	933	118	25	308	6e-30	122
comp18892_c0_seq1	3.32202	1.35259	1.08639	9.01602	0.335134	0.784355	2.03133	1.66821	2.37428	0	0.0642413	0.681876	0.898373	0.230424	0.104131	2.58601	1.16735	25.558	20.4117	668	gi|449451175|ref|XP_004143337.1|	PREDICTED: uncharacterized protein LOC101217127 isoform 1	[Cucumis sativus]	62.11	95	30	2	438	154	31	119	2e-27	107
comp18918_c0_seq11	3.45063	0.491048	5.67946	7.48162	0.973345	1.13902	4.84617	6.29856	3.21801	1.32968	0.746316	0.698966	0.200707	0.836539	1.10892	12.9183	9.20252	1.48211	8.01119	230	gi|359491711|ref|XP_002284930.2|	PREDICTED: xylogalacturonan beta-1,3-xylosyltransferase isoform 1	[Vitis vinifera]	78.67	75	16	0	227	3	148	222	8e-37	134
comp18918_c0_seq13	3.51675	0	2.05389	8.11685	1.75998	2.05955	5.48624	4.55557	4.98749	0.961716	1.41694	0.758312	0.653243	0.363026	0.765594	7.17056	7.67182	9.64772	7.44976	212	gi|359491711|ref|XP_002284930.2|	PREDICTED: xylogalacturonan beta-1,3-xylosyltransferase isoform 1	[Vitis vinifera]	70.49	61	18	0	211	29	435	495	1e-23	97.4
comp18918_c0_seq7	3.47617	2.44764	2.69613	7.9912	0.231031	3.24427	3.15076	2.64503	3.60087	1.26244	0.465003	0.580669	0.285836	0.357407	0.861421	7.27348	7.24266	0.703584	4.56365	323	gi|595850522|ref|XP_007209934.1|	hypothetical protein PRUPE_ppa004627mg	[Prunus persica]	75.25	101	25	0	323	21	198	298	2e-49	170
comp18931_c0_seq1	1.83392	2.46059	1.89728	5.20689	2.9264	0.570751	6.01812	3.47985	5.29825	0.888383	2.66454	3.09383	5.12917	2.26358	2.87938	8.65608	8.54302	4.76548	8.77416	459	sp|O04932|SPSA1_CRAPL	Probable sucrose-phosphate synthase 1	Craterostigma plantagineum	58.19	177	50	4	1	459	684	860	9e-46	165
comp18931_c0_seq2	1.92983	4.12193	3.17828	3.0238	1.99721	1.91222	6.9568	4.69966	5.91703	1.24017	3.02794	3.97668	4.15575	2.24705	2.53868	7.73361	9.3239	5.18379	11.7843	411	sp|Q43845|SPSA_SOLTU	Probable sucrose-phosphate synthase	Solanum tuberosum	72	150	27	2	2	409	592	740	2e-55	191
comp18961_c0_seq1	2.15554	8.69839	19.8727	20.5689	26.7293	3.62964	3.43616	5.99412	2.5852	9.34675	2.72798	5.01154	6.77201	1.12902	0.680291	3.46335	3.97659	0.555642	0.321791	818	sp|Q93WI9|HD3A_ORYSJ	Protein HEADING DATE 3A	Oryza sativa subsp. japonica	82.42	165	29	0	729	235	6	170	5e-101	299
comp18982_c0_seq2	6.48083	0	13.4206	29.7927	10.989	9.12126	1.49368	0.826866	0	0.698232	2.64533	0	0	0	0	4.55527	3.89133	0	0	584	sp|Q0IQU1|LAC22_ORYSJ	Laccase-22	Oryza sativa subsp. japonica	61.73	196	73	1	2	583	249	444	8e-78	249
comp190_c0_seq3	1.46157	242.142	242.844	119.033	81.3015	48.2495	72.5983	90.045	155.105	194.761	192.358	98.0003	99.3303	70.9723	81.8296	173.821	211.701	402.785	201.362	257	sp|Q1SU99|H2B3_MEDTR	Probable histone H2B.3	Medicago truncatula	100	50	0	0	257	108	89	138	3e-27	102
comp19022_c0_seq1	-1.64707	8.90802	10.6301	4.17402	15.5552	6.7646	4.77792	14.0734	3.87198	3.15876	3.11272	14.0384	8.32226	14.3083	12.573	2.72499	4.95804	11.4029	5.78353	710	gi|225468755|ref|XP_002274634.1|	PREDICTED: uncharacterized protein LOC100255767	[Vitis vinifera]	75.38	130	29	1	42	431	1	127	2e-44	154
comp19044_c0_seq4	5.64857	5.0196	4.51552	13.1713	4.97488	20.5699	6.03079	6.43853	8.45878	0	0.858263	0	0.205167	0	0	6.14205	6.0403	0	0	225	gi|565371542|ref|XP_006352362.1|	PREDICTED: uncharacterized protein LOC102598521	[Solanum tuberosum]	58.06	62	25	1	188	3	91	151	3e-18	80.5
comp19044_c0_seq5	4.73309	7.05881	3.88772	11.9498	5.33022	16.7633	5.40868	6.96476	3.77624	0	0.957883	0	0.412165	0.171789	0	4.6271	5.56995	0	0.117511	224	gi|565371542|ref|XP_006352362.1|	PREDICTED: uncharacterized protein LOC102598521	[Solanum tuberosum]	60.81	74	29	0	223	2	112	185	1e-26	102
comp19054_c0_seq1	5.80314	5.3358	2.05713	0	0	0.412558	0.99213	1.46242	4.99534	0	0.13516	0.843896	1.23585	0	0	2.50277	2.3157	1.96837	1.40939	635	gi|565388986|ref|XP_006360247.1|	PREDICTED: uncharacterized protein LOC102602439	[Solanum tuberosum]	50.94	106	38	4	1	318	69	160	3e-11	63.9
comp19054_c0_seq4	6.05102	12.3131	1.09129	1.43757	0.280538	0	2.00406	3.07217	6.35998	0.766481	0.564647	2.11529	2.77669	0	0	5.84476	7.78955	6.19405	4.74992	266	gi|568824463|ref|XP_006466620.1|	PREDICTED: uncharacterized protein LOC102626244	[Citrus sinensis]	64.77	88	25	3	1	264	45	126	4e-26	101
comp19060_c0_seq1	-3.265	4.87515	1.04418	2.29253	3.4001	0	6.15941	4.00849	1.77492	9.7786	6.22601	3.79096	1.77122	7.01328	3.16939	0.165703	0.641145	1.08996	0.631234	417	gi|645229112|ref|XP_008221311.1|	PREDICTED: galactose oxidase-like	[Prunus mume]	65.96	47	16	0	143	3	190	236	6e-13	70.5
comp19126_c0_seq1	3.81962	0	2.11886	0.465199	7.98885	1.91222	1.76868	0.723024	3.08715	0.496068	1.72279	3.064	1.23549	0.655391	0.78981	10.0033	10.5165	2.14263	12.873	411	sp|Q39994|CALX_HELTU	Calnexin homolog	Helianthus tuberosus	70.53	95	27	1	284	3	1	95	2e-38	140
comp19154_c0_seq1	1.84002	13.539	8.997	3.23232	2.63781	0.715777	3.15299	3.57753	5.68757	6.94584	6.60625	5.8474	5.53383	2.64161	2.31628	9.13284	7.11082	4.45318	4.3691	1952	sp|O13046|WDHD1_XENLA	WD repeat and HMG-box DNA-binding protein 1	Xenopus laevis	27	574	365	20	1952	327	259	810	4e-44	174
comp19154_c0_seq2	1.97069	11.493	9.94121	1.68373	1.7524	0.68356	2.75028	2.5442	4.13835	3.39141	4.99674	4.08984	6.32363	1.65671	1.17975	6.01735	4.36004	0.555914	3.81187	511	sp|O13046|WDHD1_XENLA	WD repeat and HMG-box DNA-binding protein 1	Xenopus laevis	32.56	172	110	5	502	2	125	295	1e-20	94
comp19157_c0_seq1	2.56204	9.71954	8.74347	3.61991	2.18347	1.20241	2.25209	1.72621	2.72981	6.66746	6.64748	4.42719	2.78088	1.05971	1.23715	5.47076	7.40103	6.40506	6.6146	581	gi|225450145|ref|XP_002279621.1|	PREDICTED: uncharacterized protein LOC100258531	[Vitis vinifera]	53.06	147	56	7	553	128	214	352	7e-27	110
comp19157_c0_seq2	3.23111	3.90676	4.10778	2.10437	0.938656	0	1.21916	0.700856	0.664998	2.56458	2.22663	1.26385	1.30649	0.363026	0	2.1729	2.17193	0.803977	1.24163	318	gi|565357250|ref|XP_006345458.1|	PREDICTED: uncharacterized protein LOC102593877	[Solanum tuberosum]	65.38	52	16	1	152	3	1	52	5e-16	77
comp19157_c0_seq3	2.73683	8.09475	9.41192	2.93647	3.8203	2.68233	2.97717	1.64809	2.88695	5.21887	6.81045	5.21243	3.30858	1.05067	1.10789	8.60778	5.70302	3.2964	5.92929	293	gi|225450145|ref|XP_002279621.1|	PREDICTED: uncharacterized protein LOC100258531	[Vitis vinifera]	55.67	97	38	3	293	3	82	173	1e-18	84
comp19157_c0_seq4	2.40925	11.3725	9.07135	3.98327	3.62751	1.51606	3.70194	2.45056	4.03848	7.78723	8.12072	4.46562	3.84688	1.46975	2.09323	10.6766	7.73604	7.29907	5.66664	288	gi|225450145|ref|XP_002279621.1|	PREDICTED: uncharacterized protein LOC100258531	[Vitis vinifera]	53.33	105	37	4	282	1	145	248	6e-17	79
comp19176_c0_seq1	4.98388	0.466698	1.19952	0.395035	0.30836	0.721693	1.70217	1.38144	20.3168	0	0.177327	0.553589	0.190754	0.954069	0.766498	33.2642	19.8861	25.7073	2.2298	484	gi|224077820|ref|XP_002305422.1|	hypothetical protein POPTR_0004s16060g	[Populus trichocarpa]	50.82	61	25	2	116	295	21	77	2e-12	65.9
comp1921_c0_seq16	-1.8663	26.3348	23.3762	46.6502	41.4374	21.4114	30.2886	24.3767	14.4877	17.6438	34.9185	11.1426	29.7393	10.3602	9.1966	1.74406	2.9992	1.29744	1.70843	416	gi|645268382|ref|XP_008239502.1|	PREDICTED: neurofilament medium polypeptide	[Prunus mume]	80	35	7	0	416	312	192	226	8e-10	60.5
comp1921_c0_seq19	-1.77155	65.7512	66.7086	103.853	85.4321	51.5679	64.9306	54.5282	34.754	34.9272	63.2939	20.3005	44.1051	22.1881	22.2824	3.46453	8.19201	9.25805	10.9982	359	gi|460391678|ref|XP_004241446.1|	PREDICTED: uncharacterized protein LOC101263714	[Solanum lycopersicum]	61.54	52	18	2	335	186	293	344	3e-13	69.7
comp19230_c0_seq8	3.10655	3.25791	6.28017	2.75765	1.0763	0.419831	0.931957	2.50017	7.11676	6.37137	4.95152	3.60685	1.55355	0.925019	0	4.81693	3.96323	5.59949	1.39205	208	sp|P25010|CCNAL_DAUCA	G2/mitotic-specific cyclin C13-1 (Fragment)	Daucus carota	63.77	69	25	0	1	207	243	311	1e-26	103
comp1925_c0_seq3	3.39165	0	0	5.91575	0.554132	13.1852	4.91815	5.33275	14.3946	2.77565	1.06221	4.24455	3.19938	4.19098	1.43481	24.629	28.4564	45.9859	23.9118	404	sp|P49042|VPE_RICCO	Vacuolar-processing enzyme	Ricinus communis	69.12	68	21	0	403	200	430	497	9e-28	110
comp1925_c0_seq5	3.68191	0	0.442505	14.8644	4.55019	37.2728	27.0381	15.062	53.1897	2.17559	2.35499	7.92375	12.3851	7.03917	3.11039	62.9888	54.6127	11.6054	27.767	328	sp|P49042|VPE_RICCO	Vacuolar-processing enzyme	Ricinus communis	79.63	108	22	0	326	3	95	202	4e-53	179
comp19309_c0_seq1	1.85303	6.23491	6.41004	6.33302	4.59038	1.23963	3.43971	6.62055	9.33934	4.34137	5.82103	6.59277	5.53368	2.79198	4.90063	11.8251	14.2324	2.46435	7.63933	634	sp|P15792|KPK1_PHAVU	Protein kinase PVPK-1	Phaseolus vulgaris	72.64	201	54	1	4	606	228	427	4e-99	306
comp19355_c0_seq1	6.34532	36.355	0	0	0.353246	0	0.860268	1.27481	9.38474	0	0	0	0	0	0.740873	37.3702	27.3422	0.134472	0.809922	845	sp|O65039|CYSEP_RICCO	Vignain	Ricinus communis	62.71	236	86	2	836	129	109	342	2e-105	317
comp19371_c0_seq5	3.1938	3.28044	2.40899	0	0	0.724687	2.8152	1.07891	2.19367	4.22995	1.6916	3.22414	2.29855	0.638685	0.19242	4.87414	3.69789	4.95063	1.63833	241	sp|P46277|CCNB1_MEDSV	G2/mitotic-specific cyclin-1	Medicago sativa subsp. varia PE=2 SV=1	82.28	79	14	0	3	239	209	287	7e-39	138
comp19455_c0_seq1	1.38932	14.5067	7.78565	7.10402	9.32789	5.6297	2.88576	5.97763	5.67179	7.72591	6.86357	3.79753	5.17965	3.65492	2.70434	7.95716	7.13787	4.19397	3.04418	2032	sp|Q69VD5|PNH1_ORYSJ	Protein argonaute PNH1	Oryza sativa subsp. japonica	80.71	617	119	0	2031	181	363	979	0	1022
comp19517_c0_seq1	2.67558	5.41498	3.47942	4.2561	2.55559	0	2.15754	1.01768	1.81053	2.44381	3.74755	0.825833	1.10664	0.527134	0.635248	2.83965	4.95954	0	1.80291	292	sp|Q6Q8A5|HXK2_TOBAC	Hexokinase-2, chloroplastic	Nicotiana tabacum	83.33	96	16	0	290	3	192	287	1e-46	161
comp19524_c0_seq1	-2.78315	1.98142	3.56488	5.36693	3.14203	0.612806	1.27531	5.08305	3.70999	18.4211	8.62028	7.28601	6.31698	17.2826	8.46106	1.51531	1.71984	6.0303	3.04787	570	gi|645229975|ref|XP_008221712.1|	PREDICTED: uncharacterized protein LOC103321659	[Prunus mume]	62.86	70	23	2	211	5	187	254	2e-16	82
comp19525_c0_seq1	1.4178	2.67409	4.44724	2.52976	2.07864	3.16218	3.50976	4.24223	11.0447	4.82733	7.32154	4.36611	4.30765	4.71631	6.78159	12.607	15.8565	0.830851	0.366608	718	sp|D4N501|DIOX2_PAPSO	Probable 2-oxoglutarate/Fe(II)-dependent dioxygenase	Papaver somniferum	36.41	184	112	2	1	543	172	353	1e-35	135
comp19551_c0_seq1	3.86382	0.671269	1.72531	1.13639	0.997932	2.46534	3.52842	2.31814	12.6473	1.66621	1.45063	1.01521	0.61733	2.40148	1.22307	22.9728	24.5144	15.1322	9.40647	1346	sp|Q6H9K0|PGLR2_PLAAC	Exopolygalacturonase (Fragment)	Platanus acerifolia	45.08	366	198	2	99	1193	10	373	9e-113	343
comp19566_c0_seq1	4.53063	0	4.828	36.5699	11.9459	10.8929	18.1354	13.2055	10.3317	1.6955	1.73972	3.34225	0.95972	0.48001	0.0964099	9.55306	4.67829	0.708703	0.656694	481	gi|502124474|ref|XP_004498544.1|	PREDICTED: uncharacterized protein LOC101502452	[Cicer arietinum]	40.85	71	38	2	121	333	37	103	5e-10	59.3
comp19597_c0_seq1	3.9602	1.00456	2.95078	0.242944	0.474099	1.22055	2.33996	0.802378	5.50842	0.518129	0.136319	3.81308	1.877	0.537851	1.70879	19.3159	15.0042	0.685815	3.34466	787	sp|P29162|ASOL_TOBAC	L-ascorbate oxidase homolog	Nicotiana tabacum	57.02	242	99	2	722	12	8	249	2e-85	271
comp19597_c0_seq2	3.76957	0.844419	4.61198	1.25082	0	0.81612	3.71389	1.66633	6.71959	0	0.28074	4.50735	1.46685	1.43853	1.56022	20.794	18.0321	3.66373	4.96929	535	sp|Q00624|ASOL_BRANA	L-ascorbate oxidase homolog	Brassica napus	54.8	177	76	2	533	15	328	504	3e-58	196
comp19597_c0_seq3	3.62113	3.07162	4.25101	0.399994	0	1.64419	2.73738	2.48672	7.29968	0.639803	0.179553	3.86771	1.64176	1.20756	1.9403	18.6478	18.6442	7.7258	4.35037	478	sp|P29162|ASOL_TOBAC	L-ascorbate oxidase homolog	Nicotiana tabacum	54.55	99	45	0	478	182	447	545	7e-32	123
comp19597_c0_seq4	3.0816	0.378997	1.46116	1.2832	0.250413	0.586073	1.62623	0.373947	1.77407	0.684174	0.36001	0.539471	0	0.25826	1.01149	6.84025	4.85969	0.667283	2.11993	298	sp|P29162|ASOL_TOBAC	L-ascorbate oxidase homolog	Nicotiana tabacum	56.86	102	41	1	298	2	227	328	1e-27	109
comp19597_c0_seq5	4.32473	0	1.93522	0	0	0.38811	1.93847	0	2.34966	0	0	1.30991	0	0.171026	0.618309	10.2879	9.50605	0.378762	0.818921	225	sp|P29162|ASOL_TOBAC	L-ascorbate oxidase homolog	Nicotiana tabacum	56.41	78	31	1	225	1	271	348	7e-17	78.2
comp1963_c0_seq2	-1.20863	41.3538	75.4737	66.4777	51.203	24.7196	36.6818	45.8317	43.2699	55.8328	35.5189	57.9568	32.3848	69.5022	60.1424	23.0681	27.6269	47.5493	41.468	325	sp|Q6AVK1|COSA_ORYSJ	Costars family protein	Oryza sativa subsp. japonica	83.75	80	13	0	86	325	1	80	1e-34	120
comp19680_c0_seq1	4.81759	0	0	0.413846	0	2.26818	5.66436	1.44722	13.7318	0.441307	0.0928857	1.62386	1.39886	1.33267	0.401499	26.9961	19.2899	42.4878	12.0217	462	gi|565390507|ref|XP_006360979.1|	PREDICTED: uncharacterized protein LOC102593305	[Solanum tuberosum]	32.32	99	62	2	108	392	9	106	5e-08	53.1
comp1976_c0_seq1	-1.41621	10.1141	6.76967	5.88573	8.771	8.63473	8.49889	7.41522	9.46878	7.60761	8.96693	2.64938	9.9904	14.2149	19.6826	5.54332	6.11032	4.13388	7.46458	536	gi|359485811|ref|XP_003633339.1|	PREDICTED: uncharacterized protein LOC100853006	[Vitis vinifera]	60.49	81	28	2	533	294	13	90	1e-23	95.5
comp1976_c0_seq3	-1.36151	22.0972	13.6728	21.8214	24.8744	15.1869	28.4449	22.6102	24.5182	27.3323	20.9124	6.98966	23.0813	45.1731	41.6686	14.5206	16.0641	8.43982	11.7307	276	gi|359485811|ref|XP_003633339.1|	PREDICTED: uncharacterized protein LOC100853006	[Vitis vinifera]	57.89	57	21	1	184	14	1	54	6e-14	67.4
comp19784_c0_seq1	2.45875	7.74974	6.59069	3.4728	1.80722	0.352472	2.6407	2.66127	5.01466	5.65772	4.5035	3.10926	3.02781	1.70853	1.33364	8.22762	7.1718	4.93041	5.20606	991	gi|225467985|ref|XP_002269165.1|	PREDICTED: uncharacterized protein LOC100256556	[Vitis vinifera]	60.8	352	92	10	946	2	55	397	1e-110	335
comp19795_c0_seq1	3.45852	0.316361	0.406559	1.87448	1.25417	1.46764	1.08598	1.45668	3.25793	0.856655	0.540922	0.825576	1.29307	0.646736	0.38969	6.29044	5.49194	3.58074	3.61289	357	sp|Q50EK3|C04C1_PINTA	Cytochrome P450 704C1	Pinus taeda	53.78	119	49	1	14	352	291	409	2e-36	134
comp19795_c0_seq12	4.26717	0	0	0	0	0	0.236399	0.724788	0.515779	0.994555	0.83733	2.09122	0.450366	0	0.113105	4.88743	2.28232	0.83143	0.256805	205	sp|Q50EK3|C04C1_PINTA	Cytochrome P450 704C1	Pinus taeda	72.55	51	14	0	2	154	424	474	1e-23	97.1
comp19795_c0_seq2	2.66629	0.336134	0.431969	2.84519	1.77674	5.19791	1.15385	1.21607	2.83218	0	0.127718	0.717689	0.412165	1.25979	1.65618	9.56268	8.42123	5.15726	5.79721	336	sp|Q50EK3|C04C1_PINTA	Cytochrome P450 704C1	Pinus taeda	61.26	111	43	0	4	336	341	451	4e-44	155
comp19795_c0_seq5	3.63484	0	0	0.98895	0.514642	1.5056	1.33688	1.0247	0	0	0.221965	1.2011	0.636725	0.265385	0.319815	5.95673	2.99625	5.58348	2.45071	290	sp|Q50EK3|C04C1_PINTA	Cytochrome P450 704C1	Pinus taeda	58.7	46	17	2	4	138	470	514	8e-07	49.7
comp19795_c0_seq6	3.48259	0	0.503964	2.65551	0.259108	3.03211	1.17789	0.902839	0	1.06189	0.223506	0.465169	0.641146	0.267228	0.483054	4.91844	4.87371	0.591816	2.10214	288	sp|Q50EK3|C04C1_PINTA	Cytochrome P450 704C1	Pinus taeda	45.83	48	26	0	144	287	37	84	2e-05	45.8
comp19795_c0_seq7	2.89519	0	1.12079	0	1.4406	1.68581	0.748444	1.43418	0.816484	0.787196	0.745596	0.827605	0.534701	0.594298	0.358094	4.402	3.35487	0.548401	0.813049	259	gi|225455608|ref|XP_002270428.1|	PREDICTED: cytochrome P450 704C1-like	[Vitis vinifera]	44.64	56	31	0	87	254	16	71	2e-07	52.8
comp198_c0_seq4	-1.10371	36.8845	37.8471	41.8697	49.119	95.0625	67.6011	87.1741	67.7238	96.5222	66.9228	39.207	48.6167	100.635	65.392	44.6951	25.1	61.1294	29.4545	395	sp|P40782|CYPR1_CYNCA	Cyprosin (Fragment)	Cynara cardunculus	82.35	34	6	0	395	294	440	473	9e-13	68.6
comp1986_c0_seq9	-2.19098	13.909	16.8021	14.5988	16.3583	0.860343	7.75865	10.3385	3.12516	24.8578	27.6399	11.615	13.6441	14.8805	12.2786	2.1274	3.12795	4.40801	6.28887	406	gi|566257209|ref|XP_006388483.1|	hypothetical protein POPTR_0174s002103g, partial	[Populus trichocarpa]	63.79	58	15	2	170	3	113	166	2e-14	72
comp19876_c0_seq1	3.61602	15.6712	4.16675	1.37223	3.21344	0	3.24624	3.73231	3.54135	0	1.53995	3.46139	1.54611	0	0.554703	5.78572	3.94427	0	1.63728	209	gi|470106183|ref|XP_004289454.1|	PREDICTED: lysosomal beta glucosidase-like, partial	[Fragaria vesca subsp. vesca]	85.71	63	9	0	194	6	32	94	2e-32	115
comp1994_c0_seq3	-1.12733	37.7824	65.2615	34.7318	42.1433	56.8554	22.662	68.5452	29.6666	37.4031	34.346	52.72	20.9226	116.688	99.5021	60.8958	29.5728	35.9688	51.3194	278	gi|659118664|ref|XP_008459238.1|	PREDICTED: cold-regulated 413 plasma membrane protein 2-like	[Cucumis melo]	52.08	48	19	2	159	16	1	44	3e-06	47.8
comp19940_c0_seq1	3.15966	11.8312	10.1029	2.50361	1.74858	0.120365	3.20629	3.43038	3.86212	5.69076	5.58966	4.54256	4.0086	1.06081	0.942803	9.0718	7.5392	3.13243	4.64408	1451	gi|359492675|ref|XP_002281567.2|	PREDICTED: uncharacterized protein LOC100253949	[Vitis vinifera]	43.9	410	201	8	1180	2	203	600	3e-57	208
comp19940_c0_seq2	2.97848	8.36138	7.53774	4.22535	1.97896	0.578949	3.53423	3.65297	6.42587	4.84365	5.71385	4.2337	4.79478	1.61577	1.48599	12.7125	10.0198	14.2193	6.8642	905	gi|359492675|ref|XP_002281567.2|	PREDICTED: uncharacterized protein LOC100253949	[Vitis vinifera]	52.16	232	102	4	858	178	557	784	1e-31	130
comp19941_c0_seq1	-2.91973	2.92878	5.64571	8.67668	5.92631	1.69838	7.77587	5.6591	2.39917	10.5742	14.1537	9.7708	7.93068	5.61308	7.44075	0.335971	1.15552	2.44016	2.09044	617	gi|566157020|ref|XP_002302263.2|	hypothetical protein POPTR_0002s09020g	[Populus trichocarpa]	38.17	131	58	7	578	204	77	190	2e-11	64.7
comp19965_c0_seq1	-2.02833	20.1302	9.39472	4.48398	12.3205	3.03097	1.00015	2.54373	0.793506	7.36353	7.56818	5.85641	9.44037	2.81567	3.93693	0.58338	0.898716	0.0532968	0.567933	1066	gi|359485128|ref|XP_002263442.2|	PREDICTED: uncharacterized protein LOC100247938	[Vitis vinifera]	67.23	357	77	8	3	1064	2	321	1e-134	417
comp19967_c0_seq1	4.84359	1.31327	3.37539	23.3438	13.0157	9.3925	2.95842	1.07981	1.53684	0.592686	0.49899	0.311555	0.536774	0	0.337014	6.9299	7.05959	1.65158	0.994745	344	gi|225457339|ref|XP_002284698.1|	PREDICTED: uncharacterized protein LOC100260477	[Vitis vinifera]	68.81	109	32	1	332	6	175	281	2e-44	154
comp19967_c0_seq5	4.24491	2.08378	8.56925	33.1596	12.942	12.567	1.25178	2.33015	3.90165	0.752339	0.237527	0.790958	0	0.283991	0.427796	8.92411	7.31698	1.36271	1.55409	271	gi|568884701|ref|XP_006494989.1|	PREDICTED: uncharacterized protein LOC102626486	[Citrus sinensis]	50	54	17	1	268	107	275	318	3e-10	60.1
comp19982_c0_seq3	2.15338	0.732195	0.940951	1.54941	0.48378	2.83063	5.49809	4.69585	6.68339	1.32178	1.53013	2.8661	2.16971	0.748411	2.63057	7.27938	7.33031	4.05159	6.22866	617	sp|Q9SEE4|PIRL_SOLLC	Pirin-like protein	Solanum lycopersicum	83.08	130	22	0	226	615	1	130	1e-75	236
comp20006_c0_seq1	1.86689	0	7.03433	4.16988	1.20554	0.70537	1.80068	2.70039	6.49098	8.39909	8.5965	3.20312	2.98304	5.34628	4.53243	17.4141	15.5491	14.4101	6.76135	619	sp|Q9XG83|G2OX_PHACN	Gibberellin 2-beta-dioxygenase	Phaseolus coccineus	68.52	162	48	1	619	134	173	331	6e-75	235
comp20024_c0_seq1	1.84782	9.15339	7.39938	3.49903	3.80432	0.570751	2.40725	2.18502	3.45538	8.39522	6.67538	4.16791	4.76711	2.21327	0.666803	5.64527	3.66961	2.15375	2.51182	765	sp|P62285|ASPM_BOVIN	Abnormal spindle-like microcephaly-associated protein homolog (Fragment)	Bos taurus	28.28	290	160	5	36	761	2946	3235	2e-20	95.5
comp20037_c0_seq1	2.02543	0.79817	1.02574	0.337804	1.58212	0.308568	8.04842	3.01888	5.60431	1.80109	2.57782	3.59774	2.77301	1.90364	2.70373	7.81321	10.0771	1.9072	10.6964	283	gi|590693194|ref|XP_007044265.1|	Core-2/I-branching beta-1,6-N-acetylglucosaminyltransferase family protein isoform 1	[Theobroma cacao]	83.33	90	15	0	274	5	168	257	2e-48	165
comp20207_c0_seq1	3.52739	7.43305	1.85739	5.06829	26.1931	0.798216	0.265787	0.950704	0.579898	2.60912	2.47123	0.783728	1.35028	0.211046	0.169554	2.9054	2.15874	11.3213	8.56563	547	sp|Q03211|PEXLP_TOBAC	Pistil-specific extensin-like protein	Nicotiana tabacum	47.37	133	65	3	545	156	295	425	1e-21	94.7
comp2022_c0_seq1	2.10312	135.157	129.952	142.471	80.9864	124.979	134.726	124.574	191.593	33.6843	30.7919	38.2953	60.3423	17.7862	38.6668	99.295	127.72	19.5437	70.8564	1032	sp|Q04468|TCMO_HELTU	Trans-cinnamate 4-monooxygenase	Helianthus tuberosus	94.04	319	19	0	957	1	1	319	0	581
comp20270_c0_seq1	4.51447	5.84178	5.28293	2.93022	2.2873	0.334578	2.69232	1.56551	0.810228	1.17175	2.79511	2.20714	1.68025	0.221154	0.133256	6.15529	3.49989	4.19033	1.10938	522	gi|565356712|ref|XP_006345207.1|	PREDICTED: uncharacterized protein LOC102589523	[Solanum tuberosum]	30.54	167	114	1	20	520	293	457	5e-11	65.9
comp20282_c0_seq7	-3.23472	0	0.499627	5.42986	1.79815	0.601204	1.5014	2.10981	0	9.47481	7.79232	5.71845	11.6002	3.97392	1.51651	0.237859	0.191737	0.0488936	0.362444	581	gi|565392350|ref|XP_006361867.1|	PREDICTED: receptor-like serine/threonine-protein kinase ALE2-like	[Solanum tuberosum]	56.56	122	45	2	342	1	55	176	2e-24	103
comp20326_c0_seq1	-4.48638	4.71898	9.70306	6.65727	11.6404	1.45947	6.88454	5.89773	0.883577	1.13584	1.79303	1.86586	1.80021	2.25097	2.90639	0	0.0620607	0.949544	1.24647	359	gi|470109597|ref|XP_004291079.1|	PREDICTED: probable inactive receptor kinase At5g67200-like	[Fragaria vesca subsp. vesca]	38.53	109	61	3	2	322	213	317	1e-06	51.2
comp20329_c0_seq1	6.44594	0	1.15192	0	0.296124	0	0.576926	0.589609	2.09791	0	0.425726	0.106324	0.183185	0.152702	0.0920102	18.5084	19.6274	7.1018	3.34254	252	sp|A7P756|CSPLD_VITVI	CASP-like protein GSVIVT00034332001	Vitis vinifera	70.24	84	25	0	1	252	65	148	2e-35	125
comp20329_c0_seq2	5.16934	0.472557	0	1.19998	0.624461	0	0.405538	0.62168	2.65443	0	0.179553	0.224215	0.386297	0.483022	0.19403	11.7091	17.8052	1.18859	4.07503	239	sp|A7P756|CSPLD_VITVI	CASP-like protein GSVIVT00034332001	Vitis vinifera	59.26	81	31	1	1	237	26	106	2e-24	95.9
comp20358_c0_seq10	5.38514	0	0	0	0.703992	0	1.14297	1.2265	1.49625	0	0	0.252771	0	0	0	6.02979	4.7292	1.20597	1.61411	212	sp|O04408|KSA_PEA	Ent-copalyl diphosphate synthase, chloroplastic	Pisum sativum	65.22	69	24	0	2	208	486	554	3e-26	105
comp2036_c0_seq1	4.5934	0.498636	1.60201	1.05517	0.329462	0.77108	3.10241	4.01793	15.4051	0.450075	0.331559	0.177442	0.815232	0.0849465	1.3308	20.8209	15.4434	20.3177	23.882	453	sp|P22242|DRPE_CRAPL	Desiccation-related protein PCC13-62	Craterostigma plantagineum	67.33	150	49	0	3	452	123	272	6e-63	201
comp2036_c0_seq4	5.45228	0.629198	1.61718	4.52695	2.2865	2.43245	6.74955	12.3128	76.8712	0.567922	0.537909	1.94049	2.44314	1.39345	1.67925	74.0062	56.7235	141.64	82.7802	359	gi|357448835|ref|XP_003594693.1|	Desiccation-related protein PCC13-62	[Medicago truncatula]	68	50	16	0	3	152	245	294	1e-15	75.5
comp2036_c0_seq7	5.59648	0	1.26761	0	0.325865	0	2.11623	4.05517	12.4665	0	0	1.05303	0.403166	1.00823	0.506257	53.8603	23.6419	0.496195	3.44836	229	sp|P22242|DRPE_CRAPL	Desiccation-related protein PCC13-62	Craterostigma plantagineum	51.28	78	34	1	6	227	12	89	1e-18	80.9
comp20398_c0_seq1	5.10491	0.695022	8.48521	40.2984	18.5984	12.3598	2.68404	1.25723	0	1.25467	0.330101	0.247327	0.99427	0	0.64209	15.3079	12.2025	0.874067	0	325	sp|Q0J8G4|SCRK2_ORYSJ	Fructokinase-2	Oryza sativa subsp. japonica	85.87	92	13	0	276	1	19	110	7e-48	161
comp204_c0_seq1	1.50474	149.422	101.471	53.7213	42.0993	40.5713	44.3875	46.5139	70.6458	78.0352	75.5728	57.2034	52.6988	47.505	43.3466	117.788	116.92	367.974	130.156	452	sp|Q943L2|H2B11_ORYSJ	Histone H2B.11	Oryza sativa subsp. japonica	100	26	0	0	452	375	114	139	8e-09	54.3
comp2041_c0_seq1	3.17879	1.27617	2.56253	2.90306	2.4769	7.52375	9.58283	9.86346	21.132	3.81562	2.12141	11.7317	4.7271	5.84277	6.87737	69.3177	37.5893	13.1403	7.52867	1416	gi|470118580|ref|XP_004295405.1|	PREDICTED: probable leucine-rich repeat receptor-like serine/threonine-protein kinase At3g14840-like	[Fragaria vesca subsp. vesca]	45.57	79	43	0	292	56	1259	1337	4e-06	54.7
comp20428_c0_seq1	3.2645	0	0.457139	0	0	0	0	0	0.166511	0.160538	0	0.0843896	0	0.181799	0	1.14257	1.08768	19.0574	4.72561	635	gi|357476841|ref|XP_003608706.1|	hypothetical protein MTR_4g100880	[Medicago truncatula]	61.76	34	13	0	560	459	146	179	3e-06	50.4
comp20454_c0_seq1	-4.3305	0.57113	0	1.93372	2.35851	5.18871	1.53166	1.08008	2.4061	11.3412	10.5248	4.36964	7.29496	31.9133	21.2519	1.00459	1.29566	1.36469	1.56404	791	sp|P82474|CPGP2_ZINOF	Zingipain-2	Zingiber officinale	54.35	184	81	2	1	552	38	218	3e-64	206
comp20461_c0_seq1	-3.34726	69.7535	20.0825	19.4804	30.7879	0.878741	0.609582	0.280342	0	1.41052	2.13216	1.14589	0.812925	1.16168	1.42911	0.0869158	0.0840747	0.285858	0	795	sp|Q39732|GCSH_FLAAN	Glycine cleavage system H protein, mitochondrial	Flaveria anomala	91.98	162	13	0	150	635	1	162	2e-108	317
comp20492_c0_seq1	3.38364	6.68899	6.28176	2.17764	1.69984	0.397835	1.32469	1.8615	4.57622	1.16107	3.56795	2.25824	1.68246	0.613589	0.475351	7.71254	3.85709	13.7183	2.81812	439	gi|225445650|ref|XP_002266058.1|	PREDICTED: microtubule-associated protein SPIRAL2-like	[Vitis vinifera]	68.89	45	14	0	1	135	782	826	9e-14	73.6
comp20492_c0_seq2	4.28973	8.48903	2.84592	1.87448	1.70707	0	0.791859	1.33529	2.07323	2.332	2.45418	0.78805	0.452574	0	0.151546	3.16135	3.13082	2.04235	1.89247	306	gi|568840779|ref|XP_006474343.1|	PREDICTED: microtubule-associated protein TORTIFOLIA1-like	[Citrus sinensis]	62.79	86	29	1	49	306	481	563	4e-25	104
comp20492_c0_seq4	3.34838	6.09394	0.522092	1.03164	1.879	0.628236	1.56891	0	3.80341	0.733395	2.70137	1.4457	1.66052	0.41526	0.0834049	2.60982	3.60644	1.32839	1.51496	278	gi|568840779|ref|XP_006474343.1|	PREDICTED: microtubule-associated protein TORTIFOLIA1-like	[Citrus sinensis]	56.34	71	29	1	1	207	508	578	3e-17	81.6
comp20492_c0_seq6	3.60018	4.28212	1.37575	0.906147	0.707328	0	0.918706	1.23231	3.50779	2.41569	4.37267	0.507938	0.656339	0.364747	0.329667	4.09349	6.44108	2.55799	4.99004	211	gi|225445650|ref|XP_002266058.1|	PREDICTED: microtubule-associated protein SPIRAL2-like	[Vitis vinifera]	70.97	62	18	0	2	187	765	826	1e-25	104
comp20498_c0_seq1	-2.50538	9.91559	9.01308	9.00714	17.8968	8.60159	5.49994	9.78347	0.452825	7.2036	5.60536	2.81133	4.74476	4.532	3.6741	0.739808	0.477083	1.70321	0.56365	467	gi|565388758|ref|XP_006360139.1|	PREDICTED: uncharacterized protein LOC102588956 isoform X2	[Solanum tuberosum]	84.06	69	10	1	6	212	225	292	9e-33	124
comp20502_c0_seq1	2.48959	13.6851	11.7245	7.58929	4.46907	1.21622	4.5222	2.89713	7.21588	7.80892	8.24794	2.94805	4.11477	1.23267	1.29173	6.2554	7.04389	6.05334	3.77607	718	gi|225447444|ref|XP_002266311.1|	PREDICTED: uncharacterized protein LOC100254633	[Vitis vinifera]	80.63	191	37	0	718	146	977	1167	3e-104	333
comp20502_c0_seq2	4.03772	4.55074	3.18993	2.10107	2.4601	0.639742	2.13019	0.680318	0.387307	1.49365	2.75084	1.76662	2.36731	0	0.0849325	2.40451	2.12189	1.04056	1.83197	273	gi|460396427|ref|XP_004243775.1|	PREDICTED: uncharacterized protein LOC101249938	[Solanum lycopersicum]	84.62	91	14	0	273	1	906	996	8e-47	166
comp20502_c0_seq6	4.90645	7.5294	3.87044	1.69953	1.32663	0	0.646157	1.15563	2.34966	1.35923	4.19595	1.54808	1.231	0	0	4.45299	2.7726	0.757525	1.52085	225	gi|571442528|ref|XP_006575755.1|	PREDICTED: uncharacterized protein LOC100787343 isoform X2	[Glycine max]	81.33	75	14	0	225	1	817	891	3e-37	138
comp2052_c0_seq1	2.91434	35.7799	30.9023	38.4601	40.3903	33.8248	47.0529	35.8114	32.9545	18.0436	30.3181	37.9052	43.9718	12.4869	14.9984	106.217	84.8995	1.46955	19.0413	2339	sp|Q03460|GLSN_MEDSA	Glutamate synthase [NADH], amyloplastic	Medicago sativa	87.28	778	99	0	2336	3	428	1205	0	1379
comp2052_c0_seq11	2.7986	24.0888	18.2696	29.7492	28.1794	29.6172	38.4644	38.9637	50.2794	14.2576	31.5847	19.3926	28.5691	10.8984	15.3226	74.2925	94.9618	21.0571	35.3421	286	sp|Q0DG35|GLT2_ORYSJ	Glutamate synthase 2 [NADH], chloroplastic	Oryza sativa subsp. japonica	82.11	95	17	0	286	2	2070	2164	2e-46	165
comp2052_c0_seq13	2.87847	22.8373	14.4074	26.0084	21.948	16.3734	35.0991	29.9075	38.0956	11.9932	20.0367	16.5491	19.687	7.21515	11.0818	56.5233	69.2148	8.77281	24.8709	272	sp|Q03460|GLSN_MEDSA	Glutamate synthase [NADH], amyloplastic	Medicago sativa	93.33	90	6	0	272	3	1932	2021	2e-37	139
comp2052_c0_seq15	2.70019	11.421	11.9592	11.0994	13.9744	16.0259	22.6881	16.9728	24.5526	3.05444	11.7328	9.73404	15.5604	4.61193	7.29465	28.338	44.2258	4.68133	13.5063	267	sp|Q03460|GLSN_MEDSA	Glutamate synthase [NADH], amyloplastic	Medicago sativa	78.65	89	19	0	267	1	1843	1931	1e-43	157
comp2052_c0_seq17	2.67302	4.183	6.5702	3.14727	3.99218	2.51553	5.58407	6.72591	7.8322	2.51708	5.47452	4.74127	6.07902	1.90029	2.19461	13.5068	11.7359	1.28592	4.87453	243	sp|Q03460|GLSN_MEDSA	Glutamate synthase [NADH], amyloplastic	Medicago sativa	57.58	66	13	1	200	3	1646	1696	2e-13	69.7
comp2052_c0_seq20	2.82829	17.9571	18.2186	27.9995	19.9828	17.1727	28.1849	31.7057	38.0468	13.2226	25.8556	15.3587	27.6203	10.7875	11.6418	60.7138	85.8565	21.5134	26.2123	239	sp|Q0DG35|GLT2_ORYSJ	Glutamate synthase 2 [NADH], chloroplastic	Oryza sativa subsp. japonica	81.01	79	14	1	239	3	2032	2109	1e-35	133
comp2052_c0_seq22	2.96103	10.0392	9.67611	13.5962	9.94975	8.92654	14.8616	13.0422	14.098	4.98383	12.3971	7.26407	15.3875	1.88128	6.28614	23.1862	38.5193	2.27257	13.5707	225	sp|Q03460|GLSN_MEDSA	Glutamate synthase [NADH], amyloplastic	Medicago sativa	81.82	66	12	0	198	1	1666	1731	1e-31	121
comp2052_c0_seq6	3.27913	13.8756	10.782	13.1106	14.4982	16.7165	10.9385	8.5965	9.06298	6.69904	9.25698	11.9423	12.5298	3.51824	3.51111	40.2743	23.8076	0	5.64053	350	sp|Q03460|GLSN_MEDSA	Glutamate synthase [NADH], amyloplastic	Medicago sativa	86.21	116	16	0	350	3	329	444	3e-56	194
comp2052_c0_seq9	3.06122	10.3321	7.32576	11.4598	16.0075	11.2944	16.3577	7.3822	5.00322	5.14533	8.19005	11.7487	14.2711	3.39893	3.43776	31.7154	21.9284	0.35845	4.8161	317	sp|Q03460|GLSN_MEDSA	Glutamate synthase [NADH], amyloplastic	Medicago sativa	87.62	105	13	0	317	3	285	389	7e-50	175
comp20599_c0_seq1	2.09999	1.90886	1.6354	1.88504	1.68165	1.7219	2.45722	4.39466	6.25473	2.29728	1.26926	3.92471	1.04028	2.70991	0.522514	7.68838	4.89528	24.4862	4.59716	355	sp|Q10G81|MSI1_ORYSJ	Histone-binding protein MSI1 homolog	Oryza sativa subsp. japonica	75	32	8	0	354	259	386	417	7e-10	59.3
comp20678_c0_seq1	2.71752	2.81473	0	3.27596	0.464942	0	2.34005	3.47153	4.1174	4.60485	5.01322	2.50408	2.73236	1.55841	0.541742	8.50272	4.23386	8.05313	5.86311	642	gi|255547059|ref|XP_002514587.1|	hypothetical protein RCOM_1466910	[Ricinus communis]	39.13	69	27	2	322	495	77	141	3e-05	47
comp207_c0_seq1	-3.05425	105.561	219.712	375.596	185.1	57.7317	178.386	206.263	100.248	1169.49	1289.79	405.733	647.517	936.653	650.338	59.3155	111.271	113.447	160.296	1561	sp|Q2R1V8|GME2_ORYSJ	GDP-mannose 3,5-epimerase 2	Oryza sativa subsp. japonica	93.15	365	25	0	1323	229	7	371	0	726
comp20701_c0_seq1	8.62819	0	0	0	0	0	9.73764	1.30182	73.372	0	0	0.0626021	0	0	0	10.2113	15.3564	9.458	3.90532	856	gi|590606370|ref|XP_007020718.1|	Stigma-specific Stig1 family protein, putative	[Theobroma cacao]	57.89	114	42	2	741	412	28	139	1e-34	130
comp20736_c0_seq4	2.24652	0.497537	8.95147	4.63252	1.97242	0.769382	0.853951	1.14545	4.19213	1.79633	4.53708	1.77051	2.23695	1.18663	3.37073	9.4363	11.876	2.37769	3.24683	227	gi|645258952|ref|XP_008235129.1|	PREDICTED: ethylene-responsive transcription factor ERF071	[Prunus mume]	46.38	69	31	3	36	227	1	68	9e-09	55.5
comp20749_c0_seq12	-5.23227	4.91048	9.11518	3.69463	0.720997	0	0.468229	2.15336	0	9.35699	12.2313	5.4364	6.46721	7.25	3.80842	0	0	0	0	207	sp|Q9XGY6|WAXS1_SIMCH	Long-chain-alcohol O-fatty-acyltransferase	Simmondsia chinensis	49.28	69	35	0	207	1	198	266	8e-17	76.3
comp20842_c0_seq1	8.91433	0	4.92006	16.4057	6.64019	8.32546	3.18287	2.20354	3.1362	0.863915	0.636424	0.454131	0.391208	0	0	31.3284	25.6784	0	0.111536	472	gi|470134324|ref|XP_004303004.1|	PREDICTED: uncharacterized protein LOC101298622	[Fragaria vesca subsp. vesca]	70.87	103	26	3	447	142	5	104	1e-44	149
comp20849_c0_seq5	-2.82385	0	0	0	0	0	0.791212	1.51614	0	0	0.0875779	1.09362	1.31893	9.10974	9.9371	0.987116	1.27313	0	0	245	sp|Q42716|C71A8_MENPI	Cytochrome P450 71A8	Mentha piperita	50	86	37	2	243	1	141	225	1e-16	77.8
comp20871_c0_seq4	3.65666	2.403	6.79387	3.66122	0	0.371595	1.64976	2.05485	7.19896	1.73518	3.28697	4.21858	2.35724	0.491244	0.493331	6.17472	7.86903	3.38469	6.3846	235	sp|Q43086|PYRB1_PEA	Aspartate carbamoyltransferase 1, chloroplastic	Pisum sativum	61.9	63	20	1	189	1	56	114	2e-15	73.6
comp2088_c0_seq3	-1.88851	32.4947	33.4074	34.7901	53.9654	46.3107	32.7098	26.1693	17.7595	64.8433	81.8554	69.2969	74.4487	65.2917	37.286	12.2507	12.4393	3.88776	17.8895	643	sp|Q8L884|LAX4_MEDTR	Auxin transporter-like protein 4	Medicago truncatula	74.22	128	30	1	260	643	5	129	8e-54	185
comp2088_c0_seq4	-1.69574	13.4978	18.4082	21.9177	24.025	23.0026	18.0845	11.2342	8.51036	31.0799	39.6685	30.5187	36.0293	25.4349	13.5726	4.97169	5.65146	1.94	9.37337	410	sp|Q9FEL8|LAX1_MEDTR	Auxin transporter-like protein 1	Medicago truncatula	93.38	136	9	0	3	410	64	199	2e-89	274
comp20897_c0_seq5	2.09548	1.38013	2.95604	4.86754	1.51982	3.20132	2.4675	1.96697	2.58415	1.24573	2.40349	1.96451	3.00856	0.783723	1.79448	5.27735	5.44516	0.115712	0.696929	491	gi|565342859|ref|XP_006338558.1|	PREDICTED: uncharacterized protein LOC102590808	[Solanum tuberosum]	60.2	98	36	2	196	489	1	95	7e-28	114
comp20897_c0_seq6	2.17522	0	3.97648	6.54784	3.27115	11.4838	4.91256	3.76542	2.60716	2.23434	2.52776	1.83519	2.40298	2.21396	0.825823	6.15257	6.4703	4.51402	2.52407	365	gi|357137232|ref|XP_003570205.1|	PREDICTED: uncharacterized protein LOC100826447	[Brachypodium distachyon]	85.14	74	11	0	1	222	624	697	9e-34	129
comp21020_c0_seq1	-3.47452	7.7298	4.96683	6.17937	28.6576	49.307	18.3344	4.37835	12.463	2.90709	0.244752	5.85794	2.72061	1.82893	0.969781	0.131365	0	1.29615	0.700598	526	gi|359477491|ref|XP_003631984.1|	PREDICTED: uncharacterized protein LOC100854649	[Vitis vinifera]	53.38	133	42	5	76	459	1	118	6e-27	105
comp21059_c0_seq1	4.07691	2.01338	0	5.84303	1.0769	3.85475	1.60442	2.6172	8.97578	4.32691	4.71753	3.11608	3.40929	0.26133	1.7321	19.3568	13.958	6.72802	6.48007	1178	sp|Q945B6|AOP1L_ARATH	Probable 2-oxoglutarate-dependent dioxygenase AOP1.2	Arabidopsis thaliana	46.67	300	144	4	1048	182	12	306	8e-93	288
comp21123_c0_seq1	2.91379	0	1.22482	0	0	0	0	2.19424	1.33841	0.430135	0.181068	0.339161	0	0.162366	2.05451	9.03815	8.7427	5.75335	12.4393	237	sp|P80065|INVB_DAUCA	Beta-fructofuranosidase, soluble isoenzyme I	Daucus carota	65.91	44	15	0	236	105	615	658	6e-14	70.1
comp21143_c0_seq3	4.25551	0	0	0	0	0	0	0	0	0	0	0.113054	0	0	0	0.947548	1.17509	5.33384	25.6561	474	gi|460413585|ref|XP_004252168.1|	PREDICTED: uncharacterized protein LOC101260907	[Solanum lycopersicum]	58.54	41	17	0	472	350	686	726	9e-07	52.4
comp2116_c0_seq1	3.87101	4.69024	45.5677	117.989	56.897	172.184	231.522	123.9	109.95	4.06413	8.48284	7.47731	8.43501	3.83529	6.35512	69.7868	70.0962	1.32126	8.04541	602	sp|P42495|CADH1_ARACO	Probable cinnamyl alcohol dehydrogenase 1	Aralia cordata	84.18	177	28	0	548	18	1	177	6e-83	256
comp2116_c0_seq2	3.44175	8.44419	45.4416	130.443	50.0393	215.048	225.664	126.624	129.698	7.62183	8.77314	8.38868	8.84422	5.66423	7.96361	71.6005	66.6832	5.64161	7.31863	428	sp|P42495|CADH1_ARACO	Probable cinnamyl alcohol dehydrogenase 1	Aralia cordata	76.54	81	19	0	428	186	279	359	9e-38	137
comp2116_c0_seq3	3.5645	1.15639	18.3285	60.6871	24.7046	76.8935	87.8266	49.1891	51.9652	0.695849	3.66153	3.20061	3.62368	1.182	3.79848	26.5308	31.3286	0.67867	3.95286	293	sp|P31657|CADH_POPDE	Probable cinnamyl alcohol dehydrogenase	Populus deltoides	88.66	97	11	0	293	3	123	219	2e-37	134
comp2116_c0_seq4	3.79617	3.39672	47.4711	135.491	60.3157	173.008	188.381	103.476	108.517	9.96425	5.32381	7.45389	7.46236	2.60396	6.9734	65.851	62.5677	2.02908	5.73949	266	sp|P31657|CADH_POPDE	Probable cinnamyl alcohol dehydrogenase	Populus deltoides	80.68	88	17	0	264	1	231	318	6e-43	148
comp2116_c0_seq5	3.52518	3.28954	24.66	75.1794	34.4136	87.7487	101.864	73.2089	52.8674	1.97945	3.54138	4.16213	4.25771	1.6812	3.93947	29.5176	34.0686	0.413697	3.19448	206	sp|P42495|CADH1_ARACO	Probable cinnamyl alcohol dehydrogenase 1	Aralia cordata	83.82	68	11	0	206	3	201	268	6e-30	112
comp21168_c0_seq1	7.9457	0	0	0	0	0	1.26816	0.138861	8.69594	0	0	0	0	0	0	18.0172	7.82916	55.54	1.77123	535	gi|565390507|ref|XP_006360979.1|	PREDICTED: uncharacterized protein LOC102593305	[Solanum tuberosum]	38.61	101	56	2	126	410	10	110	1e-14	72.4
comp21178_c0_seq1	2.23796	3.79924	1.77543	0.5847	1.36923	0	0.444603	1.59032	1.94009	2.49399	1.04986	3.44139	1.4117	1.52982	0.425442	4.54315	4.15617	13.6389	4.34683	327	gi|357519503|ref|XP_003630040.1|	Thymidylate kinase	[Medicago truncatula]	71.79	39	11	0	325	209	316	354	7e-13	68.2
comp21192_c0_seq1	-3.15905	2.85161	5.21933	4.60804	5.93788	1.67033	3.78202	2.78519	1.29438	11.7775	9.85	5.98605	7.16985	7.94936	5.14469	0.396508	0.869372	0.0217346	0.0402792	1307	sp|P0C2F6|RNHX1_ARATH	Putative ribonuclease H protein At1g65750	Arabidopsis thaliana	35.21	71	46	0	1104	892	59	129	1e-08	61.2
comp21222_c0_seq4	4.54447	5.95733	0.637985	1.26064	0.984041	0.575768	1.1716	1.22457	3.02099	2.01643	0.613045	1.70773	2.02912	0.169146	0.458635	9.79522	6.85532	13.0486	5.95871	455	gi|460389215|ref|XP_004240254.1|	PREDICTED: AP2-like ethylene-responsive transcription factor AIL6-like	[Solanum lycopersicum]	56.52	69	22	4	52	240	438	504	6e-10	61.6
comp2126_c0_seq3	-1.87077	52.4755	11.9333	10.0534	127.701	199.695	6.30095	2.55685	4.6499	10.5256	7.75391	4.09846	30.6279	13.9061	17.6892	5.35081	2.5986	2.87874	3.01979	523	gi|566164890|ref|XP_002305794.2|	hypothetical protein POPTR_0004s04420g	[Populus trichocarpa]	42.86	147	75	2	434	3	1	141	3e-28	112
comp21268_c0_seq3	2.03387	7.25053	5.01724	3.54068	3.50084	0	4.06839	3.39353	4.43825	3.52392	4.92707	5.29258	2.27963	2.6604	0.973263	8.78655	4.84104	7.85581	2.0798	405	gi|657998267|ref|XP_008391534.1|	PREDICTED: uncharacterized protein LOC103453746	[Malus domestica]	64.29	84	28	1	2	247	214	297	6e-29	113
comp21275_c0_seq1	7.35132	0.342245	11.8752	39.6878	10.2889	27.7852	5.7273	5.74065	1.44184	2.1624	1.56048	0.081193	0.559546	0	0	8.95134	4.86105	0	0	660	gi|645250852|ref|XP_008231406.1|	PREDICTED: uncharacterized protein LOC103330586	[Prunus mume]	40.71	140	75	4	609	214	1	140	3e-17	80.9
comp21286_c0_seq1	2.3507	0	2.18807	1.20099	2.06245	0.438818	1.21763	2.7999	5.04764	7.17179	7.22408	3.43336	2.5517	3.57736	2.6216	15.5384	13.603	10.3494	5.35709	398	sp|Q9SQ80|G2OX1_PEA	Gibberellin 2-beta-dioxygenase 1	Pisum sativum	66.37	113	35	2	340	5	1	111	3e-44	153
comp21286_c0_seq2	2.35077	0	2.30384	0.379359	1.18449	1.03958	1.15385	1.62143	2.93708	1.61813	2.46921	1.38222	0.915923	1.37431	1.10412	6.71787	5.65836	8.7927	3.76035	252	sp|Q9XG83|G2OX_PHACN	Gibberellin 2-beta-dioxygenase	Phaseolus coccineus	56.1	82	36	0	249	4	97	178	2e-24	97.8
comp21375_c0_seq1	3.32353	4.93911	8.88622	3.90198	1.0878	0	1.27159	1.62443	3.08264	2.67486	2.43967	1.40608	1.88418	0.560944	0.337997	4.02904	5.45628	5.63175	3.8371	343	gi|595907819|ref|XP_007214199.1|	hypothetical protein PRUPE_ppa022240mg, partial	[Prunus persica]	52.27	88	40	2	1	258	142	229	1e-23	97.1
comp21375_c0_seq2	2.64134	2.70517	6.08378	3.43468	0.89369	1.30726	2.46662	1.66821	3.48228	4.57823	3.14782	3.60993	3.17886	1.15212	0.277683	4.86169	3.80224	3.06185	1.81263	334	gi|359479461|ref|XP_003632275.1|	PREDICTED: uncharacterized protein LOC100854476	[Vitis vinifera]	58.14	86	31	1	89	331	18	103	1e-20	89.7
comp21375_c0_seq3	2.57068	6.07594	5.97102	3.93285	1.18075	0	2.14704	1.88078	12.3803	4.83901	3.66663	2.79808	3.6521	1.21775	0.733752	5.68529	5.56995	11.4168	5.16454	316	gi|645241725|ref|XP_008227212.1|	PREDICTED: uncharacterized protein LOC103326750	[Prunus mume]	41.12	107	55	4	20	316	167	273	4e-16	76.6
comp2141_c0_seq1	1.34074	33.9227	70.2354	102.777	74.0895	93.5698	106.454	63.9751	92.6282	22.9643	30.1006	45.3481	51.9947	35.4078	61.0478	110.359	117.029	15.304	61.7433	839	sp|P0C1U4|GUN9_ORYSJ	Endoglucanase 9	Oryza sativa subsp. japonica	82.01	278	50	0	4	837	239	516	3e-152	446
comp2141_c0_seq3	1.39409	16.5088	26.2669	38.3725	34.6279	38.9011	40.4785	21.7184	36.7986	8.98792	11.3008	14.9199	22.7064	10.0889	24.6391	38.6372	47.2993	0.988649	13.5582	431	sp|P0C1U4|GUN9_ORYSJ	Endoglucanase 9	Oryza sativa subsp. japonica	74.83	143	36	0	1	429	168	310	5e-63	209
comp21484_c0_seq1	2.58292	5.20213	6.86124	1.39052	0.361809	0	1.17483	1.08059	2.4351	1.72992	2.26269	2.53322	1.62268	1.02615	0.365364	3.97837	3.6998	3.92536	3.03107	825	sp|Q4V837|DTLA_XENLA	Denticleless protein homolog A	Xenopus laevis	43.94	132	74	0	29	424	270	401	1e-29	122
comp21499_c0_seq1	3.10458	2.68481	6.90055	13.9383	9.46094	11.0713	13.7475	7.53504	21.1134	1.45401	0.850102	1.65603	1.9021	0.182951	0.587932	4.43498	2.57754	0.540232	0.625732	631	gi|356521406|ref|XP_003529347.1|	PREDICTED: uncharacterized protein LOC100793283	[Glycine max]	49.25	134	59	3	457	77	1	132	2e-27	108
comp2152_c0_seq1	1.35831	11.9079	6.7838	16.7297	18.0069	44.4218	49.3572	53.8204	142.052	30.915	23.9054	81.0801	55.0438	89.4678	116.941	256.489	232.073	139.072	169.866	920	sp|Q39295|AGL15_BRANA	Agamous-like MADS-box protein AGL15	Brassica napus	44.75	219	109	3	780	145	1	214	9e-49	169
comp2153_c0_seq1	1.61823	0	0.509269	7.54725	1.83285	7.96648	10.2025	10.6223	25.2279	9.12112	9.74957	7.61505	13.8488	12.5569	10.6577	29.8819	34.8268	30.6997	33.9883	570	gi|225457823|ref|XP_002278755.1|	PREDICTED: uncharacterized protein LOC100245483	[Vitis vinifera]	50	46	22	1	85	219	286	331	0.0001	46.6
comp2153_c0_seq3	1.28873	0.739788	2.85213	14.4024	7.65783	26.8838	46.2397	33.4146	80.1091	26.2645	47.5512	33.4044	70.5541	44.9503	68.9522	117.98	139.662	18.6694	100.347	458	gi|645264525|ref|XP_008237718.1|	PREDICTED: uncharacterized protein LOC103336454	[Prunus mume]	49.68	155	73	2	1	456	8	160	1e-28	113
comp2153_c0_seq6	1.40893	0	0	14.0328	4.79231	9.61374	17.3395	15.8464	28.1313	34.1365	22.3424	27.2853	16.7286	31.5966	13.7205	66.0869	41.4936	33.3589	35.8614	218	gi|460384032|ref|XP_004237719.1|	PREDICTED: uncharacterized protein LOC101258062	[Solanum lycopersicum]	61.54	39	15	0	62	178	207	245	4e-08	53.5
comp21568_c1_seq1	4.05657	1.15956	0.894097	0.196301	0.612921	0	1.59217	0.0762739	1.73692	0	0	0	0.0947896	0	0	0.922254	0.869232	2.15825	2.05391	487	sp|P29529|OLEO_HELAN	Oleosin (Fragment)	Helianthus annuus	64.44	135	44	2	398	3	11	144	4e-36	129
comp2157_c0_seq1	-2.61436	8.1609	11.6113	14.679	12.036	2.81693	14.007	25.4506	13.0975	42.4868	37.3206	15.3502	25.3149	19.5631	27.9136	0.668691	6.29584	9.23692	9.20438	775	gi|595852607|ref|XP_007210343.1|	hypothetical protein PRUPE_ppa001858mg	[Prunus persica]	29.41	187	102	6	772	296	204	388	2e-08	59.7
comp2157_c0_seq2	-2.87314	20.2132	33.1196	42.1318	30.0496	2.34429	35.6687	56.8399	24.6005	116.766	78.1461	54.6064	55.457	51.4799	59.9116	1.93227	11.6632	17.6036	40.3965	447	gi|357476881|ref|XP_003608726.1|	hypothetical protein MTR_4g101070	[Medicago truncatula]	38.82	85	51	1	257	3	23	106	5e-09	59.3
comp21725_c0_seq1	4.5644	0.656634	2.10962	2.22322	0.867711	4.82317	4.64895	1.07981	1.84421	0.592686	0.873233	0.856775	2.81806	0.223725	0.337014	6.22686	9.65026	7.92759	11.7074	344	sp|Q40517|NTF3_TOBAC	Mitogen-activated protein kinase homolog NTF3	Nicotiana tabacum	85.96	114	16	0	2	343	187	300	4e-68	215
comp21785_c0_seq2	-3.10164	3.03424	3.03281	0.285369	0.891023	0.521342	1.01263	0.887054	0.631252	2.73874	2.11363	1.91955	1.51578	3.79064	2.76855	0.206263	0.332534	2.71352	2.75011	335	gi|225433978|ref|XP_002270784.1|	PREDICTED: probable transcription factor PosF21	[Vitis vinifera]	58.33	48	17	2	224	87	303	349	4e-09	58.2
comp218_c0_seq3	-1.95755	55.1496	39.4683	62.3347	99.0611	130.732	75.2432	46.486	47.6115	93.5958	82.5012	54.7626	93.1349	211.757	220.544	40.7113	60.39	38.1254	117.835	342	gi|593499736|ref|XP_007141991.1|	hypothetical protein PHAVU_008G243300g	[Phaseolus vulgaris]	72.41	29	8	0	104	18	1	29	8e-08	52.8
comp21814_c0_seq2	4.63463	0.37647	0.967611	0	0	0	0	0.742908	2.46714	0.679613	0.071522	1.16106	0.153875	0	0	1.49713	2.89637	10.416	12.2838	300	sp|Q75GK4|CIPK7_ORYSJ	CBL-interacting protein kinase 7	Oryza sativa subsp. japonica	51.92	52	25	0	234	79	309	360	8e-11	61.6
comp21834_c0_seq1	-1.64782	4.04968	5.49341	13.5209	11.4462	0	4.34418	7.47347	5.68693	6.09215	5.64197	2.08158	4.87373	9.04528	8.26772	1.99586	2.92922	1.81082	2.04497	502	gi|460411155|ref|XP_004250980.1|	PREDICTED: uncharacterized protein LOC101261779 isoform 1	[Solanum lycopersicum]	41.18	170	79	3	24	500	1	160	1e-17	82
comp21855_c0_seq1	2.93153	9.75836	3.90608	1.35409	1.05699	0	1.64742	1.5258	1.64742	3.17666	3.16074	2.77045	3.13853	0.381538	0.558317	3.2298	3.91317	0.925447	3.20642	706	gi|565385793|ref|XP_006358747.1|	PREDICTED: uncharacterized protein LOC102580659	[Solanum tuberosum]	37.65	170	76	4	270	704	23	187	8e-20	93.2
comp21937_c0_seq1	1.61424	12.1112	12.939	5.80507	4.24214	0	2.75493	3.55137	7.92327	10.4049	8.51056	4.84641	3.10136	2.83386	2.27672	7.2312	7.08118	16.2956	8.40007	774	gi|645280225|ref|XP_008245092.1|	PREDICTED: uncharacterized protein LOC103343201	[Prunus mume]	55.24	143	64	0	667	239	2	144	1e-47	162
comp22008_c0_seq2	3.17521	8.24387	8.47543	4.88459	3.26817	5.09926	4.24482	3.43437	3.85893	2.97641	1.40956	6.32358	2.5833	0.749018	0.620565	7.14518	5.20404	9.95288	4.03483	411	sp|P0DH86|SRK_ARATH	G-type lectin S-receptor-like serine/threonine-protein kinase SRK	Arabidopsis thaliana	55.56	81	31	2	404	177	773	853	6e-22	95.9
comp22041_c0_seq1	6.1827	0	4.78489	25.6067	5.63774	16.9132	2.86244	1.68379	1.16192	0.980211	1.03157	0.147218	0.38046	0.105716	0	6.12201	5.84539	0	0	728	sp|Q7VG78|GUAA_HELHP	Probable GMP synthase [glutamine-hydrolyzing]	Helicobacter hepaticus	38.22	191	112	2	4	558	780	970	4e-40	153
comp22041_c0_seq3	6.01186	0.708094	7.73482	18.2806	3.97678	9.5811	3.34219	1.74665	0.662914	1.9174	1.27798	0.167986	0.28942	0	0	6.17334	4.95883	0	0	319	gi|566183405|ref|XP_006379720.1|	hypothetical protein POPTR_0008s11150g	[Populus trichocarpa]	52.53	99	41	3	25	318	1	94	4e-08	54.3
comp22068_c0_seq1	-1.98625	0.534632	2.23295	2.60209	2.82597	1.03343	1.37643	2.85734	5.13032	0.482565	0.609418	1.80739	1.20186	29.464	28.7843	4.8246	8.43732	4.06777	8.56649	845	sp|P24397|HY6H_HYONI	Hyoscyamine 6-dioxygenase	Hyoscyamus niger	46.15	221	114	4	12	662	122	341	9e-63	207
comp22068_c0_seq2	-1.68569	0.243407	2.18964	1.44222	2.89486	0	1.77554	1.20082	3.19027	0.439405	0.462426	2.88725	1.59181	26.8702	18.5393	4.9143	7.63467	1.95912	6.18351	464	sp|P24397|HY6H_HYONI	Hyoscyamine 6-dioxygenase	Hyoscyamus niger	39.58	144	73	4	55	462	1	138	7e-27	107
comp2215_c0_seq6	-1.24796	71.6211	82.837	75.3129	77.1712	26.6234	42.4336	68.4019	26.3047	78.0726	91.426	61.2988	71.7208	82.499	56.3264	22.2462	30.0506	25.705	35.439	410	gi|460407677|ref|XP_004249277.1|	PREDICTED: uncharacterized protein LOC101260588	[Solanum lycopersicum]	94.85	136	7	0	1	408	550	685	3e-76	248
comp22162_c0_seq3	3.76421	0	0	0	0.567476	1.66017	0	0.141237	1.60813	0	0	0.509386	0	0	0.705295	7.22509	4.91342	0	1.70145	263	sp|O49065|RAP_TAROF	Root allergen protein	Taraxacum officinale	72.97	74	18	2	48	263	1	74	7e-26	99
comp22204_c0_seq1	7.07185	1.10007	0	0	0.242283	0	2.20281	0.723611	10.6421	0.33098	0.0696642	0.608948	0	0	0	11.5537	12.5866	9.7765	5.98238	308	gi|297798512|ref|XP_002867140.1|	hypothetical protein ARALYDRAFT_913003	[Arabidopsis lyrata subsp. lyrata]	52	100	47	1	7	303	50	149	1e-24	97.4
comp22204_c0_seq2	6.42148	0	0	0	0	0	0.364374	0.558577	2.78249	0.766481	0.161328	1.20874	0.867717	0	0	8.96197	8.79466	11.9609	5.9374	266	gi|590686635|ref|XP_007042437.1|	Uncharacterized protein TCM_007071	[Theobroma cacao]	60	35	14	0	66	170	120	154	2e-07	50.1
comp22256_c0_seq3	3.92966	2.95419	0.292036	0	0.150147	0.351408	0.0975085	0.0747392	0.850984	0.820458	2.07227	0	0.185765	0	0.0933061	1.04273	1.92763	0.514416	0.635553	497	gi|595791409|ref|XP_007199453.1|	hypothetical protein PRUPE_ppa026873mg	[Prunus persica]	69	100	17	4	153	452	1	86	8e-32	122
comp22261_c0_seq1	2.2665	19.8234	11.8996	3.09094	2.24042	1.21004	2.23842	3.04541	1.95353	9.6527	5.79774	4.88846	3.78469	1.59966	1.28517	6.86193	5.96872	6.46214	2.94836	866	gi|566176029|ref|XP_006381445.1|	hypothetical protein POPTR_0006s12905g	[Populus trichocarpa]	32.24	152	90	6	708	280	35	182	8e-15	77.8
comp22271_c0_seq1	2.20545	0.237271	0	0	0.470314	3.02702	0	0.117055	0.222132	0	0	0.0562893	0	0.080842	0.901159	2.75812	1.87225	0.0895184	0.414745	952	sp|O49858|C82A3_SOYBN	Cytochrome P450 82A3	Glycine max	54.24	236	106	1	4	711	291	524	3e-79	256
comp22276_c0_seq3	3.58009	1.91425	5.53506	0.810156	0.6324	0.740041	2.87485	2.99052	3.1362	3.45566	1.72744	2.95185	0.782416	0.489163	0.392993	6.29495	5.85317	9.02771	3.68069	236	gi|460397134|ref|XP_004244123.1|	PREDICTED: uncharacterized protein LOC101249283	[Solanum lycopersicum]	45.35	86	37	4	236	3	335	418	4e-09	57
comp22276_c0_seq4	3.8245	3.91138	1.88496	0	0.646088	0	0.839164	3.05525	2.28863	1.76523	1.67194	3.82767	1.99838	0	0.20075	3.58951	2.41123	2.70545	1.1395	231	gi|255563891|ref|XP_002522945.1|	conserved hypothetical protein	[Ricinus communis]	81.48	27	5	0	83	3	233	259	1e-08	55.8
comp22304_c0_seq1	3.21877	0.834913	0.390166	0.128493	6.018	1.64321	1.04219	0.773862	2.34492	0.137019	0.129778	0.342124	0.372278	0.103443	0.155824	1.36989	1.18287	1.01182	0.513005	1488	gi|224106768|ref|XP_002314279.1|	pleckstrin homology domain-containing family protein	[Populus trichocarpa]	51.61	527	215	3	3	1463	144	670	0	531
comp22310_c0_seq3	4.17036	0	0.678232	1.56353	0.348706	0.40806	0.452913	0.347153	0.988175	0	0	0.125204	0.539282	0.179817	0	2.66383	2.29045	1.6593	3.32106	428	gi|565349121|ref|XP_006341546.1|	PREDICTED: uncharacterized protein LOC102602895 isoform X1	[Solanum tuberosum]	57.69	52	19	2	2	157	629	677	5e-07	52.8
comp22310_c0_seq4	2.96884	0	0	0.230914	0	0	0.468229	0.628062	2.04318	0	0.103655	0.582472	0.557518	0.278846	0.392043	2.75391	3.01369	0	2.92472	414	gi|460381383|ref|XP_004236429.1|	PREDICTED: uncharacterized protein LOC101244569	[Solanum lycopersicum]	47.52	141	41	5	88	414	238	377	8e-13	70.5
comp22333_c0_seq2	3.11894	7.191	5.43602	2.14828	0.558975	0.327059	1.45204	1.11297	3.16808	3.05444	3.45556	2.00702	2.5934	0.720614	0.0868411	4.3995	3.25435	1.59591	1.77455	267	gi|359480626|ref|XP_002277749.2|	PREDICTED: uncharacterized protein LOC100264215	[Vitis vinifera]	48.81	84	38	1	2	238	669	752	3e-16	79
comp22334_c0_seq1	3.33055	0.460045	0.591208	0.584105	1.06387	1.24496	1.974	0.90783	2.79949	0	0.262199	1.03682	0.846156	0.313489	0.141669	1.82948	3.22172	3.5292	1.28664	491	sp|Q6V9I6|HDT1_SOLCH	Histone deacetylase HDT1	Solanum chacoense	50.53	95	46	1	33	317	1	94	3e-27	108
comp22334_c0_seq3	2.98374	1.79271	0.460767	0.910462	0.947595	2.21777	0.923081	1.53298	1.67833	0.64725	0.340581	1.10577	1.46548	0	0.80969	3.83878	3.67793	1.89381	1.42058	315	sp|Q6V9I6|HDT1_SOLCH	Histone deacetylase HDT1	Solanum chacoense	51.06	94	46	0	3	284	4	97	2e-25	100
comp22379_c0_seq1	1.59808	9.98374	11.3601	5.36971	2.19884	0.482458	1.96346	2.77051	5.0628	8.54209	8.2191	3.84882	4.03816	2.65751	1.57993	6.42625	5.19041	8.05655	3.92656	1086	gi|568838415|ref|XP_006473209.1|	PREDICTED: uncharacterized protein LOC102628817	[Citrus sinensis]	34.03	382	169	8	58	966	524	901	1e-48	181
comp22384_c0_seq2	4.97977	5.03078	0	0.638742	0	5.44565	1.18726	0.330917	29.4362	2.49746	0.19115	1.07414	2.46748	0.171407	0.206562	10.2339	4.66437	0.126535	2.57949	449	sp|Q7M1E7|PGLR2_CHAOB	Polygalacturonase	Chamaecyparis obtusa	40.19	107	61	2	323	3	56	159	2e-22	96.7
comp22390_c0_seq1	2.12068	0	0	0	0.668666	3.28642	0.347396	0.732257	6.06364	0	0	0.720261	0.330914	3.03433	3.78132	15.6028	12.0982	2.54545	5.00033	558	sp|Q00379|1A12_CUCPE	1-aminocyclopropane-1-carboxylate synthase 2	Cucurbita pepo	71.27	181	50	1	3	539	271	451	4e-88	273
comp22390_c0_seq2	1.91904	0	0	0	0	3.35865	1.20606	0.840393	9.09032	0	0.533987	1.39424	0.939961	3.91773	5.56058	19.3068	14.3155	1.67101	6.07442	442	sp|P18485|1A12_SOLLC	1-aminocyclopropane-1-carboxylate synthase 2	Solanum lycopersicum	73.72	137	36	0	1	411	125	261	5e-70	224
comp22390_c0_seq3	2.41963	0	0	0	0.209616	0.735883	0.136128	0.417364	1.78205	0	0	0.150526	0.12967	0.432368	1.17235	5.53173	3.31694	0.638364	2.14425	356	sp|P29535|1A14_SOLLC	1-aminocyclopropane-1-carboxylate synthase 4	Solanum lycopersicum	76.74	86	20	0	94	351	16	101	2e-43	153
comp22406_c0_seq4	-5.03384	0	1.70755	1.68703	0.987659	0.385257	1.06901	0.546256	0	2.24872	1.76701	0.906258	0.882519	1.69768	1.19343	0	0	0.543079	0.270967	680	sp|P33081|AX15A_SOYBN	Auxin-induced protein 15A	Glycine max	52.94	68	31	1	294	494	15	82	9e-19	82.4
comp2248_c0_seq1	1.23627	40.3113	20.0965	33.3859	12.3989	34.2582	47.9398	67.0903	148.517	36.8559	29.8412	56.2668	38.8475	52.9259	62.9248	137.718	113.73	133.689	134.933	650	gi|255584675|ref|XP_002533060.1|	dopamine beta-monooxygenase, putative	[Ricinus communis]	77.91	163	32	2	650	171	236	397	3e-85	265
comp2249_c0_seq2	1.66111	6.82291	9.88754	18.9231	12.4692	2.02037	9.21894	14.2757	14.5419	17.6891	20.905	41.3615	30.6168	7.61702	12.9344	36.2809	24.6567	11.9033	44.4911	778	gi|657964970|ref|XP_008374123.1|	PREDICTED: uncharacterized protein LOC103437433 isoform X1	[Malus domestica]	54.72	53	20	1	149	3	1	53	3e-06	52.8
comp22513_c0_seq1	1.85883	4.34389	1.19622	2.62633	3.07513	8.87643	2.92901	3.06143	10.4573	0	1.70945	1.03053	3.55096	1.69146	5.86034	11.2949	15.0572	0.156083	0.361572	364	sp|Q65CJ7|HPPR_PLESU	Hydroxyphenylpyruvate reductase	Plectranthus scutellarioides	57.75	71	30	0	215	3	1	71	8e-21	89
comp22515_c0_seq1	2.51926	0.474542	1.21968	0	0	0	0	1.7168	6.66395	0	0.450769	0	0	0.646736	3.11752	11.3228	10.4846	4.29689	22.6727	238	sp|P80065|INVB_DAUCA	Beta-fructofuranosidase, soluble isoenzyme I	Daucus carota	81.01	79	15	0	237	1	542	620	3e-37	135
comp22537_c0_seq1	6.65342	2.44139	0.272823	0.179696	0.561076	1.39523	1.4575	0.558577	4.37249	0.38324	0	0.377731	0.390473	0	0.0871676	7.43584	6.42847	1.682	2.12757	1064	sp|B1KHA5|RIHA_SHEWM	Pyrimidine-specific ribonucleoside hydrolase RihA	Shewanella woodyi	33.91	115	47	1	1058	714	115	200	2e-09	61.6
comp22556_c0_seq5	2.49865	0.699325	0	0.591941	0.693094	0.811067	0.900218	0.575006	1.63676	1.89366	1.26215	0.829527	1.5721	0.833949	0.43071	2.78104	4.34559	3.86971	8.63834	323	gi|225470571|ref|XP_002272174.1|	PREDICTED: protein TRANSPARENT TESTA 12-like	[Vitis vinifera]	55.77	52	23	0	3	158	492	543	4e-13	70.1
comp22635_c0_seq1	2.81942	0	13.5257	3.94044	1.2036	0	1.65013	1.59765	4.73722	1.46153	1.80728	3.16915	2.81277	0.413772	1.12193	3.9007	6.86761	19.1927	8.77416	558	gi|567174952|ref|XP_006400286.1|	hypothetical protein EUTSA_v10015148mg	[Eutrema salsugineum]	70.59	85	25	0	112	366	5	89	2e-36	129
comp22655_c0_seq1	6.56549	0	0	0	0	0	0.747207	2.20909	5.5895	0	0	1.35739	0.305039	0	0	5.40304	6.08523	11.5756	4.40641	454	gi|460393913|ref|XP_004242552.1|	PREDICTED: transcription factor VIP1-like	[Solanum lycopersicum]	43.43	99	56	0	72	368	32	130	2e-16	77.8
comp2267_c0_seq2	1.2619	71.1983	26.1731	44.8786	50.1565	225.925	67.1675	45.892	97.5407	15.9522	34.0555	12.139	48.6392	25.6921	36.6286	72.2389	66.2417	14.7751	30.5984	671	gi|225460372|ref|XP_002264425.1|	PREDICTED: uncharacterized protein LOC100252816	[Vitis vinifera]	46.67	150	78	1	6	449	1023	1172	7e-35	138
comp2267_c0_seq3	1.37453	37.1092	11.7496	18.6645	25.5851	134.314	38.5386	26.5324	60.9233	22.3301	20.0261	15.1831	30.5552	20.8896	19.543	58.7334	37.6635	9.33379	13.9133	210	gi|460392497|ref|XP_004241852.1|	PREDICTED: uncharacterized protein LOC101259054	[Solanum lycopersicum]	68.12	69	22	0	2	208	949	1017	2e-20	90.1
comp22708_c0_seq1	1.63871	3.22689	2.45743	2.02325	1.81622	3.32666	7.94875	4.63826	9.51053	1.726	2.56571	4.70662	3.02865	3.21691	1.81567	7.42165	6.7193	3.15635	4.23388	945	sp|O22466|MSI1_SOLLC	WD-40 repeat-containing protein MSI1	Solanum lycopersicum	62.2	254	88	1	207	944	6	259	8e-98	301
comp22718_c0_seq1	3.91942	7.22208	10.6635	7.54382	17.1582	4.27714	0.659343	2.02152	1.43857	1.10957	0.817394	0.218724	0.376837	0.157064	0	1.88022	1.21251	0.463791	0.393942	735	sp|P46608|HSBH1_SOYBN	Homeobox protein SBH1	Glycine max	69.95	193	45	3	155	733	123	302	2e-77	245
comp22718_c0_seq2	3.59228	3.69942	10.3473	5.89432	8.33939	2.52384	1.40063	1.43142	0.407456	0.19642	0.248053	0.309754	0.800506	0.222432	0	1.59764	1.84592	1.80624	1.31866	519	sp|P46608|HSBH1_SOYBN	Homeobox protein SBH1	Glycine max	91.15	113	10	0	3	341	263	375	1e-63	206
comp22820_c0_seq1	-2.08386	0	0	1.39356	1.6317	7.25585	2.54318	3.7362	1.23306	1.18883	3.0965	4.92129	8.68071	15.5943	18.1504	4.73413	2.56575	0.703968	0.767419	686	sp|Q7XNY1|PIRL1_ORYSJ	Plant intracellular Ras-group-related LRR protein 1	Oryza sativa subsp. japonica	67.96	206	65	1	67	684	27	231	2e-88	271
comp22822_c0_seq1	2.89876	17.6958	13.9345	16.5205	10.3166	10.597	4.24319	2.65324	3.81684	3.83652	4.25177	2.77815	3.12005	0.502437	0.623295	4.08645	3.91864	1.78909	1.37475	1302	gi|566194876|ref|XP_002316851.2|	hypothetical protein POPTR_0011s10930g	[Populus trichocarpa]	62.24	384	136	5	1302	160	49	426	1e-164	479
comp22887_c0_seq3	2.82215	9.73629	6.50635	4.28545	2.57321	0.90336	1.33688	1.28088	2.91682	4.56981	5.77108	1.29349	2.70608	0.796154	0.479722	5.12279	4.14865	0.685691	1.63381	290	gi|658036552|ref|XP_008353821.1|	PREDICTED: probable GPI-anchored adhesin-like protein PGA55	[Malus domestica]	50.88	114	37	3	1	288	88	200	1e-25	106
comp22895_c0_seq1	7.00049	0	0	0	0	0	3.33644	0.959003	6.55155	0.701838	0.480096	0.230583	0.397268	0	0	5.76808	6.404	5.62276	15.1773	581	sp|P0C5C9|REHYA_ORYSJ	1-Cys peroxiredoxin A	Oryza sativa subsp. japonica	72.63	190	52	0	11	580	1	190	5e-104	305
comp22895_c0_seq2	5.49704	0.218878	0	0	0	0	1.78444	0.143974	3.68842	0	0.207913	0.155777	0.536774	0	0	1.94171	2.80656	9.24885	7.39682	516	sp|Q6E2Z6|REHY_MEDTR	1-Cys peroxiredoxin	Medicago truncatula	81.61	87	16	0	1	261	132	218	4e-44	151
comp22968_c0_seq1	3.26876	5.68582	13.9495	12.9069	12.4657	14.1878	3.88138	3.74004	4.83912	7.46485	2.89688	0.674441	1.37326	0.176113	0.742819	6.16665	3.46688	0.13001	1.02399	437	gi|225453478|ref|XP_002277033.1|	PREDICTED: uncharacterized protein LOC100244418	[Vitis vinifera]	69.12	68	19	1	423	220	61	126	4e-21	89
comp22998_c0_seq1	4.15791	19.5646	9.71421	3.38735	1.46896	0.687597	1.71715	1.16993	3.33023	4.41481	6.84245	1.89877	3.4531	0.454497	0.0912857	5.44079	6.6664	2.01311	5.28522	254	sp|Q6ETL2|TLP4_ORYSJ	Tubby-like protein 4	Oryza sativa subsp. japonica	52.87	87	38	2	254	3	231	317	7e-25	99.8
comp2300_c0_seq1	2.85469	10.2452	26.3324	21.0606	16.9232	18.8607	43.1236	54.1536	115.326	38.9713	40.6887	55.3235	44.0688	19.5313	23.2366	119.541	164.235	93.6271	113.192	463	sp|P45078|HPRT_HAEIN	Hypoxanthine phosphoribosyltransferase	Haemophilus influenzae	39.83	118	66	1	78	431	1	113	1e-19	85.5
comp2300_c0_seq3	2.86355	9.72698	18.7504	13.2649	14.639	11.699	26.4337	41.4109	95.1107	40.9719	31.3122	50.8952	38.2111	21.5419	13.3129	113.07	115.876	116.483	83.6274	209	sp|P18134|HPRT_VIBHA	Hypoxanthine phosphoribosyltransferase	Vibrio harveyi	44.93	69	33	1	1	207	88	151	4e-14	67.4
comp23006_c0_seq5	5.42926	0	0	0	0	0	0	0.171969	0.979025	0	0	0	0	0	0	4.95843	5.87939	2.10424	3.6559	216	sp|Q8VWZ7|C76B6_CATRO	Geraniol 8-hydroxylase	Catharanthus roseus	41.79	67	39	0	12	212	25	91	1e-11	62.8
comp23034_c0_seq1	2.04864	3.61549	9.95636	29.1459	11.9443	5.99027	7.83071	3.68056	3.3848	2.02019	0.817705	1.14363	2.53331	1.29051	0.565526	4.2133	2.88686	2.12188	1.80566	656	sp|Q6RVV4|TIC32_PEA	Short-chain dehydrogenase TIC 32, chloroplastic	Pisum sativum	44.74	114	62	1	655	314	197	309	3e-25	105
comp2305_c0_seq3	2.65626	116.879	62.9555	26.1329	46.3142	7.79469	22.237	7.56377	6.4886	11.6586	28.1	3.47533	5.85884	0.214677	1.77861	5.0113	7.48875	0.158478	2.97367	717	sp|Q766C3|NEP1_NEPGR	Aspartic proteinase nepenthesin-1	Nepenthes gracilis	32.85	137	87	3	306	701	95	231	2e-12	69.7
comp2305_c0_seq5	3.56765	46.7078	23.1243	13.9347	20.9957	1.7761	8.04958	3.39975	3.22581	6.91132	9.30998	1.18074	2.50373	0	0.392993	4.09904	2.56784	0.481478	1.96303	295	gi|255543963|ref|XP_002513044.1|	Aspartic proteinase nepenthesin-1 precursor, putative	[Ricinus communis]	70.41	98	29	0	2	295	191	288	4e-41	146
comp23050_c0_seq1	3.28197	1.67143	1.53427	0	1.26213	0.738476	1.12702	1.33503	4.91789	0.646566	0.952618	0.679756	0.683166	0.244064	0.343142	2.55648	3.72115	3.06293	2.61555	473	sp|A7PZL3|PGLR_VITVI	Probable polygalacturonase	Vitis vinifera	35.2	125	81	0	2	376	331	455	7e-17	81.3
comp23098_c0_seq1	3.9474	0.279557	0	0	3.69421	0.648452	1.55941	1.65499	2.35548	0.252331	0.424883	0.596889	0	0	0.114785	1.79587	1.93018	0.562519	0.390928	404	gi|645276146|ref|XP_008243149.1|	PREDICTED: protein MIZU-KUSSEI 1	[Prunus mume]	57.36	129	38	6	46	402	1	122	1e-25	103
comp23117_c0_seq4	-2.76026	6.43335	0	0.605054	26.4487	5.25054	0.61344	0.235097	0	1.93561	1.01851	0.763112	1.31476	6.94115	6.23689	0.546662	1.05759	0.179792	0.249897	316	sp|P24465|C71A1_PERAE	Cytochrome P450 71A1	Persea americana	60.58	104	41	0	3	314	312	415	1e-31	120
comp23117_c0_seq7	-3.14879	3.81557	0	0.645936	15.3784	3.83521	0	0	2.14327	1.0332	0.652396	0.633635	0.467863	3.64007	4.62165	0.233439	0.451617	0.383881	0	296	sp|O81970|C71A9_SOYBN	Cytochrome P450 71A9	Glycine max	48.08	104	46	2	4	291	232	335	9e-27	106
comp23148_c0_seq3	2.23265	2.07612	1.06722	3.33892	2.7435	3.85257	16.5696	4.09692	11.2732	2.06133	0.670518	1.5761	2.97002	0.636631	1.79014	6.41444	4.79179	1.0966	1.40322	544	gi|659093777|ref|XP_008447712.1|	PREDICTED: uncharacterized protein LOC103490125	[Cucumis melo]	69.51	164	50	0	51	542	3	166	2e-75	239
comp23156_c0_seq1	3.77065	2.35908	1.13688	1.24802	1.94838	3.42003	2.40411	1.26081	4.96926	0	0	1.32919	0	0.100472	0.726472	6.94589	5.81718	5.56276	9.1407	383	sp|O49133|GALUR_FRAAN	D-galacturonate reductase	Fragaria ananassa	56.69	127	54	1	381	1	124	249	3e-45	155
comp2328_c0_seq1	-1.22989	15.9992	8.15129	11.7795	18.8904	20.0562	16.2487	8.6247	7.2676	29.2239	54.3519	19.8089	37.2241	15.2568	14.4989	6.60283	4.96767	0.142869	3.37581	1193	sp|Q0D9R7|ARFS_ORYSJ	Auxin response factor 19	Oryza sativa subsp. japonica	85.41	329	46	1	983	3	36	364	0	555
comp2328_c0_seq4	-1.50941	11.7954	8.71608	18.7203	18.12	12.9961	14.2981	9.11662	7.45388	26.8829	48.4034	13.0121	27.119	17.9845	12.8949	4.2397	5.40998	2.81847	5.56689	383	gi|359484941|ref|XP_002266603.2|	PREDICTED: auxin response factor 5-like	[Vitis vinifera]	54.41	136	51	4	383	3	802	935	2e-35	135
comp23326_c0_seq1	2.5391	2.86329	0	5.38583	3.78371	5.41168	10.1019	3.55759	2.6806	2.29728	3.26382	1.73593	0.910247	0.650379	0.849086	5.25535	3.57732	7.60192	3.11421	355	gi|225438085|ref|XP_002272501.1|	PREDICTED: serine/threonine-protein kinase CBK1	[Vitis vinifera]	58.62	58	22	1	354	187	489	546	9e-11	63.5
comp23446_c0_seq1	1.93146	35.3584	15.8818	2.03401	8.61909	1.59255	1.7676	3.61292	4.82073	5.42244	3.39131	4.80495	4.13919	1.52052	1.47999	5.25061	5.41758	6.00091	5.00047	658	gi|566166575|ref|XP_006384416.1|	hypothetical protein POPTR_0004s14880g	[Populus trichocarpa]	38.3	188	78	9	40	558	1	165	2e-25	103
comp23572_c0_seq1	3.84812	1.23096	6.3277	13.1546	3.76166	1.18971	1.32048	2.78337	1.15242	1.66663	1.11083	1.53315	1.13205	0.629114	0.505429	9.31977	6.55645	3.01875	1.86481	734	gi|359488200|ref|XP_003633718.1|	PREDICTED: uncharacterized protein LOC100243237	[Vitis vinifera]	48.51	134	58	3	102	485	14	142	5e-27	108
comp23605_c0_seq1	5.44716	2.24657	2.62462	3.63032	0.809654	2.36867	30.0585	6.44838	3.44164	0	0.0776007	0.920579	0.0834765	0.139171	0.377358	14.8067	10.878	0.462323	0.523594	553	sp|Q7Y0B9|SAPK8_ORYSJ	Serine/threonine-protein kinase SAPK8	Oryza sativa subsp. japonica	67.74	124	38	1	552	181	211	332	5e-53	179
comp2362_c0_seq4	2.29395	2.55028	20.1326	21.8951	15.1653	13.803	62.6876	24.8035	101.642	2.30191	0.761363	41.2277	10.4238	12.5373	29.619	108.328	87.3943	8.15561	17.3219	310	sp|E1U332|ALL12_OLEEU	Isoflavone reductase-like protein	Olea europaea	82.35	102	18	0	308	3	135	236	8e-55	178
comp2362_c0_seq5	2.33004	6.42754	24.7803	15.1559	13.9539	11.3593	74.6626	33.3704	130.664	0.414398	0.610553	35.3982	10.6962	10.4805	25.8257	94.097	79.1567	8.66073	12.1982	246	sp|E1U332|ALL12_OLEEU	Isoflavone reductase-like protein	Olea europaea	75.31	81	20	0	246	4	209	289	1e-37	133
comp23622_c0_seq7	2.57327	7.80975	4.63218	0.254251	0.595397	0.928988	1.0311	0.987909	1.96847	1.62673	1.6549	1.28268	1.10495	0.81874	1.04833	5.1456	5.80697	6.27073	3.1503	376	gi|590707406|ref|XP_007047996.1|	Tether containing UBX domain for GLUT4, putative	[Theobroma cacao]	52.63	76	31	1	376	164	223	298	2e-15	75.1
comp23644_c0_seq3	5.75676	3.27365	5.25876	1.03911	3.51486	2.21476	1.2291	0.672924	3.06477	0	0.932895	0.776629	0.669022	0	0	4.88193	5.81212	1.13217	1.81205	276	sp|Q0D4Z6|GH38_ORYSJ	Probable indole-3-acetic acid-amido synthetase GH3.8	Oryza sativa subsp. japonica	73.21	56	14	1	3	170	78	132	1e-18	84
comp23686_c0_seq1	2.79615	0	0	0.468046	0	0.855078	1.54223	1.09117	1.55302	0.499104	0.105051	1.86933	1.46906	0.282601	0.113521	1.0149	1.79984	8.65776	7.18471	817	gi|645242336|ref|XP_008227507.1|	PREDICTED: uncharacterized protein LOC103327016	[Prunus mume]	39.39	99	54	2	333	614	10	107	9e-15	73.6
comp23758_c0_seq3	3.19971	4.21771	4.51686	2.57838	0	0	2.1114	1.07891	3.2905	1.90348	1.06838	3.3909	1.24505	0.55885	0.28863	4.73078	3.18943	10.2549	3.44049	482	sp|Q69V36|Y6944_ORYSJ	B3 domain-containing protein Os06g0194400	Oryza sativa subsp. japonica	64.18	67	24	0	1	201	171	237	5e-22	93.2
comp23758_c0_seq4	3.59717	6.82899	1.01262	1.77858	0.347084	1.42157	2.36674	1.03662	2.21305	2.60782	2.44505	1.55777	1.1809	0.0894902	0.323534	2.65144	3.52332	3.17103	3.61169	430	sp|Q69V36|Y6944_ORYSJ	B3 domain-containing protein Os06g0194400	Oryza sativa subsp. japonica	65	140	49	0	8	427	98	237	4e-60	192
comp2376_c0_seq3	1.52716	7.41702	9.09843	9.41716	7.35094	2.86738	12.2963	16.0779	11.9938	6.08608	5.9566	27.9134	11.4373	8.84484	5.53709	21.2451	16.3607	15.518	26.1653	335	sp|Q01899|HSP7M_PHAVU	Heat shock 70 kDa protein, mitochondrial	Phaseolus vulgaris	97.3	111	3	0	1	333	166	276	1e-68	223
comp2380_c0_seq2	2.1884	26.5882	13.607	15.1364	21.7651	49.3021	23.1203	17.1024	44.2764	18.477	12.1587	14.5691	15.676	15.9535	21.8823	96.1615	64.3329	15.1505	16.5612	480	gi|226504812|ref|NP_001140513.1|	putative cytidine/deoxycytidylate deaminase family protein	[Zea mays]	87.5	72	9	0	218	3	1	72	8e-38	134
comp2380_c0_seq4	1.99019	52.6202	15.9436	27.8829	32.2236	73.1015	30.8393	24.6229	54.0689	24.7132	19.4247	13.4983	20.1087	18.5116	32.9355	101.292	90.1319	24.6411	24.6275	264	sp|O34598|GUAD_BACSU	Guanine deaminase	Bacillus subtilis	62.5	56	21	0	257	90	48	103	2e-18	79.3
comp2380_c0_seq5	2.18369	41.9117	8.50439	20.9122	18.6558	38.8868	21.9592	16.8315	34.2812	17.1231	11.9855	12.9782	18.2126	22.848	15.5785	98.6537	60.138	59.4775	20.0503	256	gi|162461371|ref|NP_001105964.1|	cytidine deaminase2	[Zea mays]	93.75	48	3	0	256	113	139	186	2e-23	94.4
comp23826_c0_seq1	2.02759	7.74051	5.87801	3.57377	1.6273	0.9068	1.45939	2.04435	3.18412	6.03394	4.61216	3.08837	2.39681	1.43853	1.32426	6.17075	4.30326	5.57524	3.52606	963	gi|565355104|ref|XP_006344443.1|	PREDICTED: kinetochore protein spc25-like	[Solanum tuberosum]	57.14	196	84	0	962	375	62	257	2e-65	216
comp23840_c0_seq1	2.53717	3.37659	4.18966	4.13931	5.00052	1.44041	1.69866	0.995649	2.83413	2.31208	2.45534	0.745804	3.04578	0.753747	2.05572	6.37555	9.23348	2.22572	2.03524	970	sp|P85076|PME_ACTDE	Pectinesterase	Actinidia deliciosa	71.29	310	88	1	3	932	12	320	4e-160	457
comp23882_c0_seq1	3.43137	0	0.435861	0	0	0.262237	0.873185	0	0	0	0.193303	0.885077	0.554505	0.115558	0.278517	3.11253	2.54244	1.79144	1.58093	333	sp|Q9FUM8|HMT3_MAIZE	Homocysteine S-methyltransferase 3	Zea mays	78.12	64	14	0	1	192	263	326	1e-29	113
comp23908_c0_seq1	2.55343	0.482654	4.96211	12.0519	6.05914	5.97093	9.31957	4.52412	4.29265	1.08912	1.19203	3.03433	2.46595	1.06891	2.13039	10.2614	7.95027	1.94237	1.63109	468	gi|590636616|ref|XP_007028896.1|	Nucleolar protein gar2-related isoform 3	[Theobroma cacao]	62.42	165	52	2	2	466	489	653	8e-64	215
comp23924_c0_seq1	6.24322	0.139347	1.96984	6.25135	2.62401	63.8371	6.48748	0.0458302	0.130456	0.125777	0.0264733	0	2.02192	0	0	2.08871	0.52229	0	0	1621	sp|Q8LSC2|GASS_CICIN	Germacrene A synthase short form	Cichorium intybus	62.95	502	185	1	116	1621	1	501	0	667
comp23940_c0_seq1	-2.12347	1.98432	1.70005	3.91912	3.27774	0.767129	1.98672	1.74034	0.619237	5.52248	6.31446	3.7268	6.35326	6.25383	6.75568	0.404674	2.21819	6.15558	6.51317	683	gi|224111450|ref|XP_002315860.1|	hypothetical protein POPTR_0010s11830g	[Populus trichocarpa]	76.34	131	30	1	527	135	1	130	3e-64	203
comp23964_c0_seq1	-2.31687	1.8602	4.43963	5.17356	3.16051	0.616411	2.73666	6.03066	2.23909	3.59795	1.66604	2.1435	2.17235	8.14887	5.01921	1.21938	1.04846	1.87153	1.98193	425	gi|255546143|ref|XP_002514131.1|	conserved hypothetical protein	[Ricinus communis]	65.26	95	29	2	420	136	33	123	2e-28	107
comp24010_c0_seq1	4.91955	7.94116	0	0	0	9.55115	0.378607	7.35169	3.85491	0.265474	0	0.0697753	0.24043	0.300631	0.120763	9.62695	5.97609	0	0.137096	384	sp|P24076|BGIA_MOMCH	Glu S.griseus protease inhibitor	Momordica charantia	47.69	65	34	0	336	142	4	68	1e-14	68.9
comp24044_c0_seq1	1.93086	13.9721	15.2124	6.24182	4.10299	0.150043	2.08169	3.12736	7.81202	7.88211	10.802	5.15618	3.48995	1.78519	1.99197	6.64861	6.8141	8.00477	7.86961	582	gi|590636974|ref|XP_007028991.1|	Uncharacterized protein TCM_024909	[Theobroma cacao]	48.59	142	59	2	575	192	13	154	8e-25	100
comp24076_c0_seq1	3.63312	0.397213	1.19108	3.25012	1.5747	7.16617	2.44297	2.09024	7.43738	0	0.251543	0.942334	1.19059	0.135337	1.71249	12.7179	10.3694	0.133211	0.0617174	853	sp|Q9SQI3|FATB_GOSHI	Palmitoyl-acyl carrier protein thioesterase, chloroplastic	Gossypium hirsutum	52.53	217	101	2	209	853	105	321	9e-77	246
comp24076_c0_seq2	3.82775	1.36898	1.53938	5.06962	1.35678	11.2464	3.52449	1.96983	12.0153	0	0.13004	2.27341	1.32892	0	1.65116	12.3016	11.8488	0.172165	0.0797651	660	sp|Q9SQI3|FATB_GOSHI	Palmitoyl-acyl carrier protein thioesterase, chloroplastic	Gossypium hirsutum	47.48	139	70	1	3	419	266	401	8e-40	146
comp2414_c0_seq1	-1.48079	26.6238	10.8046	19.2146	65.735	47.8878	54.4744	5.89902	4.72264	32.6315	29.0702	4.45454	37.4569	24.0624	20.0221	5.22951	8.90086	3.66544	5.68252	403	sp|P19954|PRSP1_SPIOL	Ribosome-binding factor PSRP1, chloroplastic	Spinacia oleracea	69.7	33	10	0	101	3	56	88	1e-07	52.4
comp2414_c0_seq3	-1.5969	46.3448	11.0107	52.744	136.38	102.08	106.616	12.6807	9.84427	75.2261	63.7039	12.7501	79.7498	65.0193	56.6872	18.1085	18.2848	8.81602	14.6135	290	sp|P19954|PRSP1_SPIOL	Ribosome-binding factor PSRP1, chloroplastic	Spinacia oleracea	79.17	96	20	0	290	3	95	190	5e-48	160
comp2414_c0_seq6	-1.74213	28.9925	13.9025	26.0057	80.9132	54.5362	56.6315	8.68149	7.69716	48.4322	35.1033	7.59668	42.9789	36.1218	35.1796	8.73654	10.4997	1.74144	2.1179	261	sp|P19954|PRSP1_SPIOL	Ribosome-binding factor PSRP1, chloroplastic	Spinacia oleracea	71.95	82	23	0	248	3	56	137	3e-36	129
comp2414_c0_seq7	-1.66708	38.3888	9.29479	32.0231	83.4456	54.6318	61.5918	7.1363	10.9381	30.6328	26.8472	4.88358	30.6992	24.2637	23.6434	6.29712	7.24368	4.19811	9.59538	203	sp|P19954|PRSP1_SPIOL	Ribosome-binding factor PSRP1, chloroplastic	Spinacia oleracea	52.05	73	29	1	201	1	165	237	8e-13	65.1
comp24167_c0_seq1	-2.06002	0.789797	2.02995	3.78828	28.0924	3.96931	0.903715	2.16465	0.246468	6.1783	5.45167	1.12421	3.01294	2.73581	3.02669	0.483203	0.72708	1.19191	1.34987	858	sp|D9HP26|CNR10_MAIZE	Cell number regulator 10	Zea mays	49.09	110	56	0	584	255	31	140	3e-32	122
comp24229_c0_seq1	2.38837	0.396284	1.69756	3.91339	1.04734	3.8811	0.510124	0.782008	4.20466	0.715382	0.777958	2.63236	1.94369	1.89028	1.68137	9.73839	7.58295	9.93421	4.71034	855	gi|225427623|ref|XP_002269579.1|	PREDICTED: uncharacterized protein LOC100266552	[Vitis vinifera]	47.56	164	73	5	268	726	18	179	1e-39	143
comp24269_c0_seq1	3.45177	19.7798	5.62715	5.36783	1.79574	4.78652	4.4704	6.25711	5.37155	0.817716	0.917929	0.859691	1.85144	0.308669	0.123992	2.44799	2.47222	2.08876	1.8299	748	gi|224095029|ref|XP_002310335.1|	hypothetical protein POPTR_0007s14870g	[Populus trichocarpa]	73.17	123	32	1	357	722	1	123	1e-58	191
comp24269_c0_seq2	3.27972	14.3743	9.80178	5.21446	0.581479	2.04136	3.77624	4.43815	3.57026	0.264784	1.0589	0.835129	0.359708	0.0999501	0.421574	2.42292	3.64578	3.54167	3.00828	385	gi|567866957|ref|XP_006426101.1|	hypothetical protein CICLE_v10026573mg	[Citrus clementina]	41.96	112	42	2	1	267	74	185	2e-13	68.9
comp2430_c0_seq3	-1.77779	31.0491	52.8695	48.949	36.9269	23.7067	20.3173	23.7424	15.624	26.9743	57.0701	15.7448	42.3553	17.1907	20.4775	3.20558	6.66097	0	6.15096	291	sp|Q653U3|ARFQ_ORYSJ	Auxin response factor 17	Oryza sativa subsp. japonica	94.85	97	5	0	1	291	277	373	2e-58	197
comp24385_c0_seq1	2.21973	6.02775	4.48471	1.07414	0	0	1.15709	1.82597	2.37606	4.29531	2.56153	2.67184	1.75055	1.13497	0.42335	4.22158	2.50335	1.07724	1.18303	712	sp|Q6NU40|CTF18_XENLA	Chromosome transmission fidelity protein 18 homolog	Xenopus laevis	30.38	260	152	4	7	708	556	812	9e-25	107
comp24390_c0_seq1	3.2228	0.559114	0	0.946519	0.738843	0.432301	5.51792	0.91944	0	1.51399	0.743545	1.32642	0.91411	0.571497	0.573925	5.64415	6.39717	7.17211	10.8157	202	sp|Q5Z859|MPK4_ORYSJ	Mitogen-activated protein kinase 4	Oryza sativa subsp. japonica	70.15	67	20	0	201	1	296	362	2e-25	100
comp2441_c0_seq1	1.33633	11.1502	67.4863	6.39353	28.3996	10.568	19.8323	14.728	19.1939	32.9526	23.1649	77.0106	36.092	19.4242	20.9344	53.364	40.3733	71.1989	34.6635	628	gi|255546527|ref|XP_002514323.1|	conserved hypothetical protein	[Ricinus communis]	54.05	37	17	0	336	226	12	48	3e-05	45.8
comp24425_c0_seq2	4.79267	3.55465	0.622926	0.136765	1.81487	0.749569	1.66392	0.212563	5.59683	1.31256	0.0920884	0.26832	0.132082	0.165154	0.0663421	4.64608	3.18738	1.30047	3.0879	699	gi|449433982|ref|XP_004134775.1|	PREDICTED: probable WRKY transcription factor 42-like	[Cucumis sativus]	51.8	139	59	4	87	497	443	575	2e-16	83.2
comp24427_c0_seq1	1.91243	0.28306	0.363764	4.55231	2.61836	5.03376	2.18624	2.4205	2.78249	2.29944	2.39303	4.12986	7.17313	4.19527	2.76031	10.3474	13.2897	0.071196	0.164928	798	gi|657945005|ref|XP_008377535.1|	PREDICTED: protein O-glucosyltransferase 1-like	[Malus domestica]	44.86	185	91	4	553	2	12	186	4e-41	154
comp24447_c0_seq1	3.21062	7.34291	6.06629	4.73553	6.58439	2.70356	4.9512	3.04753	11.2936	1.73585	1.92644	0.953955	1.92939	0.53611	0.753743	5.66904	6.07004	6.46417	2.6078	646	gi|645254276|ref|XP_008232966.1|	PREDICTED: uncharacterized protein LOC103332053	[Prunus mume]	45.41	218	110	2	642	4	3	216	2e-42	150
comp24474_c0_seq1	3.41367	0.741407	4.92275	9.30882	7.59295	9.64968	3.55245	4.47045	2.19799	0.669203	0.586887	1.81752	1.81822	0.715726	0.86252	8.69396	7.38597	0.248641	0.691181	914	gi|225458299|ref|XP_002281492.1|	PREDICTED: uncharacterized protein LOC100267647	[Vitis vinifera]	36.11	360	166	9	11	913	733	1087	2e-56	202
comp24571_c0_seq1	-1.79553	0	0	2.25823	0.293792	1.71899	12.1154	2.48611	7.07673	0.802692	0.126712	0.738409	0.181742	6.43871	9.85886	2.44836	1.84203	9.3945	5.18159	508	gi|565447500|ref|XP_006284886.1|	hypothetical protein CARUB_v10006177mg	[Capsella rubella]	75	68	17	0	130	333	1	68	1e-07	51.2
comp24646_c0_seq3	2.83627	0	1.05943	1.0467	0	0.956111	0.884338	0.542268	1.15768	1.11615	0.469852	1.36902	0.842382	0.842645	0.0846225	2.64792	4.22828	10.4713	5.18764	274	gi|590635330|ref|XP_007028605.1|	Uncharacterized protein TCM_024494	[Theobroma cacao]	42.03	69	39	1	273	70	438	506	4e-09	57.8
comp24663_c0_seq1	4.37279	0	0	0	0	0.101423	0	0	0.245609	0	0	0.0622386	0.10723	0	0	0.6019	0.672793	12.4055	26.9339	861	sp|P92520|M820_ARATH	Uncharacterized mitochondrial protein AtMg00820	Arabidopsis thaliana	43.1	116	59	1	348	1	4	112	2e-24	101
comp247_c0_seq1	2.66669	113.326	115.915	28.7122	11.2062	2.98037	28.9447	23.0732	45.8304	49.0574	54.7033	39.9619	37.0246	10.9007	14.1652	70.7489	76.8007	171.122	81.7524	293	sp|Q5MYA4|H32_CICIN	Histone H3.2	Cichorium intybus	100	43	0	0	293	165	94	136	2e-23	92.8
comp24755_c0_seq5	2.85635	1.02674	0	1.73815	1.35678	1.19079	3.30421	3.5457	0.961225	4.63372	1.17036	4.26264	3.5671	1.04948	0.737755	9.10838	4.25342	8.7804	6.93956	220	gi|565396844|ref|XP_006364018.1|	PREDICTED: E3 ubiquitin-protein ligase SINA-like 10-like	[Solanum tuberosum]	36.11	72	46	0	218	3	277	348	3e-07	51.6
comp24774_c0_seq1	2.26557	3.00832	3.09282	1.30957	1.93089	2.12663	3.5037	3.44881	9.0124	2.63777	2.77597	1.77401	2.3538	2.98709	2.18808	12.8836	9.8004	1.57818	1.46236	1314	gi|645276041|ref|XP_008243100.1|	PREDICTED: uncharacterized protein LOC103341365, partial	[Prunus mume]	77.35	362	77	2	1314	229	200	556	0	571
comp24774_c0_seq2	1.7631	2.31218	2.2857	1.20439	0.822617	0.412558	3.73957	2.28137	3.82976	2.40808	1.85844	1.94096	1.89012	2.78758	2.84811	8.43323	9.2277	0.447357	1.86537	635	sp|P43188|KADC_MAIZE	Adenylate kinase, chloroplastic	Zea mays	69.08	152	47	0	458	3	4	155	3e-73	228
comp24867_c0_seq4	3.26382	4.41943	0	1.66258	1.94669	0.379673	1.47492	0	3.21801	2.65935	2.79869	1.04845	0.60212	0.334616	0.201622	3.30469	3.3904	2.96423	3.7767	230	gi|225457927|ref|XP_002279681.1|	PREDICTED: uncharacterized protein LOC100252261	[Vitis vinifera]	60.66	61	21	2	225	49	1212	1271	4e-11	63.5
comp2487_c0_seq10	-1.77674	24.596	32.2537	56.0844	76.2814	101.685	52.3387	56.1308	26.3162	22.6538	33.9491	15.719	48.8297	22.5754	23.8049	4.91364	7.22856	1.01003	6.08342	225	gi|356574034|ref|XP_003555158.1|	PREDICTED: ankyrin-2-like	[Glycine max]	35.71	98	29	2	1	225	415	501	5e-09	57
comp2487_c0_seq11	-1.66317	27.1698	27.3852	42.8389	75.6791	72.0842	68.8065	51.6881	14.9625	12.5023	22.9747	12.8913	40.7188	20.511	25.7021	6.51869	6.72598	2.00994	12.4163	212	gi|359488622|ref|XP_003633791.1|	PREDICTED: uncharacterized protein LOC100257639	[Vitis vinifera]	70	70	21	0	1	210	242	311	1e-19	87.4
comp2487_c0_seq3	-1.93376	41.6636	35.6949	79.0027	95.4043	130.908	77.5563	82.0154	29.2539	24.149	34.2607	21.0764	64.2769	36.9499	31.8658	8.68412	7.61461	11.7636	12.471	553	gi|568831459|ref|XP_006469982.1|	PREDICTED: uncharacterized protein LOC102611260	[Citrus sinensis]	41.78	146	67	4	4	408	539	677	9e-15	77.4
comp2487_c0_seq4	-1.86656	16.6845	30.0179	48.0165	56.6457	53.5857	42.6243	40.1001	14.6587	9.49913	12.9227	10.0476	32.5236	16.6167	20.2882	3.21934	5.9244	3.35721	11.6058	440	gi|460376440|ref|XP_004234006.1|	PREDICTED: ankyrin-3-like	[Solanum lycopersicum]	40.29	139	59	5	5	364	433	566	7e-17	82.4
comp2487_c0_seq6	-1.91138	15.7959	15.7321	31.7547	48.5311	43.9678	39.1422	35.7167	11.4608	9.26745	17.3303	12.46	33.7342	13.7239	13.0526	2.89922	3.42766	0.893932	8.2833	286	gi|645250366|ref|XP_008231178.1|	PREDICTED: serine/threonine-protein phosphatase 6 regulatory ankyrin repeat subunit B-like	[Prunus mume]	75.53	94	21	1	3	284	141	232	7e-33	125
comp2487_c0_seq7	-1.84797	33.8415	28.2948	59.3608	78.1253	104.348	53.0105	62.6242	31.6822	17.297	30.9842	20.3129	46.9958	30.0067	25.6978	5.11376	8.68671	2.15361	5.70162	277	gi|590646919|ref|XP_007031756.1|	Ankyrin repeat-containing protein, putative isoform 1	[Theobroma cacao]	66.3	92	31	0	1	276	292	383	1e-37	138
comp2487_c0_seq9	-1.95479	26.4509	18.345	55.0846	67.4105	101.933	39.6341	49.0209	18.081	20.0852	28.3961	16.8332	40.4995	23.1743	20.1697	3.98149	5.96337	1.58404	3.81627	269	gi|565343085|ref|XP_006338670.1|	PREDICTED: inversin-like	[Solanum tuberosum]	61.8	89	34	0	1	267	343	431	4e-29	114
comp24882_c0_seq2	-2.69912	0	0	0.959824	0	0.350702	0	0.372946	0	0.818811	0.517026	1.18366	0.463479	2.47266	2.09517	0.416254	0.134216	0.570425	0.792846	498	sp|P31656|CADH_MEDSA	Probable cinnamyl alcohol dehydrogenase	Medicago sativa	61.06	113	44	0	498	160	245	357	5e-44	154
comp24882_c0_seq3	-2.08945	3.78997	2.27291	2.5664	1.66942	2.34429	3.36088	2.24368	2.12889	1.14029	2.97608	4.19588	2.06544	5.59564	5.80961	1.31395	1.0467	3.05044	1.58995	447	sp|P30360|CADH2_TOBAC	Probable cinnamyl alcohol dehydrogenase 2	Nicotiana tabacum	62.41	141	53	0	446	24	143	283	1e-42	150
comp24923_c0_seq1	3.67153	0	0	0	0	0	0.154583	0.207351	0.084318	0.162587	0.0855526	0.170933	0.0736245	0.0306864	0	0.275511	0.568543	1.20062	0.272881	1254	sp|Q7XZZ3|BAHL1_ORYSJ	Probable E3 ubiquitin-protein ligase BAH1-like 1	Oryza sativa subsp. japonica	53.41	352	146	5	160	1200	1	339	1e-114	345
comp25_c0_seq3	-5.8359	41.3883	223.122	485.711	483.66	265.229	338.329	493.503	76.8383	1528.18	2105.34	389.341	1321.51	1503.86	1502.66	4.61369	42.2763	38.4644	234.613	322	sp|P34952|IECI_ERYVA	Chymotrypsin inhibitor ECI	Erythrina variegata	44.44	54	30	0	87	248	3	56	0.0001	42.7
comp2500_c0_seq1	-2.22595	126.192	184.15	112.162	147.516	2.1444	20.8921	20.5744	11.5399	38.2456	67.297	12.0992	34.6376	12.7044	19.5488	1.50828	4.74168	3.48792	6.60755	733	sp|P17407|21KD_DAUCA	21 kDa protein	Daucus carota	46.3	162	82	2	587	117	27	188	1e-38	139
comp25000_c0_seq1	5.23538	4.90195	3.77973	4.97909	5.05261	1.21285	0.16827	0.386931	0.734269	3.89361	1.49004	0.418652	0.561003	0	0.161018	4.25865	5.22183	1.085	0.639782	576	sp|O02414|DYL1_HELCR	Dynein light chain LC6, flagellar outer arm	Heliocidaris crassispina	49.44	89	43	1	395	129	1	87	5e-22	90.9
comp25010_c0_seq1	4.47162	0	0	0	0	0	0	0	0	0	0	0	0	0	0	0.306648	0.560291	32.3153	22.0392	1352	sp|P92519|M810_ARATH	Uncharacterized mitochondrial protein AtMg00810	Arabidopsis thaliana	47	100	53	0	1350	1051	126	225	5e-25	106
comp25021_c0_seq1	2.49352	2.46289	7.0084	1.19126	1.39483	0	1.66068	1.56219	5.43496	2.38182	4.07742	1.83633	1.6538	0.839145	0.288929	2.74455	3.22745	5.354	3.44406	642	gi|567875191|ref|XP_006430185.1|	hypothetical protein CICLE_v10011852mg	[Citrus clementina]	71.17	111	32	0	10	342	303	413	4e-21	95.1
comp25021_c0_seq2	2.3498	3.00375	7.33429	4.83077	1.98466	0.232247	4.1244	1.97582	4.21814	3.79571	7.98915	2.1378	3.68318	1.02343	0.739997	5.69692	3.08125	1.43547	3.85036	376	gi|225440868|ref|XP_002276568.1|	PREDICTED: uncharacterized protein At5g39865-like	[Vitis vinifera]	51.79	112	28	6	89	376	1	102	3e-20	89.7
comp25062_c0_seq1	1.92751	6.66182	5.97291	4.19637	2.14964	0.598936	2.12726	2.59865	4.93139	6.01303	4.7387	4.37373	2.84954	1.63636	0.858762	5.07098	3.63689	0.740379	1.80538	729	gi|595839259|ref|XP_007207808.1|	hypothetical protein PRUPE_ppa024177mg	[Prunus persica]	42.67	232	90	4	722	120	3	222	3e-37	143
comp25064_c0_seq1	2.36227	5.21517	5.02655	0.551795	0.538407	0.504039	0.699304	0.750412	1.8309	1.17682	1.23848	1.66252	2.39805	0.388695	0.535332	2.44286	2.28263	0.901815	1.70925	693	sp|Q4KLQ5|WDR76_XENLA	WD repeat-containing protein 76	Xenopus laevis	32.78	180	108	6	536	3	114	282	4e-08	56.6
comp25072_c0_seq1	2.86169	1.06214	0.45499	1.34857	0.818749	1.36873	3.19027	2.44531	3.81175	0.639134	1.00893	1.04991	5.06485	1.26661	1.4537	7.63545	10.9653	4.49706	5.19848	638	gi|449456939|ref|XP_004146206.1|	PREDICTED: protein FD-like	[Cucumis sativus]	61.19	67	23	1	364	173	126	192	2e-05	48.1
comp25086_c0_seq4	2.61622	1.06048	3.40708	2.69291	1.05103	0.819952	3.86784	2.26709	6.9497	1.4358	0.604411	1.38371	0.433451	1.62595	0.326571	4.86606	6.799	5.73478	5.06677	213	sp|Q9SEA0|CCS_CITSI	Capsanthin/capsorubin synthase, chromoplast	Citrus sinensis	81.13	53	10	0	212	54	413	465	5e-23	95.1
comp25098_c0_seq1	-2.90247	4.16703	7.38634	6.81109	6.45595	1.7776	1.04815	4.39506	1.07618	7.78183	6.93381	11.1811	4.1699	6.16868	5.5164	0.439555	0.907065	3.14431	0.703272	786	sp|Q6S4P4|RF2B_ORYSJ	Transcription factor RF2b	Oryza sativa subsp. japonica	44.93	69	38	0	785	579	156	224	1e-08	58.5
comp251_c0_seq1	3.19774	378.738	345.27	84.0806	53.0454	7.94925	104.319	84.5343	171.837	115.452	155.567	86.0483	106.168	23.4903	37.5269	227.506	291.308	398.271	264.423	747	sp|P25469|H2A1_SOLLC	Histone H2A.1	Solanum lycopersicum	91.23	114	10	0	595	254	21	134	1e-51	171
comp251_c0_seq2	3.04108	112.941	94.3421	25.8116	15.1734	2.32866	26.977	23.6492	46.8757	32.2816	49.7078	21.9708	31.2366	6.41346	13.1391	59.194	92.0156	268.448	102.921	300	sp|P25469|H2A1_SOLLC	Histone H2A.1	Solanum lycopersicum	92	25	2	0	299	225	108	132	2e-06	46.6
comp251_c0_seq3	3.03427	279.003	296.433	74.5344	42.687	4.07023	68.3803	69.5689	170.251	112.309	145.468	73.6827	93.3031	21.6862	39.1028	199.682	264.714	339.201	203.553	236	sp|P25469|H2A1_SOLLC	Histone H2A.1	Solanum lycopersicum	93.1	58	4	0	235	62	75	132	4e-29	107
comp25138_c0_seq1	2.07533	0.594426	2.29171	1.76102	2.16014	3.44703	5.73889	4.10554	11.9647	0	0.395253	4.01906	2.18665	2.12657	1.52543	6.81889	7.50477	1.79414	5.54157	380	gi|460412141|ref|XP_004251461.1|	PREDICTED: NEP1-interacting protein-like 1-like	[Solanum lycopersicum]	63.49	63	19	1	192	380	39	97	9e-15	72.8
comp2517_c0_seq1	2.14735	8.48826	14.393	37.8203	14.1768	31.8125	45.5277	88.482	75.9347	40.4362	24.0099	61.4745	32.4294	48.0809	25.6553	183.204	110.097	114.133	56.8489	958	sp|A7P0P3|CSPL3_VITVI	CASP-like protein VIT_19s0090g00570	Vitis vinifera	63.43	175	64	0	189	713	10	184	9e-74	232
comp25171_c0_seq1	1.92197	7.81711	9.62728	4.27333	2.31348	2.6443	2.58556	3.74935	3.58294	5.58586	4.31607	4.2499	3.36151	3.02408	0.902722	7.69694	5.49365	6.472	5.37077	1387	gi|565363868|ref|XP_006348651.1|	PREDICTED: stress response protein NST1-like	[Solanum tuberosum]	63.31	139	48	1	505	89	406	541	2e-40	157
comp2519_c0_seq2	4.41082	0	1.55509	0	1.33256	4.05437	10.5577	4.24519	40.7834	0.728157	0.153261	2.48799	4.61625	2.06147	4.22327	66.8771	62.463	26.7839	86.3941	280	sp|P12412|CYSEP_VIGMU	Vignain	Vigna mungo	73.91	92	23	1	3	278	27	117	4e-41	144
comp25199_c0_seq1	2.19045	1.79271	2.8798	1.13808	0.296124	0.693054	13.2693	2.43214	10.2798	1.61813	1.27718	2.02016	3.02255	1.06891	4.18646	9.45986	13.7038	6.19998	7.41625	504	gi|566176689|ref|XP_006381709.1|	hypothetical protein POPTR_0006s16210g	[Populus trichocarpa]	45.05	91	42	3	462	196	1	85	3e-12	64.7
comp2520_c0_seq4	1.59149	70.7347	56.2487	21.1706	14.2016	3.32378	9.05514	14.781	24.5129	27.5137	30.2174	12.5161	21.2443	8.788	11.7939	25.7026	31.7622	28.4072	21.4952	289	sp|Q84MP7|H2AV3_ORYSJ	Probable histone H2A variant 3	Oryza sativa subsp. japonica	94.74	95	5	0	288	4	43	137	5e-58	181
comp2520_c0_seq5	1.65476	104.665	69.4428	23.8996	16.0826	7.1516	16.2932	19.6935	30.5355	39.9858	51.3293	15.0137	27.0608	8.45914	17.5898	30.975	46.0001	54.4879	51.7373	232	sp|Q84MP7|H2AV3_ORYSJ	Probable histone H2A variant 3	Oryza sativa subsp. japonica	86.11	36	5	0	110	3	29	64	8e-14	66.6
comp25223_c0_seq1	4.13807	2.56684	1.16424	1.66147	2.39433	1.28419	2.98027	2.13536	2.54442	0.817716	0.803188	4.04771	2.03658	0.10289	0.0619962	2.40181	1.45951	0.531685	2.00586	748	gi|565354699|ref|XP_006344247.1|	PREDICTED: uncharacterized protein LOC102585908	[Solanum tuberosum]	51.03	145	62	3	473	39	1	136	3e-31	125
comp25231_c0_seq2	4.25381	3.59358	1.9792	1.30362	1.52638	0.595397	0.440561	0	0.480612	0	0	0	0	0	0	1.17781	1.11399	1.61404	5.38414	440	gi|595841217|ref|XP_007208170.1|	hypothetical protein PRUPE_ppa001450mg	[Prunus persica]	43.42	76	40	2	438	217	673	747	9e-08	55.5
comp25263_c0_seq1	3.28524	5.73305	4.42056	2.10284	1.64146	0.591031	2.13199	1.25703	1.07345	5.00223	2.86814	2.6295	1.01542	0.390668	0.196164	3.33214	2.60119	2.54751	1.42524	591	sp|P0CB23|Y4862_ARATH	Uncharacterized protein At4g38062	Arabidopsis thaliana	38.3	94	58	0	452	171	701	794	3e-11	65.9
comp25263_c0_seq2	3.79784	4.72462	4.62603	1.33305	1.18921	0	1.35152	1.55389	1.68502	2.63993	4.6589	2.34845	1.47132	0.229965	0.230942	3.78525	3.50618	5.2061	1.83523	502	gi|359496380|ref|XP_002265270.2|	PREDICTED: uncharacterized protein At4g38062-like, partial	[Vitis vinifera]	47.62	63	33	0	500	312	763	825	2e-10	64.3
comp2530_c0_seq1	-2.83536	12.5698	6.50968	8.25767	16.9823	15.8113	10.0627	4.75115	4.21534	13.3778	11.7976	8.59001	14.3395	12.0173	6.97138	0.918247	1.36936	0.566256	2.05508	602	gi|460375736|ref|XP_004233660.1|	PREDICTED: protein LONGIFOLIA 2-like	[Solanum lycopersicum]	31.38	239	115	9	599	6	393	623	2e-10	64.3
comp2530_c0_seq11	-3.41975	22.5144	10.435	15.3083	30.7272	25.9692	22.172	7.4048	6.91077	17.3235	23.4901	18.9132	30.4733	20.4979	19.701	1.58068	1.67463	0.185668	1.6344	306	gi|565342421|ref|XP_006338355.1|	PREDICTED: protein LONGIFOLIA 1-like isoform X1	[Solanum tuberosum]	62.79	43	11	1	114	1	132	174	6e-07	52
comp2530_c0_seq13	-4.12131	16.9412	6.69885	7.35373	23.822	18.4726	18.6391	5.85754	3.25338	8.62585	30.0392	12.7785	32.8464	14.9483	16.409	0.132881	1.28537	0	1.11364	260	gi|470140672|ref|XP_004306063.1|	PREDICTED: protein LONGIFOLIA 1-like	[Fragaria vesca subsp. vesca]	58	50	21	0	162	13	7	56	2e-13	70.5
comp2530_c0_seq15	-3.41422	59.8205	25.8303	38.8875	65.7695	65.4936	46.6136	15.897	22.8495	64.3616	48.4592	47.4566	58.8768	61.9606	35.3693	2.4887	5.38114	1.80554	5.79987	236	gi|460375736|ref|XP_004233660.1|	PREDICTED: protein LONGIFOLIA 2-like	[Solanum lycopersicum]	50.65	77	36	2	230	3	602	677	4e-11	63.5
comp2530_c0_seq9	-3.5454	21.9527	6.68171	20.7823	37.9796	31.2672	21.3182	5.41506	7.03095	14.0789	28.81	18.365	32.7034	24.0136	16.8414	1.06033	1.93737	0	2.49087	391	gi|590650964|ref|XP_007032777.1|	Uncharacterized protein isoform 3	[Theobroma cacao]	52.78	72	32	1	389	180	11	82	1e-13	72.4
comp25328_c0_seq1	1.45263	0.797231	3.24434	1.57456	1.84363	2.77385	3.36382	3.49604	6.0953	3.47802	2.85246	6.52506	4.77918	3.66699	3.16428	9.22663	7.88967	2.87414	2.47741	850	sp|B8B5U8|BAHL2_ORYSI	Probable E3 ubiquitin-protein ligase BAH1-like 1	Oryza sativa subsp. indica	67.38	279	89	2	16	849	44	321	1e-138	401
comp2533_c0_seq1	-1.53351	19.7853	29.3108	24.1904	25.9638	21.8843	29.4779	48.8041	23.9254	33.7326	55.808	47.0031	61.887	71.8121	65.0465	15.8875	26.7249	21.2881	15.4989	411	sp|Q84JH5|GMPP1_ORYSJ	Probable mannose-1-phosphate guanylyltransferase 1	Oryza sativa subsp. japonica	97.67	43	1	0	411	283	319	361	4e-20	88.2
comp25340_c0_seq1	-2.30311	3.38552	6.26511	4.69968	5.81595	1.04706	0.929722	2.31602	2.15526	6.96725	4.91392	6.90725	2.65684	4.19874	3.3084	0.372831	0.935003	0.715289	0.536549	834	gi|590609798|ref|XP_007021637.1|	Basic-leucine zipper transcription factor family protein	[Theobroma cacao]	50.46	218	77	7	240	830	1	208	2e-42	154
comp25359_c0_seq1	1.94809	0	1.25664	2.89692	2.26131	1.51212	5.45457	1.92963	7.32362	0.441307	1.20751	4.98757	3.39724	3.16509	0.702623	5.68339	7.90885	5.16494	6.49516	231	sp|O23755|EF2_BETVU	Elongation factor 2	Beta vulgaris	85.53	76	11	0	230	3	553	628	7e-39	141
comp25403_c0_seq1	3.66086	1.23096	0.790963	2.60486	2.23666	1.6656	4.88579	0.607281	2.59295	0.277771	0.409254	2.84729	1.00627	0	0.379072	3.38901	3.0961	3.71538	1.50619	367	gi|225427272|ref|XP_002281373.1|	PREDICTED: uncharacterized protein LOC100267676	[Vitis vinifera]	57.83	83	27	1	367	119	49	123	7e-25	98.2
comp25425_c0_seq1	6.0831	0.549591	1.41257	1.3956	11.8017	8.92371	7.90009	0.361512	7.97513	0.992135	0	0.717106	2.69562	0	0.22566	15.131	9.10707	0.276469	0.38427	411	gi|224086894|ref|XP_002307998.1|	hypothetical protein POPTR_0006s04290g	[Populus trichocarpa]	48.98	49	20	1	49	180	1	49	4e-07	49.7
comp25484_c0_seq2	2.32567	2.32315	3.67447	1.96642	2.95186	0.276344	0.69012	1.05794	1.17111	3.54861	2.03702	2.03497	1.82605	0.791535	0.220126	2.45998	2.32669	3.91048	1.62433	632	gi|567917214|ref|XP_006450613.1|	hypothetical protein CICLE_v100072282mg, partial	[Citrus clementina]	75.79	95	23	0	1	285	1232	1326	4e-36	141
comp25491_c0_seq1	-1.79331	1.11722	2.08837	5.84595	2.41586	4.63324	2.17904	2.57212	1.14102	4.03367	5.26767	3.85521	4.64946	9.23954	11.5099	2.51661	2.94526	2.06923	3.83475	1112	sp|P17407|21KD_DAUCA	21 kDa protein	Daucus carota	43.64	165	93	0	625	131	28	192	3e-44	157
comp25513_c0_seq1	4.13821	0	0	0	0	0	0	0	0	0	0	0	0	0	0	1.21938	0.611602	29.744	14.5032	510	sp|P04146|COPIA_DROME	Copia protein	Drosophila melanogaster	37.82	156	96	1	2	466	1250	1405	3e-28	115
comp25559_c0_seq1	-2.00567	7.53888	9.8711	6.50166	8.64651	5.49905	8.30075	4.81861	7.45736	2.82459	6.24241	2.12595	5.6395	4.16794	6.45369	0.957278	1.43107	0.429328	0.497276	794	gi|460401009|ref|XP_004246022.1|	PREDICTED: uncharacterized protein LOC101255910	[Solanum lycopersicum]	55.05	198	88	1	741	148	1	197	4e-73	229
comp25599_c0_seq2	5.68099	0	0	0	0	0	1.96999	1.20798	1.28945	0.828796	0	0.980258	0.75061	0	0	6.74128	4.70955	3.57977	7.16913	246	gi|658016138|ref|XP_008343410.1|	PREDICTED: uncharacterized protein LOC103406180	[Malus domestica]	56.94	72	30	1	215	3	1	72	5e-08	52.4
comp25629_c0_seq1	3.21654	2.0296	1.76441	2.42533	1.34101	0.369238	1.76737	3.45538	3.80019	1.83194	1.75781	1.37367	1.17114	0.813547	0.612753	6.92077	5.33443	1.48642	2.03123	1892	gi|657967941|ref|XP_008375659.1|	PREDICTED: uncharacterized protein LOC103438898	[Malus domestica]	50.6	581	230	9	1875	280	6	578	0	541
comp2566_c0_seq3	3.11926	1.58434	2.03606	1.72422	1.79454	2.1	5.14724	6.17849	17.1634	2.04292	1.46197	4.72514	3.79291	3.3931	4.97187	29.564	38.3534	12.9227	28.749	499	gi|565400904|ref|XP_006365957.1|	PREDICTED: NEP1-interacting protein 1-like	[Solanum tuberosum]	69.01	71	22	0	213	1	36	106	2e-11	64.3
comp25706_c0_seq1	-3.05851	2.33902	1.71765	1.41418	3.53246	1.29179	3.29769	3.07713	3.12825	3.61924	7.74469	5.94535	4.37042	4.09855	4.59615	0	0.790999	0.33618	1.40179	338	gi|565398818|ref|XP_006364962.1|	PREDICTED: uncharacterized protein LOC102589309	[Solanum tuberosum]	44.64	56	21	2	167	27	20	74	5e-05	44.7
comp25722_c0_seq1	3.60157	4.20246	1.35016	0.355715	7.14994	64.0924	1.44258	0.725631	3.24581	0.189659	0.0399192	0.249244	0.644128	0	0.0862756	1.12485	0.497409	0.0528506	0.146916	1075	gi|565397779|ref|XP_006364462.1|	PREDICTED: uncharacterized protein LOC102578745	[Solanum tuberosum]	55.56	369	141	6	1042	2	1	368	2e-146	433
comp2575_c0_seq1	3.20609	26.583	14.3443	16.6582	24.842	53.485	46.1931	37.2903	93.36	11.4005	9.68197	22.8565	25.0322	15.062	10.2214	98.1211	111.949	225.928	160.605	769	sp|P83004|13SB_FAGES	13S globulin basic chain	Fagopyrum esculentum	29.11	158	109	2	100	567	15	171	2e-21	93.6
comp2575_c0_seq2	3.33964	20.5923	16.8959	13.542	20.3042	49.7249	48.4617	25.7882	75.0375	4.43226	8.6669	16.2341	24.0201	10.2004	8.35757	76.1242	94.2751	46.4954	78.0076	713	sp|P05190|LEGB4_VICFA	Legumin type B	Vicia faba	25	240	110	5	165	677	43	281	5e-15	77.4
comp25754_c0_seq1	1.70728	3.15421	2.87668	3.27274	2.21853	7.39508	7.46573	2.91139	3.52449	2.84703	2.26164	4.3932	2.91115	1.6987	1.79644	5.16679	5.37927	3.25019	3.03538	1110	gi|359484785|ref|XP_003633161.1|	PREDICTED: uncharacterized protein LOC100255894	[Vitis vinifera]	56.99	372	101	7	31	969	247	618	2e-128	390
comp25802_c0_seq3	-2.50873	0	9.21534	1.51744	0.197416	0	1.02565	0.687877	0	2.96656	1.98672	2.55178	0.976985	4.88645	3.12835	0.365598	0.766236	0.300605	0.278545	378	gi|565397850|ref|XP_006364497.1|	PREDICTED: uncharacterized protein LOC102590741	[Solanum tuberosum]	62.5	40	15	0	329	210	140	179	3e-09	56.6
comp25937_c0_seq1	2.50702	2.56684	1.64934	2.60723	2.11998	1.38926	22.4136	4.05222	7.44949	0.231686	1.07283	2.80116	1.52127	0.612194	0.843148	4.12233	3.82301	4.03511	7.56771	880	sp|O81117|C94A1_VICSA	Cytochrome P450 94A1	Vicia sativa	65.85	284	93	1	880	41	146	429	3e-131	389
comp25937_c0_seq3	3.60061	0	0.77824	0.512592	0.400124	2.10703	16.6303	3.28632	4.53554	1.09321	0.862865	0.502831	1.8564	0.206331	0.124325	2.50087	2.74764	5.7119	7.9038	373	sp|O81117|C94A1_VICSA	Cytochrome P450 94A1	Vicia sativa	65.93	91	31	0	372	100	422	512	3e-30	117
comp25998_c0_seq1	4.59063	0	0	1.24154	0	1.70113	0.734269	0.562809	2.05977	0	0.232214	0.927921	0.799351	0.583042	0.100375	8.82421	8.19819	18.0773	6.15331	462	gi|565347919|ref|XP_006340968.1|	PREDICTED: uncharacterized protein LOC102582688	[Solanum tuberosum]	32.14	112	63	3	377	81	25	136	2e-09	57.4
comp26033_c0_seq1	7.57024	0	4.58781	28.9817	5.68251	10.0373	2.08887	2.45501	0.303835	0.87881	0.58574	0.538954	0.265302	0	0.033314	14.6436	6.91442	0.24489	0.302557	696	gi|356511357|ref|XP_003524393.1|	PREDICTED: uncharacterized protein LOC100784232	[Glycine max]	38.97	195	80	5	88	558	11	204	2e-26	108
comp26082_c0_seq1	3.97145	1.02674	0	3.47631	0	1.19079	1.1014	0.506528	0	0.926745	0.975299	0.608948	0.419659	0.174913	0.210787	3.76899	5.46868	2.32422	5.62344	220	sp|Q40517|NTF3_TOBAC	Mitogen-activated protein kinase homolog NTF3	Nicotiana tabacum	97.26	73	2	0	219	1	111	183	2e-45	154
comp26112_c0_seq1	5.60249	29.179	10.2084	0.399436	0.831456	0.243245	0.134991	0.258673	0.589051	0.14198	0.0597677	0.186586	0.450053	0.107189	0.19376	7.62677	7.85068	3.38275	2.73123	1436	sp|A2ZW16|PLA1_ORYSJ	Phospholipase A1-II 1	Oryza sativa subsp. japonica	50.52	388	181	4	5	1165	9	386	3e-133	398
comp26196_c0_seq1	3.05015	4.88218	3.34621	0.2755	0	0.251657	0.418978	0.856378	0.609422	0.293781	0.494676	1.08101	0.798199	0.221791	0.26728	2.58869	2.31145	3.02901	2.27572	347	gi|645247923|ref|XP_008230065.1|	PREDICTED: uncharacterized protein LOC103329383	[Prunus mume]	46.02	113	43	6	3	338	32	127	2e-13	67.4
comp26241_c0_seq3	5.53301	0	3.59855	0	1.5418	0.360846	4.60587	0.46048	1.31076	0	0	0	0	0	0	5.28229	5.15566	0	0	242	gi|255556191|ref|XP_002519130.1|	conserved hypothetical protein	[Ricinus communis]	63.29	79	29	0	4	240	68	146	2e-27	107
comp26270_c0_seq3	-3.81966	0	1.69558	2.68033	2.6153	1.63224	2.71748	6.76948	0.988175	1.66727	1.7045	7.38705	4.31426	4.85505	3.62967	0.322888	0.104111	2.78762	0	428	gi|460380959|ref|XP_004236220.1|	PREDICTED: uncharacterized protein LOC101254679	[Solanum lycopersicum]	57.14	70	30	0	428	219	238	307	5e-15	74.7
comp2628_c0_seq5	1.94688	5.34818	2.83006	5.8584	5.61233	22.1353	5.9396	6.41508	9.1303	4.54337	2.2114	7.53806	6.30074	7.39603	7.36287	31.6619	20.9765	0.395643	0.0733217	359	gi|593268634|ref|XP_007136494.1|	hypothetical protein PHAVU_009G050000g	[Phaseolus vulgaris]	83.87	31	5	0	291	199	1	31	2e-08	52
comp26280_c0_seq3	3.7538	8.54932	0	4.18957	0.148652	0.521862	2.70305	1.70188	4.63379	0.812286	0	0.533739	1.01153	0.383275	0.877579	11.1493	6.34664	0.113176	0.209741	502	gi|255565176|ref|XP_002523580.1|	conserved hypothetical protein	[Ricinus communis]	62.05	166	59	2	4	501	1	162	1e-63	211
comp26280_c0_seq4	3.41343	2.17718	0	0.921431	0.179815	0.420843	1.8684	1.87965	0.509565	0	0.103405	0.193689	0	0.18545	0.391099	4.24579	2.84537	0.136902	0.697704	415	gi|225450265|ref|XP_002269745.1|	PREDICTED: uncharacterized protein LOC100242579	[Vitis vinifera]	58.99	139	56	1	1	414	181	319	3e-51	177
comp26280_c0_seq5	3.24788	1.37314	0	0.581146	0	0.265425	0	0.903231	5.14211	0.619708	0	0.407199	0.280623	0.233926	0.422855	3.88545	3.38599	0	0	329	gi|568860331|ref|XP_006483670.1|	PREDICTED: uncharacterized protein LOC102607172	[Citrus sinensis]	69.72	109	33	0	1	327	227	335	1e-49	171
comp263_c0_seq1	1.77843	203.228	217.713	58.3595	28.6345	11.1695	52.6881	49.0233	82.9895	79.4199	93.3736	73.2154	64.2786	34.5656	37.0716	109.974	115.155	164.745	118.681	344	sp|Q402E1|H32_LILLO	Histone H3.2	Lilium longiflorum	100	69	0	0	208	2	1	69	2e-40	137
comp263_c0_seq2	2.93397	94.5434	76.8397	14.7075	7.42855	1.58054	19.5163	10.0847	40.1888	42.8986	30.7771	23.399	18.1726	5.57188	5.77041	45.0232	36.0913	62.4701	31.2058	221	sp|Q4PB04|H32_USTMA	Histone H3.2	Ustilago maydis	100	29	0	0	87	1	1	29	6e-10	55.5
comp26332_c0_seq1	2.00393	2.10367	3.37932	1.55807	3.1274	3.55806	4.85182	4.02156	8.12397	1.18675	0.899228	1.02933	2.79447	1.6575	1.56557	6.19389	5.78393	0.925962	4.10618	859	sp|Q9SEA0|CCS_CITSI	Capsanthin/capsorubin synthase, chromoplast	Citrus sinensis	72.37	228	62	1	178	858	42	269	9e-119	357
comp26362_c0_seq1	2.75089	0	0.818468	1.07818	0.280538	3.28289	4.00811	2.79289	7.94998	2.29944	0.120996	4.12986	1.73543	2.6763	1.26393	14.1573	10.0929	22.2131	11.3305	532	gi|565390507|ref|XP_006360979.1|	PREDICTED: uncharacterized protein LOC102593305	[Solanum tuberosum]	31.53	111	69	2	80	409	9	113	1e-09	58.2
comp26374_c0_seq1	2.29911	9.00757	4.89742	0.293247	1.14453	0	1.18925	0.569714	2.91906	3.75246	3.35671	2.05473	1.84084	1.41647	0.995742	5.61687	5.74081	2.52702	2.90678	326	gi|224061387|ref|XP_002300454.1|	PHD finger family protein	[Populus trichocarpa]	51.58	95	39	2	54	326	1	92	8e-21	90.1
comp26399_c0_seq1	1.75222	1.93429	2.48578	8.91403	11.5733	2.99115	6.63986	10.0727	11.2676	0.969952	0.592047	2.62583	2.63535	1.75745	1.56636	5.25961	5.04528	0.540574	0.701265	1051	sp|Q9SEE4|PIRL_SOLLC	Pirin-like protein	Solanum lycopersicum	69.86	282	85	0	1018	173	10	291	1e-146	423
comp2640_c0_seq5	7.31695	0	23.1021	114.784	40.7974	170.419	15.2596	10.668	1.09759	4.58562	7.79565	1.29797	3.35437	0.133152	0.160461	32.7558	40.6279	0	0.182162	289	sp|Q0IQU1|LAC22_ORYSJ	Laccase-22	Oryza sativa subsp. japonica	62.77	94	35	0	3	284	342	435	2e-38	139
comp2640_c0_seq7	6.80653	0.957127	39.3605	114.637	33.8334	173.54	17.6598	8.65676	3.58423	3.0237	12.6376	1.02179	2.93406	0.326108	0.294745	32.4995	56.2659	0.240739	0.669215	236	sp|Q0IQU1|LAC22_ORYSJ	Laccase-22	Oryza sativa subsp. japonica	65	80	26	1	1	234	304	383	5e-28	109
comp2640_c0_seq8	6.86371	2.5098	15.4818	141.061	31.1759	177.366	15.2924	8.41962	0.939864	3.6246	6.10321	2.1435	2.05167	0.342051	0.103051	34.8561	39.0144	0	0	225	sp|Q0IQU1|LAC22_ORYSJ	Laccase-22	Oryza sativa subsp. japonica	66.67	75	25	0	1	225	416	490	8e-30	114
comp26409_c0_seq1	3.60167	0.343286	1.98522	4.21331	0.680454	0	2.6514	5.58874	15.2657	0.309854	0.55435	0.814398	0.912026	0.233926	0.17619	2.73032	2.70879	1.72688	0.600056	658	sp|Q2KNL5|CADH1_OCIBA	Cinnamyl alcohol dehydrogenase 1	Ocimum basilicum	78.21	156	34	0	596	129	200	355	4e-72	229
comp2641_c0_seq1	1.55237	45.9355	10.9319	48.63	169.048	281.2	35.153	57.5043	22.5437	3.3075	0.323216	4.9365	12.0354	10.1664	7.44227	26.3822	20.4726	0.0658336	0	863	sp|P85524|KIRO_ACTDE	Kirola	Actinidia deliciosa	52.67	150	71	0	747	298	1	150	1e-45	157
comp26477_c0_seq1	5.37766	49.717	0	3.40554	1.70893	1.111	1.23312	0.945175	2.15236	0	0	0.204532	0	0	0	3.34062	2.43774	1.15653	2.74611	393	sp|P07519|CBP1_HORVU	Serine carboxypeptidase 1	Hordeum vulgare	54.96	131	55	2	392	3	288	415	4e-44	155
comp26488_c0_seq1	-2.4462	1.51599	0	1.49707	0.333884	0.78143	1.73465	1.49579	0.709629	1.82446	3.36009	1.43859	3.71779	3.35738	2.59358	0.541036	0.348901	1.58877	2.11993	447	gi|255546015|ref|XP_002514067.1|	monooxygenase, putative	[Ricinus communis]	48.48	99	43	2	151	447	311	401	3e-10	62.4
comp26588_c0_seq1	5.88726	0	0.19148	1.38731	0.590684	2.6497	0.191801	0.0490045	0.139492	0	0.0566137	0	0	0	0	3.46402	0.881786	0	0	758	gi|255575198|ref|XP_002528503.1|	conserved hypothetical protein	[Ricinus communis]	61.02	118	43	1	14	358	51	168	5e-26	106
comp2668_c0_seq1	7.8886	0.658548	8.46307	16.444	5.22144	10.4382	8.1947	3.24887	3.69917	1.18883	1.18856	1.17174	1.48043	0.112189	0.270397	70.609	53.5235	0.662558	0.153484	343	sp|Q8H9B6|CAMT_SOLTU	Caffeoyl-CoA O-methyltransferase	Solanum tuberosum	95.83	48	2	0	342	199	195	242	2e-25	100
comp2668_c0_seq2	7.95078	0.419855	4.85604	11.7277	1.66446	13.3097	15.3132	8.69948	9.43358	0	0.797643	0.996049	0.514824	0	0	28.2557	22.9424	0	0.0978531	269	sp|Q41720|CAMT_ZINVI	Caffeoyl-CoA O-methyltransferase	Zinnia violacea	100	44	0	0	269	138	202	245	4e-23	93.6
comp2668_c0_seq3	7.91274	1.03142	7.95297	19.207	4.08894	5.58241	4.64702	2.5442	0.965614	0.465488	1.76356	0.734074	0.210788	0.175711	0	46.8542	49.8498	0	0	219	sp|Q40313|CAMT_MEDSA	Caffeoyl-CoA O-methyltransferase	Medicago sativa	93.15	73	5	0	219	1	165	237	2e-44	148
comp2674_c0_seq1	4.68942	34.8036	89.8914	187.731	68.3106	220.027	91.5063	66.7719	46.9577	13.5512	16.0762	15.0563	11.5755	3.25517	5.88421	107.196	116.649	15.1047	24.9706	331	sp|P68173|SAHH_TOBAC	Adenosylhomocysteinase	Nicotiana tabacum	93.64	110	7	0	2	331	369	478	4e-53	179
comp26753_c0_seq1	7.60263	0	0.511964	19.2209	5.0012	0.462036	1.02565	1.50678	1.67833	1.07875	0	1.22864	0.976985	0	0	10.907	8.17319	0.350706	0.417817	567	sp|Q8RYM9|LAC2_ORYSJ	Laccase-2	Oryza sativa subsp. japonica	82.4	125	22	0	1	375	438	562	4e-70	228
comp26786_c0_seq1	6.71802	0	0	0	0	0.767354	0.76653	0.848664	4.64564	0	0	0.51798	0	0	0	5.95045	4.30717	11.4827	3.09948	569	gi|571455053|ref|XP_006579976.1|	PREDICTED: MND1-interacting protein 1-like	[Glycine max]	36.36	88	53	1	480	217	16	100	5e-09	43.1
comp2688_c0_seq1	-2.01271	11.4907	18.6527	7.80657	3.89599	0.818305	2.85451	4.5748	1.13237	10.9175	17.1193	5.70308	7.60106	4.01807	5.40089	0.740006	1.34216	0.570425	1.09237	747	gi|255586523|ref|XP_002533900.1|	conserved hypothetical protein	[Ricinus communis]	67.88	193	58	2	3	581	49	237	8e-77	240
comp2693_c0_seq1	5.59506	31.1443	46.6213	47.2198	20.1256	27.5206	31.2799	27.2399	22.4286	3.70698	3.64112	7.0638	4.47637	1.98234	1.47551	75.3797	83.2454	9.12473	5.58356	330	sp|P50301|METK1_ACTCH	S-adenosylmethionine synthase 1	Actinidia chinensis	90.91	22	2	0	2	67	369	390	4e-06	47.8
comp26974_c0_seq1	1.51323	6.28062	8.6377	4.47681	1.74727	1.87429	3.2623	2.53676	4.84832	4.67441	5.42171	4.57454	2.74723	1.9522	1.69658	4.88743	4.67332	4.68372	4.2116	1025	gi|225439910|ref|XP_002275174.1|	PREDICTED: uncharacterized protein LOC100255082	[Vitis vinifera]	52.94	289	102	6	178	960	105	387	3e-71	234
comp2702_c0_seq1	-1.18024	116.391	45.0359	23.9765	220.51	273.908	14.8813	59.1818	16.1492	55.2322	26.4585	21.366	41.0416	159.306	129.8	74.9303	41.4075	15.7564	18.5781	622	gi|645262292|ref|XP_008236696.1|	PREDICTED: uncharacterized protein LOC103335465	[Prunus mume]	66.22	148	42	2	444	1	42	181	1e-53	178
comp27022_c0_seq1	3.83417	1.13852	0	1.54191	0	0	6.05772	3.14537	11.2983	0.205528	0.648889	1.13441	1.30297	0.232747	0.514218	5.36346	6.10898	2.74908	3.34338	496	gi|115485609|ref|NP_001067948.1|	Os11g0504000	[Oryza sativa Japonica Group]	28.18	110	57	4	302	33	73	180	1e-05	48.9
comp27022_c0_seq2	5.32981	0	0	0	0	0.67173	1.49113	2.42874	7.72677	0.392084	0.165051	0.515264	1.77548	0	0	4.11931	4.28458	1.96665	2.32853	260	gi|571471080|ref|XP_006585200.1|	PREDICTED: uncharacterized protein LOC100805509 isoform X1	[Glycine max]	34.62	78	46	2	254	21	361	433	0.0001	44.3
comp27068_c0_seq1	3.47569	1.95244	0.386015	0	0.595397	0.232247	1.48221	1.82763	0.843628	0.677805	0.74185	1.10453	1.16634	0.562884	0.400832	5.88069	4.56262	2.56873	3.53533	752	gi|359491425|ref|XP_002275427.2|	PREDICTED: uncharacterized protein LOC100242396	[Vitis vinifera]	49.38	243	105	6	707	24	307	546	3e-64	218
comp27068_c0_seq2	2.67597	1.30568	0.838969	0	0.215674	0	0.98044	0.429426	1.52796	0.736575	0.155033	1.2003	0.800506	0.945337	0.469092	5.44197	3.09084	7.3481	2.2823	692	gi|590664259|ref|XP_007036450.1|	Zinc-finger domain of monoamine-oxidase A repressor R1 protein, putative isoform 2	[Theobroma cacao]	47.89	142	57	4	692	318	430	571	5e-28	116
comp27074_c0_seq1	3.61923	21.5811	1.84894	0.974252	6.65429	3.11477	2.71633	1.18297	7.81225	0.519449	0.0546665	0.614378	0.705669	0.784322	0.679352	10.0786	7.12386	2.895	1.67659	785	gi|590596796|ref|XP_007018435.1|	Uncharacterized protein TCM_034658	[Theobroma cacao]	35.91	181	71	7	693	184	1	147	9e-15	74.3
comp27079_c0_seq1	-2.02677	3.7647	1.65202	5.12967	2.91212	0.567966	1.18199	1.57037	2.06312	3.6467	2.26777	2.65759	4.4286	3.12852	3.67592	0.337064	1.14116	3.4181	2.82485	1230	gi|565400054|ref|XP_006365548.1|	PREDICTED: uncharacterized protein LOC102585806	[Solanum tuberosum]	54.41	272	119	2	968	165	7	277	4e-99	305
comp27149_c0_seq1	4.66796	0	0	7.19103	3.30191	0.772786	0.85773	0.32872	0.935706	0.902141	0.189881	1.65979	1.63407	0.340538	0.205191	11.7711	6.80224	0.502782	0.582356	226	gi|357483497|ref|XP_003612035.1|	Laccase-11	[Medicago truncatula]	88	25	3	0	225	151	542	566	6e-07	50.8
comp27175_c0_seq1	3.548	0	0	0	0.325865	0	0.529058	0.162207	0.230862	0	0	0.585015	0.201583	0.168038	0.303754	3.54543	2.91875	22.763	6.95419	458	gi|357459727|ref|XP_003600144.1|	hypothetical protein MTR_3g052690	[Medicago truncatula]	26.79	112	71	1	376	74	31	142	8e-07	50.1
comp27187_c0_seq1	2.84043	4.35986	2.40124	0.527197	0.891637	0.642094	1.42535	2.73128	2.33238	2.62351	2.38626	3.22608	2.03658	1.344	0.340979	6.28742	4.58702	11.1488	6.43546	1088	gi|596258289|ref|XP_007224856.1|	hypothetical protein PRUPE_ppa022829mg	[Prunus persica]	59.8	102	38	1	1062	766	239	340	4e-29	122
comp27318_c0_seq1	8.55091	0	0	0	0	0	0.532547	0.272127	5.8096	0	0	0.196291	0	0	0	28.2847	10.3646	22.372	0.578516	546	gi|565390507|ref|XP_006360979.1|	PREDICTED: uncharacterized protein LOC102593305	[Solanum tuberosum]	40.48	126	55	6	125	475	10	124	1e-10	60.8
comp27345_c0_seq1	-2.22576	0.270517	0.695289	0.686935	0	0	0.87057	4.53752	1.26628	4.51719	3.18637	8.18251	1.4374	4.19371	3.66542	1.0344	0.453601	3.02783	2.20667	835	sp|P53535|PHSL2_SOLTU	Alpha-1,4 glucan phosphorylase L-2 isozyme, chloroplastic/amyloplastic	Solanum tuberosum	87.41	278	35	0	835	2	658	935	5e-174	513
comp27379_c0_seq1	2.69673	1.49042	3.19227	0.841042	0.109418	0.256085	0.994816	1.5795	1.86043	0.89685	2.20229	2.59294	2.43673	0.564234	0.441973	2.077	4.21421	4.87337	3.31926	682	sp|Q6Z829|WEE1_ORYSJ	Wee1-like protein kinase	Oryza sativa subsp. japonica	67.55	151	49	0	672	220	362	512	3e-69	227
comp2739_c0_seq1	1.88029	23.3873	23.9189	21.0333	17.191	23.2816	44.4477	37.4018	93.4188	21.6374	21.0123	54.4197	43.8126	36.3891	47.0933	145.41	138.119	111.692	99.5439	1159	sp|P93394|UPP_TOBAC	Uracil phosphoribosyltransferase	Nicotiana tabacum	83.33	222	37	0	878	213	3	224	6e-135	392
comp27488_c0_seq1	6.37234	0	0	0	0	0	5.39909	1.64537	24.5532	0	0	0.0719294	0	0	0	3.19984	2.93077	1.48709	0.777308	745	gi|225424039|ref|XP_002279551.1|	PREDICTED: uncharacterized protein LOC100250702	[Vitis vinifera]	55.6	259	102	3	739	2	17	275	6e-90	279
comp27488_c0_seq2	4.76968	0	0	0	0	0	2.26332	1.22457	23.8194	0	0	0	0	0	0	1.42372	2.57075	4.29229	0.795459	364	gi|225424039|ref|XP_002279551.1|	PREDICTED: uncharacterized protein LOC100250702	[Vitis vinifera]	74.38	121	31	0	363	1	229	349	4e-58	192
comp27488_c0_seq3	5.28883	0	0	0	0	0	2.95699	0.503666	26.5233	0	0	0	0	0	0	4.68462	2.56784	11.2666	1.96303	295	gi|225424039|ref|XP_002279551.1|	PREDICTED: uncharacterized protein LOC100250702	[Vitis vinifera]	69.39	98	30	0	295	2	302	399	3e-41	146
comp2752_c0_seq1	3.23919	13.8361	9.92422	2.99596	0.212602	0	3.31362	2.85734	8.43468	6.67995	5.99073	3.12975	5.26069	1.31558	0.792703	7.776	11.2986	23.5513	7.12432	351	sp|Q43216|H2B5_WHEAT	Histone H2B.5	Triticum aestivum	100	33	0	0	1	99	104	136	8e-14	67.8
comp27713_c0_seq1	3.70788	2.38608	2.65752	1.07717	1.36634	0.737956	1.29686	1.25562	1.19138	1.72296	1.54125	1.81141	1.36537	0.108397	0.555171	4.72008	4.5501	3.24082	4.22643	710	gi|460378947|ref|XP_004235228.1|	PREDICTED: transcription elongation factor A protein 3-like isoform 2	[Solanum lycopersicum]	63.92	97	28	2	429	698	33	129	1e-27	113
comp27759_c0_seq1	2.60881	2.86598	1.63694	3.23453	4.0678	3.03667	5.01014	3.38637	2.18624	0.766481	0.463817	1.53611	1.56189	0.216997	0.261503	1.39625	1.54953	3.65769	6.20953	1064	gi|590584684|ref|XP_007015244.1|	Uncharacterized protein TCM_040878	[Theobroma cacao]	36.79	193	57	6	878	486	11	200	1e-20	96.7
comp27772_c0_seq1	5.56452	2.78523	0.357933	1.65028	2.11632	1.29211	3.52558	0.732831	5.73653	0.754194	0.740795	1.65189	1.02457	0.616831	0.0571802	13.76	16.6206	6.62017	5.06326	811	sp|Q5Z6B6|NAC76_ORYSJ	NAC domain-containing protein 76	Oryza sativa subsp. japonica	29.41	153	94	4	60	482	4	154	3e-09	60.1
comp27788_c0_seq4	3.81307	0.923224	2.37289	1.8234	1.22	2.14148	4.75374	4.95946	3.74537	0	1.40316	1.38714	1.63519	0.314557	0.631787	9.50805	5.03875	0.774038	6.52683	367	sp|P37122|C76A2_SOLME	Cytochrome P450 76A2	Solanum melongena	46.6	103	55	0	311	3	25	127	8e-29	112
comp27788_c0_seq5	3.78294	0.75294	1.93522	2.54929	0	2.91083	4.36156	2.97163	8.10633	0	0.858263	0.714499	0.30775	0.256539	0.309154	3.91556	5.56995	1.51505	7.63352	300	sp|P37122|C76A2_SOLME	Cytochrome P450 76A2	Solanum melongena	62.24	98	37	0	296	3	271	368	3e-37	135
comp27789_c0_seq1	6.65346	0.365801	1.64533	2.63186	2.17525	3.67684	7.18097	7.09823	23.4586	0	0.069495	0.0867812	0.149514	0	0.0375491	5.95866	2.34524	0.460035	0.127882	1235	sp|Q8GTB6|THCAS_CANSA	Tetrahydrocannabinolic acid synthase	Cannabis sativa	45.48	387	198	6	1	1128	155	539	4e-102	320
comp2782_c0_seq2	2.60288	78.4606	84.5529	10.4235	10.6937	0.54408	15.3991	15.969	33.9273	48.2716	37.031	27.1276	21.4275	10.1896	8.16225	55.6444	46.3642	98.6729	30.1765	321	gi|590689342|ref|XP_007043200.1|	High-mobility group box 6	[Theobroma cacao]	65.91	44	15	0	321	190	147	190	1e-10	60.1
comp27836_c0_seq1	6.22483	3.51443	8.0064	20.4178	10.9771	7.53439	1.98782	1.15587	1.49554	0.432568	0.606976	0.0757955	0.261174	0	0	3.61617	2.23743	0.642878	1.67541	707	gi|224115540|ref|XP_002317059.1|	hypothetical protein POPTR_0011s15640g	[Populus trichocarpa]	39.18	171	75	7	53	481	253	422	9e-16	80.5
comp2785_c0_seq5	1.72352	28.1348	32.5407	34.7012	16.7305	10.2552	22.0751	21.2826	28.9736	14.1485	13.6681	16.4958	14.128	11.6401	18.4007	48.0736	44.5596	31.5411	35.4089	281	sp|P24068|OCS1_MAIZE	Ocs element-binding factor 1	Zea mays	49.35	77	38	1	231	1	19	94	6e-15	70.1
comp27891_c0_seq1	2.28966	0	1.16736	0.256296	0.600186	1.17057	4.15758	2.78839	3.68512	2.18642	1.38058	2.44232	3.46528	1.54748	1.05676	5.37224	6.63018	2.13244	6.77469	373	gi|224137774|ref|XP_002322648.1|	GCN5-related N-acetyltransferase family protein	[Populus trichocarpa]	85.48	124	18	0	2	373	192	315	1e-72	232
comp279_c0_seq2	1.53672	323.404	298.209	120.069	90.4137	45.5997	74.7601	71.2481	114.396	175.354	207.902	102.328	103.354	62.1209	72.8834	172.391	187.211	295.415	190.007	293	sp|P40280|H2A_MAIZE	Histone H2A	Zea mays	88.68	53	6	0	292	134	86	138	8e-26	99.4
comp27990_c0_seq1	-3.84684	5.38699	2.14848	0.943406	4.90942	1.14901	1.27531	1.64955	0.695623	6.03603	3.24672	7.49166	4.63144	3.67086	4.1568	0	0.403088	0.186889	0.389642	608	gi|645227591|ref|XP_008220593.1|	PREDICTED: uncharacterized protein LOC103320661	[Prunus mume]	48	125	53	2	489	118	1	114	5e-23	100
comp27990_c0_seq2	-3.1478	3.94745	2.81828	2.78442	4.05718	0	0.470502	1.94743	0.41062	4.75069	2.79144	6.76346	5.19889	5.9776	4.50225	0.268342	0.692188	0.551596	0.766674	515	gi|590574392|ref|XP_007012389.1|	Uncharacterized protein TCM_037363	[Theobroma cacao]	53.76	173	62	5	512	24	174	338	1e-27	112
comp28122_c0_seq1	5.71777	6.53153	1.39896	0.460715	0	1.68337	7.59039	0.358028	5.09565	0	0	0.129126	0	0.0927248	0.111743	10.6561	6.28129	1.16367	1.45884	415	gi|657950918|ref|XP_008350247.1|	PREDICTED: uncharacterized protein LOC103413557	[Malus domestica]	65.28	72	24	1	324	109	1	71	1e-24	97.4
comp28156_c0_seq4	5.25824	5.09662	3.40585	3.45121	3.50217	0.630504	1.04971	1.47509	1.14514	1.6561	0.619685	0.580369	0.166652	0	0	2.49452	1.28692	3.99957	1.4254	554	gi|565404926|ref|XP_006367871.1|	PREDICTED: uncharacterized protein LOC102582747	[Solanum tuberosum]	67.57	74	24	0	554	333	644	717	1e-26	112
comp28156_c0_seq8	4.75218	5.30239	3.40708	6.73229	1.40137	0.819952	0.68256	0.871957	1.48922	0.478601	3.02205	0.62896	0.650176	0	0	4.21725	2.615	0.400101	2.59517	213	gi|255560511|ref|XP_002521270.1|	conserved hypothetical protein	[Ricinus communis]	84.62	39	6	0	213	97	163	201	1e-15	76.3
comp28223_c0_seq1	4.1768	1.11272	1.6683	11.1453	3.43095	2.72442	5.96819	2.50076	1.56258	0.334785	0.916045	1.67186	1.06121	0.315934	0.494951	9.75769	5.52422	0.653039	1.42634	609	gi|359481826|ref|XP_002282962.2|	PREDICTED: uncharacterized protein LOC100253823	[Vitis vinifera]	51.29	271	64	6	609	1	153	423	2e-56	196
comp2828_c0_seq11	-1.63223	5.6945	16.4657	19.2804	21.3209	12.475	11.4028	11.7055	15.9935	45.4027	47.1504	26.456	23.8571	32.8218	29.3242	7.69369	10.2974	0.59679	10.3963	238	gi|255561735|ref|XP_002521877.1|	zinc finger protein, putative	[Ricinus communis]	58.97	78	23	4	3	227	208	279	1e-14	73.2
comp2828_c0_seq3	-1.45986	8.66397	15.1106	23.5722	31.8937	30.145	18.1898	25.2385	22.5954	54.1828	72.9524	32.5195	47.4273	52.608	50.3117	12.7784	20.9979	9.495	21.7791	365	gi|593705521|ref|XP_007153117.1|	hypothetical protein PHAVU_003G008100g	[Phaseolus vulgaris]	50.67	75	32	2	139	363	375	444	1e-05	48.1
comp2828_c0_seq5	-1.54044	7.59545	11.0342	20.685	25.7472	24.0016	12.328	15.966	9.58414	51.269	60.9191	36.7434	30.5051	43.544	42.7799	13.3347	13.6154	4.48534	12.7764	342	gi|225425946|ref|XP_002273614.1|	PREDICTED: uncharacterized protein LOC100257993	[Vitis vinifera]	50.47	107	40	7	8	325	222	316	1e-12	68.9
comp2830_c1_seq4	-1.68827	46.9224	54.6911	43.4119	48.3068	6.60913	12.5642	16.8679	8.00247	17.0724	31.5457	25.4562	26.3149	13.3846	15.9058	2.72609	5.48923	0.869141	10.512	621	sp|Q39547|CUCM1_CUCME	Cucumisin	Cucumis melo	38.06	155	89	3	8	472	254	401	2e-22	99.8
comp2832_c0_seq1	6.91094	19.5006	0.783139	2.75103	0.402643	3.4553	53.6914	16.7021	204.243	1.28344	0.656047	2.60227	4.64946	2.35314	1.50129	238.55	190.821	29.5312	17.28	556	sp|A7PZL3|PGLR_VITVI	Probable polygalacturonase	Vitis vinifera	65.03	183	64	0	551	3	65	247	1e-80	254
comp2832_c0_seq2	6.82657	6.06589	2.59844	0.244497	0.190852	0.223337	16.9802	5.41506	87.8869	0.521442	0.548762	1.23347	0.826439	1.86991	0.237203	97.992	122.795	32.9116	14.2047	391	sp|A7PZL3|PGLR_VITVI	Probable polygalacturonase	Vitis vinifera	55.26	76	29	2	391	176	409	483	2e-20	90.5
comp2832_c0_seq3	7.33909	4.33198	0.795297	0.523827	0.408894	0.956985	18.1898	4.4778	83.7187	1.95505	0	1.10111	1.01178	0.843414	0	86.9879	53.5936	0.622623	0.504815	365	sp|A7PZL3|PGLR_VITVI	Probable polygalacturonase	Vitis vinifera	61.76	34	13	0	104	3	53	86	4e-06	48.1
comp2832_c0_seq4	7.04011	11.7341	0.628319	0.413846	1.29218	1.51212	31.6785	7.39692	128.163	1.32392	0.835971	1.27589	2.39805	1.16608	1.10412	116.659	185.183	29.7599	16.7507	231	sp|A7PZL3|PGLR_VITVI	Probable polygalacturonase	Vitis vinifera	66.23	77	26	0	231	1	312	388	5e-30	114
comp2832_c0_seq5	6.16542	6.13254	1.97025	0	0	0.79027	30.4805	6.72315	110.519	0	0.485443	0.606192	3.34208	2.61182	1.46883	127.722	151.12	37.0193	17.8659	221	sp|A7PZL3|PGLR_VITVI	Probable polygalacturonase	Vitis vinifera	79.45	73	15	0	221	3	275	347	8e-33	121
comp28328_c0_seq1	2.21019	0.699325	3.81952	0.591941	0.346547	0	0.600145	1.03501	0.982056	0.631219	0.132858	1.65905	0.928967	0.297839	1.00499	3.36933	2.69013	0.791531	0	646	gi|645246097|ref|XP_008229193.1|	PREDICTED: uncharacterized protein LOC103328575 isoform X1	[Prunus mume]	51.27	158	60	5	7	468	9	153	3e-36	131
comp28390_c0_seq1	4.27761	0.784313	1.00793	4.81312	2.59108	3.63854	1.43029	0.644885	0.550702	0.70793	0.447012	0.186067	0	0.133614	0.0805089	3.11901	2.39817	0.0986361	0.0913975	576	gi|645235228|ref|XP_008224173.1|	PREDICTED: uncharacterized protein LOC103323928 isoform X2	[Prunus mume]	59.33	150	61	0	455	6	4	153	1e-53	181
comp2843_c0_seq1	6.12725	8.3141	56.1839	159.489	80.6103	179.778	109.951	42.8293	63.9306	8.85352	12.8136	3.34644	4.08552	2.32349	2.20551	165.172	127.321	5.40418	11.4739	1209	sp|Q43095|CAMT_POPTM	Caffeoyl-CoA O-methyltransferase	Populus tremuloides	88.1	252	25	1	1079	324	1	247	7e-164	467
comp285_c0_seq1	-1.05055	109.964	229.076	172.225	155.725	107.091	126.602	268.195	157.864	198.194	106.984	214.64	94.9731	267.635	262.889	131.554	102.729	321.816	138.264	645	sp|O49886|CYPH_LUPLU	Peptidyl-prolyl cis-trans isomerase	Lupinus luteus	83.33	42	7	0	2	127	130	171	3e-15	74.7
comp2850_c0_seq1	2.33973	71.1964	44.7602	73.704	140.447	213.263	57.8024	28.0486	26.6135	5.77902	2.91926	13.8525	37.9977	3.22855	8.35978	32.4338	23.6439	2.19012	6.68507	441	gi|525314284|ref|NP_001265987.1|	Hop-interacting protein THI113	[Solanum lycopersicum]	62.65	83	27	3	198	440	152	232	1e-22	96.3
comp2857_c0_seq1	-2.94772	2.89592	5.15296	6.03383	5.1515	3.44477	5.8307	3.37019	2.71115	9.45024	8.84502	5.76038	4.82567	13.9654	10.5643	1.09031	1.66989	1.40075	1.24603	507	gi|502162498|ref|XP_004512522.1|	PREDICTED: uncharacterized protein LOC101498349	[Cicer arietinum]	64.29	56	15	3	4	162	169	222	1e-10	62.4
comp2857_c0_seq10	-2.4387	3.08823	8.50439	2.61402	2.62347	2.38779	2.65025	2.17649	3.30421	5.57495	12.8237	2.40725	8.29483	6.31325	8.06096	0.674786	1.56655	0.887725	2.05644	256	gi|571478548|ref|XP_006587594.1|	PREDICTED: uncharacterized protein LOC100790691	[Glycine max]	83.67	49	8	0	87	233	1	49	1e-23	95.9
comp2857_c0_seq11	-3.24471	1.81431	13.9896	9.59824	6.29352	4.20843	9.1474	5.37042	5.09565	13.5104	14.0459	5.81068	8.15723	11.127	14.899	0.416254	1.87902	0.570425	1.58569	249	gi|460400760|ref|XP_004245900.1|	PREDICTED: uncharacterized protein LOC101245191	[Solanum lycopersicum]	44.76	105	30	8	1	249	142	240	7e-10	57.8
comp2857_c0_seq2	1.49386	9.26116	9.28907	11.8542	9.40252	18.6875	14.1508	8.91489	13.1111	2.85437	5.44997	3.59036	5.63183	3.30935	7.23421	12.4377	15.5513	2.44302	7.00178	500	gi|565345640|ref|XP_006339900.1|	PREDICTED: uncharacterized protein LOC102593621	[Solanum tuberosum]	52.08	144	55	2	72	497	4	135	4e-36	129
comp2857_c0_seq7	1.65614	24.592	18.728	35.4639	25.8774	55.1649	26.9666	21.4684	31.2656	16.4422	14.2467	14.3332	16.8766	12.8269	12.5906	36.2208	37.133	17.2581	18.4682	372	gi|590704772|ref|XP_007047252.1|	Uncharacterized protein TCM_000612	[Theobroma cacao]	84.38	32	5	0	58	153	147	178	3e-10	59.3
comp2857_c0_seq8	-1.95539	3.42245	10.9956	7.532	4.52261	4.76317	5.13988	3.26429	4.80612	9.57636	11.2485	3.97846	7.55387	8.16259	11.0312	1.36102	3.03815	0.602577	1.19648	330	gi|225427191|ref|XP_002278877.1|	PREDICTED: uncharacterized protein LOC100260856	[Vitis vinifera]	61.97	71	21	1	43	255	77	141	3e-17	79
comp28653_c0_seq1	3.01422	0	3.55337	2.16042	6.74559	0	1.64277	1.74884	1.19474	0	0.484895	1.66515	1.04322	0.144937	0.349327	2.14712	2.34966	5.93823	3.81701	531	sp|Q70EW5|PLDA1_CYNCA	Phospholipase D alpha 1	Cynara cardunculus	82.76	145	24	1	2	436	665	808	1e-79	258
comp28662_c0_seq3	2.47103	4.54133	6.59735	1.16991	1.43506	0	1.18613	0.584455	3.14247	3.5644	3.63862	1.2179	2.74393	0.403645	0.891791	3.68443	3.50556	0.446966	4.18767	572	sp|Q2TAW0|CNDG2_XENLA	Condensin-2 complex subunit G2	Xenopus laevis	36.46	181	114	1	563	24	384	564	2e-23	102
comp28692_c0_seq1	1.94399	1.61858	1.84894	5.48017	1.7824	1.80768	5.94197	4.7319	5.72449	1.62328	3.89499	2.85856	5.88058	1.2255	2.43681	6.65674	6.77618	2.03555	8.34104	628	sp|O22060|SPSA1_CITUN	Probable sucrose-phosphate synthase 1	Citrus unshiu	86.6	209	28	0	627	1	328	536	4e-119	369
comp28708_c0_seq1	-4.95433	1.62116	3.47229	0.914818	1.78524	0.208911	1.50718	0.710916	0	2.19492	1.53995	1.1538	0.773057	3.13002	1.38676	0	0	0	0.629724	418	gi|225443740|ref|XP_002268719.1|	PREDICTED: uncharacterized protein LOC100254835	[Vitis vinifera]	68.52	54	17	0	255	416	16	69	2e-17	78.2
comp28708_c0_seq2	-5.72931	3.78271	2.4306	2.97316	2.32082	0.626733	3.82593	2.84367	3.03545	2.4388	1.69394	1.73069	2.0983	3.77443	3.82745	0	0	0.679598	0.188917	418	gi|590623427|ref|XP_007025319.1|	Uncharacterized protein TCM_029650	[Theobroma cacao]	57.58	66	26	1	1	192	31	96	2e-18	82
comp28767_c0_seq1	2.01089	0.371516	6.68416	2.04405	0.981883	0.287253	0.478241	0.122189	3.1303	1.00601	0.77639	0.881372	1.13888	0.949361	0.991531	3.92086	3.51786	3.1304	0.909164	608	sp|Q5RAI8|CPSF5_PONAB	Cleavage and polyadenylation specificity factor subunit 5	Pongo abelii	47.9	167	86	1	608	108	59	224	2e-48	163
comp2882_c0_seq1	2.71304	88.6852	41.8865	22.7768	13.7727	2.63733	23.0925	18.3234	38.6748	26.3407	41.4731	19.7806	26.6441	3.8739	12.0601	43.0124	56.7462	28.7885	45.9318	298	sp|P33623|TBA1_ANEPH	Tubulin alpha-1 chain	Anemia phyllitidis	98.99	99	1	0	2	298	185	283	8e-64	206
comp2882_c0_seq2	2.59217	116.363	76.4193	33.6767	21.1998	2.64621	25.6994	23.3566	38.8495	26.2578	59.0056	21.7191	37.5945	4.0813	15.1942	46.5889	64.7296	36.6926	68.3986	264	sp|P33623|TBA1_ANEPH	Tubulin alpha-1 chain	Anemia phyllitidis	98.85	87	1	0	2	262	97	183	8e-40	141
comp2882_c0_seq3	2.13376	60.0446	39.8068	16.1348	11.65	2.57921	17.9942	13.1655	23.1992	11.1835	33.3166	11.9837	23.5682	5.19572	9.29419	24.0531	35.7229	19.2977	35.3188	237	sp|P33623|TBA1_ANEPH	Tubulin alpha-1 chain	Anemia phyllitidis	98.73	79	1	0	1	237	152	230	3e-48	164
comp2888_c0_seq1	9.31444	0	0	0	0	0.543234	14.32	6.81673	70.5446	0.317082	0.066739	2.16683	0.717924	0.598457	0	246.249	133.055	534.7	51.1712	643	gi|658052941|ref|XP_008362211.1|	PREDICTED: uncharacterized protein LOC103425890	[Malus domestica]	32.18	87	51	3	460	206	31	111	1e-07	53.5
comp28882_c0_seq1	2.77864	0.467342	0.400391	0.6593	0	0.240896	1.20319	0.870995	1.31257	0.562438	0.325548	0.517396	1.59181	0.371539	0.287833	1.71554	2.7965	1.84157	1.96057	725	sp|A5K6L0|TRM5_PLAVS	tRNA (guanine(37)-N1)-methyltransferase	Plasmodium vivax	51.35	37	18	0	477	587	450	486	6e-06	50.4
comp28901_c0_seq2	2.86467	10.6926	4.72355	1.69701	0.441557	0.516715	1.86391	1.31877	0.312825	0.90481	1.65051	2.45741	0.546302	0.569242	0.823192	5.21302	5.20741	5.71505	3.11509	338	sp|Q5RC69|DCTD_PONAB	Deoxycytidylate deaminase	Pongo abelii	60.58	104	39	1	314	3	8	109	9e-42	141
comp2893_c0_seq1	-2.154	50.282	75.3544	43.7396	23.4092	5.14379	73.8212	59.8397	24.4783	99.9869	122.038	70.5812	74.9351	128.041	120.793	17.8425	32.6262	46.7357	53.5825	730	sp|Q43199|APT1_WHEAT	Adenine phosphoribosyltransferase 1	Triticum aestivum	71.75	177	48	1	635	105	3	177	2e-87	263
comp28930_c0_seq1	1.80559	7.35506	9.87215	2.07522	1.83588	1.011	2.73518	1.93522	1.98922	2.36045	4.56457	3.79998	5.67846	1.89341	1.44287	5.34985	5.38455	0.328882	1.52373	691	gi|573945565|ref|XP_006655120.1|	PREDICTED: uncharacterized protein LOC102709466	[Oryza brachyantha]	31.28	211	116	11	669	121	204	413	8e-14	74.7
comp29002_c0_seq1	2.59409	6.85584	9.04237	3.05426	2.74174	0.557986	2.0902	0.593377	2.53358	1.95416	5.44984	1.96887	2.94968	0.737651	0.444471	4.36002	2.52694	0.0907578	1.80809	626	gi|225447444|ref|XP_002266311.1|	PREDICTED: uncharacterized protein LOC100254633	[Vitis vinifera]	65.05	206	69	2	611	3	289	494	2e-70	238
comp29015_c0_seq1	-2.90959	0	0	0	1.10826	0.216151	0.23991	0.45972	0.523439	1.51399	0.796655	2.05595	1.59969	3.61948	3.61573	0.256552	0.496332	0	0.130309	404	gi|595851778|ref|XP_007210183.1|	hypothetical protein PRUPE_ppa019976mg	[Prunus persica]	46.32	95	47	2	36	314	1	93	2e-20	89
comp29089_c0_seq1	2.67461	0.620555	1.9937	0.525266	0.410017	1.43942	0.39941	1.73481	1.16192	0.840181	0.412627	1.54579	1.39502	0.740015	0.509595	5.31524	2.75437	2.73146	0.940088	364	gi|565342867|ref|XP_006338562.1|	PREDICTED: uncharacterized protein LOC102592047	[Solanum tuberosum]	39.8	98	39	6	363	124	178	273	2e-08	55.5
comp29320_c0_seq2	4.20231	0	0.295003	0.194306	0	0	0.590997	0.150997	0.859632	0	0	0	0	0	0.188509	1.75554	3.57745	0	0.214004	492	gi|565351534|ref|XP_006342711.1|	PREDICTED: galactose oxidase-like	[Solanum tuberosum]	67.61	176	44	3	2	490	57	232	4e-78	249
comp29330_c0_seq1	5.6768	0	0	0	0	0.320458	2.48978	1.5676	15.9087	0	0.0787398	0	0	0	0	2.72589	2.41194	2.29342	1.25575	545	sp|P77931|PVADH_PSESP	Polyvinylalcohol dehydrogenase	Pseudomonas sp.	31.18	186	101	8	530	6	407	576	1e-13	72.8
comp29330_c0_seq1	5.6768	0	0	0	0	0.320458	2.48978	1.5676	15.9087	0	0.0787398	0	0	0	0	2.72589	2.41194	2.29342	1.25575	545	sp|P77931|PVADH_PSESP	Polyvinylalcohol dehydrogenase	Pseudomonas sp.	31.18	186	101	8	530	6	407	576	1e-13	72.8
comp29330_c0_seq1	5.6768	0	0	0	0	0.320458	2.48978	1.5676	15.9087	0	0.0787398	0	0	0	0	2.72589	2.41194	2.29342	1.25575	545	sp|P77931|PVADH_PSESP	Polyvinylalcohol dehydrogenase	Pseudomonas sp.	30.89	191	105	8	545	6	402	576	9e-12	67
comp29330_c0_seq1	5.6768	0	0	0	0	0.320458	2.48978	1.5676	15.9087	0	0.0787398	0	0	0	0	2.72589	2.41194	2.29342	1.25575	545	sp|P77931|PVADH_PSESP	Polyvinylalcohol dehydrogenase	Pseudomonas sp.	30.89	191	105	8	545	6	402	576	9e-12	67
comp29330_c0_seq2	4.77989	0	0	0	0	0	2.38141	0.456331	7.01434	0	0	0	0	0	0	1.35819	2.2444	2.93145	0.452721	407	sp|Q588Z1|PVADH_SPHS1	Polyvinylalcohol dehydrogenase	Sphingopyxis sp.	30.83	133	59	6	399	91	520	649	1e-06	50.1
comp29340_c0_seq1	5.80337	0	0	0.362803	2.124	0	1.7472	0	3.81207	0	1.05858	0	0	0	0	1.77006	3.97401	4.79742	7.54211	527	sp|P13934|LEA76_BRANA	Late embryogenesis abundant protein 76	Brassica napus	58.21	67	28	0	4	204	155	221	1e-14	73.6
comp29340_c0_seq2	4.08517	0	0.729355	1.68138	1.68746	0	1.94821	0	7.17296	0	0.593021	0	0.231973	0.0966854	0.116515	1.99655	3.5267	4.56799	8.26711	398	sp|P83442|LEAD3_DAUCA	Late embryogenesis abundant protein Dc3	Daucus carota	58.65	133	44	1	1	366	9	141	7e-40	137
comp2935_c0_seq1	1.16346	33.808	43.2083	48.5854	26.5109	20.9695	55.4361	65.5543	67.1276	30.1802	22.8682	64.8469	32.9895	31.677	36.9727	71.4847	69.7709	74.0316	83.2968	1216	sp|Q08480|KAD2_ORYSJ	Adenylate kinase B	Oryza sativa subsp. japonica	88.07	243	29	0	1018	290	1	243	1e-156	449
comp29367_c0_seq1	5.82935	0	0	0	0	0	0.954389	0.975371	7.86648	0	0	0.234518	0	0.336812	0.101473	22.3019	6.72782	18.8967	1.03677	457	gi|565348407|ref|XP_006341204.1|	PREDICTED: uncharacterized protein LOC102578832	[Solanum tuberosum]	39.66	116	57	4	22	348	28	137	3e-16	77
comp29579_c0_seq1	4.37436	0	0	0	0	0.243245	0	0	0	0	0	0	0	0	0	1.25108	1.79976	18.1996	17.1573	359	gi|565402917|ref|XP_006366915.1|	PREDICTED: uncharacterized protein LOC102605401	[Solanum tuberosum]	30.77	104	64	2	67	357	58	160	7e-09	55.5
comp2958_c0_seq9	1.91074	6.67632	10.0098	9.8895	6.98443	6.0224	7.63929	7.1363	11.9798	4.01742	5.60197	6.86341	8.86866	6.06594	2.51283	15.8279	13.4996	2.79874	4.66803	203	gi|565361433|ref|XP_006347461.1|	PREDICTED: uncharacterized protein At3g49140-like	[Solanum tuberosum]	45.21	73	33	2	203	6	27	99	3e-10	60.1
comp2963_c0_seq12	-1.83047	48.1739	70.8511	28.0905	26.1711	2.06931	8.95738	8.27409	4.51001	64.2572	99.5545	15.4921	32.1606	23.3438	19.78	4.42097	6.33549	3.50041	5.11479	211	gi|255539705|ref|XP_002510917.1|	leucine rich repeat receptor kinase, putative	[Ricinus communis]	64.18	67	23	1	210	10	136	201	4e-18	82.8
comp29672_c0_seq1	2.7854	3.77614	8.38204	2.32458	3.62909	0.53085	3.5352	1.91937	5.4635	0	2.28262	3.74623	1.82405	0.701777	0.845711	5.67066	5.1467	4.57623	5.2805	329	sp|A7PZL3|PGLR_VITVI	Probable polygalacturonase	Vitis vinifera	59.63	109	44	0	328	2	173	281	6e-38	137
comp2968_c0_seq5	-1.91206	35.2693	21.3893	25.1575	12.0444	0.612806	5.7814	13.8155	8.53298	32.9076	57.7446	19.2727	20.7326	22.8184	31.1595	2.90939	10.0064	0.0996743	1.10831	285	gi|590671800|ref|XP_007038432.1|	EXORDIUM like 3	[Theobroma cacao]	81.72	93	17	0	281	3	80	172	3e-48	162
comp29744_c0_seq1	2.74847	2.69308	0.865226	1.56719	0.222424	0.260283	2.16669	1.3286	1.89093	0.911552	1.1192	1.91669	1.65112	0.745529	0.345552	3.91316	3.08796	4.02188	3.33444	671	gi|565362210|ref|XP_006347843.1|	PREDICTED: uncharacterized protein LOC102585480	[Solanum tuberosum]	43.84	146	80	1	670	233	937	1080	2e-29	122
comp29762_c0_seq1	3.19724	8.54351	6.96252	0.352762	3.02898	0	1.07295	0.753873	1.95083	0.752339	3.28579	2.17513	1.36273	0.354989	0.342237	4.33457	2.38418	0.104824	1.69979	542	sp|P0CB23|Y4862_ARATH	Uncharacterized protein At4g38062	Arabidopsis thaliana	41.54	130	76	0	151	540	2	131	6e-16	80.1
comp29892_c0_seq1	5.33755	10.4575	4.99164	5.31103	2.36899	0.462036	0.384617	1.08095	2.79721	1.07875	0	0.141766	0	0	0	2.74199	3.06495	1.27757	4.87453	378	gi|224065899|ref|XP_002301980.1|	zinc finger family protein	[Populus trichocarpa]	75.76	66	12	2	197	3	36	98	4e-24	100
comp29904_c0_seq1	3.62197	0	0.558774	0.55206	0.35911	0.084047	0.279856	0.393262	0.508829	1.86419	1.56949	0.412608	0.710876	0.111109	0.0223162	0.864557	1.15795	0.0546818	0.177341	1039	sp|P92519|M810_ARATH	Uncharacterized mitochondrial protein AtMg00810	Arabidopsis thaliana	63.64	44	16	0	554	423	105	148	2e-10	63.5
comp29934_c0_seq1	6.47478	6.77135	4.26887	0.324429	3.12337	0.493919	4.76942	1.05049	15.31	0.461276	0.0242722	0.0606192	0	0	0	3.5956	1.99107	2.53865	1.33994	884	gi|460411938|ref|XP_004251361.1|	PREDICTED: uncharacterized protein LOC101259312	[Solanum lycopersicum]	56.95	295	126	1	884	3	9	303	9e-123	362
comp2997_c0_seq6	5.60609	0	0	0	0	0	0	0	0	0	0	0	0	0	0	2.67476	0.804947	32.879	27.3074	775	sp|P92519|M810_ARATH	Uncharacterized mitochondrial protein AtMg00810	Arabidopsis thaliana	40.61	197	112	1	85	675	13	204	2e-45	158
comp29972_c0_seq1	4.37987	8.73948	4.03171	0.189679	1.62868	0	0.288463	0	0	0.202266	0.255436	0	0	0.0763508	0.0920102	2.81054	2.60815	3.60726	1.149	504	sp|Q6V9I6|HDT1_SOLCH	Histone deacetylase HDT1	Solanum chacoense	39.29	84	49	2	69	317	7	89	2e-11	63.5
comp30064_c0_seq1	2.52591	0.508743	0	0.215312	16.807	0.590033	2.18296	1.17125	3.09584	0.918396	0.386605	1.38796	1.35161	0.953353	0.678886	5.29129	3.81366	8.57334	5.21707	444	sp|P48493|TPIS_LACSA	Triosephosphate isomerase, cytosolic (Fragment)	Lactuca sativa	89.13	138	15	0	444	31	56	193	3e-83	249
comp30090_c0_seq3	-2.89331	0	1.57193	0.345121	1.61639	0.630504	0	0.134099	0	0.736043	1.70413	0.290185	1.16656	4.58435	3.85048	0.623629	0.241297	0	0.095027	277	sp|P17801|KPRO_MAIZE	Putative receptor protein kinase ZmPK1	Zea mays	40.23	87	47	2	252	1	186	270	3e-14	72
comp30090_c0_seq3	-2.89331	0	1.57193	0.345121	1.61639	0.630504	0	0.134099	0	0.736043	1.70413	0.290185	1.16656	4.58435	3.85048	0.623629	0.241297	0	0.095027	277	sp|P17801|KPRO_MAIZE	Putative receptor protein kinase ZmPK1	Zea mays	40.23	87	47	2	252	1	186	270	3e-14	72
comp30090_c0_seq3	-2.89331	0	1.57193	0.345121	1.61639	0.630504	0	0.134099	0	0.736043	1.70413	0.290185	1.16656	4.58435	3.85048	0.623629	0.241297	0	0.095027	277	sp|P17801|KPRO_MAIZE	Putative receptor protein kinase ZmPK1	Zea mays	40.23	87	47	2	252	1	186	270	1e-13	70.1
comp30090_c0_seq3	-2.89331	0	1.57193	0.345121	1.61639	0.630504	0	0.134099	0	0.736043	1.70413	0.290185	1.16656	4.58435	3.85048	0.623629	0.241297	0	0.095027	277	sp|P17801|KPRO_MAIZE	Putative receptor protein kinase ZmPK1	Zea mays	40.23	87	47	2	252	1	186	270	1e-13	70.1
comp30099_c0_seq1	4.22326	0	0.411749	0.271201	1.16433	0.49546	4.94928	2.2656	27.2961	0.289197	0.304349	0.418058	0.130958	0.545827	0.0328888	5.58665	5.02481	6.00379	2.35222	705	gi|225434845|ref|XP_002280577.1|	PREDICTED: uncharacterized protein LOC100244977	[Vitis vinifera]	60.89	225	84	1	704	30	283	503	8e-88	276
comp3015_c0_seq1	1.33591	10.0281	6.58073	7.52507	11.2311	6.15893	5.21849	3.99991	4.79402	5.77756	6.48562	4.69059	8.66274	2.90787	1.86894	5.8307	5.06487	1.46687	3.71299	1588	sp|Q6GME1|PYRG2_XENLA	CTP synthase 2	Xenopus laevis	50.68	367	180	1	1	1098	197	563	1e-128	394
comp30153_c0_seq1	3.55768	2.24015	3.11875	7.58467	10.8543	2.30942	2.64337	1.47354	0.699073	0.336998	0.248258	0.265723	1.44973	0.254418	0.1533	1.9416	3.31435	0.93908	2.21892	605	sp|P46608|HSBH1_SOYBN	Homeobox protein SBH1	Glycine max	71.11	45	13	0	192	58	124	168	1e-14	75.1
comp3022_c0_seq1	-1.57617	24.816	44.5753	33.537	29.3462	14.4996	22.1436	20.8218	18.8765	85.397	137.686	22.6124	35.7313	27.047	26.1681	4.7877	11.2651	14.505	27.9656	801	sp|P17407|21KD_DAUCA	21 kDa protein	Daucus carota	41.1	163	92	3	10	492	28	188	9e-34	127
comp30287_c0_seq1	-3.38272	2.72445	5.09269	2.3061	6.05495	5.93656	1.48786	2.28086	0	4.91825	6.77576	2.87915	5.46662	5.14765	5.74579	0.303062	0.537451	0.186889	0.519523	456	sp|P51819|HSP83_IPONI	Heat shock protein 83	Ipomoea nil	67.27	55	18	0	282	118	635	689	2e-16	80.5
comp30305_c0_seq1	3.64515	0.362571	0	2.14828	0.958243	1.96236	2.25584	1.49058	2.03662	0.327261	0.48217	1.80632	2.5193	0.555902	0.372176	5.93378	5.54313	3.10062	10.098	623	sp|Q40517|NTF3_TOBAC	Mitogen-activated protein kinase homolog NTF3	Nicotiana tabacum	82.91	117	20	0	273	623	1	117	2e-49	171
comp3036_c0_seq1	-3.81383	61.3215	91.1132	256.158	178.997	155.896	315.215	49.0908	44.9489	2.13315	0.992485	9.41321	18.8616	15.6381	21.9353	0.228298	2.13474	0.250284	0.463832	908	gi|225430200|ref|XP_002284962.1|	PREDICTED: uncharacterized protein LOC100252479	[Vitis vinifera]	80.07	281	56	0	845	3	3	283	1e-168	481
comp3036_c0_seq2	-3.4464	32.7212	59.8782	189.155	111.885	110.643	198.506	34.9633	32.0451	2.04156	1.05994	6.54639	11.9567	10.2239	13.3423	0.691903	1.21959	0.455122	0.210861	749	gi|566213642|ref|XP_002324280.2|	hypothetical protein POPTR_0018s01390g	[Populus trichocarpa]	88.57	105	12	0	749	435	292	396	7e-58	196
comp30392_c0_seq1	-2.30943	2.35507	3.2897	1.73343	0.541238	0.158341	2.37256	1.54913	2.97169	3.6969	4.39636	2.79354	2.63666	5.47732	7.6728	1.28423	1.13116	0.23179	0	1103	sp|Q945B6|AOP1L_ARATH	Probable 2-oxoglutarate-dependent dioxygenase AOP1.2	Arabidopsis thaliana	46.25	307	153	5	1035	133	13	313	4e-86	270
comp30408_c0_seq1	5.39887	0.73101	2.93571	9.2814	2.71686	6.28795	1.09784	1.68296	1.71092	0.329909	0.433992	0.086711	0.0746967	0.124533	0	3.01885	3.26266	0.183865	0.532413	1236	gi|566191805|ref|XP_002315186.2|	hypothetical protein POPTR_0010s20240g	[Populus trichocarpa]	68.46	409	109	8	1	1203	17	413	0	521
comp3048_c1_seq1	-3.0264	2.52382	5.0678	3.20442	3.02245	0.121962	1.01526	1.2451	0.147674	3.41705	8.12114	1.53428	4.12626	2.68721	3.82125	0	0.653458	0.238049	0.919081	716	sp|P83332|TLP1_PRUPE	Thaumatin-like protein 1	Prunus persica	61.07	131	50	1	325	714	21	151	6e-46	159
comp3049_c0_seq1	5.55337	0	0	0	0	0	2.98338	0.446191	19.2101	0	0	0	0.138626	0.115558	0	4.87629	3.57949	3.92412	0.790465	666	gi|225449671|ref|XP_002264375.1|	PREDICTED: uncharacterized protein LOC100266044	[Vitis vinifera]	65.25	141	49	0	423	1	42	182	7e-65	211
comp3049_c0_seq3	4.87791	0	0	0	0	0	1.3157	0.504236	13.8747	0	0	0.121238	0	0.174121	0	5.6279	5.84719	25.8364	7.38459	221	gi|514808233|ref|XP_004978959.1|	PREDICTED: uncharacterized protein LOC101761316	[Setaria italica]	76.92	26	6	0	220	143	305	330	5e-06	47.8
comp30651_c0_seq1	4.05536	0.44907	0.577104	3.61108	1.18685	0.347216	2.02325	8.71402	3.15312	0.810671	0.255943	1.17189	0.367098	0.30601	0	3.70904	2.34757	1.63779	0.156993	503	gi|590593071|ref|XP_007017458.1|	Uncharacterized protein TCM_033986	[Theobroma cacao]	79.49	39	8	0	502	386	288	326	4e-14	73.6
comp3067_c0_seq3	-1.95261	63.0368	37.8043	36.4608	79.1352	120.224	14.4258	20.0412	13.7701	33.1904	43.7116	15.5777	59.0451	54.41	72.4715	13.8196	16.1658	7.66333	20.9355	215	gi|565356359|ref|XP_006345035.1|	PREDICTED: uncharacterized protein LOC102589421	[Solanum tuberosum]	44.26	61	22	3	204	37	1	54	6e-06	45.1
comp3069_c0_seq2	1.37122	26.4079	17.2716	22.3529	36.2989	38.8313	18.717	19.9298	37.5259	12.5565	14.827	4.08338	20.8165	13.3357	11.4239	29.7165	28.6056	16.8427	18.684	479	sp|Q6YZM6|BBD2_ORYSJ	Bifunctional nuclease 2	Oryza sativa subsp. japonica	67.37	95	29	2	1	279	231	325	1e-37	136
comp3075_c0_seq1	1.86897	28.2353	17.8128	18.6852	4.74875	10.7171	40.0911	39.678	37.4878	15.2913	11.7036	56.2668	27.2779	8.2209	12.2256	38.318	31.6981	7.48917	26.5618	220	sp|O24534|EF1A_VICFA	Elongation factor 1-alpha	Vicia faba	97.37	38	1	0	114	1	1	38	2e-18	82.4
comp3087_c0_seq5	1.36979	20.5882	27.97	7.96654	4.46962	1.59186	6.31012	8.41575	17.3471	22.8307	18.998	17.0252	10.8193	8.91872	12.9821	23.2126	29.2422	35.0651	35.7136	384	sp|P32518|DUT_SOLLC	Deoxyuridine 5-triphosphate nucleotidohydrolase	Solanum lycopersicum	73.75	80	16	2	147	383	10	85	1e-28	108
comp30895_c0_seq1	-2.89355	0.658069	1.05711	0.765902	0.652205	1.14483	4.51792	3.16534	1.38618	1.5592	3.31303	5.24946	4.16909	8.32396	8.02157	0.176142	1.75253	1.77933	1.95549	1373	gi|225445053|ref|XP_002283391.1|	PREDICTED: uncharacterized protein LOC100245695	[Vitis vinifera]	73.55	397	100	3	1372	185	25	417	0	568
comp309_c0_seq1	-4.4429	33.6579	174.458	95.5985	58.5619	2.89155	20.3796	34.3164	5.25172	159.664	505.082	37.6177	106.388	71.6099	118.927	0.800806	7.00855	2.25752	17.3449	302	sp|P81898|PNAA_PRUDU	Peptide-N4-(N-acetyl-beta-glucosaminyl)asparagine amidase A	Prunus dulcis	52.87	87	40	1	3	263	67	152	2e-23	98.2
comp309_c0_seq13	-2.78301	50.2536	159.123	112.701	91.7385	49.2704	49.3509	87.0701	31.5264	220.251	290.058	128.561	140.817	219.058	225.803	22.1875	36.2813	33.4892	52.2827	218	gi|460390588|ref|XP_004240910.1|	PREDICTED: peptide-N4-(N-acetyl-beta-glucosaminyl)asparagine amidase A-like	[Solanum lycopersicum]	45.83	48	26	0	1	144	385	432	7e-06	47.8
comp309_c0_seq8	-2.91296	37.647	61.521	56.2575	70.0168	33.4206	34.1027	38.9797	19.1454	108.654	143.309	54.0285	71.4284	96.4395	118.795	8.53063	17.3287	5.14369	29.3555	243	sp|P81898|PNAA_PRUDU	Peptide-N4-(N-acetyl-beta-glucosaminyl)asparagine amidase A	Prunus dulcis	47.56	82	41	1	2	241	32	113	5e-19	84.3
comp30922_c0_seq1	-3.39803	0.795359	1.02212	0	0	0	0	0	1.48922	1.07685	0.679962	2.3586	1.13781	5.69082	3.02079	0.243303	0.3138	0.900228	0	284	sp|A6P6W1|CASL2_CANSA	Cannabidiolic acid synthase-like 2	Cannabis sativa	58.46	65	26	1	2	196	478	541	4e-17	79.7
comp3093_c0_seq2	-1.47407	6.00504	14.247	14.4668	12.9713	10.3575	9.51396	12.3058	9.73019	14.8014	23.9577	13.4242	17.1811	18.965	18.2079	4.38045	7.65441	1.5104	6.40567	489	gi|255574637|ref|XP_002528228.1|	ubiquitin-protein ligase, putative	[Ricinus communis]	58.33	144	45	4	91	489	36	175	2e-33	128
comp3096_c0_seq1	2.6321	44.394	28.1977	16.9889	6.85544	6.18113	11.6045	111.772	42.5168	18.7303	10.3082	33.129	11.9578	25.7891	42.2177	218.637	174.749	40.6	36.907	664	sp|P49043|VPE_CITSI	Vacuolar-processing enzyme	Citrus sinensis	65.35	127	44	0	2	382	368	494	2e-58	197
comp3096_c0_seq2	2.7377	38.9693	29.9879	12.2461	8.94244	7.57778	17.0217	112.741	48.0612	14.3224	10.7283	33.935	13.3528	19.3994	44.3611	208.222	192.508	18.6055	38.4504	484	sp|O24325|VPE1_PHAVU	Vacuolar-processing enzyme	Phaseolus vulgaris	78.88	161	34	0	2	484	196	356	2e-85	265
comp31008_c0_seq1	-4.38692	0.361411	1.16113	1.37662	0.477588	0	0.155078	1.24808	0	2.77282	3.63904	2.70081	4.57932	3.87886	2.3743	0	0.178238	0	0	625	sp|Q6ZRP5|YD019_HUMAN	Putative uncharacterized protein FLJ46204	Homo sapiens	34.38	128	68	4	238	579	72	197	8e-09	57
comp31014_c0_seq2	5.67426	0.872131	2.24157	4.79838	1.72872	0.337162	0	1.43418	0.816484	0.787196	0	1.24141	1.24764	0	0	6.80309	4.04305	0.10968	0.406525	259	gi|357445315|ref|XP_003592935.1|	hypothetical protein MTR_2g005910	[Medicago truncatula]	70	50	15	0	251	102	1	50	4e-15	72.4
comp31036_c0_seq1	2.88169	0.743033	0	1.21595	1.08007	0.153201	1.25405	0.7983	0.324624	0.357691	0.301145	0.810862	0.526415	0.101265	0.111865	1.06072	0.547223	0.0747557	0.415618	2280	sp|P32483|PABS_STRGR	Para-aminobenzoate synthase	Streptomyces griseus	38.49	478	263	11	1574	159	238	690	4e-89	301
comp3108_c0_seq1	1.38044	13.7218	35.2681	40.6517	18.1327	14.6902	29.8923	43.1338	39.527	12.3855	19.5516	27.0441	22.1106	20.9487	26.0036	51.42	61.0092	88.6065	58.6721	428	sp|O20250|TKTC_SPIOL	Transketolase, chloroplastic	Spinacia oleracea	86.49	74	10	0	427	206	668	741	8e-34	129
comp311_c0_seq10	2.43553	107.744	121.765	346.185	243.153	426.578	831.398	393.872	681.755	130.81	157.298	219.187	224.276	105.431	189.843	734.03	755.265	316.149	451.768	565	sp|Q03194|PMA4_NICPL	Plasma membrane ATPase 4	Nicotiana plumbaginifolia	85.31	177	26	0	1	531	776	952	7e-96	304
comp311_c0_seq12	2.46283	22.6428	29.0985	94.6748	71.9194	119.808	228.145	84.9678	148.897	24.1312	42.9132	53.1991	71.5854	21.75	50.8536	181.591	195.083	10.2238	101.03	414	sp|Q03194|PMA4_NICPL	Plasma membrane ATPase 4	Nicotiana plumbaginifolia	92.03	138	11	0	1	414	233	370	2e-82	265
comp311_c0_seq15	2.37224	14.8837	26.253	82.2591	57.2689	92.5147	196.351	81.8734	111.199	21.8635	32.7116	45.6947	56.4209	20.2844	45.7141	159.086	162.406	8.2212	83.1164	387	sp|Q03194|PMA4_NICPL	Plasma membrane ATPase 4	Nicotiana plumbaginifolia	92.97	128	9	0	2	385	179	306	5e-78	253
comp311_c0_seq19	-1.65735	97.3396	106.35	155.312	209.976	134.79	95.4682	101.397	67.6321	123.371	184.862	98.2436	218.752	221.062	220.934	51.4604	75.671	9.46906	57.862	333	sp|P23980|PMA2_SOLLC	Plasma membrane ATPase 2 (Fragment)	Solanum lycopersicum	92.79	111	8	0	1	333	58	168	8e-66	216
comp311_c0_seq2	-1.59262	118.497	108.367	149.904	236.742	149.759	107.439	108.232	63.8398	152.089	228.316	115.607	275.824	236.382	245.553	61.4619	83.9696	6.48924	79.3399	1484	sp|Q08435|PMA1_NICPL	Plasma membrane ATPase 1	Nicotiana plumbaginifolia	94.09	372	22	0	369	1484	1	372	0	592
comp311_c0_seq23	-1.62772	92.5809	81.4571	139.171	189.858	140.195	118.022	120.28	65.8145	129.334	223.908	110.182	249.969	240.832	259.784	59.8145	87.6036	17.1023	72.7897	294	sp|P23980|PMA2_SOLLC	Plasma membrane ATPase 2 (Fragment)	Solanum lycopersicum	95.92	98	4	0	1	294	221	318	1e-59	199
comp311_c0_seq30	-1.75116	67.6555	58.1969	90.9802	139.873	103.777	70.7026	76.9824	43.4176	105.389	146.983	71.4499	174.838	156.898	170.819	39.3892	49.2954	6.03824	52.6449	207	sp|Q08435|PMA1_NICPL	Plasma membrane ATPase 1	Nicotiana plumbaginifolia	91.18	68	6	0	2	205	385	452	4e-37	136
comp311_c0_seq6	2.44372	8.96357	11.5192	29.6984	21.6593	38.415	86.0993	29.1857	40.0401	8.43737	14.6936	18.7434	26.7973	7.50419	16.483	58.4827	64.1365	2.28675	36.947	882	sp|Q03194|PMA4_NICPL	Plasma membrane ATPase 4	Nicotiana plumbaginifolia	91.96	224	18	0	209	880	3	226	4e-111	350
comp31191_c0_seq1	-2.52246	0.501292	1.15959	4.58262	2.18603	0.736428	1.46267	2.47306	1.73643	2.85057	2.72374	4.8878	4.09787	4.74818	5.53678	0.582718	1.02845	0	0	2253	gi|460376116|ref|XP_004233846.1|	PREDICTED: uncharacterized protein LOC101251749	[Solanum lycopersicum]	37.87	705	395	12	2120	87	7	695	4e-134	421
comp312_c0_seq1	1.63384	0	23.8382	38.1599	16.9104	41.03	84.128	100.702	243.783	97.0674	59.106	128.621	123.132	228.325	223.333	683.152	597.386	1183.12	761.546	481	sp|Q94G86|ALL9_OLEEU	Glucan endo-1,3-beta-D-glucosidase	Olea europaea	52	75	35	1	481	260	383	457	6e-19	86.7
comp3126_c0_seq1	-1.48349	9.43092	5.32088	11.8768	5.62333	6.93619	7.10641	10.5157	18.089	19.3088	9.83245	16.1526	12.8804	14.3421	11.8058	4.08115	4.31075	17.3567	14.7427	491	sp|Q6RVV4|TIC32_PEA	Short-chain dehydrogenase TIC 32, chloroplastic	Pisum sativum	51.69	89	43	0	1	267	225	313	2e-24	100
comp31343_c0_seq1	1.91123	0	1.76786	5.82207	1.54518	4.46729	2.125	1.44781	0.901514	0.372504	1.07152	1.63177	1.40568	0.609318	1.01671	2.23033	3.60927	1.14182	2.88553	821	sp|P51092|LDOX_PETHY	Leucoanthocyanidin dioxygenase	Petunia hybrida	82.93	246	42	0	3	740	106	351	1e-126	374
comp31356_c0_seq1	2.867	1.49393	2.68781	2.1497	1.97416	0.462036	3.14104	1.37575	1.95805	0.539375	0.454108	3.40238	2.99202	0.203602	0.644071	2.65059	3.65436	2.14181	3.30772	756	gi|470108777|ref|XP_004290685.1|	PREDICTED: uncharacterized protein LOC101299256	[Fragaria vesca subsp. vesca]	64.32	185	58	3	1	534	243	426	1e-64	214
comp3137_c0_seq4	2.24905	0	0	1.30957	0	3.58869	2.15754	2.03536	2.89684	1.04735	0.293926	5.4138	4.42654	1.84497	0.635248	6.38921	4.73064	0.19457	0.360582	292	gi|359482084|ref|XP_002273256.2|	PREDICTED: delta-1-pyrroline-5-carboxylate synthase	[Vitis vinifera]	31.18	93	56	3	2	262	91	181	9e-08	54.3
comp31382_c0_seq1	2.15924	7.38666	1.6509	4.3495	3.89031	7.61506	6.2472	3.38005	3.50779	3.28533	0.467774	1.6508	1.92526	0.729494	0.417578	1.99762	2.74538	0.753935	1.04791	1055	sp|A7S4N4|SERIC_NEMVE	Probable serine incorporator	Nematostella vectensis	26.21	248	133	7	92	688	208	454	2e-18	89.7
comp31399_c0_seq2	4.12179	7.63418	6.05959	3.42102	2.07699	0.347216	2.98671	1.99389	4.41437	3.64802	2.73006	3.03626	3.5792	0.153005	0.368772	7.00597	3.45492	1.18599	3.13986	503	sp|P03010|TRAC9_MAIZE	Putative AC9 transposase	Zea mays	25.23	107	77	2	159	479	181	284	2e-06	50.1
comp31450_c0_seq1	-2.10892	1.05882	1.96546	1.99163	2.09878	1.54638	1.66587	1.85727	1.87239	4.0352	3.37494	3.71204	3.12559	6.89447	3.84028	0.719772	1.4389	3.16622	1.5629	960	gi|565350294|ref|XP_006342105.1|	PREDICTED: large proline-rich protein BAG6-like isoform X2	[Solanum tuberosum]	36	225	123	6	761	90	638	842	1e-29	125
comp31501_c0_seq1	4.45749	1.01292	0	0.857385	0.669266	1.56636	1.08659	0.999427	1.42244	1.37142	0.769743	1.32166	0.414014	0	0	2.01407	3.1971	7.00626	6.96424	223	gi|359488708|ref|XP_002274748.2|	PREDICTED: UDP-glycosyltransferase 90A1-like	[Vitis vinifera]	70.97	31	9	0	1	93	430	460	3e-06	48.9
comp3151_c0_seq2	-2.47829	5.18078	9.32102	11.6209	5.99039	3.40487	9.89242	15.4204	11.1555	21.5107	21.1613	14.6874	11.0112	37.0686	23.612	3.24888	6.33646	4.49563	5.7354	436	gi|565357308|ref|XP_006345486.1|	PREDICTED: protein IQ-DOMAIN 14-like	[Solanum tuberosum]	47.5	80	39	1	2	241	88	164	3e-10	60.1
comp3151_c0_seq3	-3.00742	13.5529	14.7375	13.5309	14.9246	5.10514	16.9989	27.5447	12.0375	42.6588	23.6353	45.9203	15.0561	115.561	51.0105	8.71699	9.46034	2.79702	12.5538	325	gi|645251091|ref|XP_008231520.1|	PREDICTED: protein IQ-DOMAIN 14 isoform X2	[Prunus mume]	57.5	40	17	0	204	323	1	40	1e-06	50.8
comp3151_c0_seq6	-2.45921	9.33397	14.994	15.8014	10.7926	2.88677	16.0204	19.4936	13.5445	24.4324	32.6282	13.8397	19.8384	41.502	37.75	3.85465	8.93033	5.16494	4.7859	242	gi|460367658|ref|XP_004229688.1|	PREDICTED: protein IQ-DOMAIN 14-like	[Solanum lycopersicum]	56.25	80	32	1	1	240	344	420	0.0001	44.3
comp3151_c0_seq7	-2.72958	13.4335	15.9848	21.4781	11.177	2.30815	35.012	45.1635	15.3711	26.0468	31.3814	30.8069	21.5561	94.422	78.8548	7.76212	15.5075	16.0181	24.815	227	gi|568858864|ref|XP_006482963.1|	PREDICTED: protein IQ-DOMAIN 14-like isoform X3	[Citrus sinensis]	37.66	77	24	3	7	171	289	363	2e-05	46.2
comp31686_c0_seq1	3.27519	2.22701	1.6354	0	0	0	1.63814	0.627809	1.78707	0.574321	0.785734	1.43403	0.260071	0	0.326571	2.14107	2.32212	0	0	355	sp|Q7XC27|CNBL1_ORYSJ	Calcineurin B-like protein 1	Oryza sativa subsp. japonica	64.62	65	22	1	10	201	10	74	2e-16	75.9
comp31738_c0_seq1	4.42479	6.64359	3.49271	1.27805	1.99527	0	4.01688	2.78094	4.2407	0.817716	1.20478	1.50446	1.23429	0.20578	0.0619962	3.97222	4.11044	1.29124	2.74486	374	sp|A7PZL3|PGLR_VITVI	Probable polygalacturonase	Vitis vinifera	52.07	121	58	0	12	374	56	176	2e-30	117
comp3175_c0_seq1	1.18029	75.3974	71.1752	69.2038	105.477	56.7372	52.2561	40.4619	50.6888	80.2372	70.9423	46.889	83.194	28.7549	26.1486	54.0066	59.0965	64.6576	42.9548	728	sp|Q6GME1|PYRG2_XENLA	CTP synthase 2	Xenopus laevis	58.06	124	52	0	2	373	433	556	3e-43	158
comp3177_c0_seq1	-2.53516	2.31325	0.524608	1.38215	1.88806	3.78758	1.8684	0.850316	2.03826	0.736929	1.11161	1.00073	2.39155	6.5371	5.02841	0.832507	0.912666	0.68451	1.1417	830	sp|Q96480|P5CS_SOLLC	Delta-1-pyrroline-5-carboxylate synthase	Solanum lycopersicum	79.56	225	46	0	1	675	490	714	3e-124	377
comp31785_c0_seq1	-1.88805	2.31806	2.15147	3.4882	3.9141	2.88759	0.442068	1.60949	0.964513	5.11453	4.18367	4.88825	5.57951	4.03675	5.52565	1.06365	1.27023	0.421087	0.300142	877	gi|225466227|ref|XP_002267333.1|	PREDICTED: uncharacterized protein LOC100258199	[Vitis vinifera]	37.46	299	128	10	877	143	371	664	2e-45	168
comp31798_c0_seq1	3.92363	0	0.874347	0	0.674305	16.5707	1.31372	0	7.325	0	0	0.0807039	0	0.115906	0.838069	9.3657	7.04632	0.68451	0.396423	332	gi|460392286|ref|XP_004241748.1|	PREDICTED: uncharacterized protein LOC101252785	[Solanum lycopersicum]	46.85	111	48	3	2	331	41	141	8e-14	69.3
comp31831_c0_seq1	4.70661	0	1.96802	1.29625	2.40312	4.29224	2.79271	2.58129	3.22581	0.518349	0.981912	5.26792	2.97318	0.652217	0.157197	14.9908	6.00422	2.31109	1.38305	590	gi|595928591|ref|XP_007215132.1|	hypothetical protein PRUPE_ppa013087mg	[Prunus persica]	75.74	136	33	0	20	427	1	136	6e-71	219
comp31844_c0_seq1	1.74316	0.541684	0	0.917012	0.71581	5.44471	0.464861	0.801699	0.507121	4.40037	1.44073	1.15656	0.664209	4.06032	3.72542	14.2504	9.88432	2.52054	1.13622	417	gi|566159156|ref|XP_006386746.1|	hypothetical protein POPTR_0002s20810g	[Populus trichocarpa]	47.5	80	40	1	386	153	1	80	3e-15	72.4
comp31857_c0_seq1	2.98027	0.725143	3.02864	5.21725	4.31209	4.34522	0.933453	1.37134	3.56409	1.79994	0.9299	2.70948	1.40785	1.1118	0.558264	7.32018	5.07822	0.273584	0.169005	623	gi|590639933|ref|XP_007029812.1|	RING/U-box superfamily protein, putative	[Theobroma cacao]	40.37	109	39	5	265	513	264	372	7e-06	50.4
comp31862_c0_seq1	3.24196	7.17845	0.820009	3.51068	1.6864	10.6073	2.46416	1.83628	1.49343	2.15979	0.181835	0.567663	2.08644	0.38046	0.916983	7.90529	4.40561	1.36419	1.7474	708	gi|590597712|ref|XP_007018690.1|	Uncharacterized protein TCM_034838	[Theobroma cacao]	38.58	127	66	3	406	59	87	212	3e-09	60.1
comp31910_c0_seq1	3.10841	2.50568	0.477047	0.62842	17.966	1.14807	1.43354	0.305221	2.43268	0.33506	0.581814	1.18887	1.13794	0.569149	0.381045	4.85447	2.91084	2.75435	2.50896	1217	sp|P38661|PDIA6_MEDSA	Probable protein disulfide-isomerase A6	Medicago sativa	63.38	355	130	0	1191	127	10	364	2e-156	453
comp3196_c0_seq1	-1.46971	2.40727	39.4435	19.697	22.6653	3.10213	403.188	122.059	60.8491	63.1931	90.5902	30.4106	47.6384	61.993	54.6511	16.4461	21.607	20.6873	32.3537	563	sp|Q9ZWQ9|FLS_CITUN	Flavonol synthase/flavanone 3-hydroxylase	Citrus unshiu	43.09	181	102	1	1	543	146	325	1e-45	159
comp3196_c0_seq3	-1.738	1.32353	13.607	6.34834	8.7449	4.77558	205.016	49.1886	19.4122	29.0694	39.9797	13.3969	26.6877	24.8021	28.8021	4.99342	9.48632	5.77021	13.4697	256	sp|P51091|LDOX_MALDO	Leucoanthocyanidin dioxygenase	Malus domestica	37.65	85	51	1	6	254	106	190	2e-11	62.4
comp3196_c0_seq4	-2.18403	0	7.31807	1.6067	4.3896	1.10073	77.9868	18.7288	11.9951	9.85153	17.1292	3.71509	8.53425	9.21599	10.3268	1.88713	1.87225	1.90973	3.31796	238	sp|Q7XZQ6|FLS_PETCR	Flavonol synthase/flavanone 3-hydroxylase	Petroselinum crispum	41.03	78	42	2	14	238	55	131	3e-13	67
comp3200_c0_seq2	5.35972	4.65736	34.9138	114.652	13.8476	1.20034	0.166535	0.127647	0.726699	2.80253	1.84335	0	0	0	0	3.44303	4.21096	0	0.0904552	291	gi|565351534|ref|XP_006342711.1|	PREDICTED: galactose oxidase-like	[Solanum tuberosum]	81.82	22	4	0	291	226	547	568	1e-06	50.4
comp32062_c0_seq1	6.21751	0	0	0	0	0	1.15385	0.331655	4.09093	0	0	0	0.824331	0	0	5.4497	6.6972	2.28272	3.91703	336	gi|460396610|ref|XP_004243864.1|	PREDICTED: uncharacterized protein LOC101259955	[Solanum lycopersicum]	54.55	77	34	1	3	230	80	156	2e-21	89.7
comp3209_c0_seq1	7.35728	0	0	0	0	0	0	0	0	0	0	0	0	0	0	20.9577	6.69063	220.433	7.19323	333	gi|565349438|ref|XP_006341700.1|	PREDICTED: uncharacterized protein LOC102596947	[Solanum tuberosum]	33.33	102	59	3	2	304	52	145	6e-08	52.8
comp32124_c0_seq1	6.30582	0.251259	0.322896	3.72185	2.32419	1.26276	0.323438	0.743734	0.94091	0.453579	0.310273	0.894117	0.41079	0.171216	0.154749	16.6404	11.7719	0.537177	0.468476	899	sp|Q8RJP2|RHIE_DICD3	Rhamnogalacturonate lyase	Dickeya dadantii	27.53	178	101	9	42	557	422	577	1e-05	50.4
comp32163_c0_seq1	4.50026	0	0	0.87205	1.44651	0.995722	0.884137	1.14359	0	0.697436	0.244659	2.10806	2.10547	0.263266	0.290824	7.13042	5.76683	0.259131	0.630299	877	gi|590659867|ref|XP_007035245.1|	CCT motif family protein isoform 2	[Theobroma cacao]	36.84	247	105	10	261	875	1	238	9e-25	107
comp32199_c0_seq1	-2.08225	0	0	0	0	2.97529	0	0.37968	0.720509	0	0	0.0456452	0.471849	11.9966	11.218	3.64913	1.32844	0	0	587	sp|I7C6E8|C7A52_PANGI	Beta-amyrin 28-oxidase	Panax ginseng	75.42	179	44	0	3	539	303	481	1e-100	305
comp32214_c0_seq1	7.1719	2.69764	2.08006	3.19676	4.99072	0.278105	1.00319	0.88723	4.04082	0.324656	0.0341665	0.255991	0	0	0	6.54671	6.17306	1.94508	1.63468	628	gi|255584436|ref|XP_002532949.1|	DNA binding protein, putative	[Ricinus communis]	58.05	236	72	5	627	1	169	404	4e-78	249
comp32239_c0_seq1	1.83934	5.70759	3.5563	0.878393	2.74266	2.00593	1.26164	0.796379	2.91459	2.18558	1.38006	1.06682	2.0501	1.06073	1.10074	3.38612	3.88958	3.4367	5.15969	653	sp|Q94KL7|SILD_FORIN	Secoisolariciresinol dehydrogenase (Fragment)	Forsythia intermedia	50.29	175	79	4	652	134	95	263	1e-46	161
comp3247_c0_seq2	9.00874	0	0	0	0	0.3764	32.5863	13.4492	164.071	0	0	4.38862	3.78055	0	0	49.7387	73.1776	114.241	53.2122	232	sp|Q41073|NLTP_PINTA	Non-specific lipid-transfer protein	Pinus taeda	36.36	66	41	1	4	201	59	123	3e-07	47.8
comp3247_c0_seq3	7.30376	0	0	0	0	0	10.843	2.71382	53.1088	0	0	1.95753	0.421576	0	0	14.987	24.7214	37.2277	11.6588	219	sp|Q43019|NLTP3_PRUDU	Non-specific lipid-transfer protein 3	Prunus dulcis	40	60	35	1	32	211	30	88	6e-07	47
comp32501_c0_seq2	4.65825	1.35529	4.06397	1.91197	1.49246	1.0479	1.35693	0.594326	7.6129	1.2233	2.31731	0.535874	0.18465	0	0	1.79655	3.56477	3.40886	2.21109	250	sp|C7G304|GOLS2_SOLLC	Galactinol synthase 2	Solanum lycopersicum	83.75	80	13	0	248	9	220	299	1e-44	152
comp32531_c0_seq1	4.81772	14.4494	13.6426	2.74565	10.1316	0	0.253064	0.290956	0.55214	0	0	0.419745	0.361586	0	0	2.16495	1.80333	0.667532	1.37454	383	gi|566166575|ref|XP_006384416.1|	hypothetical protein POPTR_0004s14880g	[Populus trichocarpa]	51.72	116	44	4	348	28	1	113	2e-27	106
comp32535_c0_seq1	5.20213	0	0	0	0	0	7.97206	0.804013	10.07	0	0	0.81193	0.399676	0	0	3.58951	5.01537	16.7246	0.4558	231	sp|P42849|UMEC_ARMRU	Umecyanin	Armoracia rusticana	45.59	68	33	3	5	199	35	101	1e-10	57.4
comp32578_c0_seq1	7.55862	4.55074	0.265827	1.40071	0.683362	14.874	0.355031	0.952446	3.67941	0	0.0392978	0.490727	0.169094	0	0	13.035	6.28405	0.312167	0.241048	546	sp|P36907|CHIX_PEA	Endochitinase	Pisum sativum	67.04	179	56	2	537	1	76	251	2e-85	261
comp32578_c0_seq2	5.79789	5.53632	1.42296	1.87448	1.4632	12.8419	0.95023	0.36417	4.66477	0	0	0	0.452574	0	0	10.8389	4.25937	3.89903	0	204	sp|P29059|CHI3_TOBAC	Endochitinase 3	Nicotiana tabacum	76.19	63	15	0	204	16	264	326	2e-27	105
comp32612_c0_seq1	5.07039	0.6408	1.02937	0.813604	0.529242	0	3.57448	0	4.34937	0.289197	0	0	0	0	0	0.882103	1.67494	3.54586	7.43003	705	sp|P29527|OLEO6_GOSHI	Oleosin 18.2 kDa	Gossypium hirsutum	62.69	134	44	1	589	188	35	162	3e-32	120
comp32623_c0_seq4	6.20134	1.10294	2.26784	4.29446	1.31173	1.87612	3.88073	4.06278	3.30421	0.398211	0.754333	1.09896	1.71306	0	0	4.85846	3.08958	0.332897	0.102822	512	sp|Q8GTB6|THCAS_CANSA	Tetrahydrocannabinolic acid synthase	Cannabis sativa	42.86	133	73	2	401	3	28	157	9e-31	120
comp32623_c0_seq7	5.31888	2.07612	1.60083	4.92051	1.37175	0	4.81054	4.77974	6.99715	1.12436	0.315538	2.46266	1.35772	0.141473	0	6.60496	6.14333	0.626629	0.967738	272	sp|A6P6W0|CASL1_CANSA	Cannabidiolic acid synthase-like 1	Cannabis sativa	41.94	93	49	3	272	3	394	484	4e-17	79.7
comp32623_c0_seq8	5.05131	1.31838	0.564754	2.97583	0	2.3785	3.01707	1.87895	2.87993	0	0.333955	1.14681	1.25735	0	0	5.24285	1.82053	1.21587	0.409688	257	sp|Q33DQ2|THCAI_CANSA	Inactive tetrahydrocannabinolic acid synthase	Cannabis sativa	40.26	77	43	1	256	35	280	356	6e-12	64.3
comp32639_c0_seq4	5.76072	0	0.490343	0.968903	1.51263	1.47508	0.163722	0.250982	1.78606	0	0	0	0	0	0	5.13567	4.89252	0.479851	0.177855	296	sp|O04887|PME2_CITSI	Pectinesterase 2	Citrus sinensis	80.81	99	18	1	2	295	331	429	7e-51	172
comp32653_c0_seq3	4.62807	0	0	0	0	0	1.1788	0.602357	6.00116	0	0	0	0	0	0	2.14764	1.44518	5.60466	1.13827	370	gi|565344908|ref|XP_006339545.1|	PREDICTED: O-glucosyltransferase rumi-like	[Solanum tuberosum]	59.34	91	37	0	1	273	424	514	1e-32	125
comp32700_c0_seq1	2.19882	2.19658	2.82285	1.85929	0	0.283063	1.25671	0.662235	1.71369	2.31311	0.695513	1.73703	1.2719	0.623676	0.751591	3.24772	2.88879	0.55249	1.70648	617	gi|568870622|ref|XP_006488498.1|	PREDICTED: cell division control protein 6 homolog	[Citrus sinensis]	62.39	109	35	3	184	501	50	155	1e-34	133
comp32722_c0_seq1	2.17878	1.01566	3.3936	1.20358	0.402643	0.314118	1.39458	2.20467	4.56409	0.183349	0.77182	1.87941	0.332105	1.86867	2.83577	12.7384	7.49338	0.817473	4.21349	556	gi|460377539|ref|XP_004234549.1|	PREDICTED: mitochondrial chaperone BCS1-like	[Solanum lycopersicum]	43.68	174	98	0	35	556	3	176	3e-39	145
comp3277_c0_seq2	1.22071	35.6558	17.7529	31.4448	39.8401	47.1987	30.3587	21.6119	33.7303	26.9598	23.5845	15.8991	25.8663	20.9259	18.0894	46.4842	36.421	6.57356	23.0158	605	sp|Q0J709|UP12_ORYSJ	Unknown protein DS12 from 2D-PAGE of leaf, chloroplastic	Oryza sativa subsp. japonica	75.36	69	16	1	399	602	54	122	5e-26	106
comp32982_c0_seq1	-3.02443	0.545609	0.701167	1.38548	0	0.421859	0.936459	2.60197	0.766194	2.95484	1.55483	2.45933	1.89556	7.71475	5.88065	0.91797	0.484343	3.3622	1.3352	414	sp|P29344|RR1_SPIOL	30S ribosomal protein S1, chloroplastic	Spinacia oleracea	84.96	113	17	0	413	75	289	401	4e-60	196
comp33144_c0_seq1	2.41882	0	0	0.17541	0	0.160229	0.444603	0.340783	1.55207	0	0.0393699	0.393302	0.804668	2.0476	1.99958	11.379	8.6462	2.50192	3.47746	1090	sp|P40783|QOR_SALTY	Quinone oxidoreductase	Salmonella typhimurium	45.25	305	161	4	26	928	25	327	5e-65	215
comp33159_c0_seq1	3.62699	8.78608	0	0	0.211098	0.247029	0.342728	0.210158	1.49554	0	0	0.0757955	0	0.816424	0.787097	13.0475	6.08204	0.241079	0.260619	707	sp|B6VJS4|ROMT_VITVI	Trans-resveratrol di-O-methyltransferase	Vitis vinifera	39.6	202	113	5	605	3	1	194	7e-36	135
comp33159_c0_seq2	2.98706	27.5002	0	0	0.228555	0.267457	0.667926	0	0.323843	0	0	0.164127	0.141386	0.589292	1.73988	11.5869	6.61911	0.957057	0.16124	653	sp|B6VJS4|ROMT_VITVI	Trans-resveratrol di-O-methyltransferase	Vitis vinifera	48.75	160	76	2	653	174	204	357	9e-43	153
comp3318_c0_seq1	1.60856	61.6042	52.5453	17.6123	12.4872	7.23609	17.5055	17.7509	35.812	37.2338	22.4233	27.3973	20.2402	17.0888	18.9895	55.3674	45.7784	56.0831	27.4448	1243	sp|O82797|PCNA_TOBAC	Proliferating cell nuclear antigen	Nicotiana tabacum	95.82	263	11	0	80	868	1	263	5e-166	474
comp332_c0_seq1	3.21907	7.60594	14.2006	23.2012	20.2914	56.3672	50.7401	57.6296	167.94	21.6319	19.4936	41.7056	30.5013	14.8153	23.599	162.517	170	120.27	181.18	787	sp|C4XGC2|NQOR_DESMR	NAD(P)H dehydrogenase (quinone)	Desulfovibrio magneticus	53.41	176	76	3	4	516	28	202	3e-45	157
comp332_c0_seq3	3.32047	20.6883	32.8264	50.2115	36.126	122.255	104.261	102.896	336.968	41.1579	38.7823	109.929	58.3287	32.6547	45.3763	374.098	347.731	160.142	360.2	535	sp|B9M4V3|NQOR_GEODF	NAD(P)H dehydrogenase (quinone)	Geobacter daltonii	52.44	82	35	1	300	533	2	83	1e-18	84
comp3321_c0_seq1	-2.01601	190.403	44.1289	63.5392	201.106	50.8072	21.1959	3.60198	13.1367	31.7153	28.197	2.13808	32.5469	24.2157	35.8572	3.90858	9.65458	4.59106	15.4478	990	sp|P85194|PSBO_HELAN	Oxygen-evolving enhancer protein 1, chloroplastic	Helianthus annuus	88.81	277	23	3	827	6	1	272	9e-174	492
comp3321_c0_seq3	-2.63971	30.7295	9.23163	12.4987	29.2691	8.02278	3.93859	0.656279	1.8681	9.36569	4.01837	0.473387	4.56732	4.35118	5.24361	0.122081	1.10218	3.21212	1.4882	283	sp|Q40459|PSBO_TOBAC	Oxygen-evolving enhancer protein 1, chloroplastic	Nicotiana tabacum	90.91	44	4	0	283	152	289	332	2e-20	87.4
comp33249_c0_seq1	2.9792	4.5283	4.79241	4.9603	2.81597	2.05955	5.94342	1.92735	1.49625	0	0.480749	0.537138	0	0.453783	0.382797	2.64822	3.75709	0.267992	0.993301	848	gi|645240142|ref|XP_008226467.1|	PREDICTED: uncharacterized protein LOC103326041	[Prunus mume]	57.96	245	99	2	797	66	3	244	3e-80	251
comp33257_c0_seq1	2.83352	6.79226	4.66889	1.33704	2.81794	0.610663	6.30342	1.7144	3.25338	0.285152	0.210064	1.27411	0.581067	0.215277	0.25943	1.35297	2.2124	0.357573	0.47859	715	sp|Q0JIL1|NRX2_ORYSJ	Probable nucleoredoxin 2	Oryza sativa subsp. japonica	44.83	232	115	4	695	3	74	293	4e-59	197
comp33278_c0_seq1	5.16774	0	0.384481	0	0	0	0	0	0	0	0	0	0	0.101936	0.0614214	5.9946	1.94764	0	0	755	gi|224097228|ref|XP_002310885.1|	hypothetical protein POPTR_0007s14730g	[Populus trichocarpa]	35.15	165	80	9	701	273	3	162	2e-10	62
comp33396_c0_seq1	5.23144	1.09474	0	1.08108	0.723326	1.12859	1.09607	1.02015	2.04978	0.329376	0.277306	0.735853	1.78982	0.0621661	0.149832	4.63259	6.11885	6.83792	5.01785	619	sp|O46432|MA2B1_FELCA	Lysosomal alpha-mannosidase	Felis catus	35.58	208	120	6	618	1	800	995	7e-25	107
comp3342_c0_seq1	2.19129	17.2574	9.98575	19.808	16.7156	21.3073	6.86218	7.87482	9.64301	8.40001	9.4409	4.32986	6.35196	3.04768	4.78571	17.164	16.2197	3.95428	5.64354	1250	sp|Q39635|Y38K_CAPSE	Uncharacterized 38.1 kDa protein	Capnoides sempervirens	62.05	332	110	3	37	1029	22	338	2e-136	401
comp33484_c0_seq1	5.30553	0	0	0	0	0	0.936459	0	6.12955	0	0	0	0	0	0	6.00853	4.41291	2.74466	0.635809	207	gi|565347921|ref|XP_006340969.1|	PREDICTED: uncharacterized protein LOC102583021	[Solanum tuberosum]	56.41	39	17	0	118	2	47	85	8e-10	57
comp33501_c0_seq1	-3.89102	1.38943	6.37705	4.03227	4.06558	1.0743	0.93687	1.82789	1.30078	4.29983	5.58098	2.73117	4.38098	4.4635	4.15647	0.242876	0.19578	0	0	569	gi|356497726|ref|XP_003517710.1|	PREDICTED: protein TRANSPARENT TESTA 12	[Glycine max]	73.91	46	12	0	502	365	32	77	3e-15	78.2
comp3352_c0_seq9	2.09911	9.71237	7.8455	9.39543	11.1843	5.79305	7.50145	4.38078	7.79371	4.25802	7.96055	7.89986	3.96975	1.13457	0.740603	3.14082	4.4888	0.837558	11.0593	407	gi|568838496|ref|XP_006473247.1|	PREDICTED: patellin-2-like	[Citrus sinensis]	92.31	26	2	0	81	4	71	96	2e-06	50.8
comp33541_c0_seq1	-4.40317	2.51913	0	0.710769	4.99337	1.62314	0	0.690435	0	4.92656	4.38703	2.0917	1.54447	3.14713	1.55152	0	0	0	0.391412	269	sp|Q39547|CUCM1_CUCME	Cucumisin	Cucumis melo	55.56	90	39	1	268	2	203	292	3e-21	92
comp33546_c0_seq1	3.07548	0.382851	2.70603	10.6941	3.162	0.592033	0.657108	0.251833	6.09319	0.345566	0.145468	0.0908261	0	0.260887	0.235796	2.40087	2.11469	0.674069	0.624601	590	gi|359473003|ref|XP_003631228.1|	PREDICTED: uncharacterized protein LOC100852498	[Vitis vinifera]	49.45	91	38	3	291	554	66	151	5e-20	64.3
comp33625_c0_seq1	2.19437	3.19644	2.05389	0.721498	0.281597	0.164764	0.548624	0.87607	0.598498	1.92343	0.931135	1.16275	1.56778	0.544539	0.481231	2.37932	2.08085	3.69829	3.74971	1060	gi|566190968|ref|XP_002316038.2|	hypothetical protein POPTR_0010s15440g	[Populus trichocarpa]	57.88	330	128	4	2	967	328	654	2e-137	413
comp339_c0_seq1	1.91406	10.3195	12.5249	6.30853	2.77785	2.36412	9.26595	8.79924	10.5556	11.2119	13.9413	8.74989	9.13878	5.79491	5.57105	16.953	22.2044	38.7895	21.6904	591	sp|P0CG89|H4_SOYBN	Histone H4	Glycine max	100	65	0	0	590	396	39	103	2e-36	129
comp339_c0_seq2	1.26994	31.8642	35.4892	15.8831	10.2928	6.84364	15.0399	17.35	32.4828	18.8545	24.7524	19.3183	21.4171	15.5612	15.3366	27.7259	40.1595	41.4086	22.5268	319	sp|P62786|H42_WHEAT	Histone H4 variant TH091	Triticum aestivum	100	96	0	0	318	31	8	103	1e-60	187
comp339_c0_seq9	3.3866	54.9019	57.1159	9.29429	8.63694	1.61713	13.686	11.5219	55.8044	25.4855	31.5889	21.956	18.807	4.63195	5.47461	46.8651	52.5019	68.7822	55.5697	216	sp|Q27443|H4_ASCSU	Histone H4	Ascaris suum	100	22	0	0	68	3	22	43	8e-07	46.6
comp3392_c0_seq1	4.38768	0.69289	0	1.46623	0	6.16095	13.0817	12.0779	34.7043	0.312705	0.263271	6.49295	2.26565	4.13137	1.20912	76.5166	25.9703	115.023	10.4159	326	gi|565348409|ref|XP_006341205.1|	PREDICTED: uncharacterized protein LOC102579165	[Solanum tuberosum]	32.41	108	70	3	321	1	5	110	1e-09	57.4
comp33940_c0_seq2	3.68533	0	0	0	0	0.428063	2.13802	0.728341	3.62815	0	0.105179	0.656708	1.13143	0.188631	0	1.86294	3.38566	2.22801	3.09676	204	sp|O48928|C77A3_SOYBN	Cytochrome P450 77A3	Glycine max	70.15	67	18	1	5	199	22	88	7e-25	100
comp34279_c0_seq1	3.66875	7.21568	10.8856	1.85886	0.414573	0	0.134616	0.61909	0.587415	3.11489	1.43044	1.9351	0.897605	0	0.515257	5.47027	2.84686	6.15489	0.804298	360	gi|225452346|ref|XP_002274411.1|	PREDICTED: uncharacterized protein LOC100268049	[Vitis vinifera]	58.82	68	25	2	158	358	1	66	5e-18	79.3
comp34308_c0_seq2	-3.03562	0.6345	0	0.53707	0	0	0.680642	0.730387	1.78205	1.71812	1.98895	1.95684	2.72307	2.91849	2.93089	0	0.50067	0.159591	0.221819	356	sp|Q8LT07|PCF5_ORYSJ	Transcription factor PCF5	Oryza sativa subsp. japonica	80.95	63	12	0	267	79	86	148	8e-30	115
comp3432_c0_seq7	1.53254	53.2078	41.9298	19.5446	25.5377	95.4752	25.6309	4.95272	29.1358	1.8123	1.23971	5.35874	21.5425	6.49898	10.7173	22.8791	23.8641	1.01003	5.84944	225	sp|P80065|INVB_DAUCA	Beta-fructofuranosidase, soluble isoenzyme I	Daucus carota	71.62	74	21	0	224	3	414	487	7e-28	109
comp34411_c0_seq1	3.86186	16.1057	5.95055	2.72652	7.31599	0.311319	0.172769	0.529702	0.376951	1.63543	1.22391	1.05073	1.23429	0	0.165323	2.34022	1.39001	0.202547	0.703809	561	sp|Q5ZJX4|RBM38_CHICK	RNA-binding protein 38	Gallus gallus	62.07	87	32	1	259	2	7	93	6e-31	117
comp3447_c0_seq1	9.43689	0	0	0.271587	0	0	15.0755	9.70845	50.0137	0	0.0609562	0.570889	0.524574	0.218641	0.131742	132.454	139.597	151.518	32.8657	704	sp|P52409|E13B_WHEAT	Glucan endo-1,3-beta-glucosidase	Triticum aestivum	41.86	86	45	2	553	311	374	459	1e-14	75.9
comp34643_c0_seq1	2.39125	0	0	0.203618	0	0	0.928979	0.158234	1.57645	0	0.0685514	0.285343	0.196645	1.22942	2.17297	9.78706	7.1656	0	0	939	sp|Q8VWZ7|C76B6_CATRO	Geraniol 8-hydroxylase	Catharanthus roseus	61.36	44	17	0	417	286	383	426	1e-20	65.5
comp34655_c0_seq2	-2.48763	3.81089	0.89044	1.75948	5.49373	0.803603	6.6895	1.02549	1.6217	0	0.329089	1.39722	0.283206	4.48549	6.1167	0.423915	1.16183	0.174277	1.45339	326	gi|568844324|ref|XP_006476039.1|	PREDICTED: dehydration-responsive element-binding protein 3-like	[Citrus sinensis]	80	30	4	1	90	1	26	53	2e-06	49.3
comp34690_c0_seq1	5.04674	3.49302	2.39409	4.33642	2.76952	0.360102	0.399684	0.153177	0.872039	0	0.442404	0.220979	0.380722	0	0.286844	5.84128	7.12035	0.117143	0.922643	485	gi|593689158|ref|XP_007145198.1|	hypothetical protein PHAVU_007G218500g	[Phaseolus vulgaris]	43	100	50	3	195	482	23	119	8e-17	82.4
comp34721_c0_seq1	4.24454	1.54714	1.13614	1.30957	0.584134	3.07602	1.42256	0.145383	2.68992	1.79545	0	0.419471	1.35506	0.225915	0	3.65098	1.96202	2.83516	0.721164	511	gi|255563194|ref|XP_002522600.1|	conserved hypothetical protein	[Ricinus communis]	50.76	132	64	1	510	118	86	217	6e-25	102
comp34729_c0_seq1	4.01335	0	0	0.164541	0	0.601204	4.46248	7.79989	36.0335	0.350919	0.0369304	0.0922331	0.158907	0	0.039908	0.951437	0.421821	0.928979	1.88018	1162	sp|P52837|F4ST_FLACH	Flavonol 4-sulfotransferase	Flaveria chlorifolia	48.43	287	134	6	1010	171	35	314	6e-83	262
comp34733_c0_seq1	2.83838	6.39289	0.497913	1.63977	5.24794	0.898712	1.57937	0.254857	0.725453	0.874287	0.257626	1.14896	1.42526	0.198014	0.795423	4.3853	3.01905	0.633436	1.39965	583	sp|P24068|OCS1_MAIZE	Ocs element-binding factor 1	Zea mays	36.63	101	63	1	185	484	1	101	5e-10	58.9
comp34733_c0_seq2	3.25531	3.87226	1.3823	2.00302	4.54846	2.32866	2.03078	0.141506	0	0	0.245218	1.02071	1.05514	0.43978	0.309154	4.14589	3.22527	0.865743	0.350966	525	gi|255585781|ref|XP_002533570.1|	Ocs element-binding factor, putative	[Ricinus communis]	53.95	76	31	2	6	233	130	201	7e-10	59.7
comp34821_c0_seq1	4.32893	0.666319	0.856293	0	0.660382	13.6526	1.5725	0	4.36663	0	0.126588	0	0	0	0.547176	8.357	5.6521	0.335188	0.388237	339	gi|225442493|ref|XP_002283976.1|	PREDICTED: uncharacterized protein LOC100248099	[Vitis vinifera]	65.38	52	18	0	338	183	155	206	2e-17	79.7
comp3496_c0_seq2	5.38592	0	0	0	0	0	0.667517	0.409315	0.58256	0	0	0.221436	0	0	0	3.33117	2.94609	4.38238	7.90399	363	sp|Q02439|E13F_HORVU	Putative glucan endo-1,3-beta-glucosidase GVI (Fragment)	Hordeum vulgare	48.39	93	48	0	281	3	1	93	7e-26	103
comp3498_c0_seq1	-1.18491	89.1028	64.2583	60.4104	29.2922	3.14684	24.3244	36.9063	26.6718	81.3436	61.8016	67.0705	40.162	78.4968	72.8124	25.0781	35.1832	40.3623	44.65	777	gi|565388706|ref|XP_006360113.1|	PREDICTED: uncharacterized protein LOC102580459	[Solanum tuberosum]	70.34	145	40	2	119	550	21	163	2e-63	203
comp3499_c0_seq5	1.61628	192.779	35.6598	20.6031	22.8373	2.6348	11.6977	9.92678	15.4956	11.4245	20.7167	11.8955	20.4946	6.63462	9.19467	18.3169	26.7934	8.08135	14.7497	232	gi|470136141|ref|XP_004303856.1|	PREDICTED: protodermal factor 1-like	[Fragaria vesca subsp. vesca]	47.37	38	20	0	182	69	6	43	3e-05	45.1
comp35054_c0_seq1	-4.92034	0	0.266071	0	0.136798	0	0.0888391	0.136188	0	3.3638	2.4387	0.515736	0.211561	5.89028	2.89035	0.0633346	0.14295	0	0	1091	sp|Q43068|C82A1_PEA	Cytochrome P450 82A1 (Fragment)	Pisum sativum	41.61	286	140	4	304	1089	64	346	5e-69	232
comp35074_c0_seq2	4.32443	0.750439	0	1.90562	0.495835	1.45058	0.805012	0.246813	0	1.01603	0.142569	0.356063	0.306728	0	0.154064	2.75474	3.77498	0.660632	0.787051	301	gi|565353279|ref|XP_006343560.1|	PREDICTED: probable E3 ubiquitin-protein ligase XBOS32-like isoform X2	[Solanum tuberosum]	45.76	59	24	1	210	58	448	506	1e-05	47.8
comp35128_c0_seq1	5.60213	0.162622	0.208987	0.412952	0	4.46369	0.976911	0.267425	3.04492	0.146785	0	0.675147	0.664687	0	0.100158	3.28328	3.40052	3.41541	12.2232	1389	sp|Q9ZTK5|DAT_CATRO	Deacetylvindoline O-acetyltransferase	Catharanthus roseus	31.81	437	259	14	1388	138	19	436	5e-44	165
comp35174_c0_seq1	3.82198	0	0	1.7989	0.3009	0.704233	1.30274	0.349486	1.56328	0	0.230716	0.504183	0.620464	0.206886	0.810283	6.45473	8.20519	2.7109	1.23829	744	gi|565349234|ref|XP_006341600.1|	PREDICTED: uncharacterized protein LOC102591851 isoform X2	[Solanum tuberosum]	63.29	237	85	1	1	705	454	690	6e-95	300
comp3521_c0_seq2	1.62314	2.45524	2.62938	13.8548	4.59635	3.79673	152.409	13.4585	43.2899	8.49516	4.27577	48.8306	18.8999	10.875	4.20047	20.0284	21.3111	96.5433	60.0839	276	gi|566151234|ref|XP_006369617.1|	hypothetical protein POPTR_0001s27080g	[Populus trichocarpa]	87.5	24	2	1	206	274	1	24	3e-06	46.2
comp353_c0_seq16	1.20239	67.4775	123.001	141.372	142.606	317.848	125.261	121.982	111.111	33.6927	33.8214	117.279	42.0548	52.0143	56.6892	111.552	117.63	87.9901	57.6641	236	sp|P31156|METK2_PETCR	S-adenosylmethionine synthase 2 (Fragment)	Petroselinum crispum	95.45	22	1	0	236	171	124	145	4e-08	50.4
comp353_c0_seq21	1.45445	43.3565	50.9028	35.3397	39.6104	44.2832	42.9495	32.7443	45.1001	35.7521	37.2185	70.8573	44.6311	26.8089	43.1864	97.7525	81.3054	18.5791	70.6091	211	sp|Q6SYB9|METK2_TOBAC	S-adenosylmethionine synthase 2	Nicotiana tabacum	100	27	0	0	81	1	1	27	6e-11	60.5
comp353_c0_seq8	1.24176	71.0075	142.627	142.451	180.647	276.024	156.781	96.7251	104.95	36.8404	38.1864	113.542	54.9608	43.148	68.4693	119.04	126.013	15.9615	65.2198	404	sp|Q8GTL5|METK_CARPA	S-adenosylmethionine synthase	Carica papaya	100	50	0	0	152	3	1	50	1e-28	112
comp35471_c0_seq1	5.1633	0	2.83203	0	0	0	0.236399	0.181197	0	0.994555	0	1.56841	1.12592	0	0	6.40421	3.15178	0.415715	2.05444	205	gi|567860492|ref|XP_006422900.1|	hypothetical protein CICLE_v10028237mg	[Citrus clementina]	45.83	72	31	4	2	205	209	276	2e-07	52
comp35487_c0_seq1	5.66391	0	0	0	0	0	1.20153	0	3.49536	0	0	0	0	0	0	6.70994	4.78739	4.10848	0.326312	242	gi|565373662|ref|XP_006353389.1|	PREDICTED: uncharacterized protein LOC102595672	[Solanum tuberosum]	46.67	45	23	1	241	107	67	110	3e-05	43.5
comp355_c0_seq1	-2.27668	191.884	479.856	288.909	240.495	196.629	362.639	211.628	211.11	232.837	321.484	205.692	222.412	147.51	185.808	15.6881	46.7573	73.3852	118.541	588	sp|P17407|21KD_DAUCA	21 kDa protein	Daucus carota	60.64	94	37	0	292	11	26	119	5e-34	125
comp355_c0_seq4	-2.28237	207	397.679	281.172	228.259	192.493	348.835	207.922	220.635	179.897	274.485	178.597	202.658	136.648	167.762	16.1514	40.6279	86.0131	110.913	323	sp|P17407|21KD_DAUCA	21 kDa protein	Daucus carota	67.92	106	34	0	320	3	81	186	5e-48	158
comp356_c0_seq1	-2.1609	122.306	92.1506	106.72	199.949	173.353	112.817	146.421	43.9689	192.907	220.62	143.552	241.039	113.68	123.882	20.1394	28.2358	10.4769	42.8066	808	gi|645241230|ref|XP_008226982.1|	PREDICTED: GDP-L-galactose phosphorylase 1	[Prunus mume]	59.49	79	19	3	209	3	2	77	9e-10	63.5
comp35610_c0_seq1	4.18721	0	0	0.209646	0.327294	19.1502	3.18827	0.162918	1.15937	0	0.188216	0	0.404934	0	0.101695	1.9699	1.95437	0.747557	0.519523	456	gi|645274322|ref|XP_008242289.1|	PREDICTED: uncharacterized protein LOC103340630	[Prunus mume]	56.45	124	52	2	422	57	1	124	1e-40	139
comp35616_c0_seq1	1.87096	0	0.342719	0.225734	0.352412	0.824792	3.89067	4.91179	8.86324	1.32392	1.82394	1.51842	1.36253	0.72691	1.314	3.75267	3.39326	0.268309	0.994474	847	gi|590689794|ref|XP_007043327.1|	YUP8H12.11 protein, putative	[Theobroma cacao]	70.48	166	49	0	350	847	54	219	2e-67	224
comp35616_c0_seq2	2.61114	0.348583	0.447968	0.737642	0.230318	1.34761	4.4872	10.0315	23.3334	0.943907	3.14564	2.3982	1.78096	0.831375	0.751417	3.46557	5.70748	1.53434	0.934285	648	gi|658013348|ref|XP_008341969.1|	PREDICTED: uncharacterized protein LOC103404789	[Malus domestica]	60.65	216	84	1	1	648	226	440	4e-94	290
comp35616_c0_seq3	2.66693	0	0	0	1.84711	1.08075	4.07846	6.80386	18.5821	0.756994	1.06221	2.38756	1.48543	0.571497	0.860888	4.53242	4.63243	2.53133	0.716701	404	gi|658013348|ref|XP_008341969.1|	PREDICTED: uncharacterized protein LOC103404789	[Malus domestica]	68.57	35	11	0	1	105	441	475	9e-10	60.8
comp3582_c0_seq1	-1.82337	10.4945	25.0466	17.3431	23.1134	23.9564	8.5773	12.327	10.7606	62.2477	74.0537	24.4226	39.2177	39.3321	44.5264	10.701	10.8441	4.27365	26.4389	226	sp|Q5NBN9|AGO15_ORYSJ	Protein argonaute 15	Oryza sativa subsp. japonica	76	75	18	0	2	226	573	647	4e-33	125
comp35924_c0_seq1	-2.23322	1.45803	1.72959	1.80374	1.11157	1.21405	0.673748	1.1435	0.629998	4.5555	2.23728	2.36806	3.20891	3.20992	3.75314	0.651869	0.663748	1.72079	1.64679	1007	sp|A8X8C6|TG125_CAEBR	WD repeat-containing protein tag-125	Caenorhabditis briggsae	51.11	45	22	0	502	368	133	177	4e-07	54.7
comp3593_c0_seq19	-2.76259	1.91425	3.93605	4.21281	1.2648	0.296016	3.6141	2.51833	0.716846	7.60245	11.492	2.63396	6.88526	3.9133	5.5019	0.117115	0.981822	0.0962955	0	295	gi|255570988|ref|XP_002526445.1|	phosphatidylserine decarboxylase, putative	[Ricinus communis]	88.89	27	3	0	160	80	76	102	2e-07	53.1
comp360_c0_seq3	1.95682	50.196	35.4791	13.4546	12.99	12.6136	8.43593	4.81514	12.9231	18.5006	19.7083	9.12971	10.9422	3.9906	4.55144	12.54	18.3189	14.0984	12.7713	270	sp|P08283|H1_PEA	Histone H1	Pisum sativum	75	44	11	0	125	256	59	102	9e-16	73.6
comp36072_c0_seq1	3.38043	10.46	9.86895	3.3622	3.32436	2.45697	0.113627	0.13064	0.99165	0.35853	0.578548	0.125645	0.0541179	0.180449	0.190277	2.63269	1.54104	0.599448	0.0617174	853	sp|Q03666|GSTX4_TOBAC	Probable glutathione S-transferase	Nicotiana tabacum	62.09	211	78	2	838	209	12	221	5e-75	235
comp36095_c0_seq1	6.15365	0.175784	0	0	0	0	0	0	0	0	0	0	0	0	0	1.7745	1.28304	13.5514	16.3056	1285	sp|P10978|POLX_TOBAC	Retrovirus-related Pol polyprotein from transposon TNT 1-94	Nicotiana tabacum	42.7	274	146	6	1283	489	1038	1309	2e-56	206
comp36168_c0_seq1	-2.79942	0.309852	0	0	0.409455	6.70808	0.66477	0.0509539	0.290082	0.139838	0.353195	0.771835	0.443262	3.27271	5.05715	0.331747	0.702929	1.09109	1.69706	729	gi|590623946|ref|XP_007025465.1|	Sodium/calcium exchanger family protein / calcium-binding EF hand family protein, putative	[Theobroma cacao]	37.15	253	134	5	3	728	250	488	2e-47	171
comp36235_c0_seq1	2.76642	1.128	0.362401	0.477396	0.558975	0.21804	0.605016	0.37099	1.58404	0.381805	0.214298	0.702457	0.806836	0.384327	0.173682	2.19975	1.58545	5.42609	4.86358	801	gi|567901122|ref|XP_006443049.1|	hypothetical protein CICLE_v100186801mg, partial	[Citrus clementina]	42.13	216	93	7	30	596	598	808	2e-32	131
comp36239_c0_seq1	2.88702	0	0	0.724231	0.565327	1.3231	3.85491	1.12562	2.80357	0	0.48765	3.95816	1.74858	0.728803	0.43914	4.97297	4.13527	1.18363	1.89442	264	sp|O23755|EF2_BETVU	Elongation factor 2	Beta vulgaris	77.27	88	20	0	264	1	235	322	4e-43	153
comp36269_c0_seq1	-3.25275	0.454186	0.77824	0.704814	0	0.117057	0.519697	1.04565	0.708678	1.22986	1.75449	0.826079	2.3205	6.3189	12.3548	0.509436	1.26929	0.0380793	0	1492	sp|Q9ZSK5|ZOG_PHALU	Zeatin O-glucosyltransferase	Phaseolus lunatus	52.21	452	209	5	6	1358	14	459	3e-137	411
comp3646_c0_seq3	-1.40471	25.9817	20.4425	26.0315	46.946	32.3881	20.2493	14.1257	15.3886	30.6304	35.6602	8.30228	29.2579	48.5978	43.9783	16.3824	15.2716	3.86764	18.7841	213	gi|255565025|ref|XP_002523505.1|	apolipoprotein d, putative	[Ricinus communis]	92.96	71	5	0	1	213	27	97	2e-41	140
comp36481_c0_seq1	5.38379	0	0	4.53688	3.7944	0	0	0.125917	1.07527	0.691132	0	0.363304	0.156483	0.130443	0	7.84673	4.53148	0	0	295	sp|Q6I544|GL52_ORYSJ	Germin-like protein 5-1	Oryza sativa subsp. japonica	91.67	24	2	0	291	220	197	220	4e-06	47
comp36545_c0_seq1	5.61911	3.38515	3.16385	0.520973	1.42333	0	1.32048	1.21456	2.30484	0.555542	0	0.584059	0.251567	0	0	3.67142	3.64247	0.541826	1.2193	367	gi|460379559|ref|XP_004235529.1|	PREDICTED: uncharacterized protein LOC101246610	[Solanum lycopersicum]	47.67	86	31	3	221	3	1	85	2e-14	73.9
comp36552_c0_seq1	6.24511	0	0	0	0	0	1.7054	0.108931	6.82159	0	0	0.314296	1.75986	0	0	7.1935	5.09626	0.916361	2.54734	341	gi|590649039|ref|XP_007032305.1|	PLATZ transcription factor family protein	[Theobroma cacao]	53.73	67	31	0	201	1	24	90	3e-18	81.6
comp36601_c0_seq1	1.83805	2.86445	3.94407	4.50283	4.32598	1.74017	1.93145	2.96086	2.68168	0.554032	0.466448	3.68899	1.67256	2.02164	2.94033	8.44949	8.23384	0.308774	0.190743	552	sp|P53393|SUT3_STYHA	Low affinity sulfate transporter 3	Stylosanthes hamata	72.07	179	50	0	551	15	372	550	2e-86	273
comp36620_c0_seq1	3.01993	0	0	0	0.692023	3.10428	1.79765	0.34447	4.41242	0.315122	0.132653	0.248473	0.642137	0.237903	0.35837	2.50975	2.58267	18.704	2.60377	647	gi|565348407|ref|XP_006341204.1|	PREDICTED: uncharacterized protein LOC102578832	[Solanum tuberosum]	39.17	120	66	3	485	144	34	152	7e-16	77
comp3673_c0_seq6	-1.48297	4.4003	30.1593	31.3488	20.1095	23.5323	11.1714	16.1607	15.4483	65.2031	89.2399	35.8409	52.3075	41.4793	42.8349	10.8807	16.4205	20.0142	11.1101	308	gi|566177130|ref|XP_002309354.2|	hypothetical protein POPTR_0006s19660g	[Populus trichocarpa]	65.71	35	12	0	303	199	65	99	1e-08	55.5
comp36800_c0_seq1	6.90002	0.744012	0.76491	5.29003	1.86804	0.92042	0.574645	0.391519	1.25377	0.268622	0.226156	0.282411	0.364921	0	0.122195	12.0171	11.0372	0.224563	0.658929	759	sp|Q8RJP2|RHIE_DICD3	Rhamnogalacturonate lyase	Dickeya dadantii	26.16	237	146	7	5	709	230	439	4e-14	75.5
comp36900_c0_seq1	6.03812	0	0	0	0	0	0.238728	0	1.04172	0	0	0	0	0	0	10.3817	7.46318	6.71697	3.76035	203	gi|565347919|ref|XP_006340968.1|	PREDICTED: uncharacterized protein LOC102582688	[Solanum tuberosum]	40.28	72	36	3	3	203	59	128	2e-07	49.3
comp36906_c0_seq1	2.1792	0	1.43847	0.757966	0.59166	0.346184	0.864531	0.589025	2.72458	0.909294	0.595426	1.22152	0.686262	1.14413	1.01111	4.34859	4.70327	1.83	3.20879	1009	gi|567217968|ref|XP_006412613.1|	hypothetical protein EUTSA_v10025787mg	[Eutrema salsugineum]	37.46	307	115	11	159	860	3	305	3e-38	144
comp36994_c0_seq1	4.1142	0	0	0.442244	4.02746	0.942597	0.709925	0.54415	2.36415	0.392991	0.066173	0.619746	0.569468	0.267022	0	2.37075	2.23313	2.51876	2.7804	1297	sp|Q9FUY6|JOIN_SOLLC	MADS-box protein JOINTLESS	Solanum lycopersicum	61.76	238	70	3	488	1138	1	238	1e-76	246
comp3700_c0_seq1	1.66207	7.25309	7.79922	8.26933	8.31319	6.98141	17.149	17.7207	50.0265	3.47377	6.80537	11.2372	11.6163	17.1474	32.4551	61.1287	85.0311	17.3496	80.8649	763	gi|460388243|ref|XP_004239778.1|	PREDICTED: uncharacterized protein LOC101260344	[Solanum lycopersicum]	75.64	156	38	0	468	1	1	156	2e-79	253
comp3700_c0_seq2	2.25352	10.4003	10.233	16.0936	10.2003	13.3186	22.1739	23.3027	69.3741	10.1209	6.60678	19.6616	8.83398	23.476	20.8846	110.159	83.0283	59.0624	41.7372	695	sp|Q8RQD1|GLND_AZOBR	Bifunctional uridylyltransferase/uridylyl-removing enzyme	Azospirillum brasilense	25	140	93	6	673	269	796	928	1e-05	49.7
comp3700_c0_seq4	1.94838	7.41083	8.38088	5.26921	3.32964	2.52119	14.3732	17.2565	40.2402	7.75936	4.1111	10.0564	6.05807	14.5439	13.3277	54.68	43.8579	67.9983	19.9664	381	gi|224100951|ref|XP_002312081.1|	ACT domain-containing family protein	[Populus trichocarpa]	72.73	55	15	0	378	214	367	421	7e-21	91.7
comp3700_c0_seq5	2.05917	3.28317	6.32885	5.00225	3.47084	4.82317	5.49421	9.82625	32.8884	4.44514	4.36617	8.87931	5.50193	11.41	13.548	56.0418	40.4145	14.6991	32.6735	344	gi|565358255|ref|XP_006345943.1|	PREDICTED: uncharacterized protein LOC102604712	[Solanum tuberosum]	66.67	114	37	1	344	3	124	236	2e-42	150
comp37053_c0_seq1	2.49379	0.75294	3.87044	1.59331	0.497488	1.7465	0.807696	1.11436	0.704898	2.03884	0	0.982436	1.38488	1.15442	0.154577	4.26105	2.97064	0.568144	0.438708	300	sp|P56707|SMTA_ASTBI	Selenocysteine methyltransferase	Astragalus bisulcatus	63.64	99	36	0	2	298	76	174	2e-39	139
comp3712_c0_seq1	3.72749	82.7781	11.0751	14.2054	2.99691	0.876755	5.74145	7.75727	21.2319	9.82573	3.83461	9.25405	5.37636	11.8997	10.2896	142.706	125.85	38.5608	36.1009	498	sp|Q948Z4|SNAK1_SOLTU	Snakin-1	Solanum tuberosum	88.24	68	8	0	138	341	21	88	4e-34	121
comp37152_c0_seq1	4.58484	0	0	0	0	0	0	0	0.979025	0	0	0	0	0	0	2.39924	3.507	7.49634	0	216	sp|Q02439|E13F_HORVU	Putative glucan endo-1,3-beta-glucosidase GVI (Fragment)	Hordeum vulgare	75	32	8	0	216	121	285	316	1e-10	59.7
comp37153_c0_seq1	5.19274	0	0	0	0	1.37519	2.67112	0	6.66045	0	0	1.47682	1.09045	0	0	3.67254	4.12264	9.50634	3.41985	254	gi|359497402|ref|XP_003635503.1|	PREDICTED: nuclear transcription factor Y subunit B-6-like	[Vitis vinifera]	63.89	36	11	1	2	109	178	211	6e-05	43.9
comp37171_c0_seq1	2.02775	0	0	0	0.38073	0.445535	0.618134	0.615931	0.269731	0	0	0.54681	0.235523	0.588992	1.09426	3.56948	3.06916	1.23194	4.02895	784	gi|460411932|ref|XP_004251358.1|	PREDICTED: uncharacterized protein LOC101258437	[Solanum lycopersicum]	61.68	214	80	2	636	1	40	253	2e-79	255
comp3718_c0_seq3	-1.90346	188.977	32.708	46.8567	145.252	118.565	22.661	4.70857	17.275	12.3479	9.8519	1.66046	26.7873	39.2396	42.2583	11.0946	8.7864	14.4036	13.3466	355	sp|P18212|PSBP2_TOBAC	Oxygen-evolving enhancer protein 2-2, chloroplastic	Nicotiana tabacum	89.23	65	7	0	353	159	201	265	6e-35	126
comp37240_c0_seq1	-2.0124	2.18243	2.1035	3.92554	2.70374	0.21093	1.81439	2.55711	0.766194	7.75645	6.68575	2.75056	2.67609	5.85577	4.25647	0.70934	1.47994	1.20079	0.794761	828	sp|Q4VYC8|NSP1_MEDTR	Nodulation-signaling pathway 1 protein	Medicago truncatula	54.93	284	115	4	827	3	212	491	2e-89	282
comp3734_c0_seq1	1.34217	24.0264	35.2254	44.1113	22.918	21.7167	38.9509	51.7531	51.4813	14.2031	20.9905	34.5207	31.4666	18.0153	31.176	50.9307	64.9035	16.0017	52.1717	1335	sp|Q7SIC9|TKTC_MAIZE	Transketolase, chloroplastic	Zea mays	88.96	444	49	0	2	1333	104	547	0	814
comp37361_c0_seq1	-3.94005	2.73134	0.877519	2.19634	4.60191	0.844738	0.585994	0.269495	1.02283	1.47921	0.570792	0.388784	0.669831	7.02612	12.112	0.417764	0.673513	0	1.30498	827	sp|Q5C9I9|ISPD_MENPI	(-)-isopiperitenol/(-)-carveol dehydrogenase, mitochondrial	Mentha piperita	56.75	252	109	0	21	776	4	255	4e-95	288
comp3740_c0_seq1	3.43904	31.8801	33.9746	18.7577	8.22011	2.85572	11.6775	3.70814	21.4745	1.05276	1.03405	5.48787	5.87957	4.30508	13.2495	97.5223	84.2491	33.3454	122.868	581	sp|Q2KNL6|GEDH1_OCIBA	Geraniol dehydrogenase 1	Ocimum basilicum	70.35	172	51	0	64	579	1	172	3e-78	244
comp3740_c0_seq2	3.277	29.2089	34.0958	14.2162	9.9712	4.8932	7.10215	6.08416	20.281	1.75762	0.69364	6.58294	5.37236	6.46875	14.4916	104.317	87.9668	108.609	140.519	464	sp|Q6V4H0|10HGO_CATRO	8-hydroxygeraniol dehydrogenase	Catharanthus roseus	74.23	97	25	0	3	293	263	359	4e-43	151
comp3740_c0_seq3	2.78157	13.1838	5.08278	8.18353	7.25906	2.71828	5.09131	2.45709	11.5197	0.793322	0.500932	2.60639	2.33507	4.64165	11.8188	64.6618	43.8661	31.7232	73.3342	257	sp|Q9ZRF1|MTDH_FRAAN	Probable mannitol dehydrogenase	Fragaria ananassa	71.76	85	24	0	1	255	174	258	2e-24	97.8
comp3740_c0_seq4	3.28932	10.4399	16.4657	8.83683	5.33022	0.366911	2.44345	2.02895	9.7738	0.856655	0.540922	2.25157	3.49128	2.42526	5.94278	43.8395	35.4792	34.1364	57.7325	238	sp|Q6V4H0|10HGO_CATRO	8-hydroxygeraniol dehydrogenase	Catharanthus roseus	72.15	79	22	0	2	238	227	305	3e-30	114
comp3740_c0_seq5	3.28677	20.133	27.1352	12.885	5.51562	3.03739	5.89969	3.23003	22.9858	0	0.373158	3.72782	7.02473	3.68077	10.0811	71.6517	57.7337	25.0724	88.5808	230	sp|P42754|MTDH_PETCR	Mannitol dehydrogenase (Fragment)	Petroselinum crispum	86.84	76	10	0	1	228	114	189	5e-29	110
comp3741_c0_seq6	2.42759	0	4.29696	3.77362	1.7183	10.3411	4.30417	2.56596	5.21717	11.4014	4.7995	6.25774	2.73331	0.886071	0.838988	5.79606	3.51786	0.934447	3.20372	304	sp|P20024|MYB1_MAIZE	Myb-related protein Zm1	Zea mays	71.74	46	13	0	164	301	39	84	7e-18	80.5
comp37525_c0_seq1	-2.11506	0	1.01027	1.10903	1.7314	1.82349	1.46172	1.55132	0.981297	0.946097	1.1948	3.60565	1.60658	5.6248	5.11073	1.12224	1.03387	0.39546	1.16039	431	sp|Q40976|CADH_PINRA	Probable cinnamyl alcohol dehydrogenase	Pinus radiata	62.5	144	53	1	1	429	8	151	1e-44	155
comp37583_c0_seq1	-2.75208	0.412193	0.529714	1.3956	0.612781	2.07157	1.50338	1.79626	1.54357	0.744102	0.62647	3.05585	1.81112	9.19887	7.82758	1.32396	0.935101	0	0	1096	gi|225455980|ref|XP_002276669.1|	PREDICTED: uncharacterized protein LOC100266297	[Vitis vinifera]	36.56	227	121	7	266	904	35	252	8e-24	103
comp37763_c0_seq1	2.60806	0.750439	1.44659	1.42921	6.69377	1.16046	2.25403	1.41918	2.45895	1.18537	1.10491	1.6913	1.22691	0.767059	0.192579	3.84516	1.77646	0	0.26235	602	gi|565436221|ref|XP_006281541.1|	hypothetical protein CARUB_v10027642mg, partial	[Capsella rubella]	40	135	78	2	141	539	44	177	4e-25	105
comp37771_c0_seq1	-2.50408	0.215536	0.276988	0.547319	1.06808	0.583277	0.508663	1.34687	0.403568	1.26455	1.22843	2.78675	1.45359	3.04762	2.58858	0.230767	0.616521	0	0.0502337	1048	gi|449529720|ref|XP_004171846.1|	PREDICTED: uncharacterized protein LOC101226793	[Cucumis sativus]	45.39	141	75	2	438	22	79	219	4e-42	109
comp37907_c0_seq1	3.71928	4.78564	0.307504	0.405078	2.2134	1.11006	0	0	0	0.863915	0.318212	0.113533	0.097802	0.326108	0.24562	5.1238	3.1626	0.962955	0.669215	472	gi|359489732|ref|XP_002278370.2|	PREDICTED: protein KIAA0664 homolog	[Vitis vinifera]	90	50	5	0	322	471	21	70	1e-21	97.8
comp37909_c0_seq1	1.86252	1.27043	0.979584	2.90344	0.923346	4.91141	1.47184	1.33707	2.73554	1.37604	0.530984	0.512366	1.35009	1.16871	1.06935	4.46922	3.1327	0.734944	1.53967	889	sp|A1CNW8|SSH4_ASPCL	Protein ssh4	Aspergillus clavatus	36.08	97	56	2	292	576	288	380	6e-07	54.3
comp3792_c0_seq1	-1.14289	28.4174	36.7536	27.6002	48.0236	40.7046	27.0448	41.3392	34.4491	65.1113	59.5593	42.6971	41.6952	93.2228	74.9076	33.7132	35.1086	44.3977	39.9083	620	gi|571463770|ref|XP_006582788.1|	PREDICTED: uncharacterized protein LOC100812400	[Glycine max]	71.96	107	30	0	2	322	182	288	5e-46	160
comp3805_c0_seq2	2.12096	3.13145	10.1948	30.3936	9.65549	39.8692	36.2791	36.3901	42.6066	10.1753	12.6915	17.4828	16.0417	9.38903	15.6863	50.4505	51.3135	34.4457	33.6208	541	sp|Q8GSM7|HST_TOBAC	Shikimate O-hydroxycinnamoyltransferase	Nicotiana tabacum	85.84	113	16	0	4	342	322	434	3e-66	215
comp3805_c0_seq4	1.8643	0	4.56862	14.5828	5.23988	18.3953	37.7837	17.6283	25.6016	5.43032	7.27342	10.2504	9.27722	3.44743	10.8915	20.2442	29.4007	2.7513	18.2919	413	sp|Q8GSM7|HST_TOBAC	Shikimate O-hydroxycinnamoyltransferase	Nicotiana tabacum	84.5	129	20	0	25	411	1	129	1e-73	232
comp38073_c0_seq1	5.12655	0.885812	0.569183	0	0	0	1.90046	1.01968	1.24394	0	0	0.420293	1.08618	0	0	3.65813	3.75699	0.557004	3.92256	255	gi|225426773|ref|XP_002276226.1|	PREDICTED: multidrug and toxin extrusion protein 1-like	[Vitis vinifera]	71.59	88	21	1	2	253	33	120	1e-12	67.8
comp38076_c0_seq1	5.71582	0	0.236387	0	0	0	4.18318	1.33094	22.0424	0	0	0.109095	0.902199	0.125345	0	3.40426	4.46322	6.40781	5.2945	1228	sp|P26470|WAAK_SALTY	Lipopolysaccharide 1,2-N-acetylglucosaminetransferase	Salmonella typhimurium	28.48	165	100	5	418	867	147	308	7e-13	73.6
comp3809_c0_seq1	1.70107	0.553632	1.42296	5.9749	2.28625	10.7016	26.6658	36.7812	52.8674	11.3685	10.1761	19.9639	22.9116	33.6235	40.0082	116.857	103.563	64.3687	49.5482	816	sp|P51074|ANX4_FRAAN	Annexin-like protein RJ4	Fragaria ananassa	64.42	163	58	0	1	489	152	314	3e-68	220
comp3809_c0_seq2	1.67706	0.587469	1.88741	4.47535	0.776314	3.40669	20.1031	20.1426	38.499	8.48411	8.84491	11.7418	19.5696	20.8667	35.0964	83.4299	83.2088	22.4228	41.6573	769	sp|P51074|ANX4_FRAAN	Annexin-like protein RJ4	Fragaria ananassa	62.56	203	76	0	159	767	1	203	3e-83	258
comp38193_c0_seq1	4.64924	3.37137	9.09843	6.84884	8.91023	1.30336	3.32722	3.32645	1.89376	0	0.0640495	0.559868	0.688993	0	0.0692136	2.78455	2.9263	1.01757	2.90726	335	sp|O22299|LET6_SOLLC	Homeobox protein knotted-1-like LET6	Solanum lycopersicum	76.47	102	17	3	2	298	161	258	6e-43	149
comp3830_c0_seq3	3.62726	47.3914	57.7588	76.7404	49.0113	68.8044	77.8593	78.1451	71.2534	12.4376	11.3522	21.3861	23.5287	5.48472	9.70293	81.2316	94.0477	24.1639	31.665	877	sp|P31685|4CL2_SOLTU	4-coumarate--CoA ligase 2	Solanum tuberosum	89.45	199	20	1	1	594	345	543	1e-114	348
comp3830_c0_seq7	4.34135	8.44711	4.02054	7.41484	4.75438	8.70829	13.0216	9.15772	8.20103	1.97671	2.19915	2.82039	3.4526	0.42638	0.578059	7.46489	14.1332	0.0786903	2.98953	361	sp|O24145|4CL1_TOBAC	4-coumarate--CoA ligase 1	Nicotiana tabacum	70	120	36	0	1	360	68	187	4e-53	180
comp3830_c0_seq8	3.56651	9.08721	17.239	19.0464	13.152	9.70276	23.7667	17.6476	12.1534	1.56233	3.94604	7.08339	7.78219	1.03205	3.28699	24.6212	26.2065	0.653039	8.97586	261	sp|O24145|4CL1_TOBAC	4-coumarate--CoA ligase 1	Nicotiana tabacum	73.08	52	8	1	113	250	2	53	6e-18	81.6
comp3830_c0_seq9	3.65378	22.0139	21.5252	22.2793	17.391	17.761	42.9174	25.0259	20.6093	3.0237	6.81883	6.81196	11.7362	0.489163	4.91241	25.0334	43.1435	1.20369	13.4958	236	sp|O24540|4CL_VANPL	4-coumarate--CoA ligase	Vanilla planifolia	73.08	78	21	0	1	234	27	104	5e-34	125
comp38316_c0_seq1	4.51035	0	0	0	0	0	0	0.211655	0	0	0.12226	0.0763353	0	0	0	1.27959	2.15816	14.9724	17.7733	351	gi|226508782|ref|NP_001151949.1|	RNA binding protein	[Zea mays]	40.54	74	43	1	240	22	301	374	1e-08	57
comp3841_c0_seq2	-1.50514	9.62907	19.8506	16.9802	17.3635	16.5964	18.3345	16.0326	10.8927	12.3127	17.3025	18.0846	20.6624	19.0012	20.6743	5.27747	7.40022	6.10527	10.7067	563	gi|225436916|ref|XP_002274682.1|	PREDICTED: cyclin-P3-1-like isoform 1	[Vitis vinifera]	55.56	72	32	0	346	561	5	76	4e-11	63.9
comp3853_c0_seq6	-2.1452	58.3091	29.0283	24.4554	27.0726	17.0588	11.9464	14.6854	15.2455	42.6734	42.6138	21.6842	29.8446	40.8075	29.3337	5.62426	8.39378	2.5104	12.9776	215	gi|657965106|ref|XP_008374197.1|	PREDICTED: homeobox-leucine zipper protein ATHB-6-like isoform X1	[Malus domestica]	57.78	45	15	2	88	213	1	44	1e-05	46.2
comp38676_c0_seq1	6.20284	1.37064	6.69343	0.46407	3.44136	0	0.941005	0	3.07965	0.989727	1.66653	0.1951	0.22409	0	0	3.94127	5.84033	0.137899	1.59724	412	gi|590703876|ref|XP_007046997.1|	RmlC-like cupins superfamily protein, putative	[Theobroma cacao]	48.15	135	67	2	412	8	120	251	1e-27	112
comp38760_c0_seq1	2.27055	0.220588	1.4174	0.840221	0.947364	1.19389	1.18315	0.90687	1.03257	3.98211	4.67267	2.04093	2.65976	0.526104	0.407576	2.76662	1.54479	0	0.848283	1024	gi|658013588|ref|XP_008342094.1|	PREDICTED: uncharacterized protein LOC103404908	[Malus domestica]	31.42	296	169	9	1021	224	142	433	5e-21	97.8
comp38772_c0_seq1	4.50271	0	0	1.55988	0.347893	1.42488	0.564822	0.779274	0.739404	0.71288	0	0.124912	0.322815	0	0.216192	5.31524	2.38898	0.198652	1.1658	429	gi|658029675|ref|XP_008350298.1|	PREDICTED: uncharacterized protein LOC103413619	[Malus domestica]	75.35	142	31	1	2	427	28	165	1e-70	220
comp3883_c0_seq1	-1.22622	75.566	40.4803	37.3	90.2595	59.815	31.164	47.9347	23.3778	43.6052	37.6731	48.2829	35.1556	80.9654	80.3153	27.6592	34.9973	27.2167	30.3926	692	sp|Q948P6|FRI3_SOYBN	Ferritin-3, chloroplastic	Glycine max	84.49	187	27	1	131	691	41	225	1e-84	259
comp38865_c0_seq1	6.21707	0	0	0	0	0	0.233363	0	3.73381	0	0	0.0430076	0	0	0	3.05008	3.50469	3.87578	2.87308	623	sp|B8N5T6|RGLB_ASPFN	Probable rhamnogalacturonate lyase B	Aspergillus flavus	26.8	194	111	10	22	555	380	558	7e-10	61.6
comp3887_c0_seq2	3.5653	0	0	0.324063	0	0.592033	2.29988	1.88875	2.50896	0.691132	0.145468	1.27157	0.782416	0.521773	0	3.63058	3.62519	16.3702	36.3161	295	gi|567897974|ref|XP_006441475.1|	hypothetical protein CICLE_v10024463mg	[Citrus clementina]	36.54	52	32	1	155	3	180	231	9e-05	44.3
comp3896_c0_seq5	1.67211	14.537	11.8556	15.6176	12.9298	15.1305	10.7959	12.0447	17.5352	13.1212	13.6494	11.0756	13.7116	11.9062	10.8472	37.7987	28.677	2.17976	21.2404	404	gi|590611667|ref|XP_007022168.1|	RING/U-box superfamily protein isoform 3	[Theobroma cacao]	65.69	137	43	3	404	3	100	235	6e-36	134
comp3896_c0_seq7	1.63889	5.94426	10.6946	12.0756	8.37874	15.933	9.86239	11.4694	20.0339	13.2346	14.6055	7.14499	17.4932	7.02106	11.0645	28.7303	24.0778	2.69121	10.6213	285	gi|225462106|ref|XP_002277570.1|	PREDICTED: uncharacterized protein LOC100256555	[Vitis vinifera]	56.04	91	30	2	274	2	120	200	1e-17	80.9
comp3899_c0_seq12	1.48627	0	2.48105	8.71553	3.18902	5.97093	10.4931	8.36036	7.22972	18.5877	19.317	18.0915	21.4373	4.93343	7.26645	16.5363	15.4245	0.404661	5.77445	351	gi|502159852|ref|XP_004511552.1|	PREDICTED: E3 SUMO-protein ligase pli1-like isoform X2	[Cicer arietinum]	61.74	115	44	0	6	350	86	200	7e-41	149
comp3902_c0_seq3	1.66396	124.319	93.1506	21.4026	11.9731	2.60671	14.8278	14.8304	22.4884	31.5716	33.8662	18.5956	23.598	8.32793	9.60339	25.2672	27.2678	36.145	20.0365	268	sp|Q00423|HMGYA_SOYBN	HMG-Y-related protein A	Glycine max	55.68	88	36	2	4	264	4	89	2e-20	85.5
comp39026_c0_seq1	2.48512	0.434389	0.418678	0.919216	0.430518	1.51139	1.21154	0.750051	1.01668	2.54855	1.19662	1.23663	2.88516	0.851017	1.33769	7.64065	4.07035	0.163888	0.506201	1040	gi|571480086|ref|XP_006588101.1|	PREDICTED: putative ribonuclease H protein At1g65750-like	[Glycine max]	37.31	67	41	1	972	775	31	97	3e-09	47.8
comp39052_c0_seq1	-2.54585	0.290337	2.23869	2.21179	2.68567	4.71419	0.872062	3.72409	0.543623	1.04825	0.110317	1.13649	0.415344	4.50097	2.20541	0.444075	0.515471	1.20493	1.01501	778	sp|Q6NQG7|ATL78_ARATH	RING-H2 finger protein ATL78	Arabidopsis thaliana	55.05	218	84	3	749	96	15	218	8e-67	213
comp39151_c0_seq1	4.02258	0	0	0	0	0	0	0	0	0	0	0	0	0	0	0.534514	0.658053	7.59123	9.95885	711	gi|357486205|ref|XP_003613390.1|	PttB	[Medicago truncatula]	27.14	210	126	5	686	60	799	982	6e-14	76.3
comp39154_c0_seq1	-3.38931	0.375844	1.6905	0.636263	0.620825	0.726496	1.6127	0.927089	0	0.848102	1.49946	1.06996	0.691286	6.46682	3.81942	0.229944	0.556068	1.08713	0.78836	601	sp|P10978|POLX_TOBAC	Retrovirus-related Pol polyprotein from transposon TNT 1-94	Nicotiana tabacum	30.3	132	83	3	392	6	387	512	4e-12	68.6
comp39154_c0_seq1	-3.38931	0.375844	1.6905	0.636263	0.620825	0.726496	1.6127	0.927089	0	0.848102	1.49946	1.06996	0.691286	6.46682	3.81942	0.229944	0.556068	1.08713	0.78836	601	sp|P10978|POLX_TOBAC	Retrovirus-related Pol polyprotein from transposon TNT 1-94	Nicotiana tabacum	30.3	132	83	3	392	6	387	512	4e-12	68.6
comp39154_c0_seq1	-3.38931	0.375844	1.6905	0.636263	0.620825	0.726496	1.6127	0.927089	0	0.848102	1.49946	1.06996	0.691286	6.46682	3.81942	0.229944	0.556068	1.08713	0.78836	601	sp|P10978|POLX_TOBAC	Retrovirus-related Pol polyprotein from transposon TNT 1-94	Nicotiana tabacum	30.3	132	83	3	392	6	387	512	6e-12	68.2
comp39154_c0_seq1	-3.38931	0.375844	1.6905	0.636263	0.620825	0.726496	1.6127	0.927089	0	0.848102	1.49946	1.06996	0.691286	6.46682	3.81942	0.229944	0.556068	1.08713	0.78836	601	sp|P10978|POLX_TOBAC	Retrovirus-related Pol polyprotein from transposon TNT 1-94	Nicotiana tabacum	30.3	132	83	3	392	6	387	512	6e-12	68.2
comp39160_c0_seq1	2.69749	4.82065	3.83504	6.21779	3.18513	0.709958	1.37899	2.11396	4.94288	3.10799	3.88137	0.980258	1.40739	0.860343	0.471272	4.35374	3.985	0	1.87253	492	sp|Q6Q8A5|HXK2_TOBAC	Hexokinase-2, chloroplastic	Nicotiana tabacum	84.57	162	25	0	486	1	43	204	1e-94	289
comp3922_c0_seq5	-2.12637	9.08982	8.76107	3.65467	8.40824	6.32534	2.53522	3.438	1.48922	9.02504	11.1384	5.22936	7.70924	7.1232	8.07098	1.25127	1.83797	0.285787	1.37703	497	gi|255580976|ref|XP_002531306.1|	conserved hypothetical protein	[Ricinus communis]	52.85	193	61	5	9	497	1	193	5e-53	186
comp3922_c0_seq7	-1.54295	9.92888	15.1522	8.92953	8.20035	4.79807	5.32547	10.1027	3.48576	14.8432	20.6903	8.39144	10.2724	16.7032	9.746	4.55592	3.48887	5.77509	2.53101	364	gi|359488171|ref|XP_002280570.2|	PREDICTED: uncharacterized protein LOC100263470	[Vitis vinifera]	60	45	18	0	17	151	950	994	5e-08	55.5
comp39234_c0_seq1	6.29555	0	0.383973	0.252906	0.493539	0.462036	4.6154	1.03182	21.9581	0	0	0	0	0	0	3.10759	2.62289	1.80363	1.18382	756	gi|565363692|ref|XP_006348567.1|	PREDICTED: uncharacterized protein LOC102583406	[Solanum tuberosum]	59.51	205	71	3	579	1	19	223	2e-81	258
comp3941_c0_seq1	1.8343	11.109	9.9501	71.0933	5.56059	41.1247	272.354	111.159	118.814	4.25391	7.57856	4.23269	39.2829	1.03227	1.55499	3.29529	5.41223	15.4948	12.6316	671	sp|P00303|BABL_CUCSA	Basic blue protein	Cucumis sativus	60.42	96	37	1	553	266	1	95	4e-35	126
comp39458_c0_seq1	3.11433	0	0.597291	0.917955	0.716546	0.83851	1.26306	0.611447	0.580163	3.21627	2.70783	0.771835	0.569908	0.580643	0.652023	5.30795	4.78297	1.71456	2.27478	1458	gi|359483450|ref|XP_003632960.1|	PREDICTED: uncharacterized protein LOC100854830	[Vitis vinifera]	64.2	405	137	2	66	1271	31	430	1e-169	493
comp39502_c0_seq1	4.54127	0	0	0.257678	0.201141	0.823819	1.17562	0.350428	1.71	0	0	0.649982	0.373282	0.103722	0.0624975	1.95561	3.1528	3.71361	1.9866	742	gi|565374955|ref|XP_006354007.1|	PREDICTED: FBD-associated F-box protein At5g38590-like	[Solanum tuberosum]	34.34	198	123	3	737	150	258	450	2e-26	111
comp39667_c0_seq1	-1.95902	1.49591	1.53792	1.2662	0.296516	0.462648	0.57769	1.42678	0.560184	1.62027	0.937838	1.17112	0.489139	2.08969	3.34747	0.686405	0.560684	1.01589	1.39457	755	gi|460408610|ref|XP_004249736.1|	PREDICTED: UPF0481 protein At3g47200-like	[Solanum lycopersicum]	52.84	176	81	2	1	525	310	484	2e-41	154
comp39699_c0_seq1	2.05446	2.16873	1.28634	4.23627	1.76362	0.773928	2.29066	2.85312	3.74835	1.50579	1.26775	0.27704	1.50011	0.852602	0.821976	2.85782	3.71878	2.93723	7.03747	677	gi|255581872|ref|XP_002531736.1|	conserved hypothetical protein	[Ricinus communis]	83.33	24	4	0	571	500	50	73	1e-05	42
comp399_c0_seq13	1.52995	43.1229	89.7239	222.831	167.156	143.213	633.703	250.833	226.08	21.8712	30.6634	52.3208	99.2075	22.6687	51.5163	84.6766	116.179	52.5791	75.6173	275	sp|P49035|SUS1_DAUCA	Sucrose synthase isoform 1	Daucus carota	86.81	91	12	0	275	3	700	790	7e-50	172
comp399_c0_seq20	1.46061	48.9597	78.6482	165.767	157.701	117.007	526.395	225.068	126.569	13.5588	24.5218	60.7148	92.0977	18.9561	42.4897	83.9048	75.6196	3.63836	40.8452	203	sp|P49034|SUSY_ALNGL	Sucrose synthase	Alnus glutinosa	82.09	67	12	0	203	3	151	217	5e-33	124
comp399_c0_seq3	1.40904	82.3686	139.297	294.067	239.228	181.878	958.827	385.498	202.954	38.7699	46.8493	90.7509	163.273	27.8921	76.8736	135.8	127.548	5.08406	81.7351	447	sp|P10691|SUS1_SOLTU	Sucrose synthase	Solanum tuberosum	88	150	17	1	447	1	21	170	1e-84	270
comp399_c0_seq7	1.32085	35.8493	66.863	129.971	126.398	94.929	411.108	175.71	118.803	22.6219	21.8182	47.7921	69.8921	17.4028	37.1897	68.3217	60.0178	4.54834	43.2546	356	sp|P49039|SUS2_SOLTU	Sucrose synthase	Solanum tuberosum	86.32	117	16	0	353	3	187	303	6e-64	213
comp399_c0_seq8	1.52636	45.4945	102.212	206.547	171.108	173.42	632.323	244.532	234.999	27.2802	31.8525	58.7952	109.62	25.69	56.6275	107.053	115.604	35.2089	109.813	355	sp|P49035|SUS1_DAUCA	Sucrose synthase isoform 1	Daucus carota	87.29	118	15	0	355	2	529	646	3e-66	219
comp3990_c0_seq1	1.49797	26.2343	77.5232	15.0549	25.364	52.372	15.8359	13.4542	25.8093	23.0105	35.1978	40.1202	34.8339	15.8569	24.708	62.2971	44.5888	25.8722	48.327	762	sp|Q0JHU5|ERG1_ORYSJ	Elicitor-responsive protein 1	Oryza sativa subsp. japonica	28.67	143	87	4	606	220	6	147	6e-12	65.5
comp39918_c0_seq1	3.34751	1.54186	1.98146	2.77333	0	1.19215	1.81938	2.02842	1.80435	1.04377	0.366153	0.548677	0.630205	0	0.395675	2.59413	2.24319	1.93906	2.20103	586	sp|Q3HRP0|CNBL7_ORYSJ	Calcineurin B-like protein 7	Oryza sativa subsp. japonica	63.92	194	67	1	575	3	10	203	7e-86	259
comp3994_c1_seq15	-2.66962	10.5882	14.255	21.3389	35.3127	36.6452	7.89667	9.45217	4.7203	6.59892	2.77786	3.10998	4.43078	5.58315	5.27909	0.231355	1.19356	0.0634089	0.117511	448	gi|297793423|ref|XP_002864596.1|	predicted protein	[Arabidopsis lyrata subsp. lyrata]	56.14	57	25	0	446	276	27	83	6e-10	60.5
comp3994_c1_seq3	-2.31791	9.612	14.9774	16.1704	30.8813	28.7986	5.41328	7.15246	3.37451	4.8802	1.46087	2.28032	3.53585	3.92995	2.46666	0.183772	0.900673	0.0906612	0	940	sp|Q39547|CUCM1_CUCME	Cucumisin	Cucumis melo	46.96	115	51	2	920	603	109	222	2e-24	108
comp40332_c0_seq1	2.61277	0.327365	0.841401	0.554194	0.432598	0	0.63211	0.538339	1.22591	0.886451	2.17676	1.32027	0.669022	0.111539	0.638471	2.50355	2.32485	0.782227	2.06002	690	sp|Q9M6E8|NCED1_PHAVU	9-cis-epoxycarotenoid dioxygenase NCED1, chloroplastic	Phaseolus vulgaris	71.14	149	43	0	242	688	102	250	5e-73	239
comp40441_c0_seq1	4.14929	12.3304	6.23721	3.88612	7.97367	0.304268	1.23828	0.690274	0	1.77599	1.8192	1.08918	1.17953	0.0446931	0.107719	1.84583	1.78549	0.923811	0.61144	861	gi|566157177|ref|XP_002301058.2|	hypothetical protein POPTR_0002s09830g	[Populus trichocarpa]	47.13	87	28	3	138	383	151	224	5e-06	52
comp40442_c0_seq1	3.56768	2.55957	0.822332	0.812452	0.211397	1.73165	0	0.736594	1.79719	0	0.364701	0.303611	0.261544	0.763075	0.525475	7.82981	7.63698	1.12663	1.04395	353	sp|P46510|CAHX_FLABI	Carbonic anhydrase	Flaveria bidentis	83.13	83	14	0	321	73	241	323	3e-32	120
comp40453_c0_seq1	5.36921	0	0	0	0	0.214294	1.96225	1.50405	5.44891	0	0	0.197254	0	0.0944314	0	2.75545	3.28046	0.662253	2.45461	815	sp|Q6Z3U3|Y7797_ORYSJ	B3 domain-containing protein Os07g0679700	Oryza sativa subsp. japonica	61.48	135	50	1	719	321	330	464	1e-52	189
comp405_c0_seq13	-2.51583	0	2.08088	2.39853	2.4072	1.25197	1.91068	1.99706	0.757955	5.84613	4.07598	3.93743	3.97097	7.99959	4.98636	0.74299	1.11798	0.101818	0.566075	279	gi|657963474|ref|XP_008373349.1|	PREDICTED: uncharacterized protein LOC103436679	[Malus domestica]	74.73	91	23	0	7	279	40	130	1e-44	149
comp405_c0_seq7	1.60934	119.91	11.426	20.1367	14.6071	34.5583	33.6139	23.9469	117.433	31.0164	30.1762	21.435	42.7249	59.768	51.7998	151.281	157.76	25.6873	40.3798	470	sp|P42210|ASPR_HORVU	Phytepsin	Hordeum vulgare	52.2	159	72	3	470	3	277	434	3e-41	149
comp40527_c0_seq1	2.73874	1.80947	1.16268	2.29743	0.896673	1.86542	0.647019	0.991866	1.69401	0.544416	1.43235	0.572362	0.493058	0.41101	0.588177	2.53698	4.01572	1.1378	3.40892	749	gi|568852892|ref|XP_006480104.1|	PREDICTED: ubiquitin-like-specific protease ESD4-like	[Citrus sinensis]	30.17	116	73	2	344	6	11	121	2e-06	50.8
comp4053_c1_seq8	-1.80967	1.41176	6.34995	6.57239	5.82993	12.2801	8.17792	8.00947	3.96505	8.28278	7.57686	12.8107	16.7339	20.2024	15.1437	5.18236	3.82934	3.81722	6.08707	320	gi|590575058|ref|XP_007012579.1|	Transcriptional factor B3 family protein / auxin-responsive factor AUX/IAA-related isoform 2	[Theobroma cacao]	54.13	109	34	6	19	318	791	892	3e-11	65.1
comp4066_c0_seq2	-1.59662	4.51764	11.7726	5.62969	10.9447	6.6949	7.32311	10.2769	8.10633	8.38189	8.74952	5.03126	6.66792	5.9859	5.74512	1.34357	2.12896	6.09176	3.88988	900	sp|Q5QMM3|WOX8_ORYSJ	WUSCHEL-related homeobox 8	Oryza sativa subsp. japonica	47.85	186	85	4	897	370	83	266	7e-48	167
comp40710_c0_seq1	3.18705	1.14371	4.04192	0.484043	0.377839	0.663227	1.47226	2.35097	1.6061	0.516162	0.380243	1.6958	0.467469	0.194839	0.234801	1.83678	2.87663	2.22942	6.53064	395	gi|359496288|ref|XP_002271639.2|	PREDICTED: uncharacterized protein LOC100242640 isoform 2	[Vitis vinifera]	81.13	106	18	1	318	1	14	117	8e-54	174
comp40811_c0_seq2	3.63086	1.82654	2.73852	1.03071	0.402281	0	1.95937	0.400489	0.569999	0.549552	1.04102	0.722202	0.248855	0.207444	0.0624975	2.42123	2.22197	2.37365	2.2704	371	gi|567181094|ref|XP_006402070.1|	hypothetical protein EUTSA_v10016103mg	[Eutrema salsugineum]	45.08	122	55	4	371	15	141	253	2e-10	60.8
comp40896_c0_seq1	3.79234	2.16731	3.09471	2.44602	1.27289	6.51678	1.34329	1.98003	3.60715	0	0.0914993	0.228518	0	0.164097	0.395507	6.40888	2.51776	1.27196	0.448997	469	gi|525507238|ref|NP_001267657.1|	uncharacterized protein LOC101207158	[Cucumis sativus]	43.75	96	50	3	35	316	483	576	4e-15	77.4
comp4094_c0_seq1	-1.38477	32.0491	29.9839	30.2747	41.9279	29.0422	14.192	18.7203	10.9215	39.2262	44.6667	20.8632	36.1021	34.6808	33.635	11.8431	11.9618	3.38565	13.0865	881	sp|P54567|YQKD_BACSU	Uncharacterized protein YqkD	Bacillus subtilis	34.55	110	66	2	439	765	67	171	1e-07	55.8
comp4105_c0_seq1	5.58775	15	31.1828	41.0775	21.5708	24.9012	42.2147	29.7453	31.39	0.796421	4.77744	7.64039	8.47515	2.10442	2.26431	100.948	101.565	4.10573	6.37497	256	sp|Q9M7K8|METK1_TOBAC	S-adenosylmethionine synthase 1	Nicotiana tabacum	98.82	85	1	0	1	255	198	282	6e-41	143
comp41171_c0_seq1	-2.19438	1.03426	1.06331	0.437722	0.956707	1.91923	0.665683	0.374175	1.35557	1.12024	0.35368	1.69301	1.2682	1.7267	2.37811	0.37966	0.408055	0.0520278	0.192839	1092	gi|595811496|ref|XP_007203249.1|	hypothetical protein PRUPE_ppa019516mg, partial	[Prunus persica]	26.58	365	209	16	6	1085	64	374	3e-23	105
comp4120_c0_seq8	4.06895	6.77646	137.594	9.17745	9.85025	193.861	45.9417	11.1436	38.4874	3.26214	2.40314	8.57399	8.49391	1.69315	1.29845	29.4358	19.6953	6.59047	8.94964	250	gi|565388313|ref|XP_006359923.1|	PREDICTED: uncharacterized protein C24B11.05-like	[Solanum tuberosum]	76.56	64	15	0	194	3	1	64	9e-26	101
comp4120_c0_seq9	3.87311	2.93353	191.637	9.93231	13.2448	192.039	41.5386	15.7586	60.4198	5.29568	2.32214	6.49544	12.5898	0.49975	2.20824	19.8919	21.3153	11.0677	15.7251	231	gi|645236016|ref|XP_008224536.1|	PREDICTED: uncharacterized protein C24B11.05	[Prunus mume]	77.03	74	15	1	224	3	99	170	1e-33	122
comp41240_c0_seq1	1.99918	0.225882	0.290283	0.191197	0.298493	0.349299	1.16308	0.594326	9.62186	1.2233	0.472045	0.589462	0.461625	0.538731	0.695597	2.21114	2.49534	2.81231	0.815997	1000	gi|225434257|ref|XP_002276299.1|	PREDICTED: uncharacterized protein LOC100264716	[Vitis vinifera]	81.03	116	22	0	481	134	168	283	4e-98	209
comp4156_c0_seq1	-1.24133	19.232	24.7153	27.9294	53.5692	95.7803	30.1773	41.3002	25.5952	29.6125	20.6327	39.5867	63.117	92.5081	61.0438	37.2022	21.4987	8.29926	28.3439	599	sp|P37223|MAOX_MESCR	NADP-dependent malic enzyme	Mesembryanthemum crystallinum	87.44	199	25	0	598	2	178	376	2e-120	360
comp4156_c0_seq2	-1.40246	3.83573	7.39401	4.14861	12.1087	22.7374	6.94923	11.8445	8.17948	4.80858	6.27504	7.33035	16.9843	18.8774	23.2741	8.08317	6.55783	3.80549	5.1155	530	sp|P51615|MAOX_VITVI	NADP-dependent malic enzyme	Vitis vinifera	81.51	119	22	0	530	174	473	591	3e-62	208
comp4156_c0_seq6	-1.66741	9.14284	6.91151	12.7465	21.6762	45.3258	14.3078	20.3415	11.077	13.5923	11.5457	11.6106	30.9948	33.7165	38.2026	11.5163	9.12411	8.38688	6.3926	210	sp|P51615|MAOX_VITVI	NADP-dependent malic enzyme	Vitis vinifera	85.51	69	10	0	209	3	441	509	4e-36	131
comp41590_c0_seq1	4.77687	1.34254	0.862655	1.98868	2.10675	5.19018	1.94423	1.87659	0.471329	0.454422	0.573876	0.159249	0.274369	0.114356	0.206715	6.31431	4.13815	0.253259	0.704019	673	sp|B4M0H8|SPAST_DROVI	Spastin	Drosophila virilis	37.2	164	72	6	12	491	630	766	7e-21	95.5
comp4173_c0_seq1	1.59294	19.2301	11.0654	8.98893	11.2835	2.55206	4.49518	7.69339	7.92675	6.08802	3.40797	9.56675	3.05013	3.71606	3.47651	11.9846	8.01167	27.2521	11.5725	787	sp|Q08480|KAD2_ORYSJ	Adenylate kinase B	Oryza sativa subsp. japonica	88.3	171	20	0	787	275	72	242	3e-108	320
comp419_c0_seq1	1.37989	92.941	116.416	37.2436	30.4711	14.7361	29.5819	33.0439	39.8708	51.1833	68.2588	41.3628	40.6807	22.6075	26.8578	49.0884	68.8353	83.9787	55.5514	480	sp|P0CG89|H4_SOYBN	Histone H4	Glycine max	100	58	0	0	479	306	46	103	2e-32	117
comp41904_c0_seq1	5.10706	0	0	0	0	0	0.914373	0.350428	5.23686	0	0	0	0.217748	0	0	1.14077	3.20535	3.4839	0.93122	424	gi|590706483|ref|XP_007047735.1|	Dof-type zinc finger DNA-binding family protein	[Theobroma cacao]	45.59	68	33	2	361	158	239	302	2e-07	53.5
comp41924_c0_seq1	2.69884	0.623983	1.60378	1.32042	1.39145	1.6886	1.03751	1.41091	1.31438	3.37929	5.55678	2.22047	2.13597	0.239176	0.704564	3.07792	2.93884	0.274655	1.52699	1448	sp|P04146|COPIA_DROME	Copia protein	Drosophila melanogaster	31.51	384	256	4	301	1443	812	1191	8e-61	221
comp41934_c0_seq1	-2.3193	0	0.629682	0	0	0	0	2.17554	0	1.32679	1.25668	5.05651	0.200271	4.59098	3.01777	0.899324	0.386634	0.616208	0	461	gi|449467475|ref|XP_004151448.1|	PREDICTED: uncharacterized protein LOC101203517	[Cucumis sativus]	63.93	61	22	0	3	185	485	545	5e-19	88.6
comp41949_c0_seq1	6.76743	0	0	0	0	0	0.317782	0	1.38668	0	0	0	0	0	0	5.66378	4.23681	17.836	0.517819	610	gi|565373662|ref|XP_006353389.1|	PREDICTED: uncharacterized protein LOC102595672	[Solanum tuberosum]	34.43	122	72	3	179	532	10	127	1e-18	84.3
comp41982_c0_seq1	2.64455	0.513368	0	1.52088	0.169598	2.18312	6.71856	1.43516	6.36811	1.15843	1.02406	2.22266	1.15406	0.131184	0.474271	2.04153	1.89885	0.193685	0.179471	880	gi|357475591|ref|XP_003608081.1|	hypothetical protein MTR_4g087430	[Medicago truncatula]	26.25	240	161	6	846	145	72	301	3e-16	81.6
comp42014_c0_seq1	4.14335	0.871458	0.447968	1.18023	0.921273	0.134761	1.94445	1.83434	5.54781	0.157318	0.364232	0.330786	0.284954	0	0.0715635	1.22628	1.44406	0.613735	0.406211	648	gi|658039266|ref|XP_008355202.1|	PREDICTED: uncharacterized protein LOC103418872	[Malus domestica]	92.56	215	16	0	647	3	281	495	3e-137	404
comp42098_c0_seq1	-3.10779	0	0.832951	0.411471	0.64238	0.626434	0.417174	0.106586	0.303399	0	0.184705	0.0768829	0.927224	2.09795	1.53025	0.148705	0.159826	0.203782	0.226592	697	sp|Q9FDX8|HD1_ORYSJ	Zinc finger protein HD1	Oryza sativa subsp. japonica	29.41	119	70	1	84	440	285	389	1e-08	58.2
comp4210_c0_seq8	1.40209	40.8739	28.5676	18.8162	23.6899	6.3761	22.4616	23.9381	31.2169	13.9159	15.4624	19.7338	17.4392	13.5599	12.8078	35.6458	28.2918	22.9963	25.069	315	sp|Q40546|KPYG_TOBAC	Pyruvate kinase isozyme G, chloroplastic	Nicotiana tabacum	86.67	105	14	0	1	315	257	361	4e-57	191
comp4210_c0_seq9	1.44892	23.2406	15.1953	15.8756	16.9721	2.83727	11.5468	16.226	22.9028	12.8807	13.788	15.7667	12.9988	7.08491	9.20766	17.9605	23.245	11.0757	19.1955	277	sp|Q40546|KPYG_TOBAC	Pyruvate kinase isozyme G, chloroplastic	Nicotiana tabacum	91.3	92	8	0	2	277	203	294	2e-52	177
comp4216_c0_seq1	4.45248	21.9067	54.4281	91.4778	45.9962	94.1	58.6972	30.5809	19.5974	4.39405	9.61847	8.31529	6.16827	2.65385	3.19815	53.0149	69.3363	3.91823	12.4805	232	sp|Q9SP37|SAHH_LUPLU	Adenosylhomocysteinase	Lupinus luteus	92.21	77	6	0	231	1	170	246	4e-45	155
comp42298_c0_seq1	3.39681	0	0.61048	0.904717	0.39234	0.459121	1.22301	1.09366	1.11183	0.214389	0.270746	0.957924	0.679575	0.404635	0	2.28874	1.87422	6.42223	2.54644	951	gi|255553895|ref|XP_002517988.1|	hypothetical protein RCOM_1176360	[Ricinus communis]	37.24	239	137	7	945	247	237	468	2e-28	119
comp42446_c0_seq1	4.81084	0	0	0	11.4008	1.21285	0.769234	0	0.839164	0	0.17029	0.212648	0	0.152702	0.0920102	3.42748	5.65836	1.18363	1.82795	504	sp|P29109|OLEO5_BRANA	Oleosin Bn-V (Fragment)	Brassica napus	35.22	159	88	2	495	64	3	161	3e-16	76.6
comp42510_c0_seq1	4.98327	0.371516	4.53568	13.0504	3.92753	1.00538	1.27531	0.549849	2.9564	0.335335	0.282324	0.176274	0	0	0	1.6479	1.17262	4.62551	1.86162	608	gi|590667890|ref|XP_007037340.1|	Myb domain protein 30, putative isoform 2, partial	[Theobroma cacao]	34.62	156	69	3	555	184	158	312	3e-13	71.2
comp4255_c0_seq2	2.1561	50.0948	33.9444	12.7208	10.8324	0.352116	8.01182	5.54185	18.333	20.5528	33.0501	9.07529	16.5664	4.03428	5.23568	17.2745	21.4713	28.5217	25.0488	248	gi|460409303|ref|XP_004250078.1|	PREDICTED: uncharacterized protein LOC101250852	[Solanum lycopersicum]	68.42	57	13	2	246	88	134	189	2e-19	84
comp4255_c0_seq3	2.1657	61.3108	44.2337	17.2988	14.5693	4.57416	11.7693	7.07531	18.6295	16.9903	35.3523	10.8451	16.2668	2.56539	5.85185	14.4777	21.7493	15.8269	24.317	210	gi|567174523|ref|XP_006400158.1|	hypothetical protein EUTSA_v10015375mg	[Eutrema salsugineum]	86.27	51	7	0	155	3	75	125	4e-23	92.8
comp42564_c0_seq1	3.58603	0	0	0.376372	1.76275	0.343799	0.763177	1.31617	2.08139	0	0.929222	1.05487	1.63568	0	0.365143	3.94458	2.8069	0.335518	1.45085	254	gi|590702239|ref|XP_007046574.1|	ACT-like protein tyrosine kinase family protein	[Theobroma cacao]	77.38	84	19	0	2	253	146	229	8e-31	118
comp4280_c0_seq2	2.7427	22.7437	2.99776	4.44261	6.5504	5.71144	17.0992	16.1752	37.3074	0.701838	1.44029	4.88835	6.59465	8.21277	22.7875	90.9217	105.378	14.2769	64.6962	581	sp|A2YMR0|NAC10_ORYSI	NAC transcription factor ONAC010	Oryza sativa subsp. indica	79.85	134	12	2	223	579	1	134	3e-66	215
comp42895_c0_seq1	3.29858	0	0.618941	0.611504	0.636445	0	4.23653	1.18802	2.70537	0.43472	0.182999	0.114259	0.0984276	0.164097	0.197753	2.13629	2.18523	1.21139	0.84187	469	gi|595838509|ref|XP_007207663.1|	hypothetical protein PRUPE_ppa022700mg	[Prunus persica]	51.85	108	51	1	146	469	15	121	2e-33	127
comp42997_c0_seq1	2.97484	0	0	0.339002	0	0.309663	0.0859251	0	0	0	0.0380436	0	0	0	0.698886	3.61417	2.4887	0	0	564	sp|P43309|PPO_MALDO	Polyphenol oxidase, chloroplastic	Malus domestica	70.59	187	55	0	3	563	219	405	6e-99	304
comp42997_c0_seq1	2.97484	0	0	0.339002	0	0.309663	0.0859251	0	0	0	0.0380436	0	0	0	0.698886	3.61417	2.4887	0	0	564	sp|P43309|PPO_MALDO	Polyphenol oxidase, chloroplastic	Malus domestica	70.59	187	55	0	3	563	219	405	6e-99	304
comp42997_c0_seq1	2.97484	0	0	0.339002	0	0.309663	0.0859251	0	0	0	0.0380436	0	0	0	0.698886	3.61417	2.4887	0	0	564	sp|P43309|PPO_MALDO	Polyphenol oxidase, chloroplastic	Malus domestica	70.59	187	55	0	3	563	219	405	7e-98	301
comp42997_c0_seq1	2.97484	0	0	0.339002	0	0.309663	0.0859251	0	0	0	0.0380436	0	0	0	0.698886	3.61417	2.4887	0	0	564	sp|P43309|PPO_MALDO	Polyphenol oxidase, chloroplastic	Malus domestica	70.59	187	55	0	3	563	219	405	7e-98	301
comp43058_c0_seq1	4.31666	0	0	0.637323	0	1.16433	1.29231	1.98109	1.05735	2.37864	0	0	0.6155	0.256539	0	5.29752	2.59931	0.189381	1.40387	300	gi|460370012|ref|XP_004230849.1|	PREDICTED: uncharacterized protein LOC101260772	[Solanum lycopersicum]	64.44	90	30	2	1	270	161	248	1e-23	96.3
comp43188_c0_seq1	2.47336	2.76139	4.25844	0.233737	0.364905	0.213508	0.651686	0.49951	0.77556	3.24021	1.73122	0.786123	1.63657	0.18817	0.6236	2.53416	2.07001	1.91002	2.7674	818	gi|595833830|ref|XP_007206742.1|	hypothetical protein PRUPE_ppa025055mg, partial	[Prunus persica]	27.19	228	144	7	666	7	6	219	1e-18	88.6
comp43195_c0_seq1	-3.19653	0.885812	2.087	0.249931	0.780373	0	0.126697	0.728341	0.552861	2.39863	1.51458	1.68117	0.844804	9.45672	5.03133	0.858081	0.495107	0.51987	0.550535	765	gi|357448939|ref|XP_003594745.1|	hypothetical protein MTR_2g034150	[Medicago truncatula]	60	160	57	5	1	480	9	161	9e-55	181
comp43208_c0_seq1	4.67514	0	0	0	0	0	0.348646	0	1.52136	0	0	0	0	0	0	2.85837	2.08372	9.70749	3.31398	278	gi|590596274|ref|XP_007018292.1|	Rhamnogalacturonate lyase family protein	[Theobroma cacao]	64.06	64	22	1	276	85	1275	1337	3e-19	87.8
comp43213_c0_seq1	4.96173	0.419855	1.07912	0	1.94187	0	0.36031	0	1.57226	1.51586	1.03694	0.498024	0	0	0	2.05496	4.14123	0.105603	1.95706	269	gi|568824748|ref|XP_006466758.1|	PREDICTED: vicilin-like antimicrobial peptides 2-2-like	[Citrus sinensis]	57.95	88	37	0	3	266	250	337	3e-25	103
comp43314_c0_seq1	5.8542	1.29817	0	3.05231	2.2873	0	0.24757	0.379519	0.270076	0.260388	0.0548061	0.718605	0.29478	0	0.296125	12.1341	8.82086	0.0362799	0.13447	783	gi|567882433|ref|XP_006433775.1|	hypothetical protein CICLE_v10000543mg	[Citrus clementina]	71.81	227	64	0	101	781	1	227	5e-114	349
comp4339_c0_seq6	3.14767	16.8762	11.122	5.12789	3.14504	0	1.85677	2.56175	6.48182	8.5928	6.90557	5.13289	3.00675	2.35898	0.35535	13.1048	9.38995	43.4271	12.1023	261	sp|Q38775|CDC2D_ANTMA	Cell division control protein 2 homolog D	Antirrhinum majus	78.57	28	6	0	260	177	285	312	2e-07	50.8
comp43450_c0_seq1	4.13821	0	0	0	0	0	0	0	0	0	0	0	0	0	0	0.917231	0.460055	6.57806	7.18239	678	sp|Q5EFU4|CRD1_HORVU	Magnesium-protoporphyrin IX monomethyl ester [oxidative] cyclase, chloroplastic	Hordeum vulgare	36.78	174	82	6	486	31	211	378	9e-17	82
comp4352_c0_seq3	-1.51961	15.3512	15.5006	18.2534	27.5309	12.9998	6.27336	9.3765	8.55459	22.1039	16.1098	10.0585	14.1924	16.812	15.983	5.03141	5.26351	6.06755	7.9223	309	gi|356510685|ref|XP_003524066.1|	PREDICTED: uncharacterized protein LOC100798872	[Glycine max]	78.26	69	10	1	307	101	314	377	1e-20	89.7
comp43581_c0_seq1	5.20619	0.365505	0	0	0	0	0	0.360635	0	0.329909	0	0.433555	0.44818	0	0	3.6897	2.81201	2.02252	1.70372	309	gi|590704036|ref|XP_007047045.1|	PQ-loop repeat family protein / transmembrane family protein isoform 9	[Theobroma cacao]	86.89	61	8	0	2	184	241	301	3e-20	87.8
comp43717_c0_seq1	6.62716	3.91138	1.5708	1.86231	2.26131	2.64621	1.57343	0.64321	1.8309	0.882614	0.278657	0.11599	0.199838	0	0	6.43121	5.40116	2.70545	0.0569751	462	gi|460393874|ref|XP_004242533.1|	PREDICTED: uncharacterized protein LOC101261039	[Solanum lycopersicum]	33.33	69	43	1	87	293	95	160	1e-05	47
comp43744_c0_seq1	3.98199	0.345914	0.889076	0.292798	0	0	0.445284	0.853263	3.23843	0.156113	0.328585	0.615476	0.565544	0	0.142031	1.79888	1.67184	2.95818	1.28992	653	sp|Q6Z836|NADB_ORYSJ	L-aspartate oxidase, chloroplastic	Oryza sativa subsp. japonica	62.89	194	72	0	651	70	451	644	6e-80	257
comp43748_c0_seq1	4.28337	0.605582	0	0	0	0	0.259848	0.199171	0.850413	0	0	0.430998	0	0	0.0621624	1.8525	2.0906	5.94038	2.39937	373	gi|359479820|ref|XP_002269036.2|	PREDICTED: zinc finger protein MAGPIE	[Vitis vinifera]	49.32	73	25	4	355	170	492	563	1e-09	60.1
comp43763_c0_seq1	5.52555	0	1.03304	11.0568	1.32781	3.88456	2.41446	0.39657	0.37628	0.362783	0.038179	0.190703	0.328559	0	0	2.45901	2.02183	0	0.0936743	562	gi|359480163|ref|XP_002270718.2|	PREDICTED: uncharacterized protein LOC100267467	[Vitis vinifera]	63.04	92	34	0	286	561	98	189	1e-31	122
comp4377_c0_seq2	-2.34419	37.2415	17.316	13.7814	18.7331	5.42615	8.75283	9.07861	5.51888	9.88169	15.8391	8.28008	9.79089	17.2159	20.3435	2.83377	3.89481	4.33051	4.16536	1207	gi|470120858|ref|XP_004296504.1|	PREDICTED: uncharacterized protein LOC101298504	[Fragaria vesca subsp. vesca]	64.52	62	22	0	506	691	1	62	5e-21	91.3
comp438_c0_seq1	-1.65751	222.412	121.732	102.941	598.131	937.904	102.06	456.529	131.884	35.39	13.6122	38.6883	51.6226	341.953	411.339	136.976	83.7802	15.6654	24.5838	651	sp|Q05349|12KD_FRAAN	Auxin-repressed 12.5 kDa protein	Fragaria ananassa	55.17	116	46	2	499	152	1	110	6e-33	120
comp440_c0_seq1	1.91481	260.241	214.215	62.4845	45.1785	7.36475	40.4334	37.481	86.626	116.988	142.441	65.2895	81.8968	30.831	38.621	98.8602	141.53	207.834	137.4	332	sp|P69152|H4_TETTS	Histone H4	Tetrahymena thermophila	100	32	0	0	2	97	72	103	3e-14	68.2
comp44046_c0_seq1	4.99644	2.75466	2.30872	1.3179	0.316535	0.185206	0.411128	0.157563	2.01827	0.216208	0.273042	0.198893	0.195811	0.163227	0	3.77365	2.48078	0.813355	0.976974	943	gi|460375166|ref|XP_004233378.1|	PREDICTED: uncharacterized protein LOC101247394	[Solanum lycopersicum]	72	300	83	1	943	44	258	556	6e-162	471
comp4405_c0_seq1	6.87189	0	0	0	0	0	1.5446	1.67721	37.0703	0	0	0	0.12261	0	0.923768	65.7028	49.56	24.446	3.53064	753	sp|Q9ZRA4|AB19A_PRUPE	Auxin-binding protein ABP19a	Prunus persica	52.13	188	88	2	692	129	21	206	3e-64	206
comp4411_c0_seq2	4.64222	0.404806	0	0	0.267466	0	0.347396	0.798825	6.06364	0	0.0769053	0.0960348	0.165457	0.413772	0.41553	12.6308	11.1	7.53452	8.67981	279	gi|568859671|ref|XP_006483360.1|	PREDICTED: uncharacterized protein LOC102620837 isoform X1	[Citrus sinensis]	44.58	83	41	5	243	7	23	104	2e-11	62
comp4412_c0_seq1	4.34393	6.93612	8.91368	28.3583	7.60931	21.3506	22.462	35.4237	92.6251	12.1669	2.58573	17.6037	16.2077	4.05765	14.5084	244.686	118.628	40.6851	69.8781	863	sp|P13240|DR206_PEA	Disease resistance response protein 206	Pisum sativum	66.27	166	55	1	759	262	20	184	1e-73	230
comp44227_c0_seq1	4.51607	0	0	0	0	0	1.98171	0.552348	2.75146	0	0	0.896444	0.343216	0.286102	0.0861954	4.10992	7.7855	6.23057	1.6635	269	gi|590657120|ref|XP_007034471.1|	Uncharacterized protein TCM_020406	[Theobroma cacao]	56.52	46	20	0	182	45	23	68	2e-11	60.5
comp4426_c0_seq4	1.4771	13.6074	30.4773	41.6289	24.7888	21.7936	17.0992	15.6637	12.3751	32.8109	35.0839	14.2039	20.499	4.63624	4.86878	12.2497	12.1178	12.859	6.70521	581	gi|460383294|ref|XP_004237363.1|	PREDICTED: uncharacterized protein LOC101248571	[Solanum lycopersicum]	61.96	92	32	1	581	315	678	769	1e-14	77.4
comp4426_c0_seq5	-1.2971	29.6039	35.9597	28.6624	27.0626	6.27108	14.4428	32.0104	14.8067	64.0569	66.8737	40.0703	35.6371	32.6776	22.7287	8.68378	11.4799	24.3272	12.6178	557	gi|565381986|ref|XP_006357335.1|	PREDICTED: inactive leucine-rich repeat receptor-like serine/threonine-protein kinase At1g60630-like	[Solanum tuberosum]	64.6	113	32	1	557	243	657	769	2e-26	111
comp4441_c0_seq1	2.01602	3.24543	6.67318	5.76887	2.35878	5.77147	4.17774	4.48306	7.29205	5.85873	4.93255	3.15673	2.38772	2.76442	2.73175	12.0127	8.83509	1.22445	0	348	sp|Q43239|COMT1_ZINVI	Caffeic acid 3-O-methyltransferase	Zinnia violacea	88.57	70	8	0	348	139	285	354	2e-37	135
comp4441_c0_seq3	1.61757	6.31578	31.0336	9.74853	8.10054	8.33033	9.56482	9.65291	10.4343	18.4434	11.3635	9.43068	8.35177	6.58224	7.70343	25.5708	15.3174	6.44768	3.46348	304	sp|Q43239|COMT1_ZINVI	Caffeic acid 3-O-methyltransferase	Zinnia violacea	88	100	12	0	304	5	255	354	2e-61	196
comp4453_c0_seq1	3.15762	10.0108	14.0738	17.4591	10.5209	26.2338	42.5518	34.6263	49.7538	28.0173	20.8311	24.4507	28.4774	9.8205	3.39316	57.8352	46.3489	83.8189	74.489	1681	sp|Q43147|C85A1_SOLLC	Cytochrome P450 85A1	Solanum lycopersicum	78.15	444	97	0	1560	229	19	462	0	749
comp44536_c0_seq1	-3.36276	0.636287	1.6354	0.269291	0.210206	0	0.273024	0.104635	1.48922	0	2.29676	1.35855	0.910247	4.98624	3.59229	0.0973212	0.50208	0.240061	0.444887	355	sp|Q8GTB6|THCAS_CANSA	Tetrahydrocannabinolic acid synthase	Cannabis sativa	51.32	76	35	1	126	353	69	142	7e-20	88.6
comp4457_c0_seq13	2.47366	5.23279	0	11.8114	2.01684	8.42904	9.54266	3.29862	2.44945	0.393598	0.248532	5.68978	1.96057	1.48574	0.447617	6.6697	3.78498	7.67762	2.13425	259	gi|645216078|ref|XP_008219364.1|	PREDICTED: uncharacterized protein LOC103319586	[Prunus mume]	48.21	56	29	0	90	257	2	57	3e-12	67
comp4459_c0_seq1	-1.26115	47.5853	42.3753	46.7964	37.442	15.1139	28.2129	26.3654	28.6519	64.1592	86.0889	23.4679	42.6923	38.6826	41.2251	11.3553	18.8911	22.1	26.0464	572	gi|565355749|ref|XP_006344745.1|	PREDICTED: suppressor protein SRP40-like	[Solanum tuberosum]	61.27	142	48	3	572	147	248	382	8e-38	140
comp4460_c0_seq2	1.30565	14.4071	15.5391	10.8882	11.389	3.97835	9.05208	16.8381	21.436	13.7006	8.01567	16.9673	8.51746	12.4471	9.55984	25.4199	23.9546	83.6685	20.8661	439	gi|225460716|ref|XP_002271286.1|	PREDICTED: dihydrolipoyllysine-residue acetyltransferase component of pyruvate dehydrogenase complex, mitochondrial-like isoform 1	[Vitis vinifera]	98.31	59	1	0	439	263	419	477	1e-31	122
comp44669_c0_seq1	-4.04888	5.09857	1.38987	0.392333	3.16459	0.477838	0.198885	0.355701	0.289288	0.557822	1.2915	0.623109	0.631498	1.89509	0.634379	0	0.060957	0	0	731	sp|P04146|COPIA_DROME	Copia protein	Drosophila melanogaster	41.67	180	102	2	731	201	1221	1400	4e-37	144
comp44670_c0_seq1	3.96928	0	0.880981	1.45066	0.452948	0.530045	1.17661	0.563663	1.28358	0.618767	0.0651186	0.243949	0.770543	0	0.140738	1.57279	1.82566	0.215533	0.559203	659	gi|566186241|ref|XP_002313413.2|	hypothetical protein POPTR_0009s04340g	[Populus trichocarpa]	57.61	184	75	1	591	49	2	185	1e-41	147
comp44732_c0_seq1	5.0601	0	0	0.340208	0	0.621529	1.03477	0.79314	3.38652	0	0.076358	0.572108	2.13563	0	0	2.58196	3.8058	4.85247	2.15451	281	gi|460410924|ref|XP_004250865.1|	PREDICTED: AP2-like ethylene-responsive transcription factor PLT2-like	[Solanum lycopersicum]	72.5	40	9	1	130	249	514	551	4e-11	63.9
comp4493_c0_seq1	2.35961	0.442906	0	0.562344	0.877919	0.856126	0.570138	0.0728341	1.03661	0.599658	0.589004	0.420293	0.362059	0.452715	0.636494	2.77747	2.83958	0.668404	4.02579	510	sp|P15922|PEHX_ERWCH	Exo-poly-alpha-D-galacturonosidase	Erwinia chrysanthemi	36.08	97	60	1	395	105	128	222	3e-11	65.5
comp4493_c0_seq4	2.22986	4.91048	6.31051	11.361	6.92157	6.07477	20.368	13.5661	57.0048	4.72774	6.77904	6.98966	11.3734	12.4923	17.5411	63.6904	67.0331	9.9631	52.4924	345	gi|567857594|ref|XP_006421480.1|	hypothetical protein CICLE_v10004869mg	[Citrus clementina]	84.35	115	18	0	345	1	177	291	6e-54	180
comp4493_c0_seq5	2.24427	4.93911	6.3473	7.80396	8.48485	7.38315	21.0519	12.454	58.8785	2.67486	9.63357	5.31187	12.3818	5.49726	18.1166	41.4991	64.7608	5.30047	44.894	343	gi|565396473|ref|XP_006363844.1|	PREDICTED: probable polygalacturonase-like	[Solanum tuberosum]	75.44	114	28	0	343	2	116	229	3e-48	167
comp4493_c0_seq6	2.07035	6.87782	6.51277	8.88575	4.54436	12.5949	14.1347	15.3582	60.323	6.86147	11.3472	11.164	13.1682	18.1304	19.6937	64.4473	81.1213	73.7494	51.8856	312	gi|590636631|ref|XP_007028900.1|	Pectin lyase-like superfamily protein	[Theobroma cacao]	75.68	74	18	0	310	89	424	497	3e-33	125
comp45_c0_seq9	-2.06249	324.96	199.635	132.526	264.548	58.0064	94.8241	76.4363	76.3428	139.112	169.484	88.6997	135.655	146.838	125.224	21.9517	36.5968	28.2021	37.5357	277	sp|P42767|PIP1_ATRCA	Aquaporin PIP-type	Atriplex canescens	96	25	1	0	1	75	258	282	4e-08	52.8
comp4501_c0_seq24	1.89513	7.03296	2.65827	2.80142	1.64007	1.59936	1.06509	6.25893	7.74613	2.98731	2.12208	3.43509	1.69094	3.66484	1.44385	9.61805	7.75304	1.66489	3.27826	273	gi|225425362|ref|XP_002269102.1|	PREDICTED: uncharacterized protein LOC100255874	[Vitis vinifera]	87.91	91	11	0	1	273	200	290	9e-49	166
comp4501_c0_seq29	2.15216	6.64359	4.87871	3.21339	3.76251	3.66911	2.23983	2.96539	9.32953	1.71331	1.89323	2.81446	2.9094	2.58694	2.33814	12.4841	8.33152	1.4323	3.53916	238	gi|565363619|ref|XP_006348531.1|	PREDICTED: uncharacterized protein LOC102599594	[Solanum tuberosum]	56.82	44	18	1	64	192	37	80	1e-06	50.1
comp4501_c0_seq31	2.99308	5.33198	3.11463	2.05147	3.84325	3.74785	3.32785	4.3044	9.52974	0	1.84177	3.44983	1.58498	1.15608	1.19416	12.0106	6.88474	1.70687	3.95402	233	gi|590714373|ref|XP_007049896.1|	Uncharacterized protein isoform 2	[Theobroma cacao]	72.37	76	20	1	4	231	50	124	8e-21	89.4
comp4501_c0_seq9	2.44193	24.6653	9.17562	6.22672	9.29215	8.02987	5.10612	11.0298	14.3815	5.27286	4.23377	8.57193	3.71423	4.34936	2.44303	17.7378	15.7495	18.013	8.77416	522	gi|225425362|ref|XP_002269102.1|	PREDICTED: uncharacterized protein LOC100255874	[Vitis vinifera]	69.62	79	24	0	37	273	359	437	9e-31	121
comp4506_c0_seq6	1.37521	6.25279	7.5333	3.96949	2.84033	3.32378	11.4028	12.4675	12.0735	7.40754	7.42442	18.8205	18.3692	11.451	6.65912	19.247	22.9736	20.1504	10.9297	289	gi|225443043|ref|XP_002270933.1|	PREDICTED: quinone oxidoreductase 1	[Vitis vinifera]	83.33	30	5	0	1	90	296	325	6e-09	56.6
comp4514_c0_seq1	1.25868	50.0404	32.0719	27.9143	31.9693	55.821	29.2847	22.6139	45.0594	25.5142	13.4981	11.2673	12.3343	20.043	16.0764	47.948	30.7948	33.3712	23.4142	887	gi|460367317|ref|XP_004229521.1|	PREDICTED: uncharacterized protein LOC101256412 isoform 1	[Solanum lycopersicum]	74.07	162	42	0	250	735	1	162	3e-85	261
comp4520_c0_seq1	7.40866	0	0	0	0	0.314118	8.54182	3.07318	29.2862	0	0.077182	1.9276	0.996314	0	0.16681	31.6907	30.0537	0	0	278	gi|356577267|ref|XP_003556749.1|	PREDICTED: cell wall / vacuolar inhibitor of fructosidase 1-like	[Glycine max]	56.1	41	15	2	4	126	138	175	6e-05	43.9
comp4534_c1_seq1	-2.10963	32.5366	36.778	38.3547	53.5756	34.3767	17.3965	16.9199	7.49552	21.9875	23.7867	25.6621	24.7175	19.3855	24.8652	4.53358	4.83905	5.22726	14.9677	663	gi|565382208|ref|XP_006357438.1|	PREDICTED: uncharacterized protein At1g04910-like isoform X1	[Solanum tuberosum]	59.89	182	61	3	547	2	1	170	1e-68	223
comp4534_c1_seq2	-1.63152	12.1657	13.5341	13.9863	21.3552	12.2142	7.16797	8.18154	4.24979	8.85026	6.34729	10.2523	5.64044	7.05275	5.92711	1.61081	2.11336	8.44908	5.45916	622	gi|565351851|ref|XP_006342865.1|	PREDICTED: uncharacterized protein LOC102606164	[Solanum tuberosum]	73.25	157	40	2	622	155	247	402	7e-77	244
comp4534_c1_seq5	-2.10362	20.7666	22.4735	24.0538	29.1271	26.4791	8.75438	11.7427	7.84483	12.4961	11.2128	13.4833	13.9977	13.9027	14.2859	2.45187	3.3779	3.11563	6.7929	310	gi|595934223|ref|XP_007215446.1|	hypothetical protein PRUPE_ppa006341mg	[Prunus persica]	63.11	103	36	1	309	1	142	242	1e-40	145
comp4552_c0_seq1	2.65525	32.2228	25.4671	13.0919	5.74843	4.48459	12.7895	70.7405	22.3235	12.0702	7.71335	26.5644	9.02178	16.6878	34.7633	172.45	132.694	7.53743	26.8857	701	sp|P49044|VPE_VICSA	Vacuolar-processing enzyme	Vicia sativa	70.86	175	44	2	197	700	6	180	2e-65	216
comp456_c0_seq2	1.1459	82.1025	111.687	130.516	92.882	61.9325	84.894	128.033	153.728	89.2895	41.1632	108.6	63.8418	84.0573	83.2908	182.056	156.67	347.132	176.323	282	sp|P25861|G3PC_ANTMA	Glyceraldehyde-3-phosphate dehydrogenase, cytosolic	Antirrhinum majus	92.31	52	4	0	282	127	286	337	2e-26	103
comp45632_c0_seq1	6.70736	0	0.515601	2.03762	2.78346	2.79191	0.774699	0	0.751224	0	0.266778	0.285546	0.163988	0	0	5.7684	4.51136	0	0.280524	563	gi|225451991|ref|XP_002283463.1|	PREDICTED: uncharacterized protein LOC100242900	[Vitis vinifera]	65.03	143	50	0	3	431	14	156	3e-40	141
comp4566_c0_seq2	2.36849	0.570409	0.733039	0.965641	0.376885	0.220517	1.1014	1.59462	3.20408	0.257429	0.6502	1.08257	1.86515	1.06891	1.4638	5.06021	7.53912	0	1.06353	396	gi|502149082|ref|XP_004507385.1|	PREDICTED: long chain acyl-CoA synthetase 2-like isoform X1	[Cicer arietinum]	73.08	26	7	0	317	394	5	30	1e-05	48.5
comp45661_c0_seq1	3.29914	2.78867	2.60636	1.50211	1.59129	0.392031	1.03342	0.87548	1.78005	0.915303	0.385303	0	0.207239	0.25913	0.780693	4.80817	5.42617	0.892706	1.94981	891	sp|Q766C3|NEP1_NEPGR	Aspartic proteinase nepenthesin-1	Nepenthes gracilis	48.89	270	121	7	887	84	180	434	7e-50	176
comp45993_c0_seq1	4.85853	0.53358	1.14285	0.602195	0.117517	0	0.457906	0	0.333023	0	0.777168	0	0	0.121199	0	2.61158	2.8069	3.62359	1.45085	635	sp|Q70XE6|6FEH_BETVU	Fructan 6-exohydrolase	Beta vulgaris	56.85	146	63	0	4	441	439	584	2e-54	189
comp46001_c0_seq2	4.4966	0	0.752029	0	0	0	0	0	0	0	0	0	0	0	0	1.25307	1.84703	4.93078	10.0926	386	gi|645255585|ref|XP_008233565.1|	PREDICTED: uncharacterized protein LOC103332597	[Prunus mume]	38.82	152	50	2	329	3	30	181	2e-24	99.8
comp46005_c0_seq1	4.10431	0	0	0.287947	0	0	0.875815	1.11884	0.636956	0	0	0.40352	0	0.231812	0	2.49752	3.55671	1.79684	0.634277	332	sp|Q40374|PR1_MEDTR	Pathogenesis-related protein PR-1	Medicago truncatula	59.3	86	34	1	257	3	22	107	6e-27	103
comp46208_c0_seq1	4.9931	0.725531	0	0	0.798963	0	0.103772	0.0795404	0.679238	0	0.114864	0	0.197698	0	0	1.03573	0.811042	6.96493	5.38286	934	gi|115480545|ref|NP_001063866.1|	Os09g0551200	[Oryza sativa Japonica Group]	40.43	277	142	4	101	919	23	280	8e-65	213
comp46261_c0_seq1	4.22246	0	0	0	0	0.708518	0.884697	0	5.3618	0.413557	0.087045	0.760876	0.655452	0	0	1.05119	0.949038	8.98889	1.12124	493	gi|460372781|ref|XP_004232203.1|	PREDICTED: uncharacterized protein LOC101247179 isoform 3	[Solanum lycopersicum]	34.78	92	60	0	382	107	8	99	3e-15	74.3
comp4636_c0_seq1	-1.23339	40.2897	31.5671	34.213	41.4764	29.3428	17.3994	23.638	18.0078	59.2413	63.1599	22.9088	34.4227	42.599	26.2016	13.0006	13.1782	11.2452	12.8735	869	sp|Q2R3F5|ARFW_ORYSJ	Auxin response factor 23	Oryza sativa subsp. japonica	79.61	103	21	0	2	310	725	827	7e-50	181
comp46735_c0_seq1	-2.69699	0.363739	0.467445	0	0	0	0.468229	0.239262	0.681061	0	0.483723	0.604045	0.743358	5.0812	7.46749	0.778883	0.932809	0.182977	0.169549	621	gi|460365991|ref|XP_004228877.1|	PREDICTED: double-stranded RNA-binding protein 1-like	[Solanum lycopersicum]	46.77	62	30	1	100	285	1	59	3e-09	60.5
comp4686_c0_seq1	-1.41697	4.37756	12.7515	9.88098	8.67711	6.31808	8.76569	10.2702	8.46971	16.0684	18.2409	6.71574	12.5247	21.5771	13.84	6.42773	5.41163	7.12015	5.64539	387	sp|Q9R9N2|LPSB_RHIME	Lipopolysaccharide core biosynthesis mannosyltransferase LpsB	Rhizobium meliloti	32	125	74	3	375	7	180	295	3e-10	60.5
comp4686_c0_seq4	-1.87195	4.11943	4.85276	4.64917	4.53636	2.65425	6.48121	3.38712	4.49935	10.2252	10.8261	5.78223	7.99776	12.2811	12.8971	2.83533	3.31827	1.12247	6.00056	329	gi|596158604|ref|XP_007222836.1|	hypothetical protein PRUPE_ppa005118mg	[Prunus persica]	82.57	109	19	0	329	3	108	216	1e-57	191
comp4686_c0_seq6	-1.78304	7.60546	6.84169	11.9096	7.53769	7.05655	6.69	6.87877	3.9161	20.5943	16.8329	11.6377	11.8126	23.1921	15.1454	5.2347	4.651	8.51259	6.02669	297	gi|566170931|ref|XP_006383153.1|	hypothetical protein POPTR_0005s12080g	[Populus trichocarpa]	88.89	99	11	0	297	1	244	342	2e-55	182
comp4686_c0_seq8	-1.68514	10.1932	6.28773	12.7695	10.5065	11.6643	9.79732	12.6053	9.92456	23.1853	25.562	10.0597	19.6649	31.5348	24.3585	5.98684	9.49103	12.7166	12.2585	277	gi|645273153|ref|XP_008241742.1|	PREDICTED: uncharacterized protein LOC103340143	[Prunus mume]	91.3	46	4	0	275	138	404	449	8e-21	90.5
comp47026_c0_seq1	-3.50523	0	0.730273	0.601248	0.375462	0.43937	0.548624	0.327066	0.133	2.82103	1.5384	0.572947	2.32264	1.79093	1.02079	0.0434579	0.1121	0.357323	0.562871	795	gi|225434474|ref|XP_002278141.1|	PREDICTED: uncharacterized protein LOC100246769	[Vitis vinifera]	56.28	199	78	3	109	684	2	198	1e-67	218
comp47061_c0_seq1	5.17738	0.443776	0.570301	0.751265	1.75929	0	1.71377	0.437863	1.24638	0	0.295081	0.21056	0	0	0	1.69691	2.14481	1.45105	1.24114	509	sp|P59082|LFS_ALLCE	Lachrymatory-factor synthase	Allium cepa	34.56	136	84	1	27	434	35	165	7e-18	80.9
comp47079_c0_seq1	2.66674	0.68553	0	0	0	0.530045	0.294153	0.225465	1.60447	0	0	0.975795	0.770543	1.05107	0.492583	5.97662	3.24562	0	0.359488	659	gi|297611272|ref|NP_001065797.2|	Os11g0157000	[Oryza sativa Japonica Group]	54.9	51	23	0	505	657	481	531	5e-10	63.9
comp4723_c0_seq1	1.57694	12.9786	12.4204	10.5182	11.677	2.98911	10.664	12.624	18.872	19.9397	20.4074	21.0288	16.8172	14.6773	14.6829	43.672	36.7154	14.5856	15.639	409	gi|645228020|ref|XP_008220795.1|	PREDICTED: random slug protein 5	[Prunus mume]	83.33	36	6	0	301	408	21	56	1e-13	70.5
comp47255_c0_seq1	5.30881	0	0	0	0	0	2.54251	0.649601	16.6419	0	0	0.340778	0	0	0	1.53795	1.87731	0.316137	0.836963	629	gi|566210302|ref|XP_006374054.1|	hypothetical protein POPTR_0016s14620g, partial	[Populus trichocarpa]	68.16	179	57	0	91	627	1	179	5e-78	249
comp4726_c0_seq1	-1.73597	42.985	31.8051	50.1989	69.3074	53.4968	19.3321	24.2428	16.2834	43.4325	59.6679	19.1773	49.1064	44.0153	55.1035	12.8211	14.4955	9.00011	20.7508	1474	gi|359477588|ref|XP_003632000.1|	PREDICTED: uncharacterized protein LOC100251040 isoform 2	[Vitis vinifera]	59.24	422	129	12	81	1328	1	385	2e-129	389
comp47297_c0_seq1	3.88535	0.710321	0.912841	4.40915	1.72087	6.59055	3.3527	1.09022	2.21666	0	0.629753	0.44937	0.387107	0	0.437482	3.69392	4.25044	0.0595538	0.275917	477	gi|590691629|ref|XP_007043836.1|	RING finger protein, putative	[Theobroma cacao]	39.44	142	48	9	72	464	57	171	2e-09	59.7
comp4744_c0_seq1	-1.20191	30.5006	27.5518	28.3737	41.5964	12.318	17.5347	25.9453	32.7129	62.7582	70.018	34.8866	61.4371	70.908	69.9245	23.3346	32.2572	14.1217	32.3406	1907	sp|O48651|ERG1_PANGI	Squalene monooxygenase	Panax ginseng	83.07	449	76	0	1555	209	89	537	0	795
comp4749_c0_seq1	-1.64798	21.2695	52.4806	29.7057	33.1658	38.4821	33.0379	24.3439	28.0765	38.7802	41.6201	43.7479	44.3369	51.7425	55.412	15.0298	16.1539	21.8805	41.7888	531	gi|568824698|ref|XP_006466733.1|	PREDICTED: uncharacterized protein LOC102607882	[Citrus sinensis]	64.77	176	62	0	530	3	136	311	4e-81	250
comp4749_c0_seq2	-1.64271	12.6018	9.16684	14.8932	10.9971	18.3842	11.6308	9.7751	8.23618	10.0869	16.7587	12.6353	20.8946	20.7391	21.6733	5.60058	6.70739	3.22945	15.6272	475	gi|255538264|ref|XP_002510197.1|	conserved hypothetical protein	[Ricinus communis]	69.23	117	22	3	309	1	1	117	5e-28	112
comp4754_c0_seq1	-2.09493	23.2485	21.9215	11.2948	56.4445	36.3765	15.0521	28.8657	12.6212	13.6585	17.8761	23.5302	17.5991	42.4648	53.3771	6.22809	14.1657	13.9441	16.2872	821	gi|359482477|ref|XP_003632779.1|	PREDICTED: uncharacterized protein LOC100256554	[Vitis vinifera]	66.67	111	31	2	2	322	20	128	6e-36	132
comp4754_c0_seq3	-2.05507	9.55466	7.87102	6.42853	22.0146	13.828	5.4664	10.5554	2.98167	5.74944	6.79536	7.90443	6.90936	20.2003	18.0564	4.42168	3.86634	5.79235	4.68209	461	gi|225442083|ref|XP_002272362.1|	PREDICTED: uncharacterized protein LOC100256554 isoform 2	[Vitis vinifera]	45	60	30	1	279	458	15	71	8e-09	56.2
comp4754_c0_seq5	-2.16427	5.01103	2.47682	1.63137	6.87654	4.17252	5.78895	7.09946	6.13478	7.65434	4.68676	12.4367	4.56899	13.1334	11.3954	0.943319	3.80201	7.07756	6.28865	293	gi|593266498|ref|XP_007135427.1|	hypothetical protein PHAVU_010G128400g	[Phaseolus vulgaris]	50	54	27	0	129	290	1	54	2e-10	58.9
comp47561_c0_seq1	3.8483	0	0	0	0	1.60229	0	0	0	0	0	0	0	0.235356	0.212721	5.28273	2.92976	0.173744	3.54186	327	gi|645234897|ref|XP_008224023.1|	PREDICTED: myb-related protein 315-like	[Prunus mume]	50.85	59	20	3	282	112	214	265	3e-06	48.9
comp4759_c0_seq1	3.48852	1.19514	4.99164	9.86333	20.9261	18.1349	11.9231	7.61579	61.3989	6.20281	6.81161	11.5893	7.08314	3.46123	28.8299	220.913	132.647	29.6096	32.1719	756	sp|B9I3X5|CSPL3_POPTR	CASP-like protein POPTRDRAFT_823430	Populus trichocarpa	43.09	188	98	2	35	598	3	181	7e-39	139
comp47657_c0_seq1	-2.45273	0.389452	0.500489	0.6593	0.257321	0.30112	1.08621	1.79323	0.729205	2.10914	1.14682	0.46196	0.875496	6.30289	3.11819	0.357404	1.07558	0.636713	1.31612	580	gi|566167179|ref|XP_006384576.1|	hypothetical protein POPTR_0004s18110g, partial	[Populus trichocarpa]	44.27	131	72	1	178	570	27	156	5e-28	113
comp47736_c0_seq1	3.83436	0	0	0	0	0	0	1.44958	1.03156	0	0.209333	0.522804	0	0	0.113105	2.69651	2.49968	3.60286	2.43964	205	gi|595860810|ref|XP_007211215.1|	hypothetical protein PRUPE_ppa013125mg	[Prunus persica]	30.3	66	46	0	2	199	47	112	5e-05	42.7
comp48093_c0_seq1	5.00859	0	0.804109	2.78056	0.826849	0.483794	1.67804	2.3666	1.17158	0.282388	0.0594365	0.96487	0.703307	0	0.0642287	2.24904	2.19095	0.275416	0.364577	722	sp|O24370|LOX21_SOLTU	Linoleate 13S-lipoxygenase 2-1, chloroplastic	Solanum tuberosum	64.34	244	81	3	3	722	303	544	8e-93	298
comp4817_c0_seq3	2.2986	5.16849	3.69004	2.75453	1.77072	1.48008	5.17473	1.13325	8.42294	0	0	0.681196	2.34725	7.76138	16.3092	61.427	50.2239	2.26295	6.91523	590	sp|Q2KNL6|GEDH1_OCIBA	Geraniol dehydrogenase 1	Ocimum basilicum	73.12	160	43	0	109	588	1	160	2e-85	263
comp4817_c0_seq5	1.99619	2.60062	3.34208	0.628937	0.736413	0.861758	1.91296	0.122189	2.08687	0	0	0.440686	1.82221	3.54428	16.4747	33.7535	43.0205	0.0934447	1.73174	304	sp|Q38707|MTDH_APIGR	Mannitol dehydrogenase	Apium graveolens	75	80	20	0	2	241	99	178	6e-41	144
comp48184_c0_seq1	3.76942	0.56612	0	0	1.30918	0.218859	0.60729	0.186192	1.325	1.27747	0.322655	0	0	0.192886	0.290559	4.84899	3.07115	0.142392	1.18748	399	sp|Q766C3|NEP1_NEPGR	Aspartic proteinase nepenthesin-1	Nepenthes gracilis	56.06	132	52	1	4	399	45	170	4e-40	144
comp48273_c0_seq1	-2.37543	1.13794	1.09679	0.842808	0.845854	0	1.09863	0.888869	0.665836	2.31103	2.26997	1.75475	1.91859	2.13244	1.78134	0.348101	0.280602	0.608214	0.729338	794	gi|359496850|ref|XP_003635354.1|	PREDICTED: uncharacterized protein LOC100854728	[Vitis vinifera]	32.09	134	87	2	474	82	456	588	5e-23	72.8
comp48528_c0_seq1	4.00642	0	0.769982	0	0.989697	0.463262	0	0.492644	0.560927	0	0.227656	0	0.734682	0.204142	0.246011	3.57404	5.25969	0.301402	1.25678	377	gi|565349234|ref|XP_006341600.1|	PREDICTED: uncharacterized protein LOC102591851 isoform X2	[Solanum tuberosum]	71.03	107	31	0	376	56	293	399	1e-48	170
comp48536_c0_seq1	4.51832	0	0.89044	0	1.14453	2.94654	1.18925	0.569714	1.6217	0	0.263271	0.328757	1.41603	0	0	2.11957	1.64023	2.96271	1.13041	326	gi|590564884|ref|XP_007009792.1|	Seven transmembrane MLO family protein	[Theobroma cacao]	36.05	86	49	4	311	60	493	574	1e-06	50.8
comp48625_c0_seq1	5.8971	0.550932	4.24805	0	1.82008	0	0.945595	0	0.515779	0.994555	1.15133	0.130701	0.450366	0	0	3.37064	4.56464	0.415715	1.47663	410	gi|470129411|ref|XP_004300614.1|	PREDICTED: vicilin-like antimicrobial peptides 2-2-like	[Fragaria vesca subsp. vesca]	58.62	87	34	1	145	405	43	127	8e-27	110
comp48631_c0_seq1	5.84581	0	0.662747	1.96435	2.38521	0.598115	0.221286	0.339227	3.86246	0.698232	0.146963	0.672901	0.105394	0	0	4.81162	2.44162	2.33484	0.480776	438	gi|568830429|ref|XP_006469502.1|	PREDICTED: zinc finger CCCH domain-containing protein 18-like isoform X2	[Citrus sinensis]	56.25	80	32	2	434	195	505	581	5e-17	82.4
comp48654_c0_seq1	2.94137	1.12659	1.08585	0.834401	0.558278	0.871071	0.120852	0.648423	0.395516	1.65242	1.0434	0.400903	0.345356	0.575772	0.433664	2.45548	4.94489	1.94812	1.05027	802	sp|Q1SGF1|PARP3_MEDTR	Putative poly [ADP-ribose] polymerase 3	Medicago truncatula	78.89	180	38	0	801	262	614	793	2e-97	309
[truncated: 475 more rows]

## Sheet: DE R35 not lop138 - no annotati
DE in R35 not DE in lop138 - no annotations
		TPM values
[truncated: 397 more rows]

## Sheet: DE R35 & lop138 - BLAST
																						DE in R35 and lop138 with BLAST hit but no GO annotation
[truncated: 336 more rows]

## Sheet: DE R35 & lop138 - no annotation
DE in R35 and lop138 with no annotation
[truncated: 160 more rows]
