# Supplementary material for: Comparative transcriptome analysis of the wild-type model apomict Hieracium praealtum and its loss of parthenogenesis (lop) mutant
Source: BMC Plant Biol. 2018 Sep 24;18:206. doi: 10.1186/s12870-018-1423-1 (PMC6154955; doi:10.1186/s12870-018-1423-1)
Supplement: Supplementary file 8 — Table of differentially expressed transcripts associated with “epigenetic regulation of gene expression”. (XLSX 15 kb) [file 12870_2018_1423_MOESM8_ESM.xlsx]

## Sheet: File S9
File S8. Table of differentially expressed transcripts associated with “epigenetic regulation of gene expression”.
GO ID	GO term	Transcript ID	Blastx top hits	Description	Percent identity	e-value	Group membership in figure 22
GO:0006342	chromatin silencing	comp11772_c0_seq15	ATK5_ARATH	Kinesin-5	45.65	2e-05	Group 2
GO:0006342	chromatin silencing	comp12250_c0_seq3	Y5720_ARATH	Probable inactive receptor kinase At5g67200	59.05	1e-37	Group 2
GO:0006342	chromatin silencing	comp12963_c0_seq2	MA653_ARATH	65-kDa microtubule-associated protein 3	52.63	3e-08	Group 2
GO:0006342	chromatin silencing	comp12963_c0_seq3	MA653_ARATH	65-kDa microtubule-associated protein 3	74.36	6e-10	Group 2
GO:0006342	chromatin silencing	comp12963_c0_seq4	MA653_ARATH	65-kDa microtubule-associated protein 3	72.97	8e-18	Group 2
GO:0006342	chromatin silencing	comp13095_c0_seq7	K125_ARATH	Probable 125 kDa kinesin-related protein	53.42	3e-17	Group 2
GO:0006342	chromatin silencing	comp14937_c0_seq4	PFPA1_ARATH	Pyrophosphate--fructose 6-phosphate 1-phosphotransferase subunit alpha 1	68.09	4e-40	Group 2
GO:0006342	chromatin silencing	comp15848_c0_seq3	ORC1_DROME	Origin recognition complex subunit 1	46.07	4e-17	Group 2
GO:0006342	chromatin silencing	comp16064_c0_seq3	CCB24_ARATH	Cyclin-B2-4	67.03	3e-86	Group 2
GO:0006342	chromatin silencing	comp18681_c0_seq1	ATK5_ARATH	Kinesin-5	84.85	2e-10	Group 2
GO:0006342	chromatin silencing	comp18681_c0_seq2	ATK5_ARATH	Kinesin-5	84.85	2e-10	Group 2
GO:0006342	chromatin silencing	comp22654_c0_seq1	MA653_ARATH	65-kDa microtubule-associated protein 3	61.54	1e-49	Group 2
GO:0006342	chromatin silencing	comp24118_c0_seq1	MA653_ARATH	65-kDa microtubule-associated protein 3	65.53	1e-49	Group 2
GO:0006342	chromatin silencing	comp24150_c0_seq4	Y5720_ARATH	Probable inactive receptor kinase At5g67200	58.59	1e-40	Group 2
GO:0006342	chromatin silencing	comp2756_c0_seq11	MA653_ARATH	65-kDa microtubule-associated protein 3	38.66	5e-08	Group 2
GO:0006342	chromatin silencing	comp2756_c0_seq9	MA653_ARATH	65-kDa microtubule-associated protein 3	74.46	3e-73	Group 2
GO:0006342	chromatin silencing	comp2922_c0_seq12	AUR1_ARATH	Serine/threonine-protein kinase Aurora-1	82.24	1e-52	Group 2
GO:0006342	chromatin silencing	comp2922_c0_seq15	AUR1_ARATH	Serine/threonine-protein kinase Aurora-1	89.39	5e-35	Group 2
GO:0006342	chromatin silencing	comp3368_c0_seq3	CMT3_ARATH	DNA (cytosine-5)-methyltransferase CMT3	39.89	2e-39	Group 2
GO:0006342	chromatin silencing	comp37705_c0_seq1	ESP1_ARATH	Separase	52.08	7e-32	Group 2
GO:0006342	chromatin silencing	comp40485_c0_seq1	CDT1A_ARATH	CDT1-like protein a, chloroplastic	37.93	1e-07	Group 2
GO:0006342	chromatin silencing	comp6599_c0_seq1	AUR1_ARATH	Serine/threonine-protein kinase Aurora-1	84.62	6e-61	Group 2
GO:0006342	chromatin silencing	comp7046_c0_seq1	PROL_ARATH	Protein PROLIFERA	82.54	0	Group 1
GO:0006342	chromatin silencing	comp8822_c0_seq1	DDM1_ARATH	ATP-dependent DNA helicase DDM1	62.5	7e-58	Group 2
GO:0006342	chromatin silencing	comp8822_c0_seq3	DDM1_ARATH	ATP-dependent DNA helicase DDM1	70.34	5e-48	Group 2
GO:0006342	chromatin silencing	comp8822_c0_seq5	DDM1_ARATH	ATP-dependent DNA helicase DDM1	80.56	9e-57	Group 2
GO:0006342	chromatin silencing	comp8822_c0_seq7	DDM1_ARATH	ATP-dependent DNA helicase DDM1	84.27	3e-44	Group 2
GO:0006342	chromatin silencing	comp9152_c0_seq7	SMC21_ARATH	Structural maintenance of chromosomes protein 2-1	52.27	2e-20	Group 2
GO:0031048	chromatin silencing by small RNA	comp12199_c0_seq1	RAGP1_ARATH	RAN GTPase-activating protein 1	61.25	1e-164	Group 2
GO:0031048	chromatin silencing by small RNA	comp15359_c0_seq1	HTR12_ARATH	Histone H3-like centromeric protein HTR12	66.04	1e-35	Group 2
GO:0031048	chromatin silencing by small RNA	comp17671_c0_seq1	TSO1_ARATH	CRC domain-containing protein TSO1	52.22	1e-59	Group 2
GO:0031048	chromatin silencing by small RNA	comp19371_c0_seq1	CCB24_ARATH	Cyclin-B2-4	71.79	4e-11	Group 2
GO:0031048	chromatin silencing by small RNA	comp2154_c0_seq2	ARFE_ARATH	Auxin response factor 5	56.55	4e-95	Group 2
GO:0031048	chromatin silencing by small RNA	comp26223_c0_seq2	ATK1_ARATH	Kinesin-1	60.22	1e-27	Group 2
GO:0031048	chromatin silencing by small RNA	comp27991_c0_seq1	ARFE_ARATH	Auxin response factor 5	76.47	1e-06	Group 2
GO:0031048	chromatin silencing by small RNA	comp3368_c0_seq19	CMT3_ARATH	DNA (cytosine-5)-methyltransferase CMT3	42.62	2e-23	Group 2
GO:0006306	DNA methylation	comp10638_c0_seq1	TOP2_ARATH	DNA topoisomerase 2	71.24	0	Group 2
GO:0006306	DNA methylation	comp10939_c0_seq6	CCA11_ARATH	Cyclin-A1-1	47.66	1e-17	Group 2
GO:0006306	DNA methylation	comp13095_c0_seq9	K125_ARATH	Probable 125 kDa kinesin-related protein	48	3e-14	Group 2
GO:0006306	DNA methylation	comp15297_c0_seq4	MCMBP_ARATH	Mini-chromosome maintenance complex-binding protein	70	1e-34	Group 2
GO:0006306	DNA methylation	comp15462_c0_seq2	ANT_ARATH	AP2-like ethylene-responsive transcription factor ANT	86.6	1e-111	Group 2
GO:0006306	DNA methylation	comp16835_c0_seq2	CMT1_ARATH	Putative DNA (cytosine-5)-methyltransferase CMT1	46.48	2e-11	Group 2
GO:0006306	DNA methylation	comp23588_c0_seq1	TSO1_ARATH	CRC domain-containing protein TSO1	53.33	1e-09	Group 2
GO:0006306	DNA methylation	comp29695_c0_seq1	RQL5_ARATH	ATP-dependent DNA helicase Q-like 5	53.69	2e-82	Group 2
GO:0006306	DNA methylation	comp29695_c0_seq2	RQL5_ARATH	ATP-dependent DNA helicase Q-like 5	57.3	3e-107	Group 2
GO:0006306	DNA methylation	comp30700_c0_seq1	WEE1_ARATH	Wee1-like protein kinase	58.29	1e-70	Group 2
GO:0006306	DNA methylation	comp3368_c0_seq18	CMT1_ARATH	Putative DNA (cytosine-5)-methyltransferase CMT1	69.74	5e-35	Group 2
GO:0006306	DNA methylation	comp36162_c0_seq3	MSH7_ARATH	DNA mismatch repair protein MSH7	72.96	8e-84	Group 2
GO:0006306	DNA methylation	comp6063_c0_seq2	RFA2A_ARATH	Replication protein A 32 kDa subunit A	47.37	3e-12	Group 2
GO:0006306	DNA methylation	comp7150_c0_seq1	TOP2_ARATH	DNA topoisomerase 2	50.67	6e-111	Group 1
GO:0006306	DNA methylation	comp7500_c0_seq1	RFA1B_ARATH	Replication protein A 70 kDa DNA-binding subunit B	68.92	1e-122	Group 2
GO:0006306	DNA methylation	comp7500_c0_seq2	RFA1B_ARATH	Replication protein A 70 kDa DNA-binding subunit B	68.26	3e-79	Group 2
GO:0006306	DNA methylation	comp7500_c0_seq4	RFA1B_ARATH	Replication protein A 70 kDa DNA-binding subunit B	75.49	7e-49	Group 2
GO:0006306	DNA methylation	comp7500_c0_seq5	RFA1B_ARATH	Replication protein A 70 kDa DNA-binding subunit B	65.69	4e-40	Group 2
GO:0006306	DNA methylation	comp7500_c0_seq6	RFA1B_ARATH	Replication protein A 70 kDa DNA-binding subunit B	81	1e-50	Group 2
GO:0006306	DNA methylation	comp7720_c0_seq3	MCM3_ARATH	DNA replication licensing factor MCM3 homolog	73.83	3e-49	Group 2
GO:0006306	DNA methylation	comp8084_c0_seq6	ORTH2_ARATH	E3 ubiquitin-protein ligase ORTHRUS 2	72	1e-16	Group 2
GO:0006306	DNA methylation	comp9152_c0_seq15	SMC21_ARATH	Structural maintenance of chromosomes protein 2-1	70.15	4e-22	Group 2
GO:0006306	DNA methylation	comp9206_c0_seq7	MND1_ARATH	Meiotic nuclear division protein 1 homolog	75.38	2e-15	Group 2
GO:0032776	DNA methylation on cytosine	comp8084_c0_seq5	ORTH2_ARATH	E3 ubiquitin-protein ligase ORTHRUS 2	66.3	9e-35	Group 2
GO:0010424	DNA methylation on cytosine within a CG sequence	comp24461_c0_seq1	ORTH2_ARATH	E3 ubiquitin-protein ligase ORTHRUS 2	67.47	1e-29	Group 2
GO:0010424	DNA methylation on cytosine within a CG sequence	comp44868_c0_seq1	ORTH2_ARATH	E3 ubiquitin-protein ligase ORTHRUS 2	64.02	3e-101	Group 2
GO:0010495	long-distance posttranscriptional gene silencing	comp6767_c0_seq1	AGO4_ARATH	Protein argonaute 4	66.67	2e-33	Group 1
GO:0010495	long-distance posttranscriptional gene silencing	comp6767_c0_seq2	AGO4_ARATH	Protein argonaute 4	57.89	1e-07	Group 1
GO:0010495	long-distance posttranscriptional gene silencing	comp942_c0_seq11	AGO4_ARATH	Protein argonaute 4	71.43	1e-06	Group 1
GO:0010495	long-distance posttranscriptional gene silencing	comp942_c0_seq12	AGO4_ARATH	Protein argonaute 4	85.06	1e-45	Group 1
GO:0010495	long-distance posttranscriptional gene silencing	comp942_c0_seq13	AGO4_ARATH	Protein argonaute 4	53.85	4e-25	Group 1
GO:0010495	long-distance posttranscriptional gene silencing	comp942_c0_seq14	AGO4_ARATH	Protein argonaute 4	61.54	8e-26	Group 1
GO:0010495	long-distance posttranscriptional gene silencing	comp942_c0_seq9	AGO4_ARATH	Protein argonaute 4	67.12	1e-28	Group 1
GO:0006344	maintenance of chromatin silencing	comp8822_c0_seq8	DDM1_ARATH	ATP-dependent DNA helicase DDM1	56.63	3e-11	Group 2
GO:0090309	positive regulation of methylation-dependent chromatin silencing	comp8084_c0_seq8	ORTH2_ARATH	E3 ubiquitin-protein ligase ORTHRUS 2	75.86	6e-24	Group 2
GO:0044030	regulation of DNA methylation	comp8822_c0_seq10	DDM1_ARATH	ATP-dependent DNA helicase DDM1	71.43	2e-28	Group 2
GO:0044030	regulation of DNA methylation	comp8822_c0_seq4	DDM1_ARATH	ATP-dependent DNA helicase DDM1	82.91	3e-67	Group 2
GO:0006349	regulation of gene expression by genetic imprinting	comp22708_c0_seq2	MSI1_ARATH	Histone-binding protein MSI1	74.11	9e-59	Group 2
GO:0006349	regulation of gene expression by genetic imprinting	comp8822_c0_seq2	DDM1_ARATH	ATP-dependent DNA helicase DDM1	68.79	5e-61	Group 2
