# Supplementary material for: Comparative transcriptome analysis of the wild-type model apomict Hieracium praealtum and its loss of parthenogenesis (lop) mutant
Source: BMC Plant Biol. 2018 Sep 24;18:206. doi: 10.1186/s12870-018-1423-1 (PMC6154955; doi:10.1186/s12870-018-1423-1)
Supplement: Supplementary file 9 — Transcripts showing stage-preferred expression. (XLSX 61 kb) [file 12870_2018_1423_MOESM9_ESM.xlsx]

## Sheet: File S9A
File S9A. Transcripts showing “capitulum stage-preferred expression” in R35.
Transcript ID	Transcript length	Blastx top hit	% similarity	e-value	Ovary_3	Ovary_4	Ovary_5	Ovary_6	Ovary_7	Ovary_8	Ovary_9	Ovary_10
comp4076_c0_seq1	1103	XP_008339179.1	57.41	2e-152	2560	4	3	2	0	7	6	10
comp12515_c0_seq1	1414	STSY_RAUSE	35.06	5e-53	2424	0	0	0	0	0	0	0
comp9647_c0_seq1	1001	FD6E2_SOYBN	63.46	9e-138	1870	0	5	9	10	0	0	2
comp13507_c0_seq1	1012	GDL79_ARATH	70.97	6e-163	1775	143	23	110	0	25	27	32
comp21289_c0_seq1	1195	PGLR4_ARATH	47.19	2e-103	1432	0	0	0	0	0	2	2
comp17504_c0_seq1	864	Y4891_SELML	31.31	1e-06	1311	2	0	0	0	0	0	0
comp23450_c0_seq1	1349	TF211_SCHPO	37.12	2e-47	1029	0	2	9	8	0	0	0
comp24101_c0_seq1	917	GAOA_GIBZA	29.46	3e-13	933	0	0	2	0	0	0	0
comp5729_c0_seq1	555	XP_006439449.1	57.69	1e-70	860	0	0	0	0	0	0	0
comp8325_c0_seq1	1359	HB29_ARATH	39.42	6e-33	780	33	0	1	0	23	27	25
comp14442_c0_seq1	460	ASPR_HORVU	68	3e-62	720	2	0	0	0	0	0	0
comp15198_c0_seq1	642	DDPS2_ARATH	58.39	2e-52	701	0	2	0	0	1	0	0
comp17085_c0_seq1	461	CYPR1_CYNCA	67.32	3e-55	699	9	0	0	0	0	0	0
comp16895_c0_seq1	654	DRPE_CRAPL	64.64	3e-82	676	0	0	0	0	0	4	0
comp23063_c0_seq1	1042	3MAT_DAHPI	45.34	7e-94	676	80	60	121	6	73	29	14
comp21134_c0_seq1	631	APA2_ARATH	58.42	2e-73	667	2	2	0	0	0	1	0
comp14008_c0_seq1	648	SHT_ARATH	54.84	5e-73	644	0	0	0	0	0	0	0
comp31947_c0_seq1	825	PER9_ARATH	73.93	2e-124	611	2	0	0	0	2	0	0
comp18763_c0_seq1	990	EXL3_ARATH	47.67	1e-97	593	0	0	0	0	0	0	0
comp10749_c0_seq1	795	COPT6_ARATH	52.83	2e-21	552	2	12	36	78	103	31	115
comp27003_c0_seq1	794	AMS_ARATH	55.47	7e-69	541	2	2	2	2	1	4	2
comp23509_c0_seq1	769	CAHC_SPIOL	51.12	3e-72	505	2	0	0	0	0	0	0
comp32125_c0_seq1	906	GDL79_ARATH	70.33	5e-151	380	8	0	2	0	0	0	0
comp10275_c0_seq1	1432	P2C75_ARATH	53.31	7e-81	377	176	91	106	33	134	140	80
comp22650_c0_seq1	574	XP_006492882.1	60.87	1e-36	366	24	4	16	8	14	10	6
comp24804_c0_seq1	619	PME15_ARATH	50.77	1e-42	357	3	0	2	0	0	0	2
comp31099_c0_seq1	690	MAVI_CUCPE	47.47	1e-23	347	0	0	0	0	0	0	8
comp19905_c0_seq1	620	GDL87_ARATH	33.12	1e-15	322	0	0	1	0	0	0	0
comp11922_c0_seq1	756	DCTP1_MOUSE	54.9	2e-20	311	13	33	31	42	42	31	16
comp55923_c0_seq1	769	XP_007137990.1	61.51	2e-112	298	0	0	0	0	2	0	0
comp24583_c0_seq1	697	HSD2_ARATH	54.07	7e-72	296	0	0	19	0	0	0	0
comp19355_c0_seq1	845	CYSEP_RICCO	62.71	2e-105	294	0	0	4	0	17	40	79
comp29531_c0_seq1	730	GUN17_ARATH	79.42	1e-130	281	21	0	2	0	0	0	0
comp19670_c0_seq1	540	U85A5_ARATH	39.77	3e-29	252	2	0	2	3	6	3	4
comp13880_c0_seq1	848	LHT1_ARATH	79.79	4e-146	243	3	10	68	31	49	50	67
comp21723_c0_seq1	398	P24D7_ARATH	50	1e-24	239	4	12	11	12	7	15	13
comp9981_c0_seq1	1040	Y3126_ARATH	31.15	6e-08	231	115	74	79	2	45	75	9
comp37522_c0_seq1	829	XP_004234947.1	60.53	5e-88	230	4	12	18	42	6	5	20
comp35476_c0_seq1	522	XP_008377550.1	47.52	1e-18	227	0	0	0	0	0	0	0
comp21778_c0_seq1	1047	PHT17_ARATH	80.75	0	208	21	4	169	0	0	4	2
comp32415_c0_seq1	733	SPL16_ORYSJ	53.8	4e-42	207	29	2	36	0	1	3	1
comp27203_c0_seq1	291	ASPR_CUCPE	49.53	1e-22	205	0	0	0	0	0	0	0
comp26197_c0_seq1	1116	GH38_ORYSJ	73.58	0	202	18	6	68	29	88	91	17
comp30503_c0_seq1	1063	Y4466_ARATH	41.95	2e-46	202	21	16	40	4	3	6	0
comp42200_c0_seq1	590	U91A1_ARATH	43.68	2e-47	197	0	0	4	2	6	6	0
comp40081_c0_seq1	589	XP_002310885.1	42.05	1e-05	188	0	0	0	1	19	16	28
comp15964_c0_seq1	594	PAS2A_ORYSJ	65.14	1e-80	185	49	35	22	2	20	37	6
comp41825_c0_seq1	600	XP_007041798.1	37.02	3e-24	182	2	4	2	0	4	2	0
comp21331_c0_seq1	773	XP_006493522.1	46.03	1e-32	173	12	30	39	29	44	59	10
comp36328_c0_seq1	496	RTF23_SCHPO	27.91	5e-12	172	0	0	3	0	0	0	0
comp55131_c0_seq1	590	GUN7_ARATH	50.29	2e-38	169	0	0	0	0	0	3	0
comp34978_c0_seq1	774	CHSY_HYPAN	87.98	3e-131	168	0	0	0	0	0	0	0
comp37995_c0_seq1	407	P24B2_ARATH	54.81	1e-45	162	0	0	0	2	0	0	0
comp30246_c0_seq1	876	LHTL8_ARATH	94.16	0	160	36	16	39	2	8	4	20
comp55779_c0_seq1	483	XP_006469312.1	50	5e-24	157	0	2	0	3	10	2	2
comp14674_c0_seq1	713	SCP42_ARATH	79.35	2e-74	155	27	18	32	26	40	34	9
comp23211_c0_seq1	674	U74E2_ARATH	48.64	3e-59	154	10	3	5	29	22	48	8
comp44947_c0_seq1	902	GH35_ARATH	76.45	1e-165	153	0	4	50	0	0	4	0
comp41739_c0_seq1	670	GH33_ARATH	80.19	1e-119	151	0	0	4	13	6	2	18
comp14056_c0_seq1	910	XP_004238670.1	70.76	3e-119	149	70	50	35	9	68	68	64
comp41397_c0_seq1	752	XP_004500043.1	34.44	2e-05	148	0	0	6	2	7	4	0
comp17556_c0_seq1	760	E137_ARATH	46.74	3e-23	142	86	40	61	2	24	28	28
comp36710_c0_seq1	307	XP_007040918.1	74.75	7e-43	139	2	0	0	0	5	4	37
comp46397_c0_seq1	479	GDL15_ARATH	43.21	1e-32	137	0	0	0	0	2	0	0
comp7536_c0_seq1	677	MCM5_SCHPO	66.81	1e-94	132	50	18	18	6	41	55	36
comp31590_c0_seq1	321	LTL1_ARATH	80	1e-35	129	6	0	4	0	4	2	0
comp34052_c0_seq1	428	XP_006361944.1	52.73	2e-08	127	8	3	2	2	6	1	2
comp38279_c0_seq1	511	PME15_ARATH	55.13	2e-21	125	2	2	2	0	0	2	0
comp41336_c0_seq1	766	HDG12_ARATH	59.75	1e-92	125	10	5	18	2	13	14	12
comp25467_c0_seq1	747	OPT4_ARATH	68.15	2e-92	122	14	39	38	15	36	58	56
comp41448_c0_seq1	321	LAL5_ARATH	61.68	1e-31	121	0	0	0	0	0	0	0
comp47805_c0_seq1	466	GH38_ORYSJ	74.83	2e-77	119	0	0	6	0	6	3	4
comp57913_c0_seq1	482	SHT_ARATH	52.8	1e-51	119	0	0	0	0	0	0	0
comp37624_c0_seq1	437	QOR_PSEAE	37.68	4e-07	118	29	16	14	0	8	4	2
comp33766_c0_seq1	652	ATL66_ARATH	49.02	2e-25	117	19	16	36	18	28	8	20
comp21211_c1_seq1	638	KCS11_ARATH	48.36	1e-54	116	11	5	6	3	4	4	3
comp39702_c0_seq1	869	PR5_ARATH	62.45	1e-90	114	6	10	4	4	18	20	20
comp53060_c0_seq1	695	DIM_PEA	79.22	6e-128	113	2	0	0	0	0	0	0
comp39641_c0_seq1	296	XP_008377550.1	51.06	8e-06	112	0	0	0	0	0	0	0
comp49516_c0_seq1	483	XP_006367338.1	64.83	3e-44	111	0	0	4	0	0	0	0
comp25840_c0_seq1	616	DOF53_ARATH	54.55	1e-24	108	37	14	29	8	4	4	14
comp40199_c0_seq1	458	4CL3_ARATH	79.34	8e-60	107	11	0	2	0	2	0	0
comp38860_c0_seq1	594	CSLG3_ARATH	60.5	4e-76	106	24	27	32	0	29	5	0
comp37548_c0_seq1	710	TLP6_ARATH	51.48	2e-66	105	0	0	6	2	6	15	6
comp14954_c0_seq1	843	XP_004251399.1	50.85	1e-49	100	28	32	52	2	6	2	4
comp49824_c0_seq1	520	XP_006469312.1	60.44	9e-72	99	0	0	0	0	0	0	0
comp30467_c0_seq1	894	PTR14_ARATH	56.7	7e-87	98	2	6	2	2	34	17	13
comp45741_c0_seq1	340	PGLR4_ARATH	51.85	7e-12	98	0	0	0	0	0	0	0
comp37783_c0_seq1	730	DDPS6_ARATH	58.52	8e-67	96	5	37	14	12	13	8	14
comp53035_c0_seq1	420	NLTP2_PRUAR	55.88	7e-21	96	2	0	0	0	0	0	0
comp54830_c0_seq1	447	XP_006432160.1	53.02	2e-52	95	1	0	1	0	0	0	0
comp38219_c0_seq1	282	KCR1_ARATH	55.93	6e-16	92	3	4	2	0	2	0	0
comp21679_c0_seq1	573	SHT_ARATH	63.87	2e-84	91	0	0	0	0	0	0	0
comp41008_c0_seq1	743	XP_004162677.1	67.39	2e-66	86	10	6	2	14	8	6	0
comp45295_c0_seq1	484	GRF4_ORYSJ	63.87	4e-42	84	10	0	3	8	12	13	5
comp35301_c0_seq1	312	TRNH1_ARATH	62.14	5e-41	82	2	0	0	0	0	1	0
comp37666_c0_seq1	312	AMS_ARATH	45.54	2e-19	76	8	2	0	0	2	0	0
comp54766_c0_seq1	423	CHS_CANSA	90.71	4e-90	73	0	0	0	0	0	0	0
comp27779_c0_seq1	591	SILD_FORIN	46.49	1e-51	70	10	6	17	18	15	19	7
comp38300_c0_seq1	404	GAT18_ARATH	47.13	6e-34	70	19	0	5	0	0	0	4
comp21284_c0_seq1	418	HSD1B_ARATH	60.87	7e-18	68	2	11	4	0	8	4	1
comp27470_c0_seq1	589	PUB51_ARATH	34.11	2e-18	68	17	5	31	14	22	25	12
comp57969_c0_seq1	540	XP_006469312.1	68.36	9e-86	64	2	10	2	0	6	2	2
comp31659_c0_seq1	442	SCP20_ARATH	50.48	1e-30	63	3	9	8	7	2	14	3
comp45730_c0_seq1	312	GUN17_ARATH	73.53	1e-48	62	6	2	1	2	0	3	0
comp18023_c0_seq1	575	CXE18_ARATH	55	1e-65	61	6	7	14	12	2	4	4
comp53509_c0_seq1	284	LBD6_MAIZE	87.34	6e-43	61	0	0	0	3	0	2	0
comp66770_c0_seq1	405	STC_RICCO	68.89	1e-57	60	0	0	0	0	13	0	0
comp64871_c0_seq1	318	XP_006469312.1	48.84	4e-20	59	0	0	0	0	0	0	0
comp29148_c0_seq1	621	THYN1_RAT	30.49	2e-13	58	25	10	8	4	25	28	9
comp41386_c0_seq1	270	GUN17_ARATH	71.01	2e-28	58	8	1	3	0	0	1	3
comp55506_c0_seq1	441	ANR23_MOUSE	33.73	3e-07	57	0	0	3	2	6	14	12
comp39217_c0_seq1	577	CSE_ARATH	40.51	3e-38	54	4	10	22	16	26	24	0
comp39395_c0_seq1	478	XP_004253210.1	27.35	3e-07	54	0	0	0	4	2	0	0
comp43336_c0_seq1	634	IPT_HUMLU	53.02	7e-70	54	4	5	0	2	37	27	9
comp52573_c0_seq1	362	SCP14_ARATH	38.46	2e-17	54	4	3	7	0	1	2	8
comp67781_c0_seq1	459	SUBL_ARATH	49.03	4e-40	54	0	0	2	0	0	0	0
comp68612_c0_seq1	300	YI31B_YEAST	48	5e-21	54	0	0	2	0	0	2	0
comp44738_c0_seq1	641	M810_ARATH	43.66	9e-54	53	0	0	0	8	0	0	0
comp44666_c0_seq1	370	PUB10_ARATH	57.14	1e-06	51	0	2	2	0	4	0	0
comp38532_c0_seq1	613	YLS2_ARATH	48.25	7e-33	50	19	4	0	11	7	2	4
comp50336_c0_seq1	598	GORK_ARATH	42.16	8e-32	50	13	1	29	6	2	19	0
comp53027_c0_seq1	226	DUSKY_IPONI	62.75	7e-16	50	0	0	0	0	0	0	0
comp26835_c0_seq1	557	TATB_PEA	53.49	9e-06	49	17	14	16	1	15	31	6
comp37533_c0_seq1	732	XP_008442044.1	63.82	4e-67	49	15	13	22	5	57	26	14
comp56702_c0_seq1	445	ALF1_PEA	83.78	1e-85	49	0	0	20	3	0	0	0
comp45011_c0_seq1	625	POK1_ARATH	43.52	9e-36	48	20	14	9	2	6	1	2
comp53832_c0_seq1	331	MYB3_HORVU	90.91	1e-06	48	0	3	5	0	0	0	0
comp69075_c0_seq1	370	GUN25_ARATH	55.38	4e-38	48	0	0	0	0	0	0	0
comp50491_c0_seq1	357	4CL2_ORYSJ	83.9	3e-64	46	2	0	0	0	0	0	0
comp66002_c0_seq1	307	21KD_DAUCA	28.43	3e-09	46	0	2	0	1	0	1	2
comp39879_c0_seq1	596	PHYA1_TOBAC	77.27	2e-104	45	6	17	10	0	6	6	2
comp43682_c0_seq1	464	MYB4_ORYSJ	67.8	2e-55	45	3	0	9	0	2	0	4
comp44665_c0_seq1	300	GUN21_ARATH	46.39	2e-22	45	0	0	0	0	0	0	0
comp62050_c0_seq1	271	XP_007013487.1	44.62	8e-13	45	9	0	0	0	0	0	0
comp76290_c0_seq1	367	XP_006385095.1	53.78	3e-26	45	0	2	0	0	2	1	0
comp40975_c0_seq1	660	GRF3_ARATH	49.63	3e-18	44	9	2	23	10	23	7	13
comp49301_c0_seq1	413	RAI14_HUMAN	30.88	1e-10	44	1	0	1	0	12	13	9
comp69313_c0_seq1	391	XP_002281805.1	66.14	2e-56	44	0	0	0	0	4	2	3
comp34463_c0_seq1	385	BGAL3_ARATH	68.25	6e-58	42	6	4	8	3	2	8	0
comp57287_c0_seq1	299	URT1_FRAAN	41.75	6e-16	40	0	1	0	0	4	2	2
comp46516_c0_seq1	406	XP_006349818.1	55.64	7e-20	37	8	6	9	0	9	14	2
comp58851_c0_seq1	361	AB9G_ARATH	55.28	5e-18	36	4	0	4	2	0	0	0
comp49189_c0_seq1	208	GDL8_ARATH	52.17	1e-17	35	0	0	0	0	2	0	0
comp53231_c0_seq1	296	RFA1C_ORYSJ	41.86	2e-06	34	0	0	0	2	2	0	0
comp58430_c0_seq1	277	XP_006469312.1	49.45	8e-21	34	0	0	0	0	0	0	0
comp83458_c0_seq1	342	BGAL3_ARATH	66.37	9e-48	34	6	0	5	0	6	7	0
comp54707_c0_seq1	343	GH31_ARATH	78.95	1e-58	33	0	1	5	0	0	0	6
comp64727_c0_seq1	376	XP_006599945.1	43.06	1e-11	31	1	0	2	0	4	0	3
comp38876_c0_seq1	354	XP_002511155.1	41.67	2e-09	30	16	9	2	0	3	5	0
comp28786_c0_seq1	458	NPY3_ARATH	63.55	6e-37	28	17	20	6	12	17	19	8
comp75219_c0_seq1	323	PQL2_ARATH	35.64	2e-09	27	2	8	7	0	2	4	2
comp36612_c0_seq1	614	ATL57_ARATH	41.96	6e-21	26	1	3	3	2	2	7	0
comp74215_c0_seq1	224	TLPH_ARATH	57.33	3e-19	26	0	0	0	0	0	0	0
comp76177_c0_seq1	309	XP_004958996.1	33.96	1e-06	26	0	0	0	2	0	0	0
comp64826_c0_seq1	252	HDG11_ARATH	52.94	4e-14	25	2	3	0	0	2	0	1
comp27545_c0_seq1	422	Y1154_ARATH	83.57	3e-79	24	13	9	13	1	12	14	4
comp42660_c0_seq1	436	PAP11_ARATH	76.69	8e-72	24	2	3	8	2	3	5	2
comp43976_c0_seq1	346	XP_004241751.1	51.16	2e-15	24	10	2	6	1	0	0	4
comp58580_c0_seq1	305	HDG11_ARATH	45.88	2e-11	23	0	1	5	0	1	0	2
comp67428_c0_seq1	272	XP_007049440.1	48.86	2e-18	23	0	0	0	0	0	0	0
comp69158_c0_seq1	266	XP_006479752.1	65.52	5e-21	23	0	0	0	0	0	2	0
comp77084_c0_seq1	244	POL2_DROME	45.71	1e-10	23	1	0	0	0	2	0	0
comp84524_c0_seq1	214	XP_006465121.1	75.36	9e-28	23	0	0	0	0	0	0	0
comp56734_c0_seq1	240	ATL66_ARATH	67.35	1e-16	22	0	0	0	0	0	0	0
comp67355_c0_seq1	402	AIB_ARATH	66.67	7e-12	22	0	0	0	0	0	2	0
comp61095_c0_seq1	356	LORF2_HUMAN	30.17	1e-07	21	7	5	7	8	10	8	0
comp67863_c0_seq1	369	PME68_ARATH	88.52	4e-75	21	9	1	6	2	2	0	0
comp61078_c0_seq1	212	XP_006452725.1	61.11	1e-06	20	0	0	1	0	0	0	0
comp67692_c0_seq1	213	TF29_SCHPO	48.48	5e-16	19	0	0	0	0	0	0	1
comp80344_c0_seq1	319	Y4466_ARATH	65	2e-11	19	2	3	6	0	6	4	0
comp60158_c0_seq1	287	XP_007198838.1	35.96	9e-09	17	2	2	0	1	3	0	0
comp58043_c0_seq1	304	ANGLT_ROSHC	62.38	1e-34	16	0	0	0	0	3	2	6
comp68991_c0_seq1	296	XP_004237839.1	68.06	1e-27	16	0	1	3	2	4	4	7
comp75291_c0_seq1	268	BGAL5_ARATH	80.9	6e-49	16	0	2	1	2	3	0	0
comp67528_c0_seq1	251	FATB_CUPHO	50.91	2e-12	15	0	0	2	0	0	0	0
comp72685_c0_seq1	256	CSPLF_POPTR	48.15	2e-16	15	7	0	0	0	0	0	1
comp80308_c0_seq1	268	MYC4_ARATH	46.74	4e-19	15	0	2	0	0	0	2	0
comp39796_c0_seq1	364	XP_007218602.1	34.67	8e-05	14	4	3	7	6	4	9	2
comp49398_c0_seq1	349	XP_008226496.1	48.57	5e-10	14	2	4	0	0	2	2	4
comp51246_c0_seq1	265	XP_004159462.1	53.85	3e-05	14	0	0	0	0	0	0	0
comp68841_c0_seq1	259	XP_006346074.1	82.43	8e-38	14	6	0	2	1	0	0	0
comp72504_c0_seq1	201	XP_006589902.1	44.23	7e-11	14	0	0	0	0	0	0	0
comp75898_c0_seq1	328	U91A1_ARATH	54.12	2e-24	14	2	3	7	0	0	0	0
comp41819_c0_seq1	324	DYL_DICDI	44.19	3e-17	12	4	1	9	0	3	3	0
comp78473_c0_seq1	259	XP_006385337.1	36.9	1e-11	12	0	0	0	0	0	0	0
comp80289_c0_seq1	275	XP_006605035.1	65.52	3e-33	12	0	0	1	0	0	0	0
comp81772_c0_seq1	300	ACH10_ARATH	65.98	8e-38	12	5	2	6	0	2	0	0
comp50249_c0_seq1	374	MDLL_ARATH	71.77	4e-56	11	3	4	2	0	4	4	9
comp42433_c0_seq1	310	PP220_ARATH	46.03	3e-11	10	3	8	2	0	7	4	2
comp57589_c0_seq1	342	ATK4_ARATH	57.78	6e-08	10	0	4	6	0	3	4	0
comp62288_c0_seq1	268	XP_002278250.1	60.67	7e-28	10	2	3	1	0	0	2	2
comp65959_c0_seq1	246	CAHX_FLABI	84.62	3e-38	10	0	0	0	1	0	0	0
comp66208_c0_seq1	205	XP_002273299.2	40.91	2e-11	10	0	0	0	0	0	0	0
comp84470_c0_seq1	224	XP_006469312.1	55.07	2e-17	10	0	0	0	0	0	0	0
comp80461_c0_seq1	207	XP_003612653.1	54.41	6e-16	9	0	0	0	0	0	0	0
comp60016_c0_seq1	213	XP_004234393.1	70.69	3e-18	6	0	0	0	0	2	1	0
comp64967_c0_seq1	273	C3H2_ARATH	60.61	2e-29	6	0	0	0	0	0	0	0
comp81550_c0_seq1	228	PX11B_ARATH	73.33	9e-31	6	0	0	0	0	0	0	0
comp67515_c0_seq1	245	WAKLA_ARATH	54.32	4e-14	5	0	3	1	0	0	2	0
comp78069_c0_seq1	289	C3H61_ARATH	80.39	2e-21	5	0	0	0	0	1	0	2
comp84114_c0_seq1	237	XP_004292078.1	31.82	4e-05	5	4	2	1	3	1	0	2
comp73611_c0_seq1	230	XP_006855724.1	78.26	3e-05	4	3	0	2	2	3	1	0

## Sheet: File S9B
File S9B. Transcripts showing “stage 4 preferred expression” in R35.
Transcript ID	Transcript length	Blastx top hit	% similarity	e-value	Ovary_3	Ovary_4	Ovary_5	Ovary_6	Ovary_7	Ovary_8	Ovary_9	Ovary_10
comp21622_c0_seq1	692	ERF17_ARATH	82.95	1e-46	0	234	0	19	11	6	7	0
comp26833_c0_seq1	881	ERF4_TOBAC	51.35	4e-27	37	213	12	85	0	12	12	2
comp34652_c0_seq1	599	ERF4_NICSY	76.92	8e-21	0	119	0	2	1	3	2	0
comp19322_c0_seq1	493	HIP26_ARATH	42.19	2e-09	8	116	8	13	8	8	10	1
comp9468_c0_seq1	715	XP_002272904.1	60.55	1e-33	9	113	8	13	9	23	10	11
comp45439_c0_seq1	428	DRE1D_ARATH	81.72	5e-36	0	28	0	0	0	4	0	0
comp74382_c0_seq1	297	XP_007017349.1	38.26	7e-14	0	22	1	1	0	0	0	2

## Sheet: File S9C
File S9C. Transcripts showing “stage 6 preferred expression” in R35.
Transcript ID	Transcript length	Blastx top hit	% similarity	e-value	Ovary_3	Ovary_4	Ovary_5	Ovary_6	Ovary_7	Ovary_8	Ovary_9	Ovary_10
comp4652_c0_seq1	669	GLIP6_ARATH	51.56	1e-49	1	8	2	7760	4	74	11	170
comp1655_c0_seq1	447	ALL1_ARTVU	81.82	1e-05	0	0	1	3939	8	0	9	4
comp14971_c0_seq1	518	PRP3_ARATH	35.48	5e-07	0	2	0	1357	0	0	0	2
comp22278_c0_seq1	694	PR04_SOLLC	45.62	7e-42	0	4	2	943	1	0	0	0
comp14883_c0_seq1	357	NLTP6_AMBAR	48.31	2e-25	0	0	0	892	1	0	0	0
comp25770_c0_seq1	894	MPAA2_AMBAR	59.39	4e-112	0	2	0	833	0	0	4	0
comp26821_c0_seq1	697	CYSEP_PHAVU	42.24	3e-58	1	8	11	635	0	2	0	0
comp27582_c0_seq1	532	G3PC_PETCR	91.87	6e-73	6	15	18	420	12	15	33	7
comp24167_c0_seq1	858	CNR10_MAIZE	49.09	3e-32	8	16	40	374	39	22	69	2
comp46240_c0_seq1	724	KCS11_ARATH	55.94	1e-78	22	2	2	322	2	6	2	2
comp43792_c0_seq1	660	NRT25_ARATH	58.82	1e-65	4	9	4	261	0	11	6	4
comp28735_c0_seq1	238	NLTP6_AMBAR	52.7	4e-13	0	0	0	249	0	0	0	0
comp29394_c0_seq1	420	GLIP6_ARATH	46.39	3e-13	0	0	0	245	0	0	0	0
comp34548_c0_seq1	382	PMA6_ARATH	91.07	1e-41	0	2	0	244	6	7	5	2
comp61791_c0_seq1	848	XP_002301502.2	70.69	6e-99	0	0	0	244	0	2	0	2
comp50754_c0_seq1	446	AAP4_ARATH	71.62	2e-72	6	0	0	224	0	0	2	1
comp39867_c0_seq1	1028	CALX_SOYBN	74.42	2e-159	51	4	4	209	2	24	23	15
comp48368_c0_seq1	630	ALF_SPIOL	84.69	1e-125	0	4	6	207	0	0	2	2
comp45383_c0_seq1	600	E138_ARATH	50	3e-52	0	0	0	206	0	0	0	0
comp40088_c0_seq1	577	PMGI_MESCR	88.02	4e-120	6	9	11	204	14	18	19	12
comp56710_c0_seq1	476	LEAD7_GOSHI	51.16	1e-05	0	0	4	201	0	0	2	0
comp24490_c0_seq1	748	ATPBM_ORYSJ	97.19	3e-174	3	2	12	196	4	13	15	10
comp9502_c1_seq1	278	MT2_CICAR	58.54	8e-07	0	2	0	178	0	1	5	4
comp62121_c0_seq1	465	XP_006599881.1	30.77	2e-15	0	0	0	174	0	0	0	0
comp16483_c0_seq1	569	G3PC1_MAIZE	85.6	9e-60	2	9	3	173	7	10	9	10
comp44209_c0_seq1	409	XYL1_MEDSV	49.07	8e-30	0	0	0	172	0	0	0	0
comp39427_c0_seq1	239	PMA9_ARATH	63.93	5e-21	0	0	0	162	0	0	2	0
comp42713_c0_seq1	342	BXL1_ARATH	70.8	2e-54	0	0	0	156	0	0	0	0
comp38361_c0_seq1	479	TBB6_GOSHI	98.11	2e-113	0	2	4	135	1	4	12	0
comp42145_c0_seq1	286	XYL2_MEDSV	62.37	8e-36	0	0	0	121	0	0	0	0
comp42446_c0_seq1	504	OLEO5_BRANA	35.22	3e-16	0	2	0	118	9	12	0	6
comp43032_c0_seq1	576	PMGI_PRUDU	78.91	7e-66	4	10	4	111	6	22	21	25
comp73228_c0_seq1	271	BXL4_ARATH	55.56	3e-28	0	0	0	102	0	0	0	0
comp59757_c0_seq1	465	ASOL_BRANA	70.32	4e-74	3	0	11	101	2	1	0	6
comp59327_c0_seq1	323	INVA_VICFA	73.08	3e-48	0	0	0	91	0	0	0	0
comp42296_c0_seq1	424	Y2416_ARATH	68.25	2e-22	0	0	0	89	0	0	0	0
comp82608_c0_seq1	258	BXL4_ARATH	48.78	8e-14	0	0	0	85	0	0	0	0
comp27894_c0_seq1	321	TPIS_PETHY	80.19	8e-41	2	2	3	81	1	7	9	10
comp69465_c0_seq1	279	XP_008467091.1	67.61	1e-28	0	2	0	79	0	0	0	0
comp52103_c0_seq1	278	ALF_MAIZE	84.34	1e-41	0	2	2	77	0	0	6	1
comp59764_c0_seq1	442	MSSP3_ARATH	52.26	2e-40	9	6	7	76	0	4	2	0
comp49739_c0_seq1	398	PMGI_MAIZE	84.85	5e-74	0	1	4	75	1	11	9	2
comp69878_c0_seq1	538	PIRL9_ARATH	31.5	5e-13	0	0	0	68	0	1	40	1
comp67887_c0_seq1	438	TBA1_ARATH	90.41	8e-82	4	4	0	67	0	3	4	7
comp53379_c0_seq1	408	PGLR_OENOR	69.17	7e-62	2	2	0	66	0	0	2	0
comp64938_c0_seq1	417	PGLR_GOSBA	42.34	1e-32	2	4	0	63	0	1	2	0
comp69604_c0_seq1	220	IPYR_MAIZE	95.89	3e-45	0	0	0	62	0	0	0	0
comp69640_c0_seq1	291	MSSP1_ARATH	77.46	4e-32	9	2	4	60	0	2	9	0
comp68945_c0_seq1	541	UXS4_ARATH	94.44	2e-124	1	2	2	59	6	8	9	0
comp60131_c0_seq1	338	AGP20_ARATH	63.16	2e-06	0	0	0	57	0	0	2	0
comp80002_c0_seq1	342	PGLR_OENOR	56.25	7e-09	0	5	0	57	0	0	3	0
comp48185_c0_seq1	203	TBB1_AVESA	98.51	2e-43	0	2	0	54	0	0	0	1
comp49737_c0_seq1	240	IPYR_SOLTU	76.47	2e-20	0	0	0	54	0	0	0	0
comp58757_c0_seq1	222	XYL2_MEDSV	49.33	1e-17	0	0	0	52	0	0	0	0
comp19126_c0_seq1	411	CALX_HELTU	70.53	2e-38	0	6	2	51	9	19	10	15
comp59178_c0_seq1	343	XP_002263413.1	68.87	5e-51	2	0	4	47	9	1	4	3
comp48192_c0_seq1	557	PCR4_ARATH	36.84	3e-29	2	2	6	46	5	16	10	0
comp81461_c0_seq1	232	GDL14_ARATH	48.05	9e-18	0	0	0	46	0	1	0	0
comp74132_c0_seq1	223	MSSP3_ARATH	75.68	6e-31	0	0	2	45	0	1	1	0
comp82548_c0_seq1	208	BXL3_ARATH	89.06	2e-33	0	0	0	44	0	0	0	0
comp30627_c0_seq1	264	CYSEP_PHAVU	47.06	5e-11	0	0	0	43	0	0	0	0
comp57988_c0_seq1	233	ADF7_ARATH	76.47	1e-33	0	0	0	42	0	0	0	0
comp76385_c0_seq1	274	XP_008394315.1	58.57	3e-19	0	0	0	41	0	0	0	0
comp76529_c0_seq1	307	12KD_FRAAN	69.05	3e-10	2	0	6	41	0	0	4	2
comp70975_c0_seq1	224	TBB1_ARATH	93.24	3e-44	0	2	0	39	0	0	0	0
comp81753_c0_seq1	254	ASOL_TOBAC	77.11	9e-31	3	0	3	37	0	0	0	2
comp50208_c0_seq1	438	MOT1_ARATH	78.63	6e-44	6	7	2	31	0	10	7	3
comp78560_c0_seq1	414	HXKL2_ARATH	75.64	9e-34	0	0	2	30	1	6	2	1
comp69066_c0_seq1	319	UGPI4_ARATH	51.89	5e-37	0	0	0	29	0	2	0	1
comp75301_c0_seq1	222	BCP_PEA	48.65	4e-06	0	0	2	29	0	0	1	0
comp51026_c0_seq1	507	C81D1_ARATH	45.67	4e-28	11	6	2	28	8	7	2	0
comp58158_c0_seq1	276	RETO_ESCCA	38.04	3e-09	0	0	0	28	0	0	0	2
comp79161_c0_seq1	276	XP_006477507.1	43.96	2e-18	0	0	0	27	0	0	2	0
comp45021_c0_seq1	338	ADS3_ARATH	66.96	5e-51	0	0	2	25	6	8	6	0
comp75097_c0_seq1	322	SUT35_ARATH	54.22	5e-21	0	1	6	23	0	0	2	0
comp79903_c0_seq1	264	PGLR_OENOR	47.06	9e-18	0	0	0	23	1	2	0	0
comp53682_c0_seq1	337	DUT_ARATH	36.14	4e-08	5	3	0	22	3	2	4	6
comp84258_c0_seq1	227	HSP72_SOLLC	82.67	9e-36	0	1	0	22	0	0	2	0
comp84668_c0_seq1	293	PGLR_OENOR	53.42	6e-16	0	0	0	22	0	1	0	0
comp59540_c0_seq1	286	PGLR2_ARATH	50	4e-18	0	0	0	21	2	1	2	0
comp82834_c0_seq1	224	PME_DAUCA	59.46	7e-22	0	0	0	18	0	2	0	0
comp65776_c0_seq1	292	PLY7_ARATH	56.25	2e-30	0	0	0	17	0	2	1	2
comp83483_c0_seq1	214	ACA7_ARATH	91.55	4e-37	0	0	0	17	0	0	2	2
comp63817_c0_seq1	326	NRT25_ARATH	79.35	2e-40	2	1	1	16	0	3	3	1
comp66560_c0_seq1	257	ADH1_PETHY	83.53	2e-44	0	0	0	14	0	0	0	1
comp68925_c0_seq1	253	XP_003633322.1	84.62	2e-32	0	0	0	14	3	2	1	2
comp79289_c0_seq1	357	RTP2_TRYBG	39.18	1e-07	0	0	0	14	7	2	0	0
comp30458_c0_seq1	325	PLY15_ARATH	64.81	1e-39	2	2	3	13	4	5	8	0
comp65089_c0_seq1	251	UXS2_ARATH	76.92	2e-22	0	0	1	13	3	0	0	1
comp70283_c0_seq1	240	PME1_CITSI	79.75	2e-38	0	0	0	13	0	0	0	0
comp56592_c0_seq1	234	CML42_ARATH	57.33	3e-22	0	0	0	12	2	1	2	0
comp70450_c0_seq1	255	HXKL2_ARATH	64.2	2e-31	0	0	2	12	2	0	1	3
comp53215_c0_seq1	434	ESCA_ARATH	64.71	1e-40	2	6	0	11	0	7	8	6
comp53863_c0_seq1	287	HEXO2_ARATH	38.95	5e-14	0	0	2	11	2	4	6	0
comp36197_c0_seq1	327	FLA19_ARATH	48.57	1e-11	0	0	2	10	0	1	4	1
comp37324_c0_seq1	214	CCD4_ARATH	62.16	5e-09	1	3	3	10	0	2	1	0
comp64250_c0_seq1	259	LEA34_GOSHI	74.42	8e-09	2	0	1	10	2	3	1	0
comp77757_c0_seq1	222	CHLY_HEVBR	80.82	1e-34	0	4	0	6	0	1	2	2
comp59558_c0_seq1	235	XP_002449872.1	45	2e-10	2	3	2	5	2	2	2	0

## Sheet: File S9D
File S9D. Transcripts showing “stage 7 preferred expression” in R35.
Transcript ID	Transcript length	Blastx top hit	% similarity	e-value	Ovary_3	Ovary_4	Ovary_5	Ovary_6	Ovary_7	Ovary_8	Ovary_9	Ovary_10
comp7569_c0_seq1	1004	GALE2_CYATE	80.38	2e-121	64	27	61	149	1201	175	74	42
comp21128_c0_seq1	1085	GUB_NICPL	64.97	5e-142	24	6	2	81	1147	2	2	0
comp3367_c0_seq1	1632	DRL29_ARATH	52.66	2e-139	97	15	82	74	906	345	227	83
comp25722_c0_seq1	1075	XP_006364462.1	55.56	2e-146	43	12	6	111	836	33	21	33
comp10212_c0_seq1	897	LOR6_ARATH	53.5	1e-62	57	46	35	46	776	237	96	261
comp24510_c0_seq1	1034	M2K5_ARATH	53.48	4e-104	35	16	8	55	724	48	0	30
comp25358_c0_seq1	1062	DIOX1_PAPSO	37.22	2e-70	4	42	53	71	666	91	26	12
comp24088_c0_seq1	724	XP_004245944.1	57.14	3e-79	19	14	6	70	644	36	23	28
comp18620_c0_seq1	772	XP_007018459.1	40.85	1e-26	10	14	12	84	574	42	6	13
comp15618_c0_seq1	1328	XP_006384576.1	36.69	1e-54	56	24	75	94	531	133	131	91
comp8794_c0_seq1	492	XP_002270656.1	49.06	8e-08	17	17	68	103	485	162	71	68
comp19231_c0_seq1	1111	DR100_ARATH	31.46	2e-31	61	44	40	112	483	61	125	29
comp24736_c0_seq1	1147	CHIE_BETVU	66.78	5e-134	20	34	28	22	446	14	2	8
comp11418_c0_seq1	863	PANK2_ARATH	72.04	8e-81	80	95	133	157	430	318	338	164
comp19960_c0_seq1	975	XP_002273842.1	54.75	5e-108	41	55	94	62	429	294	302	26
comp20057_c0_seq1	660	GRXS2_ARATH	71.57	1e-47	5	0	13	28	397	44	6	5
comp15560_c0_seq1	1174	BH013_ARATH	53.16	1e-102	46	100	52	95	394	322	160	97
comp14824_c0_seq1	556	USPAL_ARATH	29.17	1e-14	6	2	0	30	393	2	10	0
comp10466_c0_seq1	583	XP_002301828.2	30.17	5e-08	0	8	124	42	371	173	465	109
comp22256_c0_seq1	1120	XP_006486659.1	65.08	1e-44	54	25	20	163	370	16	1	14
comp23810_c0_seq1	983	XP_004249962.1	35.66	4e-17	32	14	51	74	367	149	94	80
comp6103_c0_seq1	531	XP_004172060.1	31.97	3e-09	0	9	135	48	367	338	569	149
comp13039_c0_seq1	577	XP_006355757.1	26.85	3e-08	0	0	71	8	366	216	398	68
comp16675_c0_seq1	727	P2B15_ARATH	44.65	1e-27	2	8	14	14	362	514	327	217
comp2837_c0_seq1	349	DF155_ARATH	34.67	2e-05	0	0	76	6	352	248	307	130
comp21011_c0_seq1	363	GASS_CICIN	70.31	4e-24	0	7	25	11	338	64	0	0
comp9777_c0_seq1	688	CVIF1_ARATH	32.12	1e-17	0	4	57	10	324	246	257	214
comp8082_c0_seq1	742	XP_004234437.1	65.35	8e-34	40	11	52	97	323	177	103	54
comp26069_c0_seq1	500	XP_002527514.1	48.94	2e-18	6	8	12	14	313	13	6	15
comp18393_c0_seq1	675	CSLA3_ARATH	60.32	1e-32	15	10	5	15	311	60	40	36
comp48458_c0_seq1	867	CXE15_ARATH	54.72	2e-87	2	2	4	3	302	6	9	2
comp21404_c0_seq1	894	ADHL3_ARATH	66.67	2e-115	33	0	21	18	285	165	46	59
comp1592_c0_seq1	367	GRDH1_ARATH	67.65	4e-06	11	8	93	86	280	809	1557	826
comp27862_c0_seq1	749	GSTXC_TOBAC	58.8	9e-93	15	33	54	54	267	54	26	22
comp40138_c0_seq1	767	WRK65_ARATH	43.24	2e-37	7	5	0	5	250	28	74	12
comp47067_c0_seq1	906	TSPO_ARATH	42.31	4e-43	7	0	0	55	243	6	2	0
comp32629_c0_seq1	568	PER24_ARATH	59.46	7e-70	10	0	0	0	231	0	0	1
comp25932_c0_seq1	964	SVP_ARATH	53.94	7e-71	53	2	6	135	225	14	9	6
comp26512_c0_seq1	715	NYC1_ORYSJ	89.29	1e-105	17	2	20	14	225	14	21	7
comp15004_c0_seq1	912	TOM1_TOBAC	63.98	7e-87	67	66	81	157	218	148	156	79
comp21046_c0_seq1	731	NAC10_ORYSJ	40.21	2e-36	0	0	20	18	217	1706	63	188
comp35355_c0_seq1	984	XP_006348056.1	70.12	5e-145	2	8	10	32	211	76	22	34
comp30953_c0_seq1	643	ATB52_ARATH	44.62	6e-26	0	6	0	28	209	71	28	54
comp29375_c0_seq1	456	NEC1_PETHY	50	2e-07	3	8	21	28	202	35	20	10
comp25186_c0_seq1	423	XP_004507418.1	43.94	8e-14	0	0	16	0	194	106	30	45
comp20004_c0_seq1	511	XP_007202697.1	40.51	3e-21	23	38	63	44	185	97	77	35
comp16617_c0_seq1	936	ROMT_VITVI	64.42	1e-143	12	58	59	83	182	236	95	17
comp22271_c0_seq1	952	C82A3_SOYBN	54.24	3e-79	10	10	2	23	180	10	10	10
comp23489_c0_seq1	749	P2A13_ARATH	50.22	6e-75	20	8	22	21	173	68	74	42
comp6806_c0_seq1	4075	DPO5_SCHPO	30.25	2e-05	323	201	379	405	173	722	1341	214
comp14272_c0_seq1	380	NLTP_VIGUN	30.56	3e-06	0	0	71	11	172	54	44	8
comp450_c0_seq1	465	RSI1_SOLLC	41.76	2e-18	0	0	26	0	172	1517	2477	673
comp54681_c0_seq1	473	PER56_ARATH	52.89	3e-34	4	0	0	0	170	0	0	0
comp8119_c0_seq1	802	CAAT2_ARATH	67.67	3e-99	28	14	18	87	168	35	55	14
comp39993_c0_seq1	641	XP_004973262.1	62.5	1e-21	4	14	34	34	165	33	10	0
comp18525_c0_seq1	464	INV3_ARATH	68.09	2e-36	6	31	13	27	155	71	321	35
comp6165_c0_seq1	4312	PP1R7_BOVIN	32.87	2e-08	571	203	372	577	149	533	626	194
comp24181_c0_seq1	665	XP_004294363.1	42.67	1e-23	0	4	22	18	144	31	18	12
comp36520_c0_seq1	830	RA211_ARATH	65.71	4e-15	34	0	10	39	143	26	10	4
comp51180_c0_seq1	579	NYC1_ARATH	76.56	1e-100	12	2	10	17	143	10	19	6
comp26689_c0_seq1	712	XP_002279803.1	66.95	2e-102	15	18	4	32	140	30	14	0
comp40154_c0_seq1	980	AZG1_ARATH	85.06	2e-94	34	2	7	26	135	58	25	7
comp51747_c0_seq1	633	XP_008237028.1	39.62	3e-06	0	0	0	37	132	0	0	0
comp41425_c0_seq1	449	TPS4_MATRE	58.6	1e-37	0	8	0	0	128	39	0	8
comp21823_c0_seq1	840	PPCK1_ARATH	57.45	8e-101	38	29	41	70	124	45	78	32
comp41434_c0_seq1	720	THCAS_CANSA	40.09	2e-50	18	0	2	0	119	12	18	0
comp24131_c0_seq1	304	GRXS8_ARATH	67.05	6e-39	4	0	1	7	116	9	0	9
comp9019_c0_seq1	528	Y4990_ARATH	71.1	1e-82	35	46	61	79	116	80	104	33
comp33108_c0_seq1	482	XP_006340968.1	39.13	2e-16	0	0	28	8	114	13	34	2
comp26226_c0_seq1	715	ERF99_ARATH	62.86	6e-37	7	8	10	28	108	24	83	8
comp19284_c0_seq1	672	XP_002519900.1	80.53	1e-100	3	1	2	17	107	23	2	25
comp16739_c0_seq1	407	XP_007039337.1	40.45	2e-11	4	78	2	14	101	37	4	27
comp30434_c0_seq1	434	IST1L_DICDI	37.11	6e-10	4	0	0	4	100	10	4	0
comp39747_c0_seq1	885	XP_006484096.1	39.34	3e-07	8	23	59	65	99	0	0	20
comp44424_c0_seq1	626	XP_007160740.1	46.21	2e-29	0	0	0	8	98	0	6	2
comp11384_c0_seq1	330	P2B13_ARATH	55.1	4e-11	0	0	14	12	97	38	4	23
comp14235_c0_seq1	693	GLO4_ARATH	76.09	4e-124	31	4	3	39	97	27	27	12
comp30283_c0_seq1	777	QWRF2_ARATH	33.23	6e-23	0	11	23	19	96	28	26	17
comp54824_c0_seq1	417	XP_002282533.1	44.87	2e-31	0	0	4	17	96	0	6	4
comp40028_c0_seq1	791	RIC4_ARATH	36.03	1e-13	2	18	40	35	95	20	23	22
comp12784_c0_seq1	662	EMB8_PICGL	65.58	9e-63	41	16	15	75	93	67	82	43
comp18495_c0_seq1	634	STC_RICCO	81.71	2e-84	6	0	19	33	93	42	26	29
comp17433_c0_seq1	3097	XP_008376129.1	48.17	0	258	179	326	307	84	307	808	142
comp23117_c0_seq1	418	C83B1_ARATH	46.04	7e-35	6	0	2	10	82	9	0	6
comp62335_c0_seq1	514	RING1_GOSHI	50	3e-11	3	0	0	10	80	26	2	5
comp70307_c0_seq1	567	GRXS6_ARATH	63.73	1e-41	0	0	2	21	77	4	0	0
comp48258_c0_seq1	532	21KD_DAUCA	38.46	6e-26	0	2	10	10	75	13	0	6
comp47809_c0_seq1	530	XP_003590131.1	32.3	5e-17	10	3	19	20	74	31	16	4
comp34821_c0_seq1	339	XP_002283976.1	65.38	2e-17	2	2	0	3	69	13	0	16
comp65177_c0_seq1	380	XP_006439609.1	68.18	2e-10	6	1	0	10	69	0	0	2
comp16449_c0_seq1	628	MDHP_ARATH	80.34	6e-79	7	3	3	12	63	14	7	10
comp25007_c0_seq1	353	XTH23_ARATH	69.09	7e-48	4	10	7	1	59	3	9	7
comp12018_c0_seq1	626	EP1G_DAUCA	40.67	3e-26	8	6	9	27	58	30	4	23
comp17103_c0_seq1	477	NP_001235691.1	74.36	3e-12	7	4	10	28	58	15	38	6
comp36818_c0_seq1	414	GNTK_MOUSE	39.2	2e-14	8	0	0	5	52	17	13	8
comp42071_c0_seq1	533	ACA12_ARATH	62.01	2e-63	13	15	13	14	52	18	10	17
comp67416_c0_seq1	464	XP_004305116.1	36.94	3e-09	0	0	0	17	52	0	0	0
comp39606_c0_seq1	582	Y3720_ARATH	33.87	9e-16	2	4	6	10	51	35	9	22
comp43071_c0_seq1	556	XP_006344425.1	33.33	7e-13	4	2	2	23	51	2	1	2
comp60509_c0_seq1	376	LOX16_SOLTU	78.23	5e-64	0	0	1	0	51	4	0	0
comp15894_c0_seq1	433	LPS1B_LYTPI	35.48	5e-05	19	32	17	13	47	19	16	7
comp53689_c0_seq1	502	XP_002268893.1	69.62	4e-28	1	2	0	9	47	16	6	4
comp48504_c0_seq1	544	HSFA1_ORYSJ	64.29	3e-17	0	0	5	17	46	2	2	1
comp57894_c0_seq1	483	CTS2_COFAR	42.94	2e-42	8	0	0	0	46	36	0	0
comp10806_c0_seq1	611	PIRL7_ORYSJ	54.69	6e-44	15	16	32	30	45	33	32	23
comp69366_c0_seq1	438	XP_006480042.1	28.81	1e-13	0	0	3	5	42	2	0	0
comp74840_c0_seq1	304	21KD_DAUCA	40.57	2e-18	0	0	0	2	42	0	4	0
comp78452_c0_seq1	305	XP_008373688.1	43.56	3e-20	0	0	0	0	41	0	0	0
comp58007_c0_seq1	282	XP_006485859.1	28.26	2e-06	0	0	0	0	40	0	0	0
comp66976_c0_seq1	343	XP_008221412.1	45.45	2e-27	1	2	0	6	37	1	0	0
comp38571_c0_seq1	404	XP_002278589.1	60.24	2e-25	9	2	1	6	36	4	14	13
comp50484_c0_seq1	532	PUP3_ARATH	58.52	2e-49	6	1	0	2	34	19	8	0
comp51458_c0_seq1	267	ERF92_ARATH	48.21	5e-10	3	9	0	2	31	4	2	0
comp42512_c0_seq1	320	NP_001280881.1	50.43	1e-21	9	0	0	0	30	7	5	2
comp52296_c0_seq1	493	5GT1_PERFR	58.97	2e-07	20	2	5	10	30	6	3	4
comp26957_c0_seq1	424	PTR19_ARATH	73.64	1e-49	2	7	8	19	27	12	16	7
comp28778_c0_seq1	413	BPM4_ARATH	59.56	1e-40	4	0	6	6	26	19	16	10
comp84263_c0_seq1	297	CLCC_ARATH	71.88	5e-19	1	2	4	0	24	10	1	4
comp56326_c0_seq1	299	ASAT1_ARATH	41.86	7e-18	8	2	2	2	23	0	6	6
comp62944_c0_seq1	291	XP_006339073.1	40.86	5e-15	5	0	1	0	23	2	1	2
comp77502_c0_seq1	326	POL_MLVCB	34.69	3e-12	0	1	8	3	22	7	2	0
comp40263_c0_seq1	426	U75D1_ARATH	44.3	2e-38	3	4	4	18	21	7	6	5
comp54826_c0_seq1	409	TLPH_ARATH	54.24	2e-16	5	2	2	15	21	8	9	9
comp54870_c0_seq1	444	ZAT11_ARATH	48.17	3e-37	2	8	2	6	21	11	5	0
comp58078_c0_seq1	412	XP_008365682.1	67.15	9e-60	0	2	2	12	21	6	14	0
comp66731_c0_seq1	268	EGC_CITJA	43.33	8e-14	0	0	3	2	13	0	2	0
comp69632_c0_seq1	323	Y3264_ARATH	42.99	4e-25	0	1	0	2	13	2	0	0
comp83829_c0_seq1	242	PTR4_ARATH	67.57	1e-30	0	0	0	0	12	2	0	0
comp74671_c0_seq1	317	RIP1_SAMNI	32.71	4e-09	0	5	2	2	11	6	0	4
comp76007_c0_seq1	217	PXL2_ARATH	39.73	3e-12	2	2	1	2	11	1	2	0
comp67041_c0_seq1	229	XP_004146399.1	42.67	1e-15	0	1	2	1	10	3	3	0
comp76141_c0_seq1	231	QOR_PSEAE	50.67	5e-19	0	1	0	2	10	2	0	0
comp82213_c0_seq1	222	LSH10_ARATH	86.49	4e-44	2	0	0	1	9	1	2	2
comp83504_c0_seq1	213	XP_007009132.1	35.29	3e-06	3	0	0	2	7	0	0	0
comp67484_c0_seq1	206	XP_008352801.1	47.83	8e-11	0	2	0	0	4	0	0	2

## Sheet: File S9E
File S9E. Transcripts showing “stage 8 preferred expression” in R35.
Transcript ID	Transcript length	Blastx top hit	% similarity	e-value	Ovary_3	Ovary_4	Ovary_5	Ovary_6	Ovary_7	Ovary_8	Ovary_9	Ovary_10
comp20450_c0_seq1	1147	LECS_VATMA	33.86	8e-30	6	4	10	20	38	775	117	116
comp25613_c0_seq1	1331	PUB26_ARATH	65.01	4e-128	75	134	30	37	18	394	123	47
comp45460_c0_seq1	708	FB119_ARATH	44.61	9e-56	0	0	2	0	2	288	10	24
comp27300_c0_seq1	643	GATL9_ARATH	78.5	1e-127	13	12	29	20	24	268	31	39
comp29638_c0_seq1	538	ACCH1_ARATH	56.38	6e-63	3	10	8	18	14	221	42	32
comp22656_c0_seq1	1092	LRKS2_ARATH	66.36	4e-137	4	10	11	6	8	192	147	25
comp78241_c0_seq1	632	Y4729_ARATH	52.56	3e-69	2	2	0	0	0	144	4	22
comp49858_c0_seq1	601	TM189_HUMAN	29.61	6e-15	2	2	8	8	19	137	29	36
comp44709_c0_seq1	407	XP_007037767.1	67.21	7e-19	6	0	0	2	2	131	0	4
comp34655_c0_seq1	673	DREB3_ARATH	58.08	3e-56	35	12	8	36	15	128	30	20
comp31127_c0_seq1	621	Y3028_ARATH	34.01	5e-29	0	2	15	3	4	127	2	4
comp60054_c0_seq1	560	U82A1_ARATH	48.26	2e-41	0	0	6	6	4	106	3	4
comp10921_c0_seq1	780	XP_004238747.1	48.46	8e-61	15	25	13	33	42	105	77	13
comp19134_c0_seq1	711	AVP_VIGRR	76.53	2e-97	6	13	41	33	0	105	63	26
comp62524_c0_seq1	318	XP_006349210.1	55.17	2e-26	0	2	0	0	0	97	2	3
comp32599_c0_seq1	491	DNAJ2_AQUAE	45.83	3e-13	4	2	8	9	8	65	5	8
comp20046_c0_seq1	584	XP_008233771.1	55.42	6e-18	8	6	11	11	18	48	33	13
comp25032_c0_seq1	586	XP_002282787.1	42.27	3e-24	9	2	6	0	6	48	19	12
comp37369_c0_seq1	343	GAOX2_ORYSJ	60.42	1e-11	0	0	3	1	1	47	2	16
comp23157_c0_seq1	488	PDC2_ARATH	80.98	3e-81	0	3	16	8	11	46	17	8
comp73063_c0_seq1	466	GPAT6_ARATH	51.16	1e-41	0	0	3	2	8	44	2	1
comp71115_c0_seq1	240	XP_007018817.1	47.17	0.0001	0	0	0	1	0	37	1	8
comp48224_c0_seq1	345	U71B8_ARATH	49.15	9e-11	1	2	6	6	2	28	4	0
comp62341_c0_seq1	223	COPIA_DROME	43.42	7e-11	2	0	0	2	3	28	0	1
comp64416_c0_seq1	307	CRK29_ARATH	47.62	1e-17	2	6	3	6	6	28	6	0
comp64711_c0_seq1	449	XP_004247325.1	50.82	1e-24	0	2	0	3	0	27	10	9
comp81495_c0_seq1	216	XP_004978066.1	59.57	6e-12	0	0	0	0	0	26	0	8
comp33658_c0_seq1	383	XP_004237850.1	68.75	4e-07	0	2	4	7	2	23	19	2
comp62312_c0_seq1	236	PLP2_ARATH	57.14	1e-24	0	0	0	2	0	22	0	9
comp68538_c0_seq1	280	PZ02_LUPPO	87.88	7e-12	0	2	0	1	0	14	2	8
comp73365_c0_seq1	231	U76F1_ARATH	48.05	2e-16	3	1	0	2	2	12	3	2
comp76879_c0_seq1	361	RTF23_SCHPO	45.61	2e-16	3	2	8	5	1	12	4	0
comp75505_c0_seq1	300	U75C1_ARATH	33.33	9e-09	0	0	2	0	0	11	3	2
comp85292_c0_seq1	251	XTH33_ARATH	60.49	4e-26	0	0	0	2	0	11	0	1
comp42038_c0_seq1	233	XP_006474723.1	53.33	5e-05	0	3	3	2	3	10	3	0
comp46734_c0_seq1	241	METK3_VITVI	85.94	3e-32	2	2	1	2	3	7	0	0
comp67873_c0_seq1	224	XP_004242091.1	72.6	4e-33	0	0	0	0	0	6	0	0
comp81231_c0_seq1	219	XP_002304776.2	74.58	1e-23	0	0	0	0	0	6	0	0
comp78191_c0_seq1	218	XP_006341964.1	52.78	9e-14	0	0	2	0	0	5	2	0
comp84050_c0_seq1	249	NLTP1_HELAN	75.95	3e-37	0	0	0	0	0	5	1	0
comp16077_c0_seq1	211	YS049_HUMAN	53.52	4e-17	3	0	0	0	1	4	0	1
comp76849_c0_seq1	211	XP_004238656.1	70.97	4e-06	2	0	2	0	0	4	0	0
comp76991_c0_seq1	226	DRE1B_ARATH	44.23	1e-06	0	0	0	0	0	4	0	0
comp81098_c0_seq1	241	XP_007018800.1	90	2e-42	2	0	0	2	3	4	1	2
comp85012_c0_seq1	225	SUBL_ARATH	65.08	4e-19	0	1	2	2	0	4	0	0

## Sheet: File S9F
File S9F. Transcripts showing “stage 9 preferred expression” in R35.
Transcript ID	Transcript length	Blastx top hit	% similarity	e-value	Ovary_3	Ovary_4	Ovary_5	Ovary_6	Ovary_7	Ovary_8	Ovary_9	Ovary_10
comp10381_c0_seq1	2092	ADO3_ARATH	80.24	0	35	406	38	131	146	134	4172	43
comp16577_c0_seq1	1685	C81E1_GLYEC	47.7	2e-156	19	32	42	48	87	176	1060	83
comp21731_c0_seq1	1279	GPAT8_ARATH	51.37	4e-119	28	36	137	80	18	305	946	79
comp20339_c0_seq1	905	C7101_ARATH	69.02	7e-125	36	69	37	25	19	79	208	48
comp67177_c0_seq1	333	XP_006849012.1	52.08	3e-05	0	0	0	0	0	0	205	0
comp11927_c0_seq1	721	C86A1_ARATH	78.24	7e-131	0	9	19	17	14	69	185	75
comp44542_c0_seq1	718	C78A5_ARATH	59.92	9e-79	2	0	27	4	14	82	185	34
comp71456_c0_seq1	340	XP_004515626.1	43.66	2e-10	0	0	0	0	1	0	150	0
comp8508_c0_seq1	771	BIG2_ARATH	63.33	2e-91	34	12	18	38	22	35	135	16
comp15761_c0_seq1	795	FRL3_ARATH	52.69	3e-48	27	18	41	41	41	83	121	25
comp48525_c0_seq1	205	XP_006837986.1	48.08	1e-05	0	0	0	0	0	0	114	0
comp35206_c0_seq1	528	XP_008220593.1	41.53	1e-15	9	8	5	6	3	43	109	15
comp16637_c0_seq1	720	GLND_RHILO	35	9e-11	10	0	19	26	29	83	104	26
comp61067_c0_seq1	203	XP_003588326.1	45.31	6e-06	0	0	0	0	0	1	102	0
comp17911_c0_seq1	666	PCL1_ARATH	79.31	1e-39	15	20	6	24	27	37	92	7
comp23677_c0_seq1	609	WEX_ARATH	35.78	1e-10	1	16	18	29	3	35	85	14
comp51124_c0_seq1	430	XP_003637657.1	28.92	2e-06	0	0	0	4	14	18	69	5
comp53790_c0_seq1	554	S47A2_PONAB	34.78	9e-16	4	2	2	2	6	36	58	6
comp65368_c0_seq1	495	C71D8_SOYBN	48.76	4e-33	2	2	2	2	2	8	56	2
comp47453_c0_seq1	384	Y2267_ARATH	40.16	4e-23	0	2	1	0	4	14	48	7
comp54034_c0_seq1	548	CRK2_ARATH	65.67	4e-60	4	4	4	7	9	32	45	15
comp52588_c0_seq1	434	GPAT5_ARATH	67.83	7e-64	3	0	0	0	2	13	32	9
comp38074_c0_seq1	272	YP_001152215.1	68.57	3e-08	2	0	0	0	0	0	30	0
comp83120_c0_seq1	248	AB2C_ARATH	82.93	4e-41	0	0	0	0	0	3	28	0
comp49399_c0_seq1	299	P24D3_ARATH	47.44	7e-18	0	2	2	6	5	3	27	7
comp40710_c0_seq1	395	XP_002271639.2	81.13	8e-54	7	15	2	2	3	16	25	9
comp59742_c0_seq1	288	PP195_ARATH	53.68	5e-27	2	4	2	2	0	2	23	4
comp61357_c0_seq1	270	CXE8_ARATH	56.98	1e-28	0	4	1	0	1	4	23	8
comp31763_c0_seq1	217	F3PH_PETHY	70.83	8e-30	0	0	0	0	0	2	22	1
comp6184_c0_seq1	254	THI4_CITSI	75	5e-05	1	3	1	1	0	1	21	0
comp65687_c0_seq1	218	AMT2_ARATH	67.14	4e-22	0	0	0	0	0	3	19	3
comp55491_c0_seq1	223	Y1063_ARATH	46.88	6e-08	0	0	0	0	0	3	17	0
comp57702_c0_seq1	292	YG31B_YEAST	46.15	2e-06	1	6	1	0	2	2	16	0
comp46723_c0_seq1	217	XPO2_ARATH	41.56	8e-06	3	2	2	2	2	2	15	0
comp50996_c0_seq1	208	PP187_ARATH	63.64	6e-19	2	3	0	2	0	0	12	2
comp55066_c0_seq1	303	XP_008222101.1	60	1e-23	2	2	3	7	2	4	12	6
comp84250_c0_seq1	216	RM02_ORYSJ	61.11	4e-08	0	0	0	0	0	1	11	4
comp51906_c0_seq1	210	AKR3_ORYSJ	71.21	4e-29	0	0	0	0	2	3	10	0
comp53115_c0_seq1	254	YP_588308.1	96	7e-16	1	0	1	2	0	3	10	4
comp53569_c0_seq1	226	R1A_SOLDE	43.48	5e-11	0	0	2	3	2	2	10	1
comp76216_c0_seq1	214	XP_007032315.1	36.76	6e-11	2	3	1	2	1	0	10	2
comp84923_c0_seq1	230	Y3236_ARATH	55	3e-10	0	0	0	2	1	3	10	0
comp38151_c0_seq1	237	PP345_ARATH	54.41	9e-18	2	2	2	0	0	2	8	2
comp68707_c0_seq1	308	ESCA_ARATH	61.96	4e-08	0	0	0	0	0	0	8	0
comp60403_c0_seq1	224	PP200_ARATH	33.78	1e-07	3	3	0	0	0	1	5	2
comp73346_c0_seq1	208	XP_006826155.1	66.67	2e-14	0	0	1	0	3	0	5	0
comp85396_c0_seq1	216	MDAR2_ARATH	85.94	9e-24	0	0	0	2	0	3	5	1
comp64513_c0_seq1	204	XP_008454616.1	75	2e-07	2	0	0	0	2	2	4	0
comp66479_c0_seq1	204	XP_002489063.1	32.69	3e-05	0	2	0	0	3	3	4	3

## Sheet: File S9G
File S9G. Transcripts showing “stage 10 preferred expression” in R35.
Transcript ID	Transcript length	Blastx top hit	% similarity	e-value	Ovary_3	Ovary_4	Ovary_5	Ovary_6	Ovary_7	Ovary_8	Ovary_9	Ovary_10
comp13016_c0_seq1	948	Y4466_ARATH	51.4	1e-52	0	0	0	0	8	129	46	458
comp30099_c0_seq1	705	XP_002280577.1	60.89	8e-88	0	6	2	11	4	76	52	200
comp47255_c0_seq1	629	XP_006374054.1	68.16	5e-78	0	0	0	0	0	37	22	133
comp40763_c0_seq1	497	XP_006480603.1	42.2	1e-32	6	8	20	9	5	20	11	51
comp60337_c0_seq1	220	RETOL_ARATH	52.63	1e-19	0	0	0	1	0	3	2	31
comp60595_c0_seq1	307	XP_002273299.2	49.5	4e-27	0	0	0	0	0	7	9	11
comp81142_c0_seq1	258	LEA34_GOSHI	69.33	1e-18	0	0	0	0	2	0	2	6
comp67087_c0_seq1	234	XP_006857106.1	76.09	5e-15	3	2	0	2	0	1	2	5
