# Supplementary material for: Comparative transcriptome analysis of the wild-type model apomict Hieracium praealtum and its loss of parthenogenesis (lop) mutant
Source: BMC Plant Biol. 2018 Sep 24;18:206. doi: 10.1186/s12870-018-1423-1 (PMC6154955; doi:10.1186/s12870-018-1423-1)
Supplement: Supplementary file 10 — List of genes marking stages undergoing aposporous embryo sac development in R35. (XLSX 17 kb) [file 12870_2018_1423_MOESM10_ESM.xlsx]

## Sheet: File S10A
File S10. List of genes marking stages undergoing aposporous embryo sac development in R35.
File S10A. List of genes marking stages undergoing aposporous embryo sac development in R35. R35 pre-embryo stages are labeled Ovary_3,4,5,6 and Wt_E and aposporous embryo sac is mature at stage 5 (Ovary_5 and Wt_E). R35 post-embryo stages are labeled Ovary_7,8,9,10 and Wt_L. lop138 pre-embryo stage is labeled lop_E. lop138 post-embryo stage is labeled lop_L. A36 post-embryo stage is labeled Pol_…
Transcript ID	Blastx top hits	Ovary_3	Ovary_4	Ovary_5	Ovary_6	Ovary_7	Ovary_8	Ovary_9	Ovary_10	Wt_E1	Wt_E2	Wt_L1	Wt_L2	lop_E1	lop_E2	lop_L1	lop_L2	Pol_L1	Pol_L2
comp51990_c0_seq1	XP_002263563	32	10	10	7	2	2	2	2	0	25	0	2	0	7	10	9	6	6
comp10436_c0_seq1	NLTP6_AMBAR	303	21	0	0	0	0	0	0	0	0	0	0	0	0	0	0	0	0
comp22051_c0_seq1	LOX21_SOLTU	43	32	4	5	2	1	0	0	0	0	0	0	0	0	0	0	0	0
comp38300_c0_seq1	GAT18_ARATH	61	17	0	3	0	0	0	4	3	15	0	1	0	2	22	13	8	2
comp5897_c0_seq1	NLTP_PRUAV	3351	131	0	4	0	0	0	0	0	0	0	0	0	0	0	0	0	0
comp16071_c0_seq1	ADS1_ARATH	25	92	205	69	0	0	0	4	18	35	0	0	0	0	115	102	0	0
comp34347_c0_seq1	IAA32_ARATH	24	120	117	59	2	0	0	0	53	75	0	0	2	0	0	0	0	0
comp34763_c0_seq1	XP_007031706	66	73	54	33	2	0	0	0	13	50	0	0	0	0	2	4	0	0
comp53598_c0_seq1	ALMT9_ARATH	1	25	13	14	7	0	0	0	7	6	0	0	0	0	0	0	0	0

## Sheet: File S10B
File S10B. List of genes marking stages undergoing embryo development in R35, lop138 and A36. R35 pre-embryo stages are labeled Ovary_3,4,5,6 and Wt_E. R35 post-embryo stages are labeled Ovary_7,8,9,10 and Wt_L. lop138 pre-embryo stage is labeled lop_E. lop138 post-embryo stage is labeled lop_L. A36 post-embryo stage is labeled Pol_L.
Transcript ID	Blastx top hits	Ovary_3	Ovary_4	Ovary_5	Ovary_6	Ovary_7	Ovary_8	Ovary_9	Ovary_10	Wt_E1	Wt_E2	Wt_L1	Wt_L2	lop_E1	lop_E2	lop_L1	lop_L2	Pol_L1	Pol_L2
comp26069_c0_seq1	XP_002527514.1	6	8	12	14	291	13	6	15	2	2	14	10	0	0	37	8	16	14
comp8647_c1_seq1	XP_004237665.1	0	0	0	0	4	9	6	19	0	0	14	7	0	0	33	22	29	16
comp8834_c0_seq1	XP_006284649.1	0	0	0	0	0	8	4	6	0	0	9	3	0	0	55	99	86	52
comp35437_c0_seq1	XP_006429696.1	0	0	0	0	0	49	42	26	2	0	88	35	0	0	94	196	510	486
comp75622_c0_seq1	XP_007044810.1	0	4	1	0	0	3	5	0	0	1	3	9	0	0	11	17	24	27
comp37269_c0_seq1	XP_007216132.1	0	0	0	0	6	46	47	42	0	0	24	31	0	0	84	101	43	29
comp32167_c0_seq1	S47A2_RABIT	16	4	0	0	0	61	38	36	0	2	20	20	2	6	97	429	135	410
comp31559_c0_seq1	PHE1_ARATH	0	0	0	0	0	35	24	8	0	0	16	6	0	0	94	87	338	188
comp27961_c0_seq1	C77A2_SOLME	0	2	4	3	4	25	25	20	0	2	20	20	0	0	60	101	128	116
comp33940_c0_seq1	C77A2_SOLME	8	2	0	2	3	35	37	24	0	2	26	12	0	0	59	143	57	155
comp22321_c0_seq1	ARR12_ARATH	0	0	0	0	0	94	73	87	0	0	50	5	0	0	401	446	305	194
comp42469_c0_seq1	AAP6_ARATH	0	6	0	0	2	47	59	44	0	2	43	18	0	3	124	264	179	142
comp57352_c0_seq1	AAP6_ARATH	0	0	0	0	3	12	5	16	0	0	4	9	0	0	36	65	18	47
comp5831_c0_seq1	C71A8_MENPI	0	0	0	0	8	130	127	207	3	2	193	44	2	0	1228	2172	426	868
comp30010_c0_seq1	AGL61_ARATH	0	0	0	0	2	34	55	38	0	0	44	10	2	0	197	211	279	78
comp34393_c0_seq1	WRI1_ARATH	0	2	0	0	4	23	16	66	4	0	21	8	0	0	144	318	355	66
comp18275_c0_seq1	NFYB6_ARATH	0	0	0	0	9	24	7	26	2	2	25	23	0	2	176	352	98	152
comp25118_c0_seq1	ENT8_ARATH	3	2	0	0	10	78	25	125	0	2	10	24	2	2	119	373	27	113
comp38502_c0_seq1	LOG7_ARATH	4	2	9	2	4	10	2	9	0	0	18	21	0	0	50	54	40	54
comp8826_c0_seq1	SCP28_ARATH	2	0	2	2	11	414	291	458	0	0	178	106	0	2	850	1520	584	813
comp18211_c0_seq1	PER11_ARATH	0	5	12	0	231	168	135	363	2	0	28	52	2	2	399	476	40	32
comp47282_c0_seq1	FBD2_ARATH	2	0	0	0	2	29	55	20	0	2	34	7	1	0	94	82	42	12
comp36994_c0_seq1	JOIN_SOLLC	0	0	6	70	14	19	19	29	5	4	30	16	9	0	89	130	115	137
comp30872_c0_seq1	HDG11_ARATH	4	0	0	2	6	23	11	26	2	0	16	13	2	3	90	133	85	161
comp72586_c0_seq1	PABP8_ARATH	0	0	0	0	0	7	2	4	0	0	2	3	0	0	7	12	55	31
comp21663_c0_seq1	Y5161_ARATH	0	0	0	0	0	59	54	64	0	2	8	4	0	0	345	529	649	307
comp18375_c0_seq1	FBL77_ARATH	0	0	0	2	3	27	37	6	2	2	38	29	1	2	61	81	62	143
comp30883_c0_seq1	APL_ARATH	0	0	4	0	8	61	78	20	0	0	88	45	0	0	83	172	254	399
comp14128_c0_seq1	GDL29_ARATH	0	0	0	0	2	185	104	222	4	2	120	60	0	2	1355	2325	1018	1249
comp34266_c0_seq1	NFYB9_ARATH	0	0	0	0	6	37	14	47	1	0	4	8	0	3	37	122	84	39

## Sheet: File S10C
File S10C. List of genes marking R35. Samples of the apomictic R35 are labeled Ovary_3 to Ovary_10 and Wt_E and Wt_L (Samples range from pre-embryo to post-embryo stages). Samples of the parthenogenesis incapable mutant lop138 are lop_E (ovules with quiescent embryo sacs) and lop_L (ovules with sexually developing embryos). Sample of the apomictic pollinator of lop138 (A36) is Pol_L, which contai…
Transcript ID	Blastx top hits	Ovary_3	Ovary_4	Ovary_5	Ovary_6	Ovary_7	Ovary_8	Ovary_9	Ovary_10	Wt_E1	Wt_E2	Wt_L1	Wt_L2	lop_E1	lop_E2	lop_L1	lop_L2	Pol_L1	Pol_L2
comp49361_c0_seq1	XP_006357572.1	4	0	3	4	8	8	11	4	11	31	32	15	0	0	0	0	0	0
comp60140_c0_seq1	XP_008448008.1	6	0	0	4	6	8	6	5	8	16	20	8	0	0	0	2	0	0
comp44797_c0_seq1	MLO5_ARATH	0	0	28	42	8	4	3	0	40	163	13	15	0	0	1	0	2	0
comp44804_c0_seq1	7SB1_SOYBN	2	2	9	10	9	0	2	0	26	67	6	17	2	2	2	2	0	0
comp54612_c0_seq1	POL2_DROME	7	0	5	4	4	8	8	0	6	29	6	12	2	0	0	1	0	0
comp8984_c0_seq1	PPO_MALDO	1562	1100	483	891	31	25	40	0	14	31	23	33	0	2	0	2	12	15
comp60821_c0_seq1	CUCM1_CUCME	5	6	2	19	0	0	2	0	9	52	6	8	0	2	0	0	0	0
comp23187_c0_seq1	HDT1_SOLCH	40	19	33	34	28	41	58	26	47	157	140	75	0	0	0	0	0	0
comp18435_c0_seq1	APO2_ARATH	18	16	34	25	31	65	39	13	17	65	83	44	0	0	2	2	4	11
comp27405_c0_seq1	APO2_ARATH	29	6	7	21	21	46	36	19	12	78	14	31	0	0	0	2	8	18
comp24643_c0_seq1	COL2_ARATH	81	15	66	395	29	92	2	6	48	236	10	35	4	9	6	6	0	0
comp8044_c0_seq1	FPF1_ARATH	221	154	153	205	46	63	241	27	19	31	20	20	0	0	7	11	56	45
comp5891_c0_seq1	NLTP2_PRUAR	13	314	739	483	129	60	21	4	13	145	6	4	0	0	26	35	55	30
comp23758_c0_seq1	Y6944_ORYSJ	9	0	7	0	0	6	5	4	6	16	10	12	0	3	9	23	22	38
comp30513_c0_seq1	TPPH_ARATH	2	23	69	32	8	65	38	12	73	364	124	44	4	0	11	34	37	23
comp69089_c0_seq1	GORK_ARATH	0	3	2	0	4	2	4	0	4	6	6	4	0	0	2	12	21	8
comp7234_c0_seq1	C86B1_ARATH	134	598	1670	592	129	150	202	437	20	179	10	12	2	3	219	420	60	228
comp30246_c0_seq1	LHTL8_ARATH	139	29	14	35	2	8	3	17	38	280	13	13	4	8	49	109	39	18
comp30246_c0_seq2	LHTL8_ARATH	98	8	12	7	2	3	10	11	35	174	13	17	0	2	50	56	45	14
