# Supplementary material for: Comparative transcriptome analysis of the wild-type model apomict Hieracium praealtum and its loss of parthenogenesis (lop) mutant
Source: BMC Plant Biol. 2018 Sep 24;18:206. doi: 10.1186/s12870-018-1423-1 (PMC6154955; doi:10.1186/s12870-018-1423-1)
Supplement: Supplementary file 11 — Transcripts that are differentially expressed but identified as duplicates and removed from transcriptome during processing. (XLSX 68 kb) [file 12870_2018_1423_MOESM11_ESM.xlsx]

## Sheet: duplicated.de.removedFromOrigin
gene	transcript	log2FoldChange.lop	log2FoldChange.R35	subject_id	description	transcript length	number of alternative transcripts
comp1015_c0	comp1015_c0_seq2	3.81468	3.0617	AT5G06530.1	ABC-2 type transporter family protein	2287	8
comp10303_c0	comp10303_c0_seq2	4.24851	NA	AT3G50660.1	Cytochrome P450 superfamily protein	1327	4
comp1101_c0	comp1101_c0_seq10	4.70809	NA	AT5G54160.1	O-methyltransferase 1	202	10
comp112_c0	comp112_c0_seq8	1.60184	2.50263	AT4G39090.1	Papain family cysteine protease	554	14
comp11302_c0	comp11302_c0_seq5	5.59186	NA	AT3G05620.1	Plant invertase/pectin methylesterase inhibitor superfamily	227	6
comp11302_c0	comp11302_c0_seq6	6.00523	NA	AT3G05620.1	Plant invertase/pectin methylesterase inhibitor superfamily	211	6
comp11472_c0	comp11472_c0_seq3	8.20394	5.04913	AT5G49120.1	Protein of unknown function (DUF581)	355	3
comp1167_c0	comp1167_c0_seq4	-1.69127	NA	AT2G23150.1	natural resistance-associated macrophage protein 3	911	16
comp1181_c0	comp1181_c0_seq2	8.79031	NA	AT1G26798.1	Plant self-incompatibility protein S1 family	318	6
comp12003_c0	comp12003_c0_seq2	-2.4791	-2.80709	AT4G13030.1	P-loop containing nucleoside triphosphate hydrolases superfamily protein	1011	3
comp12508_c0	comp12508_c0_seq3	1.78543	NA	AT5G22860.2	Serine carboxypeptidase S28 family protein	564	8
comp12508_c0	comp12508_c0_seq4	1.80651	NA	AT5G22860.2	Serine carboxypeptidase S28 family protein	537	8
comp12508_c0	comp12508_c0_seq6	2.46118	NA	AT5G22860.1	Serine carboxypeptidase S28 family protein	291	8
comp12837_c0	comp12837_c0_seq4	6.95931	NA	AT3G19360.1	Zinc finger (CCCH-type) family protein	316	5
comp12951_c0	comp12951_c0_seq4	4.22596	NA	AT1G19250.1	flavin-dependent monooxygenase 1	266	4
comp13_c0	comp13_c0_seq3	1.48142	3.05619	AT5G50260.1	Cysteine proteinases superfamily protein	646	6
comp13_c0	comp13_c0_seq5	1.76625	3.25339	AT5G50260.1	Cysteine proteinases superfamily protein	575	6
comp1338_c0	comp1338_c0_seq4	-2.6081	3.52658	AT1G75750.1	GAST1 protein homolog 1	219	4
comp1401_c0	comp1401_c0_seq2	-1.59059	NA	AT2G26330.1	Leucine-rich receptor-like protein kinase family protein	1027	14
comp1401_c0	comp1401_c0_seq5	-1.36769	NA	AT2G26330.1	Leucine-rich receptor-like protein kinase family protein	598	14
comp1401_c0	comp1401_c0_seq7	-2.05514	NA	AT2G26330.1	Leucine-rich receptor-like protein kinase family protein	487	14
comp1401_c0	comp1401_c0_seq8	-1.84176	-1.68519	AT2G26330.1	Leucine-rich receptor-like protein kinase family protein	446	14
comp16071_c0	comp16071_c0_seq3	3.84629	NA	AT3G15870.1	Fatty acid desaturase family protein	403	4
comp1646_c0	comp1646_c0_seq2	-2.51813	-1.88612	AT5G08000.1	glucan endo-1,3-beta-glucosidase-like protein 3	534	4
comp1667_c1	comp1667_c1_seq7	1.89559	NA	AT2G41430.3	dehydration-induced protein (ERD15)	235	9
comp17217_c0	comp17217_c0_seq3	4.35347	-3.07017	AT1G01110.1	IQ-domain 18	626	8
comp17217_c0	comp17217_c0_seq6	4.23225	NA	AT4G00820.1	IQ-domain 17	326	8
comp17691_c0	comp17691_c0_seq2	6.46419	5.27491	AT1G62340.1	PA-domain containing subtilase family protein	1162	16
comp17691_c0	comp17691_c0_seq4	6.26113	NA	AT1G62340.1	PA-domain containing subtilase family protein	595	16
comp1782_c0	comp1782_c0_seq5	-4.34412	NA	AT5G15350.1	early nodulin-like protein 17	356	9
comp1782_c0	comp1782_c0_seq8	-2.88495	-2.69941	AT2G27035.1	early nodulin-like protein 20	230	9
comp17928_c0	comp17928_c0_seq2	1.78732	4.74173	AT5G23960.1	terpene synthase 21	1011	10
comp18115_c0	comp18115_c0_seq4	6.32875	NA	AT3G63470.1	serine carboxypeptidase-like 40	859	13
comp18115_c0	comp18115_c0_seq5	4.2935	NA	AT3G63470.1	serine carboxypeptidase-like 40	804	13
comp18115_c0	comp18115_c0_seq6	3.74887	NA	AT3G63470.1	serine carboxypeptidase-like 40	785	13
comp18275_c0	comp18275_c0_seq2	7.25888	NA	AT5G47670.2	nuclear factor Y, subunit B6	687	2
comp18375_c0	comp18375_c0_seq2	6.18173	4.80224	AT4G29420.1	F-box/RNI-like superfamily protein	648	12
comp18896_c0	comp18896_c0_seq3	3.98328	NA	AT5G01180.1	peptide transporter 5	408	3
comp1925_c0	comp1925_c0_seq4	3.58713	NA	AT1G62710.1	beta vacuolar processing enzyme	389	7
comp1925_c0	comp1925_c0_seq7	2.75809	NA	AT1G62710.1	beta vacuolar processing enzyme	290	7
comp1977_c0	comp1977_c0_seq3	-3.08173	-1.99814	AT5G45910.1	GDSL-like Lipase/Acylhydrolase superfamily protein	481	5
comp1977_c0	comp1977_c0_seq5	-3.60987	-2.0351	AT1G28600.1	GDSL-like Lipase/Acylhydrolase superfamily protein	441	5
comp20280_c0	comp20280_c0_seq2	-2.42833	-2.08986	AT5G62570.1	Calmodulin binding protein-like	1011	4
comp20474_c0	comp20474_c0_seq3	3.23566	2.61537	AT5G01810.3	CBL-interacting protein kinase 15	492	8
comp20849_c0	comp20849_c0_seq4	-2.89583	NA	AT3G48300.1	cytochrome P450, family 71, subfamily A, polypeptide 23	376	8
comp22382_c0	comp22382_c0_seq2	-2.53303	-1.91959	AT2G17190.1	ubiquitin family protein	1229	8
comp26053_c0	comp26053_c0_seq3	3.6079	NA	AT1G11950.1	Transcription factor jumonji (jmjC) domain-containing protein	347	3
comp27402_c0	comp27402_c0_seq2	2.84412	NA	AT5G01620.2	TRICHOME BIREFRINGENCE-LIKE 35	697	2
comp30008_c0	comp30008_c0_seq2	2.34783	NA	AT5G53550.2	YELLOW STRIPE like 3	1042	3
comp309_c0	comp309_c0_seq14	-4.39721	NA	AT5G05480.1	Peptide-N4-(N-acetyl-beta-glucosaminyl)asparagine amidase A protein	204	14
comp309_c0	comp309_c0_seq7	-3.27125	NA	AT5G05480.1	Peptide-N4-(N-acetyl-beta-glucosaminyl)asparagine amidase A protein	246	14
comp3142_c0	comp3142_c0_seq2	-3.14911	3.25746	AT3G01530.1	myb domain protein 57	433	4
comp3247_c0	comp3247_c0_seq4	8.32166	4.84227	AT3G51590.1	lipid transfer protein 12	219	5
comp33719_c0	comp33719_c0_seq2	2.72541	-3.26901	AT1G08320.3	bZIP transcription factor family protein	1727	2
comp3395_c1	comp3395_c1_seq8	2.29499	NA	AT3G03360.1	F-box/RNI-like superfamily protein	559	48
comp3496_c0	comp3496_c0_seq3	8.78978	4.45215	AT4G26830.1	O-Glycosyl hydrolases family 17 protein	339	4
comp3496_c0	comp3496_c0_seq4	6.86954	NA	AT4G26830.1	O-Glycosyl hydrolases family 17 protein	318	4
comp3507_c0	comp3507_c0_seq3	2.74613	NA	AT4G39480.1	cytochrome P450, family 96, subfamily A, polypeptide 9	592	9
comp3507_c0	comp3507_c0_seq5	2.21272	NA	AT4G39480.1	cytochrome P450, family 96, subfamily A, polypeptide 9	515	9
comp379_c0	comp379_c0_seq3	7.02727	3.49916	AT5G18430.1	GDSL-like Lipase/Acylhydrolase superfamily protein	298	6
comp379_c0	comp379_c0_seq4	5.04633	3.53588	AT5G18430.1	GDSL-like Lipase/Acylhydrolase superfamily protein	277	6
comp3887_c0	comp3887_c0_seq7	4.89093	4.02369	AT5G48670.1	AGAMOUS-like 80	203	7
comp3965_c0	comp3965_c0_seq2	2.24545	2.83498	AT3G13790.1	Glycosyl hydrolases family 32 protein	551	6
comp3968_c0	comp3968_c0_seq4	2.88511	2.39508	AT1G64230.2	ubiquitin-conjugating enzyme 28	1464	5
comp3968_c0	comp3968_c0_seq5	3.1701	2.77135	AT1G64230.5	ubiquitin-conjugating enzyme 28	624	5
comp4026_c0	comp4026_c0_seq10	-3.52937	-1.96973	AT5G17860.1	calcium exchanger 7	233	11
comp4386_c0	comp4386_c0_seq2	5.19499	2.24263	AT2G45110.1	expansin B4	855	2
comp4520_c0	comp4520_c0_seq2	6.42576	NA	AT3G17140.1	Plant invertase/pectin methylesterase inhibitor superfamily protein	272	5
comp4520_c0	comp4520_c0_seq4	8.11246	5.30552	AT1G47960.1	cell wall / vacuolar inhibitor of fructosidase 1	248	5
comp4659_c0	comp4659_c0_seq2	-2.1669	-3.26213	AT3G07990.1	serine carboxypeptidase-like 27	1354	2
comp47_c0	comp47_c0_seq2	1.92917	NA	AT1G05010.1	ethylene-forming enzyme	940	6
comp47_c0	comp47_c0_seq4	1.87552	NA	AT1G05010.1	ethylene-forming enzyme	318	6
comp492_c0	comp492_c0_seq3	3.59752	2.09716	AT5G49360.1	beta-xylosidase 1	1021	4
comp4969_c0	comp4969_c0_seq4	5.55787	NA	AT5G49630.1	amino acid permease 6	234	7
comp5083_c0	comp5083_c0_seq2	3.03476	3.5657	AT5G18460.1	Protein of Unknown Function (DUF239)	349	8
comp5083_c0	comp5083_c0_seq8	2.73245	NA	AT5G18460.1	Protein of Unknown Function (DUF239)	207	8
comp5194_c0	comp5194_c0_seq14	2.5374	NA	AT5G49900.1	Beta-glucosidase, GBA2 type family protein	225	17
comp536_c0	comp536_c0_seq2	4.57792	NA	AT1G66850.1	Bifunctional inhibitor/lipid-transfer protein/seed storage 2S albumin superfamily protein	306	5
comp560_c0	comp560_c0_seq10	3.59492	NA	AT2G42840.1	protodermal factor 1	218	10
comp5831_c0	comp5831_c0_seq6	8.10346	NA	AT4G22690.1	cytochrome P450, family 706, subfamily A, polypeptide 1	272	9
comp596_c0	comp596_c0_seq3	2.75976	NA	AT5G01930.1	Glycosyl hydrolase superfamily protein	395	11
comp599_c0	comp599_c0_seq2	1.54233	-2.08524	AT2G22240.2	myo-inositol-1-phosphate synthase 2	789	5
comp6013_c0	comp6013_c0_seq11	-2.43092	NA	AT1G68560.1	alpha-xylosidase 1	275	17
comp6149_c0	comp6149_c0_seq3	-3.15726	3.33027	AT1G70505.1	unknown protein; BEST Arabidopsis thaliana protein match is: unknown protein (TAIR:AT1G10660.1); Has 141 Blast hits to 140 proteins in 16 species: Archae - 0; Bacteria - 0; Metazoa - 4; Fungi - 0; Plants - 135; Viruses - 0; Other Eukaryotes - 2 (source: NCBI BLink).	259	5
comp6602_c0	comp6602_c0_seq2	-1.75584	-2.17832	AT1G48600.1	S-adenosyl-L-methionine-dependent methyltransferases superfamily protein	1332	4
comp6833_c0	comp6833_c0_seq10	-2.4982	NA	AT3G62800.3	double-stranded-RNA-binding protein 4	492	18
comp7140_c0	comp7140_c0_seq13	5.65949	5.83093	AT2G02870.3	Galactose oxidase/kelch repeat superfamily protein	227	14
comp7140_c0	comp7140_c0_seq7	6.12304	3.75786	AT2G02870.3	Galactose oxidase/kelch repeat superfamily protein	263	14
comp7352_c0	comp7352_c0_seq6	2.3993	NA	AT5G27930.2	Protein phosphatase 2C family protein	242	13
comp7534_c0	comp7534_c0_seq2	7.11207	NA	AT3G15880.2	WUS-interacting protein 2	1608	8
comp7534_c0	comp7534_c0_seq3	7.31906	4.2604	AT3G15880.1	WUS-interacting protein 2	1549	8
comp7534_c0	comp7534_c0_seq4	6.94022	NA	AT3G15880.2	WUS-interacting protein 2	1454	8
comp768_c0	comp768_c0_seq12	2.11948	NA	AT4G33510.2	3-deoxy-d-arabino-heptulosonate 7-phosphate synthase	202	12
comp768_c0	comp768_c0_seq9	2.19835	2.47139	AT1G22410.1	Class-II DAHP synthetase family protein	473	12
comp7724_c0	comp7724_c0_seq2	1.93972	NA	AT4G02750.1	Tetratricopeptide repeat (TPR)-like superfamily protein	739	6
comp7797_c0	comp7797_c0_seq2	-2.7598	NA	AT3G03770.2	Leucine-rich repeat protein kinase family protein	602	11
comp7797_c0	comp7797_c0_seq3	-2.73649	NA	AT3G03770.2	Leucine-rich repeat protein kinase family protein	549	11
comp8005_c0	comp8005_c0_seq7	3.44016	NA	AT1G26560.1	beta glucosidase 40	284	12
comp8021_c0	comp8021_c0_seq2	4.14085	NA	AT5G50400.1	purple acid phosphatase 27	779	10
comp862_c0	comp862_c0_seq10	6.67606	3.11128	AT3G19990.1	unknown protein; INVOLVED IN: biological_process unknown; LOCATED IN: chloroplast stroma, chloroplast; EXPRESSED IN: 23 plant structures; EXPRESSED DURING: 13 growth stages; Has 118 Blast hits to 118 proteins in 41 species: Archae - 0; Bacteria - 42; Metazoa - 0; Fungi - 0; Plants - 56; Viruses - 0; Other Eukaryotes - 20 (source: NCBI BLink).	235	11
comp864_c0	comp864_c0_seq2	-3.99042	2.3963	AT4G38770.1	proline-rich protein 4	923	5
comp8647_c1	comp8647_c1_seq2	8.42081	5.87199	AT1G49290.1	unknown protein; BEST Arabidopsis thaliana protein match is: unknown protein (TAIR:AT5G13620.1); Has 99 Blast hits to 93 proteins in 11 species: Archae - 0; Bacteria - 0; Metazoa - 2; Fungi - 0; Plants - 97; Viruses - 0; Other Eukaryotes - 0 (source: NCBI BLink).	733	4
comp8826_c0	comp8826_c0_seq4	5.88614	NA	AT2G24010.1	serine carboxypeptidase-like 23	247	4
comp8834_c0	comp8834_c0_seq2	8.57959	NA	AT4G17670.1	Protein of unknown function (DUF581)	423	2
comp886_c0	comp886_c0_seq2	10.4497	3.11855	AT3G09270.1	glutathione S-transferase TAU 8	720	4
comp8874_c0	comp8874_c0_seq2	2.08224	NA	AT4G12320.1	cytochrome P450, family 706, subfamily A, polypeptide 6	1639	10
comp8874_c0	comp8874_c0_seq4	2.98292	NA	AT4G12320.1	cytochrome P450, family 706, subfamily A, polypeptide 6	997	10
comp923_c0	comp923_c0_seq1	1.21436	2.35639	AT5G47730.1	Sec14p-like phosphatidylinositol transfer family protein	2005	4
comp9474_c0	comp9474_c0_seq2	2.68889	2.39775	AT2G38060.1	phosphate transporter 4;2	1195	4
comp9786_c0	comp9786_c0_seq3	3.57144	NA	AT1G26690.1	emp24/gp25L/p24 family/GOLD family protein	499	9
comp9786_c0	comp9786_c0_seq6	3.86618	NA	AT1G26690.1	emp24/gp25L/p24 family/GOLD family protein	329	9
comp9968_c0	comp9968_c0_seq4	-2.4083	NA	AT3G16490.1	IQ-domain 26	456	7
comp10617_c0	comp10617_c0_seq5	NA	-2.25095	AT3G26744.4	basic helix-loop-helix (bHLH) DNA-binding superfamily protein	381	11
comp11368_c0	comp11368_c0_seq2	NA	2.12591	AT1G47128.1	Granulin repeat cysteine protease family protein	701	6
comp12003_c0	comp12003_c0_seq3	NA	-2.1673	AT4G13030.1	P-loop containing nucleoside triphosphate hydrolases superfamily protein	965	3
comp1667_c1	comp1667_c1_seq8	NA	2.09484	AT2G41430.5	dehydration-induced protein (ERD15)	234	9
comp17556_c0	comp17556_c0_seq2	NA	-2.47179	AT4G13600.1	Carbohydrate-binding X8 domain superfamily protein	512	3
comp17928_c0	comp17928_c0_seq3	NA	5.15756	AT5G23960.1	terpene synthase 21	691	10
comp18115_c0	comp18115_c0_seq3	NA	-2.30678	AT4G30610.1	alpha/beta-Hydrolases superfamily protein	863	13
comp18299_c0	comp18299_c0_seq5	NA	3.52352	AT1G79620.1	Leucine-rich repeat protein kinase family protein	397	10
comp2107_c0	comp2107_c0_seq2	NA	7.47521	AT3G16240.1	delta tonoplast integral protein	225	4
comp3607_c0	comp3607_c0_seq2	NA	2.10522	AT5G05580.1	fatty acid desaturase 8	1343	5
comp3965_c0	comp3965_c0_seq5	NA	2.33643	AT5G11920.2	6-&1-fructan exohydrolase	451	6
comp40_c0	comp40_c0_seq1	NA	1.98944	AT2G28105.1	CONTAINS InterPro DOMAIN/s: Nucleic acid-binding, OB-fold-like (InterPro:IPR016027), Replication factor A, C-terminal (InterPro:IPR013955); Has 20 Blast hits to 20 proteins in 10 species: Archae - 0; Bacteria - 0; Metazoa - 2; Fungi - 0; Plants - 18; Viruses - 0; Other Eukaryotes - 0 (source: NCBI BLink).	891	7
comp5383_c0	comp5383_c0_seq4	NA	5.57792	AT1G47670.1	Transmembrane amino acid transporter family protein	434	28
comp6013_c0	comp6013_c0_seq12	NA	-1.73554	AT1G68560.1	alpha-xylosidase 1	272	17
comp8406_c0	comp8406_c0_seq4	NA	4.6456	AT3G16520.2	UDP-glucosyl transferase 88A1	287	9
